# Supplementary material for: Identification and co-expression analysis of long noncoding RNAs and mRNAs involved in the deposition of intramuscular fat in Aohan fine-wool sheep
Source: BMC Genomics. 2021 Feb 1;22:98. doi: 10.1186/s12864-021-07385-9 (PMC7852088; doi:10.1186/s12864-021-07385-9)
Supplement: Supplementary file 1 — Additional file 1 Table S1. The summary of protein-coding genes identified in the libraries. [file 12864_2021_7385_MOESM1_ESM.xlsx]

## Sheet: Table S1
gene_id	chr	start	end	strand	gene_name	transcript_id	GO	KEGG	KO_ENTRY	EC	Description	FPKM.Mth_12_1	FPKM.Mth_12_2	FPKM.Mth_12_3	FPKM.Mth_2_1	FPKM.Mth_2_2	FPKM.Mth_2_3	count.Mth_12_1	count.Mth_12_2	count.Mth_12_3	count.Mth_2_1	count.Mth_2_2	count.Mth_2_3
ENSOARG00000000042	chr22	50692314	50706424	+	CYP2E1	ENSOART00000000044	GO:0004497(monooxygenase activity);GO:0005506(iron ion binding);GO:0008202(steroid metabolic process);GO:0016098(monoterpenoid metabolic process);GO:0016491(oxidoreductase activity);GO:0016705(oxidoreductase activity, acting on paired donors, with incorporation or reduction of molecular oxygen);GO:0016712(oxidoreductase activity, acting on paired donors, with incorporation or reduction of molecul…	00140(Steroid hormone biosynthesis);00590(Arachidonic acid metabolism);00591(Linoleic acid metabolism);00980(Metabolism of xenobiotics by cytochrome P450);00982(Drug metabolism - cytochrome P450);00983(Drug metabolism - other enzymes);04932(Non-alcoholic fatty liver disease (NAFLD));05204(Chemical carcinogenesis)	K07415	EC:1.14.13.-	cytochrome P450, family 2, subfamily E, polypeptide 1 [Source:NCBI gene;Acc:100568285]	0.064171	0	0	0	0	0	37	0	0	0	0	0
ENSOARG00000000047	chr13	60066518	60068699	-	DEFB129	ENSOART00000000048	GO:0005576(extracellular region);GO:0006952(defense response);GO:0045087(innate immune response)	NA	NA	NA	defensin beta 129 [Source:NCBI gene;Acc:101109034]	0	0	0	0	0.07164	0	0	0	0	0	4	0
ENSOARG00000000052	chr20	30466014	30467667	-	ENSOARG00000000052	ENSOART00000000054	GO:0016032(viral process);GO:0019068(virion assembly)	NA	NA	NA		0.21626	0.171995	0.276743	0	0.380756	0.120463	36	32	46	0	61	20
ENSOARG00000000053	chr13	50003573	50063325	-	HAO1	ENSOART00000000057	GO:0001561(fatty acid alpha-oxidation);GO:0003824(catalytic activity);GO:0003973((S)-2-hydroxy-acid oxidase activity);GO:0005102(signaling receptor binding);GO:0005777(peroxisome);GO:0008891(glycolate oxidase activity);GO:0010181(FMN binding);GO:0016491(oxidoreductase activity);GO:0046296(glycolate catabolic process);GO:0055114(oxidation-reduction process)	00630(Glyoxylate and dicarboxylate metabolism);04146(Peroxisome)	K11517	EC:1.1.3.15	hydroxyacid oxidase 1 [Source:NCBI gene;Acc:101118465]	0.020121	0	0	0	0	0	4	0	0	0	0	0
ENSOARG00000000056	chr12	40063820	40068934	-	AGTRAP	ENSOART00000000060	GO:0004945(angiotensin type II receptor activity);GO:0005654(nucleoplasm);GO:0005829(cytosol);GO:0005886(plasma membrane);GO:0005938(cell cortex);GO:0008217(regulation of blood pressure);GO:0016020(membrane);GO:0016021(integral component of membrane);GO:0038166(angiotensin-activated signaling pathway);GO:0043231(intracellular membrane-bounded organelle)	NA	NA	NA	angiotensin II receptor associated protein [Source:HGNC Symbol;Acc:HGNC:13539]	0.325413	0.096974	0.450679	0.212319	0.257239	0.343657	17	6	24	11	13	18
ENSOARG00000000063	chr14	24794346	24800301	+	CCL22	ENSOART00000000071	GO:0005125(cytokine activity);GO:0005576(extracellular region);GO:0005615(extracellular space);GO:0006935(chemotaxis);GO:0006954(inflammatory response);GO:0006955(immune response);GO:0008009(chemokine activity);GO:0010469(regulation of signaling receptor activity);GO:0060326(cell chemotaxis)	04060(Cytokine-cytokine receptor interaction);04062(Chemokine signaling pathway);04625(C-type lectin receptor signaling pathway)	K21095	NA	C-C motif chemokine ligand 22 [Source:NCBI gene;Acc:101123141]	0.094972	0.153319	0.226664	0.270499	0	0.071091	3	6	7	8	0	3
ENSOARG00000000094	chr19	10679088	10698178	+	DCLK3	ENSOART00000000093	GO:0004672(protein kinase activity);GO:0005524(ATP binding);GO:0006468(protein phosphorylation);GO:0035556(intracellular signal transduction)	NA	K17530	EC:2.7.11.1	doublecortin like kinase 3 [Source:NCBI gene;Acc:101114472]	0.725424	0.373735	0.731444	0.858454	0.638531	0.818524	460	262	464	524	390	511
ENSOARG00000000097	chr3	61727536	61732882	+	SULT1C2	ENSOART00000000097	GO:0008146(sulfotransferase activity);GO:0016020(membrane);GO:0016021(integral component of membrane);GO:0016740(transferase activity);GO:0051923(sulfation)	NA	K01025	EC:2.8.2.-	sulfotransferase 1C2 [Source:NCBI gene;Acc:101116036]	0.05655	0	0	0	0	0	7	0	0	0	0	0
ENSOARG00000000106	chr18	60336286	60405148	+	VRK1	ENSOART00000000112	GO:0000166(nucleotide binding);GO:0004672(protein kinase activity);GO:0004674(protein serine/threonine kinase activity);GO:0005524(ATP binding);GO:0005634(nucleus);GO:0005654(nucleoplasm);GO:0005730(nucleolus);GO:0005795(Golgi stack);GO:0005829(cytosol);GO:0006468(protein phosphorylation);GO:0019901(protein kinase binding);GO:0031493(nucleosomal histone binding);GO:0035175(histone kinase activity…	NA	K08816	EC:2.7.11.1	VRK serine/threonine kinase 1 [Source:NCBI gene;Acc:101122310]	1.08117	1.15803	1.26575	2.27453	1.23064	1.29091	174	207	204	353	191	205
ENSOARG00000000109	chr10	53317825	53368551	+	SLAIN1	ENSOART00000000115	NA	NA	NA	NA	SLAIN motif family member 1 [Source:HGNC Symbol;Acc:HGNC:26387]	0.264519	0.122862	0.190516	0.356481	0.48011	0.269562	37	19	27	48	64	37
ENSOARG00000000115	chr14	57187783	57193973	+	ENSOARG00000000115	ENSOART00000000117	GO:0003676(nucleic acid binding);GO:0005622(intracellular);GO:0006355(regulation of transcription, DNA-templated);GO:0046872(metal ion binding)	NA	NA	NA		0.520868	0.539507	0.664182	0.860215	0.430449	0.556587	91	104	115	144	72	95
ENSOARG00000000116	chr17	34939167	35012776	-	ADAD1	ENSOART00000000122	GO:0003723(RNA binding);GO:0004000(adenosine deaminase activity);GO:0005634(nucleus);GO:0006396(RNA processing);GO:0007286(spermatid development)	NA	NA	NA	adenosine deaminase domain containing 1 [Source:NCBI gene;Acc:101104272]	0	0.005021	0	0	0	0	0	2	0	0	0	0
ENSOARG00000000118	chr11	42763484	42764086	+	ARL4D	ENSOART00000000121	GO:0000166(nucleotide binding);GO:0005525(GTP binding);GO:0005634(nucleus);GO:0005737(cytoplasm);GO:0005886(plasma membrane)	NA	K07945	NA	ADP ribosylation factor like GTPase 4D [Source:NCBI gene;Acc:101109813]	1.01666	0.889859	1.32595	0.672895	0.936409	0.931116	66	64	86	42	59	60
ENSOARG00000000120	chr14	57220287	57225141	+	ENSOARG00000000120	ENSOART00000000124	GO:0003676(nucleic acid binding);GO:0005622(intracellular);GO:0006355(regulation of transcription, DNA-templated)	NA	NA	NA		0	0.283019	0	0.067007	0	0.160536	0	14	0	3	0	7
ENSOARG00000000122	chr11	24650866	24653300	-	GGT6	ENSOART00000000127	GO:0006508(proteolysis);GO:0006751(glutathione catabolic process);GO:0016020(membrane);GO:0016021(integral component of membrane);GO:0036374(glutathione hydrolase activity)	00430(Taurine and hypotaurine metabolism);00480(Glutathione metabolism)	K00681	3.4.19.13;EC:2.3.2.2	gamma-glutamyltransferase 6 [Source:NCBI gene;Acc:101102912]	0	0	0	0	0	0.012859	0	0	0	0	0	3
ENSOARG00000000126	chr11	43818984	43819877	-	ENSOARG00000000126	ENSOART00000000130	GO:0003735(structural constituent of ribosome);GO:0005622(intracellular);GO:0005840(ribosome);GO:0006412(translation);GO:0008097(5S rRNA binding)	NA	NA	NA		0.483304	0.339523	0.619618	0.401475	0.262093	0.517055	47	37	60	38	25	49
ENSOARG00000000130	chr18	28569510	28726255	-	CHRNA7	ENSOART00000000135	GO:0000187(activation of MAPK activity);GO:0001540(amyloid-beta binding);GO:0001666(response to hypoxia);GO:0004888(transmembrane signaling receptor activity);GO:0005216(ion channel activity);GO:0005230(extracellular ligand-gated ion channel activity);GO:0005886(plasma membrane);GO:0005892(acetylcholine-gated channel complex);GO:0006811(ion transport);GO:0006816(calcium ion transport);GO:0006874(…	04020(Calcium signaling pathway);04080(Neuroactive ligand-receptor interaction);04725(Cholinergic synapse);05033(Nicotine addiction);05204(Chemical carcinogenesis)	K04809	NA	cholinergic receptor nicotinic alpha 7 subunit [Source:NCBI gene;Acc:101113104]	0	0	0	0	0	0.020202	0	0	0	0	0	4
ENSOARG00000000131	chr26	25629926	25693596	-	TEX15	ENSOART00000000139	GO:0007129(synapsis);GO:0007140(male meiotic nuclear division);GO:0010569(regulation of double-strand break repair via homologous recombination)	NA	NA	NA	testis expressed 15, meiosis and synapsis associated [Source:NCBI gene;Acc:101115182]	0	0.007952	0.017882	0	0.00377	0	0	10	19	0	4	0
ENSOARG00000000137	chr20	30504529	30516219	-	HMGN4	ENSOART00000000141	GO:0000785(chromatin);GO:0005634(nucleus);GO:0031492(nucleosomal DNA binding)	NA	K11302	NA	high mobility group nucleosomal binding domain 4 [Source:NCBI gene;Acc:101107313]	0.312255	0.432985	0.343896	0.491861	0.418808	0.45413	37	57	41	56	48	53
ENSOARG00000000139	chr26	25766845	25805723	-	PURG	ENSOART00000000144	NA	NA	K21800	NA	purine rich element binding protein G [Source:NCBI gene;Acc:101106306]	0.327012	0.279255	0.547696	0.478046	1.00848	0.552977	38	36	63	53	111	62
ENSOARG00000000145	chr2	234389749	234390849	-	FAM167B	ENSOART00000000150	NA	NA	NA	NA	family with sequence similarity 167 member B [Source:NCBI gene;Acc:101115189]	0.03248	0	0	0	0	0	2	0	0	0	0	0
ENSOARG00000000146	chr5	107443014	107446227	-	ENSOARG00000000146	ENSOART00000000152	NA	NA	NA	NA		0	0	0	0.08906	0.006238	0	0	0	0	15	1	0
ENSOARG00000000147	chr4	111658500	111681279	+	ZNF282	ENSOART00000000154	GO:0003676(nucleic acid binding);GO:0005622(intracellular);GO:0006355(regulation of transcription, DNA-templated)	05168(Herpes simplex virus 1 infection)	K09228	NA	zinc finger protein 282 [Source:NCBI gene;Acc:101107593]	0.641998	0.515408	0.71954	0.93204	0.984773	0.965491	349	310	391	488	516	517
ENSOARG00000000152	chrX	65753781	65808797	-	ENSOARG00000000152	ENSOART00000000165	GO:0005515(protein binding);GO:0016020(membrane);GO:0016021(integral component of membrane)	NA	NA	NA	fibronectin type III domain containing protein 3C1-like [Source:NCBI gene;Acc:101106237]	0.01827	0.018804	0.023163	0.012053	0	0.013085	14	15	17	9	0	10
ENSOARG00000000154	chr14	57662402	57676295	+	ENSOARG00000000154	ENSOART00000000156	GO:0003676(nucleic acid binding);GO:0005622(intracellular);GO:0006355(regulation of transcription, DNA-templated)	NA	NA	NA		0.194971	0.176728	0.109521	0.210381	0.222431	0.165135	13	13	7	13	14	11
ENSOARG00000000156	chr19	47735253	47762970	-	PRKCD	ENSOART00000000164	GO:0000166(nucleotide binding);GO:0004672(protein kinase activity);GO:0004674(protein serine/threonine kinase activity);GO:0004697(protein kinase C activity);GO:0005524(ATP binding);GO:0005634(nucleus);GO:0005737(cytoplasm);GO:0005783(endoplasmic reticulum);GO:0005829(cytosol);GO:0005886(plasma membrane);GO:0005911(cell-cell junction);GO:0006468(protein phosphorylation);GO:0006915(apoptotic proce…	04062(Chemokine signaling pathway);04140(Autophagy - animal);04270(Vascular smooth muscle contraction);04621(NOD-like receptor signaling pathway);04625(C-type lectin receptor signaling pathway);04666(Fc gamma R-mediated phagocytosis);04722(Neurotrophin signaling pathway);04750(Inflammatory mediator regulation of TRP channels);04912(GnRH signaling pathway);04915(Estrogen signaling pathway);04930(T…	K06068	EC:2.7.11.13	protein kinase C delta [Source:NCBI gene;Acc:101107639]	1.11236	0.611404	0.855395	1.00828	1.48465	0.887384	257	157	198	225	331	202
ENSOARG00000000159	chr24	2153764	2159156	+	PRSS22	ENSOART00000000160	GO:0004252(serine-type endopeptidase activity);GO:0006508(proteolysis)	NA	K09626	EC:3.4.21.-	serine protease 22 [Source:NCBI gene;Acc:101117723]	0	0	0	0	0.035371	0	0	0	0	0	6	0
ENSOARG00000000160	chr11	49580768	49581823	+	ENSOARG00000000160	ENSOART00000000159	NA	NA	NA	NA	testis-expressed protein 19.2-like [Source:NCBI gene;Acc:101105265]	0	0	0	0	0	0.032596	0	0	0	0	0	4
ENSOARG00000000189	chr26	27130803	27155204	+	ENSOARG00000000189	ENSOART00000000193	GO:0005102(signaling receptor binding);GO:0007399(nervous system development)	NA	NA	NA		0	0	0	0.20488	0	0	0	0	0	12	0	0
ENSOARG00000000192	chr14	57685819	57703801	+	ENSOARG00000000192	ENSOART00000000196	GO:0003676(nucleic acid binding);GO:0005622(intracellular);GO:0006355(regulation of transcription, DNA-templated);GO:0046872(metal ion binding)	05168(Herpes simplex virus 1 infection)	K09228	NA	zinc finger protein 83-like [Source:NCBI gene;Acc:101117099]	0.315312	0.143253	0.345225	0.344032	0.300303	0.300362	210	106	230	221	193	197
ENSOARG00000000201	chr10	54246346	54286076	-	RNF219	ENSOART00000000207	NA	NA	NA	NA	ring finger protein 219 [Source:NCBI gene;Acc:101103904]	1.23968	0.566558	0.724333	1.22505	0.615235	0.548904	287	146	168	274	138	126
ENSOARG00000000203	chr14	57721376	57727965	+	ENSOARG00000000203	ENSOART00000000209	GO:0003676(nucleic acid binding)	NA	NA	NA		0.021355	0.020633	0	0	0	0.046388	4	4	0	0	0	8
ENSOARG00000000206	chr11	59517933	59519150	-	KCNJ16	ENSOART00000000214	GO:0005242(inward rectifier potassium channel activity);GO:0005244(voltage-gated ion channel activity);GO:0005886(plasma membrane);GO:0006811(ion transport);GO:0006813(potassium ion transport);GO:0016020(membrane);GO:0016021(integral component of membrane);GO:0034220(ion transmembrane transport);GO:0034765(regulation of ion transmembrane transport);GO:0071805(potassium ion transmembrane transport)	04971(Gastric acid secretion)	K05009	NA	potassium voltage-gated channel subfamily J member 16 [Source:NCBI gene;Acc:101114792]	0	0	0	0.013858	0	0	0	0	0	2	0	0
ENSOARG00000000212	chr14	57757564	57766154	+	ENSOARG00000000212	ENSOART00000000220	GO:0003676(nucleic acid binding);GO:0005622(intracellular);GO:0006355(regulation of transcription, DNA-templated);GO:0046872(metal ion binding)	05168(Herpes simplex virus 1 infection)	K09228	NA	zinc finger protein 677 [Source:NCBI gene;Acc:101109994]	0.269503	0.180406	0.363492	0.27974	0.423163	0.349439	45	33	60	45	67	57
ENSOARG00000000220	chr12	27413871	27501659	-	LIN9	ENSOART00000000247	GO:0005654(nucleoplasm);GO:0006351(transcription, DNA-templated);GO:0017053(transcriptional repressor complex)	04218(Cellular senescence)	K21773	NA	lin-9 DREAM MuvB core complex component [Source:NCBI gene;Acc:101112835]	0.443598	0.307083	0.520472	0.709105	0.375012	0.457706	100	77	118	155	82	102
ENSOARG00000000221	chr14	57774773	57784650	-	ENSOARG00000000221	ENSOART00000000228	GO:0003676(nucleic acid binding);GO:0005622(intracellular);GO:0006355(regulation of transcription, DNA-templated);GO:0046872(metal ion binding)	NA	NA	NA		0.347657	0.158105	0.423633	0.449671	0.29942	0.301018	89	45	109	111	74	76
ENSOARG00000000224	chr18	29099186	29290556	+	OTUD7A	ENSOART00000000231	GO:0003677(DNA binding);GO:0004843(thiol-dependent ubiquitin-specific protease activity);GO:0008233(peptidase activity);GO:0008270(zinc ion binding);GO:0035871(protein K11-linked deubiquitination)	NA	K11860	EC:3.4.19.12	OTU deubiquitinase 7A [Source:NCBI gene;Acc:101120609]	0.01149	0	0	0	0	0	4	0	0	0	0	0
ENSOARG00000000229	chr26	27186666	27309473	+	ENSOARG00000000229	ENSOART00000000238;ENSOART00000000237	GO:0000165(MAPK cascade);GO:0000902(cell morphogenesis);GO:0003161(cardiac conduction system development);GO:0005102(signaling receptor binding);GO:0005176(ErbB-2 class receptor binding);GO:0005737(cytoplasm);GO:0005886(plasma membrane);GO:0005887(integral component of plasma membrane);GO:0007399(nervous system development);GO:0007416(synapse assembly);GO:0007420(brain development);GO:0007422(per…	01521(EGFR tyrosine kinase inhibitor resistance);04012(ErbB signaling pathway);04012(ErbB signaling pathway)	K05455	NA	neuregulin 1 [Source:NCBI gene;Acc:678677]	0.180377	0	0.0155209	0.186967	0.0349648	0.0434245	44	0	4	44	9	12
ENSOARG00000000234	chr6	2564603	2565943	-	NPY5R	ENSOART00000000242	GO:0001601(peptide YY receptor activity);GO:0001602(pancreatic polypeptide receptor activity);GO:0003151(outflow tract morphogenesis);GO:0003214(cardiac left ventricle morphogenesis);GO:0004930(G protein-coupled receptor activity);GO:0004983(neuropeptide Y receptor activity);GO:0007186(G protein-coupled receptor signaling pathway);GO:0007218(neuropeptide signaling pathway);GO:0007268(chemical syn…	04080(Neuroactive ligand-receptor interaction)	K04207	NA	neuropeptide Y receptor Y5 [Source:NCBI gene;Acc:101106846]	0.052215	0	0.0261	0.108386	0.135426	0	8	0	4	16	19	0
ENSOARG00000000235	chr24	2187374	2191692	-	ENSOARG00000000235	ENSOART00000000250	NA	NA	NA	NA		0	0	0	0.042392	0	0	0	0	0	3	0	0
ENSOARG00000000249	chr8	61395891	61454357	-	MAP7	ENSOART00000000265	GO:0000226(microtubule cytoskeleton organization);GO:0005829(cytosol);GO:0015630(microtubule cytoskeleton)	NA	K10433	NA	microtubule associated protein 7 [Source:NCBI gene;Acc:101112232]	0.0621	0.014306	0.1058	0	0	0	15	4	26	0	0	0
ENSOARG00000000252	chrX	35339541	35458564	+	SYTL5	ENSOART00000000269	GO:0005543(phospholipid binding);GO:0005623(cell);GO:0006886(intracellular protein transport);GO:0006887(exocytosis);GO:0017137(Rab GTPase binding)	NA	K17598	NA	synaptotagmin like 5 [Source:NCBI gene;Acc:101122921]	0	0.0169585	0	0.0255222	0.0130141	0	0	6	0	8	4	0
ENSOARG00000000262	chr6	8437055	8438197	+	TRAM1L1	ENSOART00000000276	GO:0005623(cell);GO:0006616(SRP-dependent cotranslational protein targeting to membrane, translocation);GO:0015031(protein transport);GO:0016020(membrane);GO:0016021(integral component of membrane)	NA	NA	NA	translocation associated membrane protein 1 like 1 [Source:NCBI gene;Acc:101112059]	0.091889	0	0	0.03179	0	0	12	0	0	4	0	0
ENSOARG00000000265	chr1	2370640	2371125	-	TWIST2	ENSOART00000000279	GO:0005634(nucleus);GO:0005730(nucleolus);GO:0005737(cytoplasm);GO:0030335(positive regulation of cell migration);GO:0045668(negative regulation of osteoblast differentiation);GO:0046983(protein dimerization activity)	05205(Proteoglycans in cancer)	K09069	NA	twist family bHLH transcription factor 2 [Source:NCBI gene;Acc:101122639]	0.179581	0	0.397118	0.167561	0.323323	0.530549	10	0	21	9	17	28
ENSOARG00000000266	chr18	62847216	62930960	-	BCL11B	ENSOART00000000281	GO:0000978(RNA polymerase II proximal promoter sequence-specific DNA binding);GO:0001228(DNA-binding transcription activator activity, RNA polymerase II-specific);GO:0003334(keratinocyte development);GO:0003382(epithelial cell morphogenesis);GO:0003676(nucleic acid binding);GO:0005634(nucleus);GO:0007409(axonogenesis);GO:0008285(negative regulation of cell population proliferation);GO:0009791(pos…	NA	NA	NA	BCL11B, BAF complex component [Source:HGNC Symbol;Acc:HGNC:13222]	0.065661	0	0	0.034811	0.096711	0.079199	14	0	0	8	20	17
ENSOARG00000000274	chr11	24665133	24678529	-	TEKT1	ENSOART00000000291	NA	NA	K18628	NA	tektin 1 [Source:NCBI gene;Acc:101103164]	0	0	0	0.014721	0	0	0	0	0	2	0	0
ENSOARG00000000306	chr6	13372584	13373144	+	TIFA	ENSOART00000000325	GO:0002753(cytoplasmic pattern recognition receptor signaling pathway);GO:0005515(protein binding);GO:0005737(cytoplasm);GO:0007249(I-kappaB kinase/NF-kappaB signaling);GO:0043123(positive regulation of I-kappaB kinase/NF-kappaB signaling);GO:0045087(innate immune response);GO:0051260(protein homooligomerization)	NA	NA	NA	TRAF interacting protein with forkhead associated domain [Source:NCBI gene;Acc:101116728]	0.59308	0.461445	0.756638	1.23455	0.626547	0.712692	36	31	46	72	37	43
ENSOARG00000000307	chr13	50288586	50301291	-	SMOX	ENSOART00000000328	GO:0005654(nucleoplasm);GO:0006598(polyamine catabolic process);GO:0016491(oxidoreductase activity);GO:0031965(nuclear membrane);GO:0043231(intracellular membrane-bounded organelle);GO:0046208(spermine catabolic process);GO:0046592(polyamine oxidase activity);GO:0055114(oxidation-reduction process)	00330(Arginine and proline metabolism);00410(beta-Alanine metabolism)	K12259	1.5.3.-;EC:1.5.3.16	spermine oxidase [Source:NCBI gene;Acc:101118975]	0.905829	1.04495	0.922361	2.07358	2.54351	1.76543	165	211	168	364	447	317
ENSOARG00000000312	chr5	29117978	29146199	-	ENSOARG00000000312	ENSOART00000000331	NA	NA	NA	NA	zinc finger protein 474 [Source:NCBI gene;Acc:101111962]	0.102751	0.101622	0.357139	0.550507	0.150146	0.173963	18	20	61	90	25	29
ENSOARG00000000314	chr1	101645643	101651682	-	ENSOARG00000000314	ENSOART00000000332	GO:0008544(epidermis development)	NA	NA	NA		0.052414	0	0	0.052197	0.021095	0	29	0	0	28	12	0
ENSOARG00000000318	chr11	27434978	27447265	+	ENSOARG00000000318	ENSOART00000000338	NA	00230(Purine metabolism)	K01952	EC:6.3.5.3	phosphoribosylformylglycinamidine synthase [Source:NCBI gene;Acc:101122962]	0.621883	0.480015	0.865507	0.959542	0.629891	0.688265	151	129	209	224	147	164
ENSOARG00000000327	chr23	40284978	40414151	-	LAMA1	ENSOART00000000354	GO:0002011(morphogenesis of an epithelial sheet);GO:0005102(signaling receptor binding);GO:0005201(extracellular matrix structural constituent);GO:0005604(basement membrane);GO:0005606(laminin-1 complex);GO:0005608(laminin-3 complex);GO:0005615(extracellular space);GO:0005911(cell-cell junction);GO:0006468(protein phosphorylation);GO:0007155(cell adhesion);GO:0007166(cell surface receptor signali…	04151(PI3K-Akt signaling pathway);04510(Focal adhesion);04512(ECM-receptor interaction);05145(Toxoplasmosis);05146(Amoebiasis);05165(Human papillomavirus infection);05200(Pathways in cancer);05222(Small cell lung cancer)	K05637	NA	laminin subunit alpha 1 [Source:NCBI gene;Acc:101102692]	0.0160792	0.00435126	0.00487902	0.0180153	0.0154918	0.00681413	25	8	8	26	23	11
ENSOARG00000000328	chrX	121942585	121943538	-	TCEAL9	ENSOART00000000344	NA	NA	NA	NA	transcription elongation factor A like 9 [Source:HGNC Symbol;Acc:HGNC:30084]	0.687294	0.25524	0.238264	0.286319	0.144445	0.748193	23	10	8	9	5	24
ENSOARG00000000336	chr3	61775662	61808773	+	GCC2	ENSOART00000000367	GO:0005654(nucleoplasm);GO:0005794(Golgi apparatus);GO:0005802(trans-Golgi network);GO:0005829(cytosol);GO:0006622(protein targeting to lysosome);GO:0031023(microtubule organizing center organization);GO:0034067(protein localization to Golgi apparatus);GO:0034453(microtubule anchoring);GO:0034499(late endosome to Golgi transport);GO:0042147(retrograde transport, endosome to Golgi);GO:0042802(iden…	NA	K20282	NA	GRIP and coiled-coil domain containing 2 [Source:NCBI gene;Acc:101108824]	0.618337	0.504384	0.504348	0.507092	0.476667	0.425562	329	297	268	260	244	223
ENSOARG00000000345	chr15	33605559	33794217	+	GRAMD1B	ENSOART00000000365	GO:0001786(phosphatidylserine binding);GO:0005789(endoplasmic reticulum membrane);GO:0005886(plasma membrane);GO:0015485(cholesterol binding);GO:0016020(membrane);GO:0016021(integral component of membrane);GO:0030301(cholesterol transport);GO:0042632(cholesterol homeostasis);GO:0070300(phosphatidic acid binding);GO:0071397(cellular response to cholesterol);GO:0120011(intermembrane sterol transfer…	NA	NA	NA	GRAM domain containing 1B [Source:NCBI gene;Acc:101118986]	0.894627	0.755613	0.613032	1.308	1.12878	1.00228	572	535	392	806	696	631
ENSOARG00000000348	chr6	21961277	21961624	+	ENSOARG00000000348	ENSOART00000000366	GO:0003735(structural constituent of ribosome);GO:0005622(intracellular);GO:0005840(ribosome);GO:0006414(translational elongation)	NA	NA	NA		0.250794	0.01257	0.041015	0.063315	0.372333	0.139854	10	1	2	3	14	6
ENSOARG00000000360	chr6	25591141	25591392	-	ENSOARG00000000360	ENSOART00000000388	GO:0003735(structural constituent of ribosome);GO:0005622(intracellular);GO:0005840(ribosome);GO:0006412(translation);GO:0046872(metal ion binding)	03010(Ribosome)	K02978	NA	40S ribosomal protein S27-like [Source:NCBI gene;Acc:101112481]	0.124641	0	0.138891	0.068517	0.284176	0.100069	4	0	4	2	8	3
ENSOARG00000000368	chr1	102158014	102162522	+	ENSOARG00000000368	ENSOART00000000384	NA	NA	NA	NA		0.047431	0	0.027134	0.029986	0	0	17	0	10	11	0	0
ENSOARG00000000376	chr6	32053339	32053491	-	ENSOARG00000000376	ENSOART00000000397	NA	NA	NA	NA		0	0	0.284735	0	0.118697	0.184597	0	0	5	0	2	3
ENSOARG00000000380	chr11	27451572	27455340	-	ENSOARG00000000380	ENSOART00000000402	GO:0006541(glutamine metabolic process)	NA	NA	NA	phosphoribosylformylglycinamidine synthase-like [Source:NCBI gene;Acc:101123219]	0.504362	0.521579	0.498146	0.559364	0.513688	0.613748	104	119	103	111	102	125
ENSOARG00000000381	chr19	47798272	47835571	+	ENSOARG00000000381	ENSOART00000000406	GO:0005319(lipid transporter activity);GO:0006869(lipid transport);GO:0016020(membrane);GO:0016021(integral component of membrane)	NA	K06316	NA	RFT1 homolog [Source:NCBI gene;Acc:101107904]	0.888737	0.773453	0.814955	1.8173	1.3783	1.3272	156	150	143	306	233	229
ENSOARG00000000385	chr3	2013	88526	+	ENSOARG00000000385	ENSOART00000000412	GO:0005216(ion channel activity);GO:0005245(voltage-gated calcium channel activity);GO:0005509(calcium ion binding);GO:0005891(voltage-gated calcium channel complex);GO:0006811(ion transport);GO:0016020(membrane);GO:0016021(integral component of membrane);GO:0055085(transmembrane transport);GO:0070588(calcium ion transmembrane transport)	04010(MAPK signaling pathway);04020(Calcium signaling pathway);04721(Synaptic vesicle cycle);04723(Retrograde endocannabinoid signaling);04725(Cholinergic synapse);04726(Serotonergic synapse);04727(GABAergic synapse);04728(Dopaminergic synapse);04930(Type II diabetes mellitus);05032(Morphine addiction);05033(Nicotine addiction)	K04849	NA	voltage-dependent N-type calcium channel subunit alpha-1B [Source:NCBI gene;Acc:101122774]	0.036084	0.019121	0.015087	0.103301	0.024076	0.020139	18	11	8	48	12	10
ENSOARG00000000386	chr21	40660383	40671112	-	SLC22A6	ENSOART00000000418	GO:0005452(inorganic anion exchanger activity);GO:0005887(integral component of plasma membrane);GO:0006820(anion transport);GO:0008514(organic anion transmembrane transporter activity);GO:0015698(inorganic anion transport);GO:0015711(organic anion transport);GO:0015742(alpha-ketoglutarate transport);GO:0016020(membrane);GO:0016021(integral component of membrane);GO:0016323(basolateral plasma mem…	NA	NA	NA	solute carrier family 22 member 6 [Source:HGNC Symbol;Acc:HGNC:10970]	0.056137	0	0.021698	0	0	0	30	0	12	0	0	0
ENSOARG00000000387	chr4	87139324	87141028	-	RNF148	ENSOART00000000410	GO:0016020(membrane);GO:0016021(integral component of membrane)	NA	NA	NA	ring finger protein 148 [Source:HGNC Symbol;Acc:HGNC:22411]	0.029674	0	0.122185	0.232362	0	0.149083	4	0	13	23	0	16
ENSOARG00000000389	chr1	102253641	102291777	-	PGLYRP3	ENSOART00000000415	GO:0002221(pattern recognition receptor signaling pathway);GO:0008270(zinc ion binding);GO:0008745(N-acetylmuramoyl-L-alanine amidase activity);GO:0009253(peptidoglycan catabolic process);GO:0016019(peptidoglycan receptor activity);GO:0016045(detection of bacterium);GO:0031640(killing of cells of other organism);GO:0032991(protein-containing complex);GO:0042834(peptidoglycan binding);GO:0046982(p…	NA	K01446	NA	peptidoglycan recognition protein 3 [Source:NCBI gene;Acc:101121908]	0	0	0	0	0	0.068443	0	0	0	0	0	16
ENSOARG00000000397	chr21	43357250	43366067	+	TSGA10IP	ENSOART00000000424	NA	NA	NA	NA	testis specific 10 interacting protein [Source:NCBI gene;Acc:101111918]	0	0.087981	0	0	0	0	0	18	0	0	0	0
ENSOARG00000000402	chr1	9558414	9559214	+	GJB5	ENSOART00000000423	GO:0005886(plasma membrane);GO:0005921(gap junction);GO:0005922(connexin complex);GO:0007154(cell communication);GO:0016020(membrane);GO:0016021(integral component of membrane);GO:0030054(cell junction);GO:0060707(trophoblast giant cell differentiation);GO:0060708(spongiotrophoblast differentiation);GO:0060713(labyrinthine layer morphogenesis)	NA	K07624	NA	gap junction protein beta 5 [Source:NCBI gene;Acc:101106891]	0	0	0	0.054855	0.072359	0	0	0	0	5	7	0
ENSOARG00000000406	chr1	102273372	102289222	-	PGLYRP4	ENSOART00000000431	GO:0002221(pattern recognition receptor signaling pathway);GO:0008270(zinc ion binding);GO:0008745(N-acetylmuramoyl-L-alanine amidase activity);GO:0009253(peptidoglycan catabolic process);GO:0016019(peptidoglycan receptor activity);GO:0016045(detection of bacterium);GO:0031640(killing of cells of other organism);GO:0032991(protein-containing complex);GO:0042834(peptidoglycan binding);GO:0046982(p…	NA	K01446	NA	peptidoglycan recognition protein 4 [Source:NCBI gene;Acc:101103360]	0.054749	0	0	0	0	0	7	0	0	0	0	0
ENSOARG00000000407	chr14	58266792	58271596	-	ENSOARG00000000407	ENSOART00000000433	GO:0016020(membrane);GO:0016021(integral component of membrane);GO:0022857(transmembrane transporter activity);GO:0055085(transmembrane transport)	NA	K13865	NA	cationic amino acid transporter 3-like [Source:NCBI gene;Acc:101111827]	0.130947	0	0	0	0	0	28	0	0	0	0	0
ENSOARG00000000417	chr1	102297137	102299291	+	S100A9	ENSOART00000000444	GO:0002523(leukocyte migration involved in inflammatory response);GO:0005509(calcium ion binding);GO:0005615(extracellular space);GO:0005654(nucleoplasm);GO:0005737(cytoplasm);GO:0005829(cytosol);GO:0006914(autophagy);GO:0006919(activation of cysteine-type endopeptidase activity involved in apoptotic process);GO:0008017(microtubule binding);GO:0008270(zinc ion binding);GO:0030054(cell junction);G…	04657(IL-17 signaling pathway)	K21128	NA	S100 calcium binding protein A9 [Source:NCBI gene;Acc:101122157]	0.722488	0.208583	0.093942	1.10251	0.617848	0.733134	31	10	5	46	26	31
ENSOARG00000000421	chrX	122074179	122074995	-	BEX4	ENSOART00000000446	GO:0000922(spindle pole);GO:0005634(nucleus);GO:0005737(cytoplasm);GO:0005874(microtubule);GO:0007059(chromosome segregation);GO:0030334(regulation of cell migration);GO:0042127(regulation of cell population proliferation);GO:0042826(histone deacetylase binding);GO:0043014(alpha-tubulin binding);GO:1904428(negative regulation of tubulin deacetylation)	NA	NA	NA	brain expressed X-linked 4 [Source:HGNC Symbol;Acc:HGNC:25475]	0.272972	0	0.317235	0.297454	0	0	15	0	17	15	0	0
ENSOARG00000000423	chr20	30543817	30551949	-	BTN2A2	ENSOART00000000452	GO:0005515(protein binding);GO:0016020(membrane);GO:0016021(integral component of membrane)	NA	K06712	NA	butyrophilin subfamily 2 member A2 [Source:NCBI gene;Acc:101103021]	0.0656091	0	0.0215974	0.0267057	0	0.110789	12	0	4	5	0	19
ENSOARG00000000429	chr9	14078157	14082347	+	MROH6	ENSOART00000000466	NA	NA	NA	NA	maestro heat like repeat family member 6 [Source:NCBI gene;Acc:101113768]	0.057915	0.036468	0	0.084449	0.030056	0.05007	11	8	0	15	6	9
ENSOARG00000000430	chr4	87467119	87569260	-	SLC13A1	ENSOART00000000461	GO:0005215(transporter activity);GO:0006814(sodium ion transport);GO:0008271(secondary active sulfate transmembrane transporter activity);GO:0008272(sulfate transport);GO:0016020(membrane);GO:0016021(integral component of membrane);GO:0055085(transmembrane transport);GO:1902358(sulfate transmembrane transport)	NA	K14444	NA	solute carrier family 13 member 1 [Source:NCBI gene;Acc:101105492]	0.041765	0	0	0	0	0	15	0	0	0	0	0
ENSOARG00000000432	chr1	102311556	102312291	-	S100A12	ENSOART00000000458	GO:0005509(calcium ion binding);GO:0005634(nucleus);GO:0005737(cytoplasm);GO:0006805(xenobiotic metabolic process);GO:0031640(killing of cells of other organism);GO:0043123(positive regulation of I-kappaB kinase/NF-kappaB signaling);GO:0046872(metal ion binding);GO:0050786(RAGE receptor binding);GO:0050832(defense response to fungus);GO:0061844(antimicrobial humoral immune response mediated by an…	NA	NA	NA	protein S100-A12 [Source:NCBI gene;Acc:101103771]	0	0	0	0.252625	0	0.408538	0	0	0	8	0	13
ENSOARG00000000434	chr6	96708757	96734495	+	ENSOARG00000000434	ENSOART00000000459	GO:0016020(membrane);GO:0016021(integral component of membrane);GO:0016192(vesicle-mediated transport)	NA	NA	NA		0	0	0.03593	0	0	0	0	0	2	0	0	0
ENSOARG00000000436	chrX	122106977	122108296	+	ENSOARG00000000436	ENSOART00000000462	NA	NA	NA	NA		0.054777	0.073793	0	0	0	0.021231	8	12	0	0	0	3
ENSOARG00000000437	chr1	9562466	9563266	+	GJB4	ENSOART00000000464	GO:0005243(gap junction channel activity);GO:0005634(nucleus);GO:0005730(nucleolus);GO:0005886(plasma membrane);GO:0005887(integral component of plasma membrane);GO:0005921(gap junction);GO:0005922(connexin complex);GO:0007154(cell communication);GO:0007267(cell-cell signaling);GO:0007608(sensory perception of smell);GO:0016020(membrane);GO:0016021(integral component of membrane);GO:0030054(cell …	NA	K07623	NA	gap junction protein beta 4 [Source:NCBI gene;Acc:101107144]	0.030688	0	0.12458	0.022682	0.105483	0.022195	3	0	11	2	9	2
ENSOARG00000000441	chrX	67091542	67092195	+	ENSOARG00000000441	ENSOART00000000469	GO:0005740(mitochondrial envelope);GO:0016020(membrane);GO:0016021(integral component of membrane);GO:0043065(positive regulation of apoptotic process)	NA	NA	NA		0	0	0	0	0.106418	0.048501	0	0	0	0	7	4
ENSOARG00000000450	chr1	102332237	102332680	-	S100A8	ENSOART00000000477	GO:0002523(leukocyte migration involved in inflammatory response);GO:0002793(positive regulation of peptide secretion);GO:0005509(calcium ion binding);GO:0005615(extracellular space);GO:0005829(cytosol);GO:0006914(autophagy);GO:0006919(activation of cysteine-type endopeptidase activity involved in apoptotic process);GO:0008017(microtubule binding);GO:0008270(zinc ion binding);GO:0014002(astrocyte…	04657(IL-17 signaling pathway)	K21127	NA	S100 calcium binding protein A8 [Source:NCBI gene;Acc:101104026]	0	0	0	0	0.194075	0	0	0	0	0	6	0
ENSOARG00000000453	chrX	122186970	122187570	+	ENSOARG00000000453	ENSOART00000000482	NA	NA	NA	NA	transcription elongation factor A protein-like 3 [Source:NCBI gene;Acc:101117654]	0	0	0	0.020904	0	0.057504	0	0	0	2	0	4
ENSOARG00000000464	chr8	62006022	62039859	-	IL20RA	ENSOART00000000492	GO:0005515(protein binding);GO:0016020(membrane);GO:0016021(integral component of membrane);GO:0019221(cytokine-mediated signaling pathway);GO:0042015(interleukin-20 binding);GO:0045124(regulation of bone resorption);GO:2001244(positive regulation of intrinsic apoptotic signaling pathway)	04060(Cytokine-cytokine receptor interaction);04630(Jak-STAT signaling pathway)	K05136	NA	interleukin 20 receptor subunit alpha [Source:NCBI gene;Acc:101112653]	0.019949	0	0	0	0.006487	0.129885	4	0	0	0	2	25
ENSOARG00000000468	chr10	56250347	56254919	+	ENSOARG00000000468	ENSOART00000000498	GO:0005634(nucleus);GO:0006355(regulation of transcription, DNA-templated);GO:0043565(sequence-specific DNA binding);GO:0046982(protein heterodimerization activity)	04612(Antigen processing and presentation);05152(Tuberculosis);05166(Human T-cell leukemia virus 1 infection)	K08065	NA	nuclear transcription factor Y subunit beta [Source:NCBI gene;Acc:101105339]	0	0.35819	0.204927	0.042105	0.303862	0.257025	0	169	88	18	125	108
ENSOARG00000000473	chr14	24960829	24989519	+	ADGRG5	ENSOART00000000505	GO:0004888(transmembrane signaling receptor activity);GO:0004930(G protein-coupled receptor activity);GO:0007166(cell surface receptor signaling pathway);GO:0007186(G protein-coupled receptor signaling pathway);GO:0016020(membrane);GO:0016021(integral component of membrane)	NA	K08459	NA	adhesion G protein-coupled receptor G5 [Source:NCBI gene;Acc:101102583]	0.027807	0.031474	0.013199	0.077929	0	0.011303	21	26	10	55	0	9
ENSOARG00000000481	chr10	61676910	61679244	-	ENSOARG00000000481	ENSOART00000000511	GO:0000398(mRNA splicing, via spliceosome);GO:0003676(nucleic acid binding);GO:0003723(RNA binding)	NA	NA	NA		0.028683	0	0.015171	0	0	0	8	0	4	0	0	0
ENSOARG00000000484	chr11	19654086	19658422	-	ALDOC	ENSOART00000000517	GO:0003824(catalytic activity);GO:0004332(fructose-bisphosphate aldolase activity);GO:0006096(glycolytic process);GO:0008092(cytoskeletal protein binding);GO:0016829(lyase activity);GO:0030388(fructose 1,6-bisphosphate metabolic process);GO:0030855(epithelial cell differentiation)	00010(Glycolysis / Gluconeogenesis);00030(Pentose phosphate pathway);00051(Fructose and mannose metabolism)	K01623	EC:4.1.2.13	aldolase, fructose-bisphosphate C [Source:NCBI gene;Acc:101105422]	0	0.064615	0.174301	0	0.166039	0.073094	0	11	26	0	24	11
ENSOARG00000000487	chr26	29188743	29190023	-	ENSOARG00000000487	ENSOART00000000514	GO:0016020(membrane);GO:0016021(integral component of membrane)	NA	NA	NA		0.0936524	0.0595915	0	0.0494394	0	0	13	9	0	7	0	0
ENSOARG00000000492	chr14	58325964	58348493	-	NLRP12	ENSOART00000000526	GO:0000166(nucleotide binding);GO:0005515(protein binding);GO:0005524(ATP binding);GO:0005737(cytoplasm);GO:0009968(negative regulation of signal transduction);GO:0031953(negative regulation of protein autophosphorylation);GO:0032088(negative regulation of NF-kappaB transcription factor activity);GO:0043122(regulation of I-kappaB kinase/NF-kappaB signaling);GO:0043124(negative regulation of I-kap…	04621(NOD-like receptor signaling pathway)	K20865	NA	NLR family pyrin domain containing 12 [Source:NCBI gene;Acc:101117610]	0	0	0	0.009609	0	0.004701	0	0	0	8	0	4
ENSOARG00000000496	chrX	122280345	122303447	-	GLRA4	ENSOART00000000530	GO:0004888(transmembrane signaling receptor activity);GO:0005216(ion channel activity);GO:0005230(extracellular ligand-gated ion channel activity);GO:0005886(plasma membrane);GO:0005887(integral component of plasma membrane);GO:0006811(ion transport);GO:0016020(membrane);GO:0016021(integral component of membrane);GO:0016594(glycine binding);GO:0016934(extracellularly glycine-gated chloride channe…	NA	K05271	NA	glycine receptor alpha 4 [Source:NCBI gene;Acc:101120810]	0	0	0	0	0	0.013723	0	0	0	0	0	2
ENSOARG00000000499	chr25	40904725	40915134	+	OPN4	ENSOART00000000539	GO:0004930(G protein-coupled receptor activity);GO:0005502(11-cis retinal binding);GO:0007165(signal transduction);GO:0007186(G protein-coupled receptor signaling pathway);GO:0007602(phototransduction);GO:0008020(G protein-coupled photoreceptor activity);GO:0009584(detection of visible light);GO:0009881(photoreceptor activity);GO:0016020(membrane);GO:0016021(integral component of membrane);GO:001…	NA	K04255	NA	opsin 4 [Source:NCBI gene;Acc:101111250]	0.028575	0.01617	0	0	0.009538	0	5	3	0	0	2	0
ENSOARG00000000506	chr5	6608303	6616589	-	HSH2D	ENSOART00000000542	GO:0007165(signal transduction)	NA	NA	NA	hematopoietic SH2 domain containing [Source:NCBI gene;Acc:101117244]	0.21707	0.027966	0.025252	0.0124	0.128457	0.061427	27	4	4	2	16	8
ENSOARG00000000511	chr20	14364975	14409823	-	LRFN2	ENSOART00000000547	GO:0005515(protein binding);GO:0009986(cell surface);GO:0016020(membrane);GO:0016021(integral component of membrane);GO:0050804(modulation of chemical synaptic transmission);GO:0098685(Schaffer collateral - CA1 synapse);GO:0099175(regulation of postsynapse organization)	NA	K16355	NA	leucine rich repeat and fibronectin type III domain containing 2 [Source:NCBI gene;Acc:101107233]	0.01734	0	0	0	0.071959	0	4	0	0	0	16	0
ENSOARG00000000520	chr6	57991535	57993973	-	TLR10	ENSOART00000000555	GO:0002376(immune system process);GO:0002755(MyD88-dependent toll-like receptor signaling pathway);GO:0004888(transmembrane signaling receptor activity);GO:0005515(protein binding);GO:0007165(signal transduction);GO:0016020(membrane);GO:0016021(integral component of membrane);GO:0034166(toll-like receptor 10 signaling pathway);GO:0042802(identical protein binding);GO:0045087(innate immune respons…	NA	K10171	NA	toll like receptor 10 [Source:NCBI gene;Acc:554255]	0.014354	0	0	0.057268	0.014892	0.043735	4	0	0	15	4	12
ENSOARG00000000522	chr10	62772445	62775295	+	SLITRK5	ENSOART00000000557	GO:0005515(protein binding);GO:0007268(chemical synaptic transmission);GO:0007409(axonogenesis);GO:0007625(grooming behavior);GO:0009410(response to xenobiotic stimulus);GO:0016020(membrane);GO:0016021(integral component of membrane);GO:0021756(striatum development);GO:0030534(adult behavior);GO:0043235(receptor complex);GO:0043588(skin development);GO:0048813(dendrite morphogenesis);GO:0051965(p…	NA	NA	NA	SLIT and NTRK like family member 5 [Source:NCBI gene;Acc:101104763]	0.192715	0.13422	0.166927	0.328359	0.16634	0.254312	55	42	47	89	46	71
ENSOARG00000000524	chr13	21810812	21813343	-	SKIDA1	ENSOART00000000558	NA	NA	NA	NA	SKI/DACH domain containing 1 [Source:NCBI gene;Acc:101112839]	0	0	0	0.03763	0.077312	0.037735	0	0	0	10	19	10
ENSOARG00000000530	chr6	36197433	36244296	-	HERC5	ENSOART00000000572	GO:0004842(ubiquitin-protein transferase activity);GO:0016567(protein ubiquitination);GO:0016740(transferase activity);GO:0032020(ISG15-protein conjugation);GO:0042296(ISG15 transferase activity);GO:0050688(regulation of defense response to virus)	NA	K22372	EC:2.3.2.-	HECT and RLD domain containing E3 ubiquitin protein ligase 5 [Source:NCBI gene;Acc:101119562]	0.511198	0.313374	0.386147	0.563313	0.572876	0.419722	172	117	130	182	186	139
ENSOARG00000000531	chr5	13952680	14025469	+	ENSOARG00000000531	ENSOART00000000590	GO:0003676(nucleic acid binding);GO:0005085(guanyl-nucleotide exchange factor activity);GO:0005089(Rho guanyl-nucleotide exchange factor activity);GO:0007264(small GTPase mediated signal transduction);GO:0035023(regulation of Rho protein signal transduction)	04530(Tight junction)	K21066	NA	Rho/Rac guanine nucleotide exchange factor 18 [Source:NCBI gene;Acc:101122356]	0.775896	0.557024	0.782581	0.97306	0.821343	1.00415	665	528	671	803	678	847
ENSOARG00000000532	chr1	10435470	10436150	-	C1orf216	ENSOART00000000568	NA	NA	NA	NA	chromosome 1 open reading frame, human C1orf216 [Source:NCBI gene;Acc:101116275]	0.268715	0.273241	0.412806	0.166316	0.320012	0.218846	20	23	31	12	23	16
ENSOARG00000000538	chr6	58008217	58010607	-	TLR1	ENSOART00000000573	GO:0001775(cell activation);GO:0002376(immune system process);GO:0002755(MyD88-dependent toll-like receptor signaling pathway);GO:0004888(transmembrane signaling receptor activity);GO:0005515(protein binding);GO:0005794(Golgi apparatus);GO:0006952(defense response);GO:0006954(inflammatory response);GO:0007165(signal transduction);GO:0016020(membrane);GO:0016021(integral component of membrane);GO:…	04620(Toll-like receptor signaling pathway);05152(Tuberculosis)	K05398	NA	toll like receptor 1 [Source:NCBI gene;Acc:554261]	0.337527	0.173122	0.228998	0.20535	0.356823	0.276615	87	50	59	51	89	70
ENSOARG00000000540	chr3	205399378	205457431	+	ENSOARG00000000540	ENSOART00000000583	GO:0004866(endopeptidase inhibitor activity);GO:0005576(extracellular region);GO:0005615(extracellular space);GO:0007566(embryo implantation);GO:0010951(negative regulation of endopeptidase activity)	NA	NA	NA	alpha-1-macroglobulin-like [Source:NCBI gene;Acc:101104482]	0	0	0.0135291	0	0	0	0	0	12	0	0	0
ENSOARG00000000545	chr5	30674570	30852936	-	PRR16	ENSOART00000000578	GO:0045727(positive regulation of translation);GO:0045793(positive regulation of cell size)	NA	NA	NA	proline rich 16 [Source:HGNC Symbol;Acc:HGNC:29654]	0.025572	0	0	0.107313	0.071852	0	3	0	0	12	8	0
ENSOARG00000000548	chrX	122366168	122380865	+	PLP1	ENSOART00000000585;ENSOART00000000587	GO:0005886(plasma membrane);GO:0006954(inflammatory response);GO:0008366(axon ensheathment);GO:0010628(positive regulation of gene expression);GO:0014002(astrocyte development);GO:0016020(membrane);GO:0016021(integral component of membrane);GO:0022010(central nervous system myelination);GO:0042552(myelination);GO:0042759(long-chain fatty acid biosynthetic process);GO:0043209(myelin sheath);GO:004…	NA	K17271	NA	proteolipid protein 1 [Source:NCBI gene;Acc:101121072]	0.595118	0.203227	0.468523	1.65944	0.789896	1.95708	62	24	50	166	79	200
ENSOARG00000000550	chr5	31609683	31610772	+	ENSOARG00000000550	ENSOART00000000586	NA	NA	NA	NA		0.197328	0.209919	0.167954	0.088187	0.105048	0.115444	24	28	20	10	12	14
ENSOARG00000000552	chr6	58034773	58037166	-	TLR6	ENSOART00000000595	GO:0001775(cell activation);GO:0002376(immune system process);GO:0002755(MyD88-dependent toll-like receptor signaling pathway);GO:0004888(transmembrane signaling receptor activity);GO:0005102(signaling receptor binding);GO:0005515(protein binding);GO:0005623(cell);GO:0005794(Golgi apparatus);GO:0006954(inflammatory response);GO:0007165(signal transduction);GO:0016020(membrane);GO:0016021(integral…	04145(Phagosome);04620(Toll-like receptor signaling pathway);05142(Chagas disease (American trypanosomiasis));05152(Tuberculosis)	K10169	NA	toll like receptor 6 [Source:NCBI gene;Acc:554257]	1.28377	0.903975	0.906746	1.08166	0.637867	0.74778	331	258	234	268	159	190
ENSOARG00000000553	chr10	66357626	66952494	+	GPC5	ENSOART00000000591	GO:0005886(plasma membrane);GO:0009966(regulation of signal transduction);GO:0016020(membrane);GO:0031225(anchored component of membrane);GO:0046658(anchored component of plasma membrane);GO:0062023(collagen-containing extracellular matrix)	NA	NA	NA	glypican 5 [Source:HGNC Symbol;Acc:HGNC:4453]	0	0	0	0	0.104851	0.115315	0	0	0	0	13	15
ENSOARG00000000556	chr21	40681165	40700995	-	SLC22A8	ENSOART00000000598	GO:0005215(transporter activity);GO:0005452(inorganic anion exchanger activity);GO:0015698(inorganic anion transport);GO:0016020(membrane);GO:0016021(integral component of membrane);GO:0016323(basolateral plasma membrane);GO:0022857(transmembrane transporter activity);GO:0055085(transmembrane transport)	04976(Bile secretion)	K08205	NA	solute carrier family 22 member 8 [Source:NCBI gene;Acc:101117544]	0.28016	0	0	0	0	0	43	0	0	0	0	0
ENSOARG00000000561	chrX	122473477	122474973	+	ENSOARG00000000561	ENSOART00000000600	GO:0003779(actin binding);GO:0003785(actin monomer binding);GO:0005737(cytoplasm);GO:0005856(cytoskeleton);GO:0007015(actin filament organization)	NA	NA	NA	thymosin beta-15A [Source:NCBI gene;Acc:101121750]	0.166451	0.236787	0	0	0.322475	0.332494	3	4	0	0	5	5
ENSOARG00000000566	chr24	37240620	37250874	+	TMEM130	ENSOART00000000609	GO:0005794(Golgi apparatus);GO:0016020(membrane);GO:0016021(integral component of membrane)	NA	NA	NA	transmembrane protein 130 [Source:NCBI gene;Acc:101103866]	0	0	0.054728	0	0.057199	0	0	0	8	0	8	0
ENSOARG00000000567	chr13	60326167	60330513	-	ENSOARG00000000567	ENSOART00000000607	GO:0005576(extracellular region);GO:0006952(defense response);GO:0042742(defense response to bacterium);GO:0045087(innate immune response)	NA	NA	NA		0	0	0	0	0.167439	0.164513	0	0	0	0	4	4
ENSOARG00000000571	chr6	59220059	59220634	+	RHOH	ENSOART00000000611	GO:0000166(nucleotide binding);GO:0001772(immunological synapse);GO:0003924(GTPase activity);GO:0005525(GTP binding);GO:0005622(intracellular);GO:0005737(cytoplasm);GO:0005886(plasma membrane);GO:0007264(small GTPase mediated signal transduction);GO:0019210(kinase inhibitor activity);GO:0030217(T cell differentiation);GO:0033673(negative regulation of kinase activity);GO:0043124(negative regulati…	04670(Leukocyte transendothelial migration)	K07873	NA	ras homolog family member H [Source:NCBI gene;Acc:100147795]	0.166609	0.109826	0.388722	0.283654	0.080052	0	11	8	25	17	5	0
ENSOARG00000000576	chr9	14086277	14090320	-	GSDMD	ENSOART00000000619	GO:0001786(phosphatidylserine binding);GO:0005546(phosphatidylinositol-4,5-bisphosphate binding);GO:0005615(extracellular space);GO:0005654(nucleoplasm);GO:0005829(cytosol);GO:0005886(plasma membrane);GO:0019835(cytolysis);GO:0031668(cellular response to extracellular stimulus);GO:0035915(pore formation in membrane of other organism);GO:0046931(pore complex assembly);GO:0050718(positive regulatio…	04621(NOD-like receptor signaling pathway)	K20917	NA	gasdermin D [Source:NCBI gene;Acc:101117254]	0.72096	0.173476	0.048291	0.802674	0.550624	0.576726	111	30	8	119	82	88
ENSOARG00000000581	chr1	215538932	215567707	+	LRRC31	ENSOART00000000630;ENSOART00000000636	GO:0005515(protein binding);GO:0005515(protein binding)	NA	NA	NA	leucine rich repeat containing 31 [Source:NCBI gene;Acc:101113905]	0.214044	0.0366724	0.0316028	0.138235	0.159697	0.181301	63	12	10	39	46	53
ENSOARG00000000582	chrX	122652376	122666181	-	SLC25A53	ENSOART00000000625	GO:0016020(membrane);GO:0016021(integral component of membrane);GO:0022857(transmembrane transporter activity);GO:0055085(transmembrane transport)	NA	NA	NA	solute carrier family 25 member 53 [Source:NCBI gene;Acc:101122501]	0.091784	0.017238	0.153439	0.144507	0	0.03119	12	3	19	18	0	4
ENSOARG00000000585	chr11	51200860	51206393	+	ENSOARG00000000585	ENSOART00000000627	GO:0060385(axonogenesis involved in innervation);GO:0098962(regulation of postsynaptic neurotransmitter receptor activity);GO:0098978(glutamatergic synapse)	NA	NA	NA	neuronal pentraxin 1 [Source:NCBI gene;Acc:101119737]	0.063196	0.093563	0.144679	0.198786	0.07025	0.077764	9	14	19	25	9	10
ENSOARG00000000586	chr26	29727217	30003578	+	UNC5D	ENSOART00000000631	GO:0005042(netrin receptor activity);GO:0005515(protein binding);GO:0007165(signal transduction);GO:0007411(axon guidance);GO:0009986(cell surface);GO:0016020(membrane);GO:0016021(integral component of membrane);GO:0021859(pyramidal neuron differentiation);GO:0038007(netrin-activated signaling pathway);GO:0098742(cell-cell adhesion via plasma-membrane adhesion molecules);GO:2001222(regulation of …	04360(Axon guidance)	K07521	NA	unc-5 netrin receptor D [Source:NCBI gene;Acc:101109148]	0.136933	0.011625	0.163968	0.369584	0.294776	0.251912	39	4	47	101	81	70
ENSOARG00000000592	chr20	15033547	15042800	-	UNC5CL	ENSOART00000000638	GO:0005042(netrin receptor activity);GO:0005515(protein binding);GO:0006508(proteolysis);GO:0007165(signal transduction);GO:0008233(peptidase activity);GO:0016020(membrane);GO:0016021(integral component of membrane);GO:0038007(netrin-activated signaling pathway);GO:0043123(positive regulation of I-kappaB kinase/NF-kappaB signaling);GO:0046330(positive regulation of JNK cascade)	NA	NA	NA	unc-5 family C-terminal like [Source:NCBI gene;Acc:101107479]	0.064988	0.026644	0	0.031027	0.063596	0.016681	13	6	0	6	12	4
ENSOARG00000000593	chr1	102492586	102495128	-	ENSOARG00000000593	ENSOART00000000641	GO:0005509(calcium ion binding);GO:0046872(metal ion binding);GO:0046914(transition metal ion binding)	04657(IL-17 signaling pathway)	K21126	NA	protein S100-A7 [Source:NCBI gene;Acc:101104285]	0	0	0	0	0	0.057505	0	0	0	0	0	2
ENSOARG00000000599	chr12	79068632	79071192	+	ENSOARG00000000599	ENSOART00000000643	GO:0004930(G protein-coupled receptor activity);GO:0007186(G protein-coupled receptor signaling pathway);GO:0016020(membrane);GO:0016021(integral component of membrane)	NA	NA	NA		0	0	0.056635	0.169362	0	0	0	0	4	11	0	0
ENSOARG00000000610	chr1	102566103	102566720	-	S100A6	ENSOART00000000653	GO:0001726(ruffle);GO:0005509(calcium ion binding);GO:0005523(tropomyosin binding);GO:0005634(nucleus);GO:0005635(nuclear envelope);GO:0005737(cytoplasm);GO:0005829(cytosol);GO:0005886(plasma membrane);GO:0008270(zinc ion binding);GO:0031234(extrinsic component of cytoplasmic side of plasma membrane);GO:0042803(protein homodimerization activity);GO:0044548(S100 protein binding);GO:0046872(metal i…	NA	NA	NA	S100 calcium binding protein A6 [Source:HGNC Symbol;Acc:HGNC:10496]	0	0	0	0	0.073824	0	0	0	0	0	2	0
ENSOARG00000000612	chr8	62931849	62944375	-	PERP	ENSOART00000000654	GO:0002934(desmosome organization);GO:0005739(mitochondrion);GO:0005794(Golgi apparatus);GO:0005887(integral component of plasma membrane);GO:0007219(Notch signaling pathway);GO:0016020(membrane);GO:0016021(integral component of membrane);GO:0034113(heterotypic cell-cell adhesion);GO:0045862(positive regulation of proteolysis);GO:0072332(intrinsic apoptotic signaling pathway by p53 class mediator…	04115(p53 signaling pathway)	K10136	NA	PERP, TP53 apoptosis effector [Source:NCBI gene;Acc:101113683]	0.22973	0	0.366481	0	0	0.40643	14	0	22	0	0	24
ENSOARG00000000613	chr6	62813592	62814071	-	ENSOARG00000000613	ENSOART00000000656	NA	NA	NA	NA		0.244417	0.064026	0.036717	0.170729	0.130409	0.317055	13	4	2	9	7	17
ENSOARG00000000616	chr14	25076171	25104433	+	ADGRG3	ENSOART00000000666	GO:0004888(transmembrane signaling receptor activity);GO:0004930(G protein-coupled receptor activity);GO:0005886(plasma membrane);GO:0007166(cell surface receptor signaling pathway);GO:0007186(G protein-coupled receptor signaling pathway);GO:0016020(membrane);GO:0016021(integral component of membrane);GO:0030183(B cell differentiation);GO:0030334(regulation of cell migration);GO:0032792(negative …	NA	K08452	NA	adhesion G protein-coupled receptor G3 [Source:NCBI gene;Acc:101121194]	0.0289	0.125734	0.036549	0.034633	0.117838	0.065699	19	91	24	22	74	43
ENSOARG00000000620	chr18	63184146	63263064	-	CCDC85C	ENSOART00000000670	NA	NA	NA	NA	coiled-coil domain containing 85C [Source:HGNC Symbol;Acc:HGNC:35459]	0.100377	0.440782	0.252286	0.277562	0.41223	0.102829	14	64	33	35	52	14
ENSOARG00000000623	chr1	102569162	102571215	-	S100A5	ENSOART00000000667	GO:0005507(copper ion binding);GO:0005509(calcium ion binding);GO:0005634(nucleus);GO:0008270(zinc ion binding);GO:0042803(protein homodimerization activity);GO:0043025(neuronal cell body);GO:0046872(metal ion binding)	NA	NA	NA	S100 calcium binding protein A5 [Source:NCBI gene;Acc:101104541]	0.111647	0	0.41628	0.330854	0.392856	0	5	0	16	12	14	0
ENSOARG00000000632	chr15	23972881	23985964	+	HTR3A	ENSOART00000000681	GO:0004888(transmembrane signaling receptor activity);GO:0005216(ion channel activity);GO:0005230(extracellular ligand-gated ion channel activity);GO:0006811(ion transport);GO:0007210(serotonin receptor signaling pathway);GO:0015276(ligand-gated ion channel activity);GO:0016020(membrane);GO:0016021(integral component of membrane);GO:0022850(serotonin-gated cation-selective channel activity);GO:00…	04726(Serotonergic synapse);04742(Taste transduction)	K04819	NA	5-hydroxytryptamine receptor 3A [Source:NCBI gene;Acc:101110536]	0	0.015069	0	0	0	0	0	3	0	0	0	0
ENSOARG00000000634	chr7	82004199	82037687	+	DNAL1	ENSOART00000000677	GO:0005515(protein binding);GO:0036158(outer dynein arm assembly);GO:0043014(alpha-tubulin binding);GO:0045504(dynein heavy chain binding)	05016(Huntington disease)	K10411	NA	dynein axonemal light chain 1 [Source:NCBI gene;Acc:101104495]	0.635551	0.414585	1.25521	1.30614	0.27887	0.405271	53	38	104	104	23	33
ENSOARG00000000639	chr4	111984879	111991620	-	ZNF467	ENSOART00000000679	GO:0003676(nucleic acid binding)	NA	NA	NA	zinc finger protein 467 [Source:NCBI gene;Acc:101108650]	0.159099	0.046967	0	0.059826	0.340372	0.167114	23	8	0	9	46	23
ENSOARG00000000642	chr2	234507735	234526798	-	TMEM39B	ENSOART00000000691	GO:0016020(membrane);GO:0016021(integral component of membrane)	NA	NA	NA	transmembrane protein 39B [Source:NCBI gene;Acc:101117566]	1.27438	0.766391	1.06377	1.17869	1.08458	1.13227	223	149	186	199	183	195
ENSOARG00000000644	chr13	67321806	67342479	+	FAM83D	ENSOART00000000696	GO:0001837(epithelial to mesenchymal transition);GO:0005737(cytoplasm);GO:0008017(microtubule binding);GO:0008283(cell population proliferation);GO:0016477(cell migration);GO:0019894(kinesin binding);GO:0019901(protein kinase binding);GO:0032006(regulation of TOR signaling);GO:0042176(regulation of protein catabolic process);GO:0051310(metaphase plate congression);GO:0070372(regulation of ERK1 an…	NA	NA	NA	family with sequence similarity 83 member D [Source:HGNC Symbol;Acc:HGNC:16122]	0.030093	0.123068	0.111017	0.215601	0.172611	0.089882	6	26	21	39	31	17
ENSOARG00000000647	chr22	13731294	13771253	+	ENSOARG00000000647	ENSOART00000000697	GO:0000166(nucleotide binding);GO:0003774(motor activity);GO:0003777(microtubule motor activity);GO:0005524(ATP binding);GO:0007018(microtubule-based movement);GO:0008017(microtubule binding)	NA	K10398	NA	kinesin family member 11 [Source:NCBI gene;Acc:101102946]	0.106006	0.108295	0.086551	0.510363	0.146582	0.210825	37	41	30	168	49	71
ENSOARG00000000648	chr1	18386211	18388836	+	DPH2	ENSOART00000000692	GO:0016740(transferase activity);GO:0017183(peptidyl-diphthamide biosynthetic process from peptidyl-histidine)	NA	K17866	NA	DPH2 homolog [Source:NCBI gene;Acc:101113967]	0.629505	0.574364	1.05039	0.782797	0.594221	0.797496	100	101	167	120	91	125
ENSOARG00000000654	chr12	40133324	40137738	+	MAD2L2	ENSOART00000000704	GO:0000122(negative regulation of transcription by RNA polymerase II);GO:0001102(RNA polymerase II activating transcription factor binding);GO:0001558(regulation of cell growth);GO:0005634(nucleus);GO:0005680(anaphase-promoting complex);GO:0005730(nucleolus);GO:0005819(spindle);GO:0005829(cytosol);GO:0006302(double-strand break repair);GO:0007015(actin filament organization);GO:0008432(JUN kinase…	04110(Cell cycle);04114(Oocyte meiosis);04914(Progesterone-mediated oocyte maturation);05100(Bacterial invasion of epithelial cells)	K13728	NA	mitotic arrest deficient 2 like 2 [Source:NCBI gene;Acc:101112078]	1.05909	1.25473	1.49963	1.7916	1.71682	1.53055	74	97	105	121	116	105
ENSOARG00000000656	chrX	123836607	123892446	+	ENSOARG00000000656	ENSOART00000000703	NA	NA	NA	NA		0	0	0.029607	0	0	0	0	0	8	0	0	0
ENSOARG00000000662	chr24	2354639	2358305	+	KREMEN2	ENSOART00000000713	GO:0016020(membrane);GO:0016021(integral component of membrane);GO:0030279(negative regulation of ossification);GO:0060173(limb development)	NA	K23091	NA	kringle containing transmembrane protein 2 [Source:NCBI gene;Acc:101119273]	0	0.020623	0	0.031232	0	0	0	4	0	5	0	0
ENSOARG00000000675	chr8	63033521	63163512	+	ARFGEF3	ENSOART00000000734	GO:0005086(ARF guanyl-nucleotide exchange factor activity);GO:0010923(negative regulation of phosphatase activity);GO:0032012(regulation of ARF protein signal transduction)	NA	K17572	NA	ARFGEF family member 3 [Source:NCBI gene;Acc:101113941]	1.49624	0.86116	0.646492	1.51838	1.51015	1.19577	1031	657	446	1008	1003	812
ENSOARG00000000681	chr15	33797432	33823095	-	SCN3B	ENSOART00000000729	GO:0001518(voltage-gated sodium channel complex);GO:0005886(plasma membrane);GO:0006814(sodium ion transport);GO:0010460(positive regulation of heart rate);GO:0010765(positive regulation of sodium ion transport);GO:0016020(membrane);GO:0016021(integral component of membrane);GO:0017080(sodium channel regulator activity);GO:0030018(Z disc);GO:0035725(sodium ion transmembrane transport);GO:0044325(…	NA	K04847	NA	sodium voltage-gated channel beta subunit 3 [Source:NCBI gene;Acc:101113095]	0.328218	0.188632	0.132677	0.202406	0.380235	0.236753	145	92	59	86	162	103
ENSOARG00000000687	chr12	79084614	79091698	-	ENSOARG00000000687	ENSOART00000000742	GO:0004725(protein tyrosine phosphatase activity);GO:0006470(protein dephosphorylation);GO:0016311(dephosphorylation);GO:0016791(phosphatase activity);GO:0035335(peptidyl-tyrosine dephosphorylation)	NA	NA	NA		0.074134	0.048793	0.056786	0.24559	0.133766	0.15843	10	7	8	31	17	20
ENSOARG00000000688	chr1	123121952	123122116	-	ENSOARG00000000688	ENSOART00000000739	NA	NA	NA	NA		0	0.091089	0	0	0	0	0	2	0	0	0	0
ENSOARG00000000690	chr1	215590460	215608486	+	LRRC34	ENSOART00000000746	GO:0005515(protein binding)	NA	NA	NA	leucine rich repeat containing 34 [Source:NCBI gene;Acc:101114161]	0	0.138075	0.092588	0.049415	0.032002	0	0	23	14	7	5	0
ENSOARG00000000692	chr19	11380840	11398961	+	VILL	ENSOART00000000747	GO:0003779(actin binding);GO:0007010(cytoskeleton organization);GO:0051015(actin filament binding)	NA	NA	NA	villin like [Source:NCBI gene;Acc:101114982]	0.020939	0	0.003596	0	0	0.009338	7	0	2	0	0	3
ENSOARG00000000699	chr14	25110648	25128704	+	DRC7	ENSOART00000000751	GO:0005737(cytoplasm)	NA	NA	NA	dynein regulatory complex subunit 7 [Source:NCBI gene;Acc:101102834]	0	0	0	0.014317	0	0	0	0	0	4	0	0
ENSOARG00000000708	chr4	10665217	10708323	-	CALCR	ENSOART00000000767	GO:0001669(acrosomal vesicle);GO:0004888(transmembrane signaling receptor activity);GO:0004930(G protein-coupled receptor activity);GO:0004948(calcitonin receptor activity);GO:0005929(cilium);GO:0007165(signal transduction);GO:0007166(cell surface receptor signaling pathway);GO:0007186(G protein-coupled receptor signaling pathway);GO:0007189(adenylate cyclase-activating G protein-coupled receptor…	04080(Neuroactive ligand-receptor interaction);04380(Osteoclast differentiation)	K04576	NA	calcitonin receptor [Source:NCBI gene;Acc:101113579]	0.480148	0.330097	0.538512	0.488939	0.344516	0.340714	79	60	89	78	55	56
ENSOARG00000000714	chr25	41170873	41175200	+	SNCG	ENSOART00000000765	GO:0005737(cytoplasm);GO:0007268(chemical synaptic transmission);GO:0008344(adult locomotory behavior);GO:0009306(protein secretion);GO:0014059(regulation of dopamine secretion);GO:0030424(axon);GO:0043025(neuronal cell body);GO:0046928(regulation of neurotransmitter secretion);GO:0050808(synapse organization)	NA	NA	NA	synuclein gamma [Source:NCBI gene;Acc:101113039]	0.267739	0.097548	0	0.071156	0.12942	0.123061	12	5	0	3	6	6
ENSOARG00000000715	chr6	96786254	96787318	-	ENSOARG00000000715	ENSOART00000000764	GO:0005634(nucleus);GO:0006334(nucleosome assembly)	NA	NA	NA		0	0	0.164274	0.160022	0.051888	0	0	0	19	18	6	0
ENSOARG00000000718	chr10	69480374	69590150	-	TGDS	ENSOART00000000772	NA	NA	K01710	EC:4.2.1.46	TDP-glucose 4,6-dehydratase [Source:NCBI gene;Acc:101107366]	0.334293	0.496782	0.273348	0.417573	0.553496	0.838604	45	74	37	54	71	110
ENSOARG00000000727	chr22	50758425	50759238	-	ENSOARG00000000727	ENSOART00000000775	NA	NA	NA	NA		0	0	0	0	0.198991	0	0	0	0	0	4	0
ENSOARG00000000733	chrX	124361781	124413386	+	IL1RAPL2	ENSOART00000000784	GO:0005515(protein binding);GO:0007165(signal transduction);GO:0016020(membrane);GO:0016021(integral component of membrane);GO:0098978(glutamatergic synapse);GO:1905606(regulation of presynapse assembly)	NA	NA	NA	interleukin 1 receptor accessory protein like 2 [Source:HGNC Symbol;Acc:HGNC:5997]	0	0	0	0	0.008944	0	0	0	0	0	4	0
ENSOARG00000000739	chr1	18411284	18416316	-	ENSOARG00000000739	ENSOART00000000788	GO:0005328(neurotransmitter:sodium symporter activity);GO:0006836(neurotransmitter transport);GO:0015293(symporter activity);GO:0016020(membrane);GO:0016021(integral component of membrane);GO:0055085(transmembrane transport)	NA	NA	NA	solute carrier family 6 member 9 [Source:NCBI gene;Acc:101108183]	0.090639	0.108362	0.219725	0.201623	0.142452	0.43611	13	18	32	28	20	62
ENSOARG00000000740	chr7	25517829	25519427	-	CHRM5	ENSOART00000000790	GO:0001696(gastric acid secretion);GO:0004930(G protein-coupled receptor activity);GO:0005886(plasma membrane);GO:0005887(integral component of plasma membrane);GO:0007165(signal transduction);GO:0007186(G protein-coupled receptor signaling pathway);GO:0007213(G protein-coupled acetylcholine receptor signaling pathway);GO:0015872(dopamine transport);GO:0016020(membrane);GO:0016021(integral compon…	04020(Calcium signaling pathway);04080(Neuroactive ligand-receptor interaction);04725(Cholinergic synapse);04810(Regulation of actin cytoskeleton)	K04133	NA	cholinergic receptor muscarinic 5 [Source:NCBI gene;Acc:101110766]	0.021895	0.019781	0	0.022724	0	0.023735	4	4	0	4	0	5
ENSOARG00000000741	chr25	41183169	41183539	+	ENSOARG00000000741	ENSOART00000000791	GO:0005634(nucleus);GO:0045600(positive regulation of fat cell differentiation)	NA	NA	NA		3.17982	4.73752	3.18932	2.95517	3.24681	4.00474	58	95	58	52	57	72
ENSOARG00000000744	chr12	62324183	62392567	+	LAMC2	ENSOART00000000802	GO:0005604(basement membrane);GO:0008284(positive regulation of cell population proliferation);GO:0030335(positive regulation of cell migration);GO:0048731(system development);GO:0070831(basement membrane assembly)	04151(PI3K-Akt signaling pathway);04510(Focal adhesion);04512(ECM-receptor interaction);05145(Toxoplasmosis);05146(Amoebiasis);05165(Human papillomavirus infection);05200(Pathways in cancer);05222(Small cell lung cancer)	K06246	NA	laminin subunit gamma 2 [Source:NCBI gene;Acc:100216328]	0.009409	0	0.007658	0.029279	0	0	4	0	4	12	0	0
ENSOARG00000000746	chr25	41191066	41193792	+	ENSOARG00000000746	ENSOART00000000796	NA	NA	NA	NA	family with sequence similarity 25 member A [Source:NCBI gene;Acc:101113302]	0	0	0	0	0.142313	0	0	0	0	0	5	0
ENSOARG00000000763	chr17	65805012	65811692	+	ASPHD2	ENSOART00000000817	GO:0004597(peptide-aspartate beta-dioxygenase activity);GO:0018193(peptidyl-amino acid modification);GO:0042264(peptidyl-aspartic acid hydroxylation);GO:0055114(oxidation-reduction process)	NA	NA	NA	aspartate beta-hydroxylase domain containing 2 [Source:NCBI gene;Acc:101118136]	0.338248	0.218692	0.304441	0.45232	0.750195	0.321913	34	25	31	44	72	32
ENSOARG00000000770	chr15	33877224	33882399	-	ZNF202	ENSOART00000000821	GO:0000122(negative regulation of transcription by RNA polymerase II);GO:0000978(RNA polymerase II proximal promoter sequence-specific DNA binding);GO:0001227(DNA-binding transcription repressor activity, RNA polymerase II-specific);GO:0003676(nucleic acid binding);GO:0003700(DNA-binding transcription factor activity);GO:0005622(intracellular);GO:0005634(nucleus);GO:0006355(regulation of transcri…	NA	K09229	NA	zinc finger protein 202 [Source:NCBI gene;Acc:101113358]	1.12121	1.18093	0.978579	1.29131	1.08106	1.06623	245	286	214	272	228	229
ENSOARG00000000771	chr14	58731056	58762921	+	ENSOARG00000000771	ENSOART00000000824;ENSOART00000000825	GO:0016020(membrane);GO:0016021(integral component of membrane);GO:0022857(transmembrane transporter activity);GO:0055085(transmembrane transport);GO:0055085(transmembrane transport)	NA	NA	NA		0	0.00926619	0.00872688	0.00680336	0	0	0	3	3	2	0	0
ENSOARG00000000782	chr7	31896512	31897165	+	ENSOARG00000000782	ENSOART00000000832	GO:0003676(nucleic acid binding);GO:0003723(RNA binding);GO:0008270(zinc ion binding)	NA	K13154	NA	zinc finger CCHC-type and RNA-binding motif-containing protein 1 [Source:NCBI gene;Acc:101106173]	0.610491	0.613463	0.426148	0.43926	0.225694	0.572112	43	48	30	30	16	40
ENSOARG00000000788	chr24	37532154	37607164	+	BAIAP2L1	ENSOART00000000847	GO:0005515(protein binding);GO:0005654(nucleoplasm);GO:0005829(cytosol);GO:0005886(plasma membrane);GO:0007009(plasma membrane organization);GO:0009617(response to bacterium);GO:0015629(actin cytoskeleton);GO:0030833(regulation of actin filament polymerization);GO:0030838(positive regulation of actin filament polymerization);GO:0046626(regulation of insulin receptor signaling pathway);GO:0070064(…	NA	K20127	NA	BAI1 associated protein 2 like 1 [Source:NCBI gene;Acc:101114328]	0.016344	0.034516	0	0	0	0.028587	4	8	0	0	0	6
ENSOARG00000000791	chr8	63221036	63231257	+	HEBP2	ENSOART00000000845	GO:0005737(cytoplasm);GO:0005739(mitochondrion);GO:0010917(negative regulation of mitochondrial membrane potential);GO:0010940(positive regulation of necrotic cell death);GO:0035794(positive regulation of mitochondrial membrane permeability)	NA	NA	NA	heme binding protein 2 [Source:NCBI gene;Acc:101114199]	0.309287	0.342266	0.357441	0.333444	0.479414	0.459002	158	194	183	165	236	231
ENSOARG00000000794	chr18	29798106	29805167	+	CRABP1	ENSOART00000000850	GO:0001972(retinoic acid binding);GO:0005737(cytoplasm);GO:0008289(lipid binding);GO:0034653(retinoic acid catabolic process)	NA	K17337	NA	cellular retinoic acid binding protein 1 [Source:NCBI gene;Acc:101122057]	0.207088	0	0.198095	0.452362	0.198654	0.489115	15	0	14	31	14	34
ENSOARG00000000799	chr11	24751365	24759131	-	FBXO39	ENSOART00000000857	GO:0005515(protein binding)	NA	K10314	NA	F-box protein 39 [Source:NCBI gene;Acc:101103406]	0	0.021101	0	0.011873	0	0	0	4	0	2	0	0
ENSOARG00000000800	chr5	14024671	14034901	-	PEX11G	ENSOART00000000858	GO:0005777(peroxisome);GO:0005779(integral component of peroxisomal membrane);GO:0016020(membrane);GO:0016021(integral component of membrane);GO:0016559(peroxisome fission);GO:0031231(intrinsic component of peroxisomal membrane);GO:0032991(protein-containing complex);GO:0044375(regulation of peroxisome size)	04146(Peroxisome)	K13353	NA	peroxisomal biogenesis factor 11 gamma [Source:NCBI gene;Acc:101122599]	0.130845	0.37705	0.188147	0.451963	0.390086	0.506613	11	33	15	34	30	39
ENSOARG00000000805	chr1	215639851	215641505	+	ACTRT3	ENSOART00000000862	GO:0001673(male germ cell nucleus)	NA	NA	NA	actin related protein T3 [Source:NCBI gene;Acc:101120792]	0.109659	0.124878	0.053481	0.065648	0	0.096359	14	17	7	8	0	12
ENSOARG00000000810	chr8	63237954	63382353	-	NHSL1	ENSOART00000000869	NA	NA	NA	NA	NHS like 1 [Source:NCBI gene;Acc:101114450]	0.481032	0.220625	0.655906	0.59706	0.617894	0.736569	273	139	372	326	338	411
ENSOARG00000000813	chr24	37641864	37672097	+	ENSOARG00000000813	ENSOART00000000873	GO:0016021(integral component of membrane)	NA	K17988	NA	tectonin beta-propeller repeat containing 1 [Source:NCBI gene;Acc:101104628]	0.506341	0.645795	0.541992	0.703087	0.973253	0.323416	175	247	188	234	325	110
ENSOARG00000000827	chr25	41250449	41354115	+	SHLD2	ENSOART00000000885	GO:0005634(nucleus);GO:0005694(chromosome);GO:0035861(site of double-strand break);GO:0045830(positive regulation of isotype switching);GO:2000042(negative regulation of double-strand break repair via homologous recombination);GO:2001034(positive regulation of double-strand break repair via nonhomologous end joining)	NA	NA	NA	shieldin complex subunit 2 [Source:NCBI gene;Acc:101113562]	1.18486	0.853822	0.598589	1.16997	0.622392	0.94137	361	288	183	343	183	282
ENSOARG00000000830	chr14	58732432	58737284	+	ENSOARG00000000830	ENSOART00000000888	GO:0006865(amino acid transport);GO:0016020(membrane);GO:0016021(integral component of membrane);GO:0022857(transmembrane transporter activity);GO:0055085(transmembrane transport)	NA	NA	NA		0	0	0	0	0	0.010324	0	0	0	0	0	2
ENSOARG00000000834	chr3	62004930	62056439	-	EDAR	ENSOART00000000894	GO:0001942(hair follicle development);GO:0004888(transmembrane signaling receptor activity);GO:0005886(plasma membrane);GO:0010628(positive regulation of gene expression);GO:0016020(membrane);GO:0016021(integral component of membrane);GO:0042475(odontogenesis of dentin-containing tooth);GO:0043473(pigmentation);GO:0045177(apical part of cell);GO:0060662(salivary gland cavitation);GO:1901224(posit…	04060(Cytokine-cytokine receptor interaction)	K05162	NA	ectodysplasin A receptor [Source:NCBI gene;Acc:101109349]	0	0.008578	0	0	0.017248	0	0	3	0	0	4	0
ENSOARG00000000839	chr21	46860749	46883416	-	SHANK2	ENSOART00000000898	GO:0001750(photoreceptor outer segment);GO:0001917(photoreceptor inner segment);GO:0005515(protein binding);GO:0005883(neurofilament);GO:0005886(plasma membrane);GO:0007416(synapse assembly);GO:0007612(learning);GO:0007613(memory);GO:0008328(ionotropic glutamate receptor complex);GO:0030534(adult behavior);GO:0035176(social behavior);GO:0035255(ionotropic glutamate receptor binding);GO:0035640(ex…	NA	NA	NA	SH3 and multiple ankyrin repeat domains 2 [Source:HGNC Symbol;Acc:HGNC:14295]	0	0.01186	0	0.021083	0	0.016456	0	5	0	8	0	6
ENSOARG00000000849	chr7	40099902	40100468	+	ENSOARG00000000849	ENSOART00000000904	GO:0005623(cell);GO:0006826(iron ion transport);GO:0006879(cellular iron ion homeostasis);GO:0008199(ferric iron binding)	NA	NA	NA		0	0.055785	0.040715	0	0	0	0	4	3	0	0	0
ENSOARG00000000853	chr19	11431733	11518468	+	DLEC1	ENSOART00000000917	GO:0005737(cytoplasm);GO:0005829(cytosol);GO:0008285(negative regulation of cell population proliferation)	NA	NA	NA	DLEC1, cilia and flagella associated protein [Source:NCBI gene;Acc:101115235]	0.050458	0.082073	0.101116	0.085623	0.034683	0.047799	31	56	62	51	21	29
ENSOARG00000000855	chr3	62200617	62280227	+	SH3RF3	ENSOART00000000916	GO:0005515(protein binding);GO:0046330(positive regulation of JNK cascade);GO:0051865(protein autoubiquitination);GO:0061630(ubiquitin protein ligase activity)	NA	NA	NA	SH3 domain containing ring finger 3 [Source:HGNC Symbol;Acc:HGNC:24699]	0.291865	0.224117	0.396479	0.221638	0.393719	0.559651	62	53	84	46	81	117
ENSOARG00000000870	chr7	44944028	44944228	+	ENSOARG00000000870	ENSOART00000000928	NA	NA	NA	NA		0.119803	0	0.120755	0.093594	0	0	3	0	3	2	0	0
ENSOARG00000000873	chr14	58842282	58863330	+	PRKCG	ENSOART00000000936	GO:0000166(nucleotide binding);GO:0004672(protein kinase activity);GO:0004674(protein serine/threonine kinase activity);GO:0004697(protein kinase C activity);GO:0004712(protein serine/threonine/tyrosine kinase activity);GO:0005524(ATP binding);GO:0006468(protein phosphorylation);GO:0008270(zinc ion binding);GO:0016301(kinase activity);GO:0016310(phosphorylation);GO:0016740(transferase activity);G…	01521(EGFR tyrosine kinase inhibitor resistance);04010(MAPK signaling pathway);04012(ErbB signaling pathway);04014(Ras signaling pathway);04015(Rap1 signaling pathway);04020(Calcium signaling pathway);04066(HIF-1 signaling pathway);04070(Phosphatidylinositol signaling system);04071(Sphingolipid signaling pathway);04150(mTOR signaling pathway);04270(Vascular smooth muscle contraction);04310(Wnt si…	K19663	EC:2.7.11.13	protein kinase C gamma [Source:NCBI gene;Acc:101116423]	0.069772	0.038315	0.015812	0.096137	0.175698	0.105324	34	21	8	45	81	50
ENSOARG00000000877	chr25	41365678	41372698	-	ENSOARG00000000877	ENSOART00000000939;ENSOART00000000940	GO:0016020(membrane);GO:0016021(integral component of membrane);GO:0019898(extrinsic component of membrane);GO:0019898(extrinsic component of membrane)	NA	K19914	NA	synaptotagmin-15 [Source:NCBI gene;Acc:101115343]	0.327657	0.361582	0.25716	0.044635	0.380677	0.286912	53	64	42	7	59	46
ENSOARG00000000884	chr15	33965672	33986443	+	SAAL1	ENSOART00000000956	NA	NA	NA	NA	serum amyloid A like 1 [Source:NCBI gene;Acc:101119504]	1.43753	0.882183	0.784769	1.93955	1.68491	1.84792	220	150	120	286	249	278
ENSOARG00000000889	chr5	14048409	14053274	+	TEX45	ENSOART00000000953	NA	NA	NA	NA	testis expressed 45 [Source:NCBI gene;Acc:101122860]	0.01183	0	0	0	0.011657	0	2	0	0	0	2	0
ENSOARG00000000900	chr7	47666417	47667739	-	GCNT3	ENSOART00000000962	GO:0002426(immunoglobulin production in mucosal tissue);GO:0008375(acetylglucosaminyltransferase activity);GO:0016020(membrane);GO:0047225(acetylgalactosaminyl-O-glycosyl-glycoprotein beta-1,6-N-acetylglucosaminyltransferase activity);GO:0048729(tissue morphogenesis);GO:0050892(intestinal absorption);GO:0060993(kidney morphogenesis)	00512(Mucin type O-glycan biosynthesis)	K09662	EC:2.4.1.-	glucosaminyl (N-acetyl) transferase 3, mucin type [Source:NCBI gene;Acc:101114706]	0.10585	0.042813	0.12496	0.027465	0.027454	0.02678	16	7	18	4	4	4
ENSOARG00000000902	chr25	41390389	41393048	+	GPRIN2	ENSOART00000000965	NA	NA	NA	NA	G protein regulated inducer of neurite outgrowth 2 [Source:HGNC Symbol;Acc:HGNC:23730]	0	0	0	0	0.017257	0	0	0	0	0	4	0
ENSOARG00000000907	chrX	124784320	124844789	+	PWWP3B	ENSOART00000000970	NA	NA	NA	NA	PWWP domain containing 3B [Source:HGNC Symbol;Acc:HGNC:26583]	1.02061	0.668148	0.938084	1.74553	1.74557	1.83908	197	143	181	324	324	349
ENSOARG00000000915	chr2	234812335	234842088	+	ADGRB2	ENSOART00000000992	GO:0004888(transmembrane signaling receptor activity);GO:0004930(G protein-coupled receptor activity);GO:0005813(centrosome);GO:0005886(plasma membrane);GO:0007165(signal transduction);GO:0007166(cell surface receptor signaling pathway);GO:0007186(G protein-coupled receptor signaling pathway);GO:0007422(peripheral nervous system development);GO:0016020(membrane);GO:0016021(integral component of m…	NA	K04597	NA	adhesion G protein-coupled receptor B2 [Source:NCBI gene;Acc:101106749]	0.009611	0.00433	0	0.029343	0.02957	0.024892	5	3	0	15	15	13
ENSOARG00000000916	chr7	56364017	56364613	+	TNFAIP8L3	ENSOART00000000981	GO:0005654(nucleoplasm);GO:0005737(cytoplasm);GO:0005829(cytosol);GO:0042981(regulation of apoptotic process)	NA	NA	NA	TNF alpha induced protein 8 like 3 [Source:HGNC Symbol;Acc:HGNC:20620]	0.241642	0.386999	1.30089	0.315764	0.491249	1.83673	16	28	84	20	31	116
ENSOARG00000000933	chr18	63332582	63353180	+	CYP46A1	ENSOART00000001005	GO:0004497(monooxygenase activity);GO:0005506(iron ion binding);GO:0005789(endoplasmic reticulum membrane);GO:0006707(cholesterol catabolic process);GO:0006805(xenobiotic metabolic process);GO:0008395(steroid hydroxylase activity);GO:0016491(oxidoreductase activity);GO:0016705(oxidoreductase activity, acting on paired donors, with incorporation or reduction of molecular oxygen);GO:0020037(heme bi…	00120(Primary bile acid biosynthesis)	K07440	EC:1.14.14.25	cholesterol 24-hydroxylase [Source:NCBI gene;Acc:101117622]	0	0.146253	0	0	0	0	0	25	0	0	0	0
ENSOARG00000000944	chr15	49090555	49100148	+	TRIM21	ENSOART00000001014	GO:0000209(protein polyubiquitination);GO:0004842(ubiquitin-protein transferase activity);GO:0005515(protein binding);GO:0005634(nucleus);GO:0005654(nucleoplasm);GO:0005737(cytoplasm);GO:0006513(protein monoubiquitination);GO:0008270(zinc ion binding);GO:0010508(positive regulation of autophagy);GO:0016567(protein ubiquitination);GO:0019005(SCF ubiquitin ligase complex);GO:0031648(protein destabi…	05322(Systemic lupus erythematosus)	K10651	EC:2.3.2.27	tripartite motif containing 21 [Source:NCBI gene;Acc:101114640]	1.16928	0.426514	0.605273	0.994158	1.35167	1.40049	181	73	94	148	201	213
ENSOARG00000000953	chr21	47016031	47019713	-	ENSOARG00000000953	ENSOART00000001019	GO:0005515(protein binding)	NA	NA	NA		0.025931	0	0	0	0	0	6	0	0	0	0	0
ENSOARG00000000954	chr21	40784378	40813884	-	ENSOARG00000000954	ENSOART00000001023	GO:0016020(membrane);GO:0016021(integral component of membrane);GO:0055085(transmembrane transport)	NA	NA	NA		0.017111	0	0	0	0	0	8	0	0	0	0	0
ENSOARG00000000958	chr7	70316098	70316814	-	TMEM30B	ENSOART00000001026	GO:0015247(aminophospholipid transmembrane transporter activity);GO:0015917(aminophospholipid transport);GO:0016020(membrane);GO:0016021(integral component of membrane);GO:0070863(positive regulation of protein exit from endoplasmic reticulum)	NA	NA	NA	transmembrane protein 30B [Source:NCBI gene;Acc:101118618]	0.063892	0	0	0.117351	0	0.032709	5	0	0	9	0	3
ENSOARG00000000961	chr3	544747	546904	-	ENSOARG00000000961	ENSOART00000001028	GO:0036094(small molecule binding)	NA	NA	NA	lipocalin like 1 [Source:NCBI gene;Acc:101102970]	0.059368	0	0	0	0	0	4	0	0	0	0	0
ENSOARG00000000970	chr14	25240492	25307264	-	ENSOARG00000000970	ENSOART00000001048	GO:0005221(intracellular cyclic nucleotide activated cation channel activity);GO:0007601(visual perception);GO:0016020(membrane);GO:0016021(integral component of membrane);GO:0098655(cation transmembrane transport)	NA	NA	NA	cyclic nucleotide-gated cation channel beta-1 [Source:NCBI gene;Acc:101121447]	0.008585	0	0	0	0	0	4	0	0	0	0	0
ENSOARG00000000981	chr14	59063950	59064827	+	ENSOARG00000000981	ENSOART00000001050	NA	NA	NA	NA		0	0	0	0.032873	0	0	0	0	0	3	0	0
ENSOARG00000000983	chr7	72762013	72763173	-	WDR89	ENSOART00000001052	GO:0005515(protein binding)	NA	NA	NA	WD repeat domain 89 [Source:NCBI gene;Acc:101108053]	1.07232	0.47327	0.884201	0.672417	0.711445	0.604075	134	66	111	81	86	75
ENSOARG00000000989	chr1	19130328	19173986	+	ARMH1	ENSOART00000001062	NA	NA	NA	NA	armadillo-like helical domain containing 1 [Source:NCBI gene;Acc:101109503]	0.072386	0.120405	0.056045	0.090069	0.076612	0.122425	11	21	9	14	12	19
ENSOARG00000000999	chr19	51478736	51488000	+	SPINK8	ENSOART00000001069	GO:0005515(protein binding)	NA	NA	NA	serine peptidase inhibitor, Kazal type 8 (putative) [Source:HGNC Symbol;Acc:HGNC:33160]	0	0.032567	0	0	0.025243	0	0	2	0	0	1	0
ENSOARG00000001001	chr11	19659073	19677569	-	ENSOARG00000001001	ENSOART00000001081	GO:0005876(spindle microtubule);GO:0051294(establishment of spindle orientation);GO:0051301(cell division);GO:0051988(regulation of attachment of spindle microtubules to kinetochore)	NA	K21764	NA	sperm associated antigen 5 [Source:NCBI gene;Acc:101105670]	0.233856	0.192882	0.259912	0.977626	0.31122	0.398713	91	83	101	363	116	152
ENSOARG00000001002	chr24	37826872	37829706	+	ENSOARG00000001002	ENSOART00000001070;ENSOART00000001073	GO:0005509(calcium ion binding);GO:0046872(metal ion binding);GO:0046872(metal ion binding)	NA	NA	NA	oncomodulin [Source:NCBI gene;Acc:101114841]	0	0	0	0.0697466	0.151055	0.0112739	0	0	0	3	7	1
ENSOARG00000001004	chr26	31763034	31777595	-	ENSOARG00000001004	ENSOART00000001071	GO:0017137(Rab GTPase binding)	NA	NA	NA		0.412419	0.263504	0.264099	0.319546	0.288609	0.382043	146	103	93	109	98	133
ENSOARG00000001009	chr1	216801830	216803486	-	ENSOARG00000001009	ENSOART00000001077	GO:0051225(spindle assembly);GO:0070652(HAUS complex)	NA	NA	NA		0.035144	0	0	0	0	0.047505	6	0	0	0	0	7
ENSOARG00000001023	chr25	41554041	41598168	-	ENSOARG00000001023	ENSOART00000001097	GO:0016020(membrane);GO:0016021(integral component of membrane);GO:0038023(signaling receptor activity)	NA	NA	NA		0	0.018716	0	0.057102	0.177804	0	0	4	0	10	32	0
ENSOARG00000001026	chr11	24800461	24825331	+	SLC13A5	ENSOART00000001098	GO:0005215(transporter activity);GO:0005886(plasma membrane);GO:0006814(sodium ion transport);GO:0006842(tricarboxylic acid transport);GO:0015137(citrate transmembrane transporter activity);GO:0015141(succinate transmembrane transporter activity);GO:0015142(tricarboxylic acid transmembrane transporter activity);GO:0015744(succinate transport);GO:0015746(citrate transport);GO:0016020(membrane);GO:…	NA	K14445	NA	solute carrier family 13 member 5 [Source:NCBI gene;Acc:101103905]	0	0.017901	0	0	0.051621	0.00651	0	6	0	0	14	2
ENSOARG00000001030	chr7	82539860	82554033	-	ABCD4	ENSOART00000001107	GO:0000166(nucleotide binding);GO:0005524(ATP binding);GO:0005777(peroxisome);GO:0005789(endoplasmic reticulum membrane);GO:0009235(cobalamin metabolic process);GO:0016020(membrane);GO:0016021(integral component of membrane);GO:0016887(ATPase activity);GO:0042626(ATPase activity, coupled to transmembrane movement of substances);GO:0055085(transmembrane transport);GO:1990830(cellular response to l…	02010(ABC transporters);04146(Peroxisome)	K05678	NA	ATP binding cassette subfamily D member 4 [Source:NCBI gene;Acc:101106333]	1.83133	0.915645	1.06966	1.54428	1.60977	0.926186	359	199	210	291	304	179
ENSOARG00000001032	chr7	76234651	76235157	-	TMEM229B	ENSOART00000001105	GO:0009617(response to bacterium);GO:0016020(membrane);GO:0016021(integral component of membrane)	NA	NA	NA	transmembrane protein 229B [Source:NCBI gene;Acc:101114112]	0	0	0.103552	0	0.214919	0	0	0	6	0	12	0
ENSOARG00000001033	chr5	50108032	50121752	-	FCHSD1	ENSOART00000001118	GO:0005515(protein binding);GO:0030838(positive regulation of actin filament polymerization);GO:0032437(cuticular plate);GO:0044803(multi-organism membrane organization)	NA	K20125	NA	FCH and double SH3 domains 1 [Source:NCBI gene;Acc:101107351]	0.604775	0.729758	0.62206	0.621807	0.667849	0.558623	384	512	395	380	408	349
ENSOARG00000001043	chr7	76459604	76460329	-	ENSOARG00000001043	ENSOART00000001111	GO:0004364(glutathione transferase activity);GO:0005515(protein binding);GO:0005737(cytoplasm)	NA	NA	NA	glutathione S-transferase omega-1 pseudogene [Source:NCBI gene;Acc:101115543]	0.043435	0.042949	0.044278	0	0	0.043939	4	4	4	0	0	4
ENSOARG00000001044	chr11	27513261	27518099	+	ENSOARG00000001044	ENSOART00000001116	GO:0016020(membrane);GO:0016021(integral component of membrane)	NA	NA	NA	outer dense fiber of sperm tails 4 [Source:NCBI gene;Acc:101123477]	0.042292	0	0	0.085768	0.037788	0	5	0	0	9	4	0
ENSOARG00000001049	chr26	31821392	31834711	-	GOT1L1	ENSOART00000001124	GO:0003824(catalytic activity);GO:0006520(cellular amino acid metabolic process);GO:0008483(transaminase activity);GO:0009058(biosynthetic process);GO:0030170(pyridoxal phosphate binding)	NA	NA	NA	glutamic-oxaloacetic transaminase 1 like 1 [Source:NCBI gene;Acc:101111158]	0	0.006268	0	0	0	0	0	3	0	0	0	0
ENSOARG00000001053	chr7	82622260	82627746	-	SYNDIG1L	ENSOART00000001127	GO:0005794(Golgi apparatus);GO:0016020(membrane);GO:0016021(integral component of membrane)	NA	NA	NA	synapse differentiation inducing 1 like [Source:NCBI gene;Acc:101106851]	0	0.007751	0	0.009575	0.025695	0	0	4	0	4	11	0
ENSOARG00000001056	chr7	79039070	79041289	-	ENSOARG00000001056	ENSOART00000001129	GO:0004222(metalloendopeptidase activity);GO:0006508(proteolysis);GO:0008237(metallopeptidase activity);GO:0016020(membrane);GO:0016021(integral component of membrane)	NA	NA	NA	disintegrin and metalloproteinase domain-containing protein 20-like [Source:NCBI gene;Acc:101123216]	0.129862	0.126157	0.101687	0.17101	0.072754	0.039643	31	34	25	40	17	10
ENSOARG00000001067	chr10	70402864	70519034	+	ENSOARG00000001067	ENSOART00000001142	GO:0000166(nucleotide binding);GO:0005524(ATP binding);GO:0016020(membrane);GO:0016021(integral component of membrane);GO:0016887(ATPase activity);GO:0042626(ATPase activity, coupled to transmembrane movement of substances);GO:0055085(transmembrane transport)	01523(Antifolate resistance);02010(ABC transporters);04024(cAMP signaling pathway);04976(Bile secretion)	K05673	NA	multidrug resistance-associated protein 4-like [Source:NCBI gene;Acc:101106781]	0	0	0	0	0	0.026127	0	0	0	0	0	8
ENSOARG00000001068	chr7	79080753	79082909	+	ADAM21	ENSOART00000001141	GO:0004222(metalloendopeptidase activity);GO:0006508(proteolysis);GO:0008237(metallopeptidase activity);GO:0016020(membrane);GO:0016021(integral component of membrane)	NA	NA	NA	ADAM metallopeptidase domain 21 [Source:HGNC Symbol;Acc:HGNC:200]	0.048002	0.014664	0	0.016846	0	0	12	4	0	4	0	0
ENSOARG00000001072	chr17	35449323	35500955	+	TRPC3	ENSOART00000001153	GO:0005216(ion channel activity);GO:0005262(calcium channel activity);GO:0005515(protein binding);GO:0005887(integral component of plasma membrane);GO:0006811(ion transport);GO:0010524(positive regulation of calcium ion transport into cytosol);GO:0016020(membrane);GO:0016021(integral component of membrane);GO:0033198(response to ATP);GO:0051592(response to calcium ion);GO:0055085(transmembrane tr…	04360(Axon guidance)	K04966	NA	transient receptor potential cation channel subfamily C member 3 [Source:NCBI gene;Acc:101105027]	0.685231	0.483257	0.232618	0.754155	0.919602	0.921503	187	146	64	198	242	247
ENSOARG00000001075	chr13	50713213	50715136	-	AP5S1	ENSOART00000001147	GO:0000724(double-strand break repair via homologous recombination);GO:0005654(nucleoplasm);GO:0005764(lysosome);GO:0005770(late endosome);GO:0005829(cytosol);GO:0016197(endosomal transport);GO:0030119(AP-type membrane coat adaptor complex)	NA	K19024	NA	adaptor related protein complex 5 subunit sigma 1 [Source:NCBI gene;Acc:101120100]	1.51798	1.61279	0.890709	1.88583	1.3646	1.4535	100	118	59	120	87	95
ENSOARG00000001082	chr11	27535473	27539333	-	KRBA2	ENSOART00000001155	GO:0003676(nucleic acid binding);GO:0015074(DNA integration)	NA	NA	NA	KRAB-A domain containing 2 [Source:NCBI gene;Acc:101108063]	1.30738	1.06716	0.90123	1.62894	1.38813	1.79374	230	207	158	275	235	310
ENSOARG00000001090	chr12	40162356	40166795	-	ENSOARG00000001090	ENSOART00000001167	GO:0005515(protein binding)	NA	K10103	NA	F-box only protein 44 [Source:NCBI gene;Acc:101112585]	0.556831	0.46773	0.617126	0.54995	0.747632	0.469839	53	50	59	51	69	44
ENSOARG00000001094	chr26	31849634	31851548	-	ADRB3	ENSOART00000001173	GO:0002024(diet induced thermogenesis);GO:0002025(norepinephrine-epinephrine-mediated vasodilation involved in regulation of systemic arterial blood pressure);GO:0004930(G protein-coupled receptor activity);GO:0004935(adrenergic receptor activity);GO:0004939(beta-adrenergic receptor activity);GO:0005886(plasma membrane);GO:0007165(signal transduction);GO:0007186(G protein-coupled receptor signali…	04020(Calcium signaling pathway);04022(cGMP-PKG signaling pathway);04080(Neuroactive ligand-receptor interaction);04714(Thermogenesis);04923(Regulation of lipolysis in adipocytes);04924(Renin secretion);04970(Salivary secretion)	K04143	NA	adrenoceptor beta 3 [Source:NCBI gene;Acc:100294559]	0	0	0	0	0	0.029829	0	0	0	0	0	4
ENSOARG00000001102	chr1	19196066	19216520	+	KIF2C	ENSOART00000001191	GO:0000166(nucleotide binding);GO:0000775(chromosome, centromeric region);GO:0000776(kinetochore);GO:0003774(motor activity);GO:0003777(microtubule motor activity);GO:0005524(ATP binding);GO:0005874(microtubule);GO:0007018(microtubule-based movement);GO:0007019(microtubule depolymerization);GO:0007080(mitotic metaphase plate congression);GO:0008017(microtubule binding);GO:0015630(microtubule cyto…	NA	K10393	NA	kinesin family member 2C [Source:NCBI gene;Acc:101117203]	0.023461	0	0.033883	0.171367	0	0.049657	14	0	20	93	0	28
ENSOARG00000001105	chr4	82425742	82426134	-	ENSOARG00000001105	ENSOART00000001181	GO:0003735(structural constituent of ribosome);GO:0005840(ribosome);GO:0006412(translation)	NA	NA	NA		0.044226	0.516575	0.161697	0.146393	0.950425	0.180628	2	25	7	6	39	8
ENSOARG00000001106	chr25	41628027	41629400	-	ENSOARG00000001106	ENSOART00000001182	NA	NA	NA	NA		0	0	0	0	0.039369	0	0	0	0	0	6	0
ENSOARG00000001107	chr14	25336001	25350065	+	USB1	ENSOART00000001184	GO:0000175(3'-5'-exoribonuclease activity);GO:0004518(nuclease activity);GO:0005634(nucleus);GO:0008380(RNA splicing);GO:0016787(hydrolase activity);GO:0034477(U6 snRNA 3'-end processing);GO:0045171(intercellular bridge);GO:0090305(nucleic acid phosphodiester bond hydrolysis);GO:0090503(RNA phosphodiester bond hydrolysis, exonucleolytic);GO:1990838(poly(U)-specific exoribonuclease activity, produ…	NA	K23093	EC:3.1.4.-	U6 snRNA biogenesis phosphodiesterase 1 [Source:NCBI gene;Acc:101121962]	1.1693	0.749747	0.410919	1.49787	0.6752	1.36064	99	71	35	122	55	114
ENSOARG00000001109	chrX	68253239	68266238	-	ENSOARG00000001109	ENSOART00000001187	GO:0000785(chromatin);GO:0005634(nucleus);GO:0031492(nucleosomal DNA binding)	NA	K17045	NA	high mobility group nucleosome binding domain 5 [Source:NCBI gene;Acc:101108552]	0.019836	0.029868	0.022944	0.013725	0	0.033194	12	19	14	8	0	19
ENSOARG00000001118	chr4	87135683	87136816	-	RNF133	ENSOART00000001193	GO:0005789(endoplasmic reticulum membrane);GO:0016020(membrane);GO:0016021(integral component of membrane);GO:0051865(protein autoubiquitination)	NA	K15702	EC:2.3.2.27	ring finger protein 133 [Source:NCBI gene;Acc:105611039]	0.107398	0.125515	0	0.057722	0.064059	0.039805	14	17	0	7	8	5
ENSOARG00000001126	chr15	49265666	49266685	+	ENSOARG00000001126	ENSOART00000001203	GO:0004930(G protein-coupled receptor activity);GO:0004984(olfactory receptor activity);GO:0005886(plasma membrane);GO:0007165(signal transduction);GO:0007186(G protein-coupled receptor signaling pathway);GO:0007608(sensory perception of smell);GO:0016020(membrane);GO:0016021(integral component of membrane);GO:0050896(response to stimulus);GO:0050911(detection of chemical stimulus involved in sen…	04740(Olfactory transduction)	K04257	NA	olfactory receptor 52Z1-like [Source:NCBI gene;Acc:101123408]	0	0	0.025667	0.085352	0	0.038606	0	0	3	9	0	4
ENSOARG00000001130	chr18	30023865	30041736	-	CHRNA3	ENSOART00000001209	GO:0004888(transmembrane signaling receptor activity);GO:0005216(ion channel activity);GO:0005230(extracellular ligand-gated ion channel activity);GO:0005886(plasma membrane);GO:0005892(acetylcholine-gated channel complex);GO:0006811(ion transport);GO:0007165(signal transduction);GO:0007399(nervous system development);GO:0015464(acetylcholine receptor activity);GO:0016020(membrane);GO:0016021(int…	04080(Neuroactive ligand-receptor interaction);04725(Cholinergic synapse)	K04805	NA	cholinergic receptor nicotinic alpha 3 subunit [Source:NCBI gene;Acc:101123239]	0.014533	0	0.060737	0.112966	0.195417	0.136554	4	0	16	29	49	35
ENSOARG00000001131	chr4	112226366	112232825	+	ENSOARG00000001131	ENSOART00000001206	GO:0005525(GTP binding)	NA	NA	NA		0.164304	0.104381	0.032183	0.07693	0.015456	0.020174	63	44	13	29	6	8
ENSOARG00000001132	chr5	50108032	50110745	+	RELL2	ENSOART00000001211	GO:0005518(collagen binding);GO:0005604(basement membrane);GO:0010811(positive regulation of cell-substrate adhesion);GO:0016020(membrane);GO:0016021(integral component of membrane);GO:0031012(extracellular matrix);GO:1900745(positive regulation of p38MAPK cascade)	NA	NA	NA	RELT like 2 [Source:NCBI gene;Acc:101107596]	0.024291	0.066277	0.133876	0	0	0.119303	4	11	20	0	0	18
ENSOARG00000001133	chrX	125199097	125212665	-	XKRX	ENSOART00000001212	GO:0016020(membrane);GO:0016021(integral component of membrane)	NA	NA	NA	XK related X-linked [Source:NCBI gene;Acc:101104045]	0	0.055369	0	0	0.023561	0.031122	0	16	0	0	6	8
ENSOARG00000001134	chr4	88452341	88452838	-	ENSOARG00000001134	ENSOART00000001213	GO:0016020(membrane);GO:0016021(integral component of membrane)	NA	NA	NA		0.070301	0	0	0	0	0	4	0	0	0	0	0
ENSOARG00000001138	chr6	36252541	36306670	-	HERC6	ENSOART00000001229	GO:0004842(ubiquitin-protein transferase activity);GO:0005634(nucleus);GO:0005829(cytosol);GO:0016567(protein ubiquitination);GO:0016740(transferase activity)	NA	K22372	EC:2.3.2.-	HECT and RLD domain containing E3 ubiquitin protein ligase family member 6 [Source:NCBI gene;Acc:101103321]	0.321028	0.241081	0.323694	0.445589	0.217799	0.224568	104	86	105	138	68	72
ENSOARG00000001145	chr25	41707115	41752726	-	ENSOARG00000001145	ENSOART00000001224	GO:0016020(membrane);GO:0016021(integral component of membrane);GO:0038023(signaling receptor activity)	NA	NA	NA		0	0.037675	0	0.022138	0.006939	0	0	18	0	9	3	0
ENSOARG00000001158	chr24	25866851	25870792	-	LAT	ENSOART00000001236	GO:0001772(immunological synapse);GO:0002260(lymphocyte homeostasis);GO:0005070(SH3/SH2 adaptor activity);GO:0005794(Golgi apparatus);GO:0005886(plasma membrane);GO:0005911(cell-cell junction);GO:0006954(inflammatory response);GO:0006955(immune response);GO:0007165(signal transduction);GO:0007229(integrin-mediated signaling pathway);GO:0007265(Ras protein signal transduction);GO:0008180(COP9 sign…	04014(Ras signaling pathway);04015(Rap1 signaling pathway);04064(NF-kappa B signaling pathway);04650(Natural killer cell mediated cytotoxicity);04658(Th1 and Th2 cell differentiation);04659(Th17 cell differentiation);04660(T cell receptor signaling pathway);04664(Fc epsilon RI signaling pathway);04666(Fc gamma R-mediated phagocytosis)	K07362	NA	linker for activation of T cells [Source:NCBI gene;Acc:101110725]	0.097347	0.031532	0.049225	0.157818	0.155175	0.271646	9	3	5	13	13	23
ENSOARG00000001161	chr24	2452784	2462350	+	MMP25	ENSOART00000001242	GO:0004222(metalloendopeptidase activity);GO:0006508(proteolysis);GO:0006954(inflammatory response);GO:0008233(peptidase activity);GO:0008237(metallopeptidase activity);GO:0008270(zinc ion binding);GO:0016021(integral component of membrane);GO:0016787(hydrolase activity);GO:0031012(extracellular matrix);GO:0046872(metal ion binding)	NA	NA	NA	matrix metallopeptidase 25 [Source:HGNC Symbol;Acc:HGNC:14246]	0	0	0	0.019641	0	0.025417	0	0	0	3	0	4
ENSOARG00000001162	chr4	91570787	91571308	-	ENSOARG00000001162	ENSOART00000001237	GO:0004930(G protein-coupled receptor activity);GO:0007186(G protein-coupled receptor signaling pathway);GO:0016020(membrane);GO:0016021(integral component of membrane)	NA	NA	NA		0	0	0	0.174025	0.165564	0	0	0	0	10	9	0
ENSOARG00000001164	chr1	19233256	19236856	-	BEST4	ENSOART00000001244	GO:0005254(chloride channel activity);GO:0005886(plasma membrane);GO:0006811(ion transport);GO:0006821(chloride transport);GO:0016020(membrane);GO:0016021(integral component of membrane);GO:0034707(chloride channel complex);GO:1902476(chloride transmembrane transport)	NA	K13881	NA	bestrophin 4 [Source:NCBI gene;Acc:101118062]	0.346937	0.784626	0.338348	0.283812	0.217956	0.174987	52	129	51	41	32	26
ENSOARG00000001170	chr7	82705072	82812634	-	LTBP2	ENSOART00000001279	GO:0005509(calcium ion binding);GO:0097435(supramolecular fiber organization)	NA	K08023	NA	latent transforming growth factor beta binding protein 2 [Source:NCBI gene;Acc:101107605]	0.619013	0.482429	0.453152	0.34238	1.20216	0.516434	392	338	287	209	733	322
ENSOARG00000001172	chr15	24567161	24585961	-	NXPE4	ENSOART00000001250	NA	NA	NA	NA	neurexophilin and PC-esterase domain family member 4 [Source:HGNC Symbol;Acc:HGNC:23117]	0.087537	0.177465	0.119231	0.234217	0.052919	0.112666	60	133	81	153	35	75
ENSOARG00000001175	chr4	91598060	91603588	+	ENSOARG00000001175	ENSOART00000001254	NA	NA	NA	NA		0.046008	0.015154	0.005971	0.031928	0.035339	0.031037	28	10	4	19	21	19
ENSOARG00000001182	chr4	93452242	93452439	+	SMKR1	ENSOART00000001262	NA	NA	NA	NA	small lysine rich protein 1 [Source:HGNC Symbol;Acc:HGNC:43561]	0.255194	0.746616	0.562237	0.480919	0.450146	0.252173	6	18	12	10	10	6
ENSOARG00000001184	chr18	30045723	30061504	-	CHRNB4	ENSOART00000001264	GO:0001508(action potential);GO:0004888(transmembrane signaling receptor activity);GO:0005216(ion channel activity);GO:0005230(extracellular ligand-gated ion channel activity);GO:0005886(plasma membrane);GO:0005892(acetylcholine-gated channel complex);GO:0006811(ion transport);GO:0006939(smooth muscle contraction);GO:0006940(regulation of smooth muscle contraction);GO:0007165(signal transduction)…	04080(Neuroactive ligand-receptor interaction);04725(Cholinergic synapse)	K04815	NA	cholinergic receptor nicotinic beta 4 subunit [Source:NCBI gene;Acc:101123499]	0.046784	0	0.035141	0.024322	0	0	8	0	6	4	0	0
ENSOARG00000001186	chr3	205622220	205709408	+	ENSOARG00000001186	ENSOART00000001269	GO:0005044(scavenger receptor activity);GO:0006898(receptor-mediated endocytosis);GO:0016020(membrane)	NA	NA	NA		0	0	0.006952	0	0	0	0	0	4	0	0	0
ENSOARG00000001190	chr25	41817939	41827385	-	RBP3	ENSOART00000001268	GO:0005501(retinoid binding);GO:0005615(extracellular space);GO:0006508(proteolysis);GO:0007601(visual perception);GO:0008236(serine-type peptidase activity)	NA	NA	NA	retinol binding protein 3 [Source:NCBI gene;Acc:101115179]	0.06133	0.055665	0.034521	0.050114	0.11184	0.035945	26	26	15	21	45	15
ENSOARG00000001192	chrX	125263526	125274286	+	ENSOARG00000001192	ENSOART00000001271	GO:0000166(nucleotide binding);GO:0005525(GTP binding)	NA	NA	NA		0.060398	0.083905	0.086776	0.151785	0.182866	0.023375	8	11	11	18	21	3
ENSOARG00000001194	chr12	40167280	40172744	+	FBXO2	ENSOART00000001275	GO:0001540(amyloid-beta binding);GO:0005515(protein binding);GO:0005737(cytoplasm);GO:0005829(cytosol);GO:0006511(ubiquitin-dependent protein catabolic process);GO:0006516(glycoprotein catabolic process);GO:0016567(protein ubiquitination);GO:0019005(SCF ubiquitin ligase complex);GO:0030246(carbohydrate binding);GO:0030433(ubiquitin-dependent ERAD pathway);GO:0031146(SCF-dependent proteasomal ubiq…	NA	NA	NA	F-box protein 2 [Source:HGNC Symbol;Acc:HGNC:13581]	0.153397	0	0	0.117808	0	0	15	0	0	11	0	0
ENSOARG00000001195	chr20	15113736	15150602	+	ENSOARG00000001195	ENSOART00000001294	GO:0009190(cyclic nucleotide biosynthetic process);GO:0016849(phosphorus-oxygen lyase activity);GO:0035556(intracellular signal transduction)	00230(Purine metabolism);04024(cAMP signaling pathway);04371(Apelin signaling pathway);04713(Circadian entrainment);04714(Thermogenesis)	K11265	EC:4.6.1.1	adenylate cyclase type 10-like [Source:NCBI gene;Acc:101108001]	0.068371	0.098985	0.065169	0.10361	0.101619	0.020619	34	55	33	50	49	11
ENSOARG00000001196	chr24	37858333	37880887	-	ENSOARG00000001196	ENSOART00000001289	NA	NA	NA	NA	radial spoke head 10 homolog B [Source:NCBI gene;Acc:101115338]	0.038383	0.058659	0.106014	0.004927	0.041714	0.065419	11	19	30	2	12	19
ENSOARG00000001199	chr3	62751193	62799741	-	KIAA1841	ENSOART00000001277;ENSOART00000001283	NA	NA	NA	NA	KIAA1841 ortholog [Source:NCBI gene;Acc:101110929]	0.441869	0.394211	0.398762	0.424319	0.225563	0.301699	324	320	292	299	159	218
ENSOARG00000001203	chr1	142706201	142706566	-	ENSOARG00000001203	ENSOART00000001278	GO:0003735(structural constituent of ribosome);GO:0005622(intracellular);GO:0005840(ribosome);GO:0006412(translation)	NA	NA	NA		0.517285	0.28347	0.419482	0.509424	0.82171	0.912576	21	13	17	20	32	36
ENSOARG00000001207	chr19	11692496	11704316	+	SLC22A14	ENSOART00000001292	GO:0016020(membrane);GO:0016021(integral component of membrane);GO:0022857(transmembrane transporter activity);GO:0055085(transmembrane transport)	NA	K08210	NA	solute carrier family 22 member 14 [Source:NCBI gene;Acc:101115994]	0.018612	0	0.020707	0	0	0	4	0	5	0	0	0
ENSOARG00000001210	chr4	100515799	100517196	+	CHRM2	ENSOART00000001291	GO:0004930(G protein-coupled receptor activity);GO:0005886(plasma membrane);GO:0005887(integral component of plasma membrane);GO:0007165(signal transduction);GO:0007186(G protein-coupled receptor signaling pathway);GO:0007213(G protein-coupled acetylcholine receptor signaling pathway);GO:0008016(regulation of heart contraction);GO:0009615(response to virus);GO:0016020(membrane);GO:0016021(integra…	04020(Calcium signaling pathway);04024(cAMP signaling pathway);04080(Neuroactive ligand-receptor interaction);04151(PI3K-Akt signaling pathway);04725(Cholinergic synapse);04810(Regulation of actin cytoskeleton)	K04130	NA	cholinergic receptor muscarinic 2 [Source:NCBI gene;Acc:101102897]	0	0	0	0.089127	0.077943	0.076301	0	0	0	13	12	12
ENSOARG00000001218	chr25	41835784	41839844	-	GDF2	ENSOART00000001300	GO:0001525(angiogenesis);GO:0001569(branching involved in blood vessel morphogenesis);GO:0001570(vasculogenesis);GO:0001649(osteoblast differentiation);GO:0001937(negative regulation of endothelial cell proliferation);GO:0001938(positive regulation of endothelial cell proliferation);GO:0005576(extracellular region);GO:0008083(growth factor activity);GO:0010469(regulation of signaling receptor act…	04060(Cytokine-cytokine receptor interaction)	K05503	NA	growth differentiation factor 2 [Source:NCBI gene;Acc:101115426]	0	0.024749	0.027387	0.028331	0.052115	0	0	4	4	4	7	0
ENSOARG00000001220	chr1	19258856	19263210	+	BTBD19	ENSOART00000001305	GO:0005515(protein binding)	NA	NA	NA	BTB domain containing 19 [Source:NCBI gene;Acc:101110018]	0.196531	0.159233	0.045099	0.143289	0.444943	0.51182	18	16	5	13	39	46
ENSOARG00000001223	chr4	104805255	104806142	+	TAS2R4	ENSOART00000001306	GO:0001580(detection of chemical stimulus involved in sensory perception of bitter taste);GO:0004930(G protein-coupled receptor activity);GO:0007165(signal transduction);GO:0007186(G protein-coupled receptor signaling pathway);GO:0007585(respiratory gaseous exchange);GO:0016020(membrane);GO:0016021(integral component of membrane);GO:0033038(bitter taste receptor activity);GO:0050896(response to s…	04742(Taste transduction)	K08474	NA	taste 2 receptor member 4 [Source:NCBI gene;Acc:101109439]	0	0	0	0	0.093989	0	0	0	0	0	9	0
ENSOARG00000001230	chr1	142917013	142917402	+	ENSOARG00000001230	ENSOART00000001315	NA	NA	NA	NA		0.102184	0.274276	0.12977	0.27951	0.093132	0	5	13	6	12	4	0
ENSOARG00000001233	chr4	105333503	105333976	+	ENSOARG00000001233	ENSOART00000001319	NA	NA	NA	NA		0	0.030998	0.036659	0.076659	0	0	0	2	2	4	0	0
ENSOARG00000001235	chrX	125293807	125332540	-	TRMT2B	ENSOART00000001322	GO:0001510(RNA methylation);GO:0006396(RNA processing);GO:0008168(methyltransferase activity);GO:0008173(RNA methyltransferase activity);GO:0016740(transferase activity);GO:0032259(methylation)	NA	NA	NA	tRNA methyltransferase 2 homolog B [Source:HGNC Symbol;Acc:HGNC:25748]	0.043205	0.00965	0.032742	0	0.107489	0.012608	7	2	6	0	17	2
ENSOARG00000001244	chr1	217661235	217691116	-	SERPINI1	ENSOART00000001332	GO:0004867(serine-type endopeptidase inhibitor activity);GO:0005615(extracellular space);GO:0010951(negative regulation of endopeptidase activity);GO:0034774(secretory granule lumen);GO:0043025(neuronal cell body);GO:0060205(cytoplasmic vesicle lumen)	NA	NA	NA	serpin family I member 1 [Source:NCBI gene;Acc:101122566]	0	0.0542307	0.0803731	0.0723827	0	0.0304817	0	16	21	18	0	8
ENSOARG00000001247	chr4	105419774	105420106	+	TRBV15	ENSOART00000001328	NA	NA	NA	NA	T cell receptor beta variable 15 [Source:HGNC Symbol;Acc:HGNC:12190]	0	0	0.052553	0	0	0	0	0	2	0	0	0
ENSOARG00000001256	chr23	42223951	42226256	+	ENSOARG00000001256	ENSOART00000001340	GO:0005623(cell);GO:0006662(glycerol ether metabolic process);GO:0015035(protein disulfide oxidoreductase activity);GO:0045454(cell redox homeostasis);GO:0055114(oxidation-reduction process)	NA	NA	NA		0	0.018794	0	0	0.021581	0.042254	0	4	0	0	4	8
ENSOARG00000001261	chr9	76741376	76818820	-	SPAG1	ENSOART00000001349	GO:0005515(protein binding);GO:0005737(cytoplasm);GO:0005829(cytosol)	NA	K19870	NA	sperm associated antigen 1 [Source:NCBI gene;Acc:101104833]	0.414038	0.270539	0.356223	0.408781	0.274928	0.274371	122	88	105	116	78	80
ENSOARG00000001264	chr1	19270475	19284541	-	ENSOARG00000001264	ENSOART00000001358	GO:0008158(hedgehog receptor activity);GO:0016020(membrane);GO:0016021(integral component of membrane)	04340(Hedgehog signaling pathway);05200(Pathways in cancer);05217(Basal cell carcinoma)	K11101	NA	patched 2 [Source:NCBI gene;Acc:101110291]	0.359187	0.136112	0.101341	0.488579	0.449401	0.319427	138	58	39	180	166	120
ENSOARG00000001271	chr3	693612	696631	+	ENTPD8	ENSOART00000001359	GO:0016020(membrane);GO:0016021(integral component of membrane);GO:0016787(hydrolase activity)	NA	NA	NA	ectonucleoside triphosphate diphosphohydrolase 8 [Source:HGNC Symbol;Acc:HGNC:24860]	0.212419	0.017497	0	0	0	0	29	3	0	0	0	0
ENSOARG00000001276	chr24	2535825	2539520	-	ENSOARG00000001276	ENSOART00000001363	GO:0003676(nucleic acid binding);GO:0003700(DNA-binding transcription factor activity);GO:0005634(nucleus);GO:0006355(regulation of transcription, DNA-templated);GO:0046872(metal ion binding)	NA	K09230	NA	zinc finger and SCAN domain containing 10 [Source:NCBI gene;Acc:101118749]	0	0	0.019586	0	0	0.039724	0	0	4	0	0	8
ENSOARG00000001281	chr15	72348534	72363736	+	ACCSL	ENSOART00000001371	GO:0003824(catalytic activity);GO:0009058(biosynthetic process);GO:0030170(pyridoxal phosphate binding)	NA	NA	NA	1-aminocyclopropane-1-carboxylate synthase homolog (inactive) like [Source:NCBI gene;Acc:101116173]	0.014866	0	0	0	0	0	8	0	0	0	0	0
ENSOARG00000001291	chrX	125359523	125372716	+	TMEM35A	ENSOART00000001384	GO:0016020(membrane);GO:0016021(integral component of membrane)	NA	NA	NA	transmembrane protein 35A [Source:NCBI gene;Acc:101104301]	0.346941	0.250579	0.39718	0.571149	0.564883	0.707642	20	16	23	32	32	40
ENSOARG00000001297	chr3	697152	705716	-	NOXA1	ENSOART00000001389	GO:0005515(protein binding);GO:0006801(superoxide metabolic process);GO:0010310(regulation of hydrogen peroxide metabolic process);GO:0016176(superoxide-generating NADPH oxidase activator activity);GO:0017124(SH3 domain binding);GO:0019899(enzyme binding);GO:0043020(NADPH oxidase complex);GO:0043085(positive regulation of catalytic activity);GO:0048365(Rac GTPase binding);GO:0060263(regulation of…	NA	NA	NA	NADPH oxidase activator 1 [Source:HGNC Symbol;Acc:HGNC:10668]	0	0.02139	0	0	0.028547	0	0	5	0	0	5	0
ENSOARG00000001300	chr19	11714695	11755409	+	XYLB	ENSOART00000001394	GO:0004856(xylulokinase activity);GO:0005975(carbohydrate metabolic process);GO:0005997(xylulose metabolic process);GO:0016773(phosphotransferase activity, alcohol group as acceptor);GO:0046835(carbohydrate phosphorylation)	00040(Pentose and glucuronate interconversions)	K00854	EC:2.7.1.17	xylulokinase [Source:NCBI gene;Acc:101116261]	0.444124	0.298591	0.435349	0.2891	0.393949	0.445457	77	58	76	49	66	76
ENSOARG00000001305	chr1	154583704	154584804	+	HTR1F	ENSOART00000001393	GO:0004930(G protein-coupled receptor activity);GO:0004993(G protein-coupled serotonin receptor activity);GO:0005886(plasma membrane);GO:0005887(integral component of plasma membrane);GO:0007165(signal transduction);GO:0007186(G protein-coupled receptor signaling pathway);GO:0007193(adenylate cyclase-inhibiting G protein-coupled receptor signaling pathway);GO:0016020(membrane);GO:0016021(integral…	04024(cAMP signaling pathway);04080(Neuroactive ligand-receptor interaction);04726(Serotonergic synapse);04742(Taste transduction)	K04153	NA	5-hydroxytryptamine receptor 1F [Source:NCBI gene;Acc:101121647]	0.031798	0	0	0	0	0	4	0	0	0	0	0
ENSOARG00000001315	chr21	40916973	40939822	+	ENSOARG00000001315	ENSOART00000001433	GO:0016020(membrane);GO:0016021(integral component of membrane);GO:0055085(transmembrane transport)	NA	K08206	NA	solute carrier family 22 member 10-like [Source:NCBI gene;Acc:101118571]	0.01305	0	0	0	0	0	3	0	0	0	0	0
ENSOARG00000001320	chr15	24642929	24678323	+	NXPE2	ENSOART00000001414	GO:0016020(membrane);GO:0016021(integral component of membrane)	NA	NA	NA	neurexophilin and PC-esterase domain family member 2 [Source:NCBI gene;Acc:101115226]	0	0	0.0188423	0	0	0.040041	0	0	4	0	0	8
ENSOARG00000001321	chr4	106576517	106577467	+	ENSOARG00000001321	ENSOART00000001413	GO:0004930(G protein-coupled receptor activity);GO:0004984(olfactory receptor activity);GO:0005886(plasma membrane);GO:0007165(signal transduction);GO:0007186(G protein-coupled receptor signaling pathway);GO:0007608(sensory perception of smell);GO:0016020(membrane);GO:0016021(integral component of membrane);GO:0050896(response to stimulus);GO:0050911(detection of chemical stimulus involved in sen…	04740(Olfactory transduction)	K04257	NA	olfactory receptor-like protein OLF3 [Source:NCBI gene;Acc:101116903]	0	0	0.021012	0	0	0	0	0	3	0	0	0
ENSOARG00000001328	chr22	14113175	14125010	+	CYP26C1	ENSOART00000001424	GO:0004497(monooxygenase activity);GO:0005506(iron ion binding);GO:0007417(central nervous system development);GO:0009952(anterior/posterior pattern specification);GO:0014032(neural crest cell development);GO:0016491(oxidoreductase activity);GO:0016705(oxidoreductase activity, acting on paired donors, with incorporation or reduction of molecular oxygen);GO:0020037(heme binding);GO:0046872(metal i…	00830(Retinol metabolism)	K12665	NA	cytochrome P450 26C1 [Source:NCBI gene;Acc:101104703]	0.001494	0.006355	0	0	0.019676	0	1	5	0	0	12	0
ENSOARG00000001333	chr3	151358151	151390211	+	MDM1	ENSOART00000001437	GO:0005634(nucleus);GO:0005813(centrosome);GO:0005814(centriole);GO:0005829(cytosol);GO:0008017(microtubule binding);GO:0045494(photoreceptor cell maintenance);GO:0046600(negative regulation of centriole replication)	NA	K17886	NA	Mdm1 nuclear protein [Source:NCBI gene;Acc:101106759]	0.110653	0.138347	0.067824	0.121346	0.078385	0.114908	75	104	46	80	52	77
ENSOARG00000001362	chr19	57956849	57958832	+	ENSOARG00000001362	ENSOART00000001463	GO:0004930(G protein-coupled receptor activity);GO:0005886(plasma membrane);GO:0007165(signal transduction);GO:0007186(G protein-coupled receptor signaling pathway);GO:0016020(membrane);GO:0016021(integral component of membrane);GO:0016503(pheromone receptor activity);GO:0019236(response to pheromone)	NA	NA	NA		0.01436	0	0	0	0	0.064769	2	0	0	0	0	7
ENSOARG00000001366	chrX	125376115	125486850	+	CENPI	ENSOART00000001482;ENSOART00000001478	GO:0000776(kinetochore);GO:0005829(cytosol);GO:0016604(nuclear body);GO:0034508(centromere complex assembly);GO:0034508(centromere complex assembly)	NA	K11501	NA	centromere protein I [Source:NCBI gene;Acc:101104558]	0.760201	1.23775	1.29884	1.52419	1.15946	0.880417	190	343	325	367	279	217
ENSOARG00000001372	chr10	71443540	71566793	-	ENSOARG00000001372	ENSOART00000001491	GO:0000166(nucleotide binding);GO:0005524(ATP binding);GO:0016020(membrane);GO:0016021(integral component of membrane);GO:0016887(ATPase activity);GO:0042626(ATPase activity, coupled to transmembrane movement of substances);GO:0055085(transmembrane transport)	NA	NA	NA		0.384656	0.192672	0	0.144893	0.249944	0.25227	162	90	0	59	102	105
ENSOARG00000001373	chr4	110587592	110587744	+	ENSOARG00000001373	ENSOART00000001469	GO:0071205(protein localization to juxtaparanode region of axon)	NA	NA	NA		0	0	0	0	0.118697	0	0	0	0	0	2	0
ENSOARG00000001388	chr4	110664368	110664493	+	ENSOARG00000001388	ENSOART00000001486	GO:0071205(protein localization to juxtaparanode region of axon)	NA	NA	NA		0	0	0.124115	0	0.115561	0	0	0	2	0	2	0
ENSOARG00000001390	chr6	70798757	70813655	+	SRD5A3	ENSOART00000001492;ENSOART00000001494	GO:0003865(3-oxo-5-alpha-steroid 4-dehydrogenase activity);GO:0005783(endoplasmic reticulum);GO:0006488(dolichol-linked oligosaccharide biosynthetic process);GO:0006629(lipid metabolic process);GO:0016020(membrane);GO:0016021(integral component of membrane);GO:0016095(polyprenol catabolic process);GO:0016627(oxidoreductase activity, acting on the CH-CH group of donors);GO:0016628(oxidoreductase a…	00140(Steroid hormone biosynthesis);00510(N-Glycan biosynthesis);00510(N-Glycan biosynthesis)	K12345	1.3.1.94;EC:1.3.1.22	steroid 5 alpha-reductase 3 [Source:NCBI gene;Acc:101106772]	0.392558	0.628267	0.623193	0.912316	0.718265	0.960713	42	75	67	95	75	102
ENSOARG00000001397	chr8	66712507	66862248	+	ADGRG6	ENSOART00000001505	GO:0004888(transmembrane signaling receptor activity);GO:0004930(G protein-coupled receptor activity);GO:0005886(plasma membrane);GO:0007005(mitochondrion organization);GO:0007166(cell surface receptor signaling pathway);GO:0007186(G protein-coupled receptor signaling pathway);GO:0007189(adenylate cyclase-activating G protein-coupled receptor signaling pathway);GO:0014037(Schwann cell differentia…	NA	K08463	NA	adhesion G protein-coupled receptor G6 [Source:NCBI gene;Acc:101116915]	0.966602	0.616504	0.606353	0.95752	0.678082	0.778357	390	276	245	372	264	309
ENSOARG00000001400	chr4	89048694	89065779	-	GPR37	ENSOART00000001500	GO:0000151(ubiquitin ligase complex);GO:0004930(G protein-coupled receptor activity);GO:0005783(endoplasmic reticulum);GO:0005886(plasma membrane);GO:0007186(G protein-coupled receptor signaling pathway);GO:0007193(adenylate cyclase-inhibiting G protein-coupled receptor signaling pathway);GO:0008528(G protein-coupled peptide receptor activity);GO:0016020(membrane);GO:0016021(integral component of…	05012(Parkinson disease)	K04243	NA	G protein-coupled receptor 37 [Source:NCBI gene;Acc:101107437]	0.038489	0	0.019273	0.139779	0	0.146846	8	0	4	27	0	29
ENSOARG00000001405	chr25	42164062	42258866	-	FRMPD2	ENSOART00000001515	GO:0005515(protein binding);GO:0005545(1-phosphatidylinositol binding);GO:0005856(cytoskeleton);GO:0005923(bicellular tight junction);GO:0016323(basolateral plasma membrane);GO:0070830(bicellular tight junction assembly)	NA	NA	NA	FERM and PDZ domain containing 2 [Source:NCBI gene;Acc:101115935]	0	0	0	0.01371	0	0	0	0	0	6	0	0
ENSOARG00000001409	chr14	25621355	25625673	+	GINS3	ENSOART00000001511	GO:0005634(nucleus);GO:0005654(nucleoplasm);GO:0006260(DNA replication)	NA	K10734	NA	GINS complex subunit 3 [Source:NCBI gene;Acc:101105096]	0.194547	0	0.101199	0.665836	0.153854	0	14	0	8	45	11	0
ENSOARG00000001415	chr17	2992009	3183347	+	DCHS2	ENSOART00000001523	GO:0005509(calcium ion binding);GO:0005886(plasma membrane);GO:0007155(cell adhesion);GO:0007156(homophilic cell adhesion via plasma membrane adhesion molecules);GO:0016020(membrane);GO:0016021(integral component of membrane);GO:0072006(nephron development);GO:0072137(condensed mesenchymal cell proliferation)	NA	NA	NA	dachsous cadherin-related 2 [Source:HGNC Symbol;Acc:HGNC:23111]	0.016436	0	0.019908	0	0.004301	0	15	0	19	0	4	0
ENSOARG00000001433	chrX	68994984	68996367	+	ENSOARG00000001433	ENSOART00000001534	GO:0016020(membrane);GO:0016021(integral component of membrane)	NA	NA	NA		0	0.033495	0.031964	0.068524	0.065635	0.04675	0	5	4	8	8	6
ENSOARG00000001436	chr14	59380788	59382183	-	TMEM190	ENSOART00000001539	GO:0002079(inner acrosomal membrane);GO:0002244(hematopoietic progenitor cell differentiation);GO:0016020(membrane);GO:0016021(integral component of membrane);GO:0043621(protein self-association)	NA	NA	NA	transmembrane protein 190 [Source:NCBI gene;Acc:101120518]	0	0.0197	0	0	0	0	0	2	0	0	0	0
ENSOARG00000001438	chr13	50751307	50754040	+	SPEF1	ENSOART00000001541	GO:0005515(protein binding);GO:0005737(cytoplasm);GO:0007026(negative regulation of microtubule depolymerization);GO:0008017(microtubule binding);GO:0031514(motile cilium)	NA	NA	NA	sperm flagellar 1 [Source:NCBI gene;Acc:101120936]	0.127721	0.141717	0.280217	0.59678	0.119245	0.027198	10	12	22	44	9	3
ENSOARG00000001440	chr19	57988969	58046629	+	WNT7A	ENSOART00000001544	GO:0000578(embryonic axis specification);GO:0001502(cartilage condensation);GO:0002062(chondrocyte differentiation);GO:0005102(signaling receptor binding);GO:0005125(cytokine activity);GO:0005576(extracellular region);GO:0007275(multicellular organism development);GO:0010469(regulation of signaling receptor activity);GO:0016055(Wnt signaling pathway);GO:0021846(cell proliferation in forebrain);GO…	NA	NA	NA	Wnt family member 7A [Source:HGNC Symbol;Acc:HGNC:12786]	0	0	0	0.04486	0	0	0	0	0	4	0	0
ENSOARG00000001449	chr1	102788529	102797681	+	ENSOARG00000001449	ENSOART00000001558	GO:0005515(protein binding);GO:0016020(membrane);GO:0016021(integral component of membrane)	NA	NA	NA		0.048814	0.013229	0.030283	0	0.011207	0	11	4	7	0	3	0
ENSOARG00000001457	chr3	62964054	63001655	-	REL	ENSOART00000001561;ENSOART00000001560	GO:0000980(RNA polymerase II distal enhancer sequence-specific DNA binding);GO:0001228(DNA-binding transcription activator activity, RNA polymerase II-specific);GO:0003677(DNA binding);GO:0003700(DNA-binding transcription factor activity);GO:0005634(nucleus);GO:0005737(cytoplasm);GO:0006355(regulation of transcription, DNA-templated);GO:0007249(I-kappaB kinase/NF-kappaB signaling);GO:0010629(nega…	04014(Ras signaling pathway);05202(Transcriptional misregulation in cancer);05203(Viral carcinogenesis);05203(Viral carcinogenesis)	K09254	NA	REL proto-oncogene, NF-kB subunit [Source:NCBI gene;Acc:101118600]	1.82576	1.18085	1.42795	1.33545	1.29325	1.0892	544	389	425	383	372	319
ENSOARG00000001462	chr15	34048942	34106341	+	ENSOARG00000001462	ENSOART00000001567	NA	NA	K15421	NA	secretion regulating guanine nucleotide exchange factor [Source:NCBI gene;Acc:101119755]	1.11188	0.649538	0.879273	0.747137	0.969288	1.24178	122	79	96	79	102	134
ENSOARG00000001466	chr5	2164570	2165961	-	ZFP2	ENSOART00000001563	GO:0003676(nucleic acid binding)	05168(Herpes simplex virus 1 infection)	K09228	NA	zinc finger protein 2 homolog [Source:NCBI gene;Acc:101123551]	0.495612	0.33834	0.353443	0.528554	0.873372	0.495106	75	56	53	77	126	73
ENSOARG00000001470	chr9	14370035	14370797	-	LY6E	ENSOART00000001571	NA	NA	NA	NA	lymphocyte antigen 6E [Source:NCBI gene;Acc:101116063]	0.828273	0.297705	0.47454	0.403224	0.665782	1.04947	36	15	21	17	28	45
ENSOARG00000001473	chr7	83019433	83027866	-	PROX2	ENSOART00000001577	GO:0003677(DNA binding);GO:0006355(regulation of transcription, DNA-templated)	NA	K20212	NA	prospero homeobox 2 [Source:NCBI gene;Acc:101108394]	0	0.039298	0	0.051375	0.01447	0	0	9	0	10	3	0
ENSOARG00000001478	chrX	125486901	125516282	+	DRP2	ENSOART00000001595	GO:0005515(protein binding);GO:0005886(plasma membrane);GO:0008270(zinc ion binding);GO:0046872(metal ion binding)	NA	NA	NA	dystrophin related protein 2 [Source:NCBI gene;Acc:101104809]	0.374364	0.135077	0.249538	0.38579	0.475075	0.643441	116	47	78	116	142	197
ENSOARG00000001482	chr24	2672450	2681351	-	ZNF200	ENSOART00000001586	NA	05168(Herpes simplex virus 1 infection)	K09228	NA	zinc finger protein 200 [Source:NCBI gene;Acc:101120038]	0.84406	0.57147	0.59696	1.08715	0.325453	1.08261	71	53	50	88	27	89
ENSOARG00000001487	chr18	30628852	30633792	+	ISL2	ENSOART00000001591	GO:0003677(DNA binding);GO:0005634(nucleus);GO:0006355(regulation of transcription, DNA-templated);GO:0021520(spinal cord motor neuron cell fate specification);GO:0021524(visceral motor neuron differentiation);GO:0031290(retinal ganglion cell axon guidance);GO:0043565(sequence-specific DNA binding);GO:0045665(negative regulation of neuron differentiation);GO:0046872(metal ion binding);GO:0048663(…	NA	K18492	NA	ISL LIM homeobox 2 [Source:NCBI gene;Acc:101103270]	0	0	0.027868	0.021828	0	0.057811	0	0	4	3	0	7
ENSOARG00000001492	chr4	112567950	112571833	+	ENSOARG00000001492	ENSOART00000001598	GO:0005525(GTP binding)	NA	NA	NA	GTPase IMAP family member 4-like [Source:NCBI gene;Acc:101113997]	0.072937	0	0	0	0	0.111114	8	0	0	0	0	12
ENSOARG00000001498	chr21	43410695	43419251	-	CATSPER1	ENSOART00000001610	GO:0005216(ion channel activity);GO:0005227(calcium activated cation channel activity);GO:0006811(ion transport);GO:0016020(membrane);GO:0016021(integral component of membrane);GO:0030317(flagellated sperm motility);GO:0034220(ion transmembrane transport);GO:0036128(CatSper complex);GO:0055085(transmembrane transport)	NA	K16889	NA	cation channel sperm associated 1 [Source:NCBI gene;Acc:101103937]	0	0.011624	0	0.007928	0.004426	0	0	3	0	2	1	0
ENSOARG00000001506	chr9	14463917	14466427	+	ENSOARG00000001506	ENSOART00000001607	NA	NA	NA	NA		0.03461	0.161557	0.30093	0.068347	0.200158	0.1019	2	10	16	4	11	6
ENSOARG00000001510	chr11	24865097	24921842	+	KIAA0753	ENSOART00000001615	GO:0005813(centrosome);GO:0005829(cytosol);GO:0007099(centriole replication);GO:0034451(centriolar satellite);GO:0071539(protein localization to centrosome)	NA	K21765	NA	KIAA0753 ortholog [Source:NCBI gene;Acc:101104412]	0.718848	0.845266	0.517949	0.607592	0.716906	0.426604	224	291	161	182	215	131
ENSOARG00000001512	chr19	11901834	11986516	-	SCN5A	ENSOART00000001616	GO:0001518(voltage-gated sodium channel complex);GO:0005216(ion channel activity);GO:0005244(voltage-gated ion channel activity);GO:0005248(voltage-gated sodium channel activity);GO:0005272(sodium channel activity);GO:0005515(protein binding);GO:0005886(plasma membrane);GO:0006811(ion transport);GO:0006814(sodium ion transport);GO:0016020(membrane);GO:0016021(integral component of membrane);GO:00…	04261(Adrenergic signaling in cardiomyocytes)	K04838	NA	sodium voltage-gated channel alpha subunit 5 [Source:NCBI gene;Acc:101111582]	0.028213	0.036653	0.023955	0.012174	0.08226	0.079392	18	26	15	8	50	49
ENSOARG00000001513	chr11	51403870	51420152	-	SLC26A11	ENSOART00000001625	GO:0005654(nucleoplasm);GO:0005765(lysosomal membrane);GO:0005783(endoplasmic reticulum);GO:0005794(Golgi apparatus);GO:0005886(plasma membrane);GO:0008271(secondary active sulfate transmembrane transporter activity);GO:0008272(sulfate transport);GO:0008509(anion transmembrane transporter activity);GO:0015116(sulfate transmembrane transporter activity);GO:0016020(membrane);GO:0016021(integral com…	NA	K14708	NA	solute carrier family 26 member 11 [Source:NCBI gene;Acc:101120678]	0.663617	0.532666	0.874403	1.25041	1.27203	1.37496	131	116	172	237	241	267
ENSOARG00000001514	chr12	478768	479398	+	ENSOARG00000001514	ENSOART00000001617	GO:0003735(structural constituent of ribosome);GO:0005622(intracellular);GO:0005840(ribosome);GO:0006412(translation)	NA	NA	NA		0	0	0	0.053958	0	0	0	0	0	4	0	0
ENSOARG00000001526	chr1	161073539	161074591	+	ENSOARG00000001526	ENSOART00000001632	GO:0004930(G protein-coupled receptor activity);GO:0004984(olfactory receptor activity);GO:0005886(plasma membrane);GO:0007165(signal transduction);GO:0007186(G protein-coupled receptor signaling pathway);GO:0007608(sensory perception of smell);GO:0016020(membrane);GO:0016021(integral component of membrane);GO:0050896(response to stimulus);GO:0050911(detection of chemical stimulus involved in sen…	04740(Olfactory transduction)	K04257	NA	olfactory receptor 5H2-like [Source:NCBI gene;Acc:101105374]	0.007546	0.030038	0	0	0	0	1	4	0	0	0	0
ENSOARG00000001533	chr19	48075237	48091789	-	ITIH1	ENSOART00000001650	GO:0004867(serine-type endopeptidase inhibitor activity);GO:0010951(negative regulation of endopeptidase activity);GO:0030212(hyaluronan metabolic process)	NA	K19014	NA	inter-alpha-trypsin inhibitor heavy chain 1 [Source:NCBI gene;Acc:101109489]	0.013087	0.003476	0.011396	0	0	0.004164	8	3	7	0	0	3
ENSOARG00000001534	chr23	42545078	42809294	-	PIEZO2	ENSOART00000001649	GO:0008381(mechanosensitive ion channel activity);GO:0016020(membrane);GO:0016021(integral component of membrane);GO:0055085(transmembrane transport)	NA	K22128	NA	piezo type mechanosensitive ion channel component 2 [Source:NCBI gene;Acc:101105203]	0.310115	0.216449	0.652743	0.269868	0.689233	0.523371	418	323	879	350	895	694
ENSOARG00000001536	chr8	67804521	67830607	-	ADAT2	ENSOART00000001641	GO:0002100(tRNA wobble adenosine to inosine editing);GO:0003824(catalytic activity);GO:0008251(tRNA-specific adenosine deaminase activity);GO:0008270(zinc ion binding);GO:0016787(hydrolase activity)	NA	K15441	EC:3.5.4.-	adenosine deaminase, tRNA specific 2 [Source:NCBI gene;Acc:101117852]	0.223726	0.75252	0.96769	1.09815	0.62293	0.687346	14	52	60	66	38	42
ENSOARG00000001537	chr4	112613662	112622142	+	ENSOARG00000001537	ENSOART00000001643	GO:0005525(GTP binding)	NA	NA	NA		0.224425	0.136654	0.0569	0.065021	0.114317	0.076775	45	30	12	13	22	15
ENSOARG00000001542	chr4	112703348	112705953	+	GIMAP2	ENSOART00000001651	GO:0005525(GTP binding);GO:0005811(lipid droplet);GO:0042802(identical protein binding)	NA	NA	NA	GTPase, IMAP family member 2 [Source:NCBI gene;Acc:101111797]	0	0.029561	0	0	0	0	0	4	0	0	0	0
ENSOARG00000001545	chr7	83107384	83119573	-	PGF	ENSOART00000001660	GO:0008083(growth factor activity);GO:0008284(positive regulation of cell population proliferation);GO:0010469(regulation of signaling receptor activity);GO:0016020(membrane)	NA	NA	NA	placental growth factor [Source:HGNC Symbol;Acc:HGNC:8893]	0	0.078122	0.521717	0.245543	0.3181	0.762861	0	5	29	14	17	42
ENSOARG00000001547	chrX	70271889	70273438	-	ENSOARG00000001547	ENSOART00000001659	GO:0003676(nucleic acid binding);GO:0004190(aspartic-type endopeptidase activity);GO:0006508(proteolysis);GO:0008270(zinc ion binding);GO:0016032(viral process)	NA	NA	NA		0	0	0.126436	0.0475931	0.146376	0	0	0	16	6	18	0
ENSOARG00000001548	chr17	65956703	65967094	-	CRYBB1	ENSOART00000001666	GO:0005212(structural constituent of eye lens);GO:0007601(visual perception)	NA	NA	NA	crystallin beta B1 [Source:NCBI gene;Acc:101118903]	0.111155	0.194708	0.045752	0	0.13021	0.419399	10	18	4	0	11	34
ENSOARG00000001557	chr24	2688538	2700937	-	MEFV	ENSOART00000001678;ENSOART00000001679	GO:0003779(actin binding);GO:0005634(nucleus);GO:0005737(cytoplasm);GO:0005875(microtubule associated complex);GO:0006954(inflammatory response);GO:0008270(zinc ion binding);GO:0010508(positive regulation of autophagy);GO:0032691(negative regulation of interleukin-1 beta production);GO:0032695(negative regulation of interleukin-12 production);GO:0034341(response to interferon-gamma);GO:0042802(id…	04621(NOD-like receptor signaling pathway);04621(NOD-like receptor signaling pathway)	K12803	NA	MEFV, pyrin innate immunity regulator [Source:NCBI gene;Acc:101121821]	0	0.0380561	0.0140007	0.00491344	0.0242918	0.0255792	0	12	4	2	7	7
ENSOARG00000001560	chr25	42386508	42542939	-	ARHGAP22	ENSOART00000001675	GO:0005096(GTPase activator activity);GO:0007165(signal transduction);GO:0043547(positive regulation of GTPase activity);GO:0098978(glutamatergic synapse);GO:0099175(regulation of postsynapse organization)	NA	K20642	NA	Rho GTPase activating protein 22 [Source:NCBI gene;Acc:101116628]	0.175852	0.142027	0.459714	0.615268	0.298587	0.660032	59	53	154	198	96	217
ENSOARG00000001571	chr21	47597876	47626025	+	NADSYN1	ENSOART00000001690	GO:0000166(nucleotide binding);GO:0003952(NAD+ synthase (glutamine-hydrolyzing) activity);GO:0005524(ATP binding);GO:0005829(cytosol);GO:0006807(nitrogen compound metabolic process);GO:0009435(NAD biosynthetic process);GO:0016874(ligase activity)	00760(Nicotinate and nicotinamide metabolism)	K01950	EC:6.3.5.1	NAD synthetase 1 [Source:NCBI gene;Acc:101102021]	0.674345	0.659474	0.488602	0.989374	0.604643	1.029	154	167	112	218	133	231
ENSOARG00000001577	chr9	76838577	76849876	+	FBXO43	ENSOART00000001691	NA	NA	NA	NA	F-box protein 43 [Source:HGNC Symbol;Acc:HGNC:28521]	0	0.025051	0	0	0	0	0	7	0	0	0	0
ENSOARG00000001579	chr4	112710761	112712561	+	ENSOARG00000001579	ENSOART00000001696	GO:0005525(GTP binding);GO:0016020(membrane);GO:0016021(integral component of membrane)	NA	NA	NA		0.442378	0.096201	0.023353	0.29452	0	0.331398	41	10	3	27	0	31
ENSOARG00000001589	chr4	112726600	112731983	+	ENSOARG00000001589	ENSOART00000001705	GO:0005525(GTP binding);GO:0016020(membrane);GO:0016021(integral component of membrane)	NA	NA	NA		0.43589	0.435567	0.238037	0.548665	0.040725	0.205562	49	54	27	59	5	23
ENSOARG00000001594	chr10	71818635	71942709	+	ENSOARG00000001594	ENSOART00000001717	GO:0000166(nucleotide binding);GO:0005524(ATP binding);GO:0016020(membrane);GO:0016021(integral component of membrane);GO:0016887(ATPase activity);GO:0042626(ATPase activity, coupled to transmembrane movement of substances);GO:0055085(transmembrane transport)	01523(Antifolate resistance);02010(ABC transporters);04024(cAMP signaling pathway);04976(Bile secretion)	K05673	NA	multidrug resistance-associated protein 4-like [Source:NCBI gene;Acc:101109370]	0.018757	0	0	0.050551	0	0.019284	8	0	0	19	0	8
ENSOARG00000001597	chr1	161244443	161245405	+	ENSOARG00000001597	ENSOART00000001715	GO:0004930(G protein-coupled receptor activity);GO:0004984(olfactory receptor activity);GO:0005886(plasma membrane);GO:0007165(signal transduction);GO:0007186(G protein-coupled receptor signaling pathway);GO:0007608(sensory perception of smell);GO:0016020(membrane);GO:0016021(integral component of membrane);GO:0050896(response to stimulus);GO:0050911(detection of chemical stimulus involved in sen…	04740(Olfactory transduction)	K04257	NA	olfactory receptor 5K1 [Source:NCBI gene;Acc:101105868]	0	0	0	0.018331	0	0	0	0	0	2	0	0
ENSOARG00000001614	chr13	38461596	38463238	+	ENSOARG00000001614	ENSOART00000001737	NA	NA	NA	NA		0	0	0.091586	0.136723	0.092741	0.023362	0	0	15	22	15	4
ENSOARG00000001616	chr9	14502313	14503340	+	LY6D	ENSOART00000001738	GO:0009986(cell surface);GO:0030098(lymphocyte differentiation);GO:0035634(response to stilbenoid)	NA	K06846	NA	lymphocyte antigen 6 family member D [Source:NCBI gene;Acc:101118961]	0	0.081731	0.089054	0	0	0	0	4	4	0	0	0
ENSOARG00000001624	chr19	12031156	12120641	-	SCN10A	ENSOART00000001759	GO:0001518(voltage-gated sodium channel complex);GO:0002027(regulation of heart rate);GO:0005216(ion channel activity);GO:0005244(voltage-gated ion channel activity);GO:0005248(voltage-gated sodium channel activity);GO:0005272(sodium channel activity);GO:0005886(plasma membrane);GO:0006811(ion transport);GO:0006814(sodium ion transport);GO:0016020(membrane);GO:0016021(integral component of membra…	NA	K04842	NA	sodium voltage-gated channel alpha subunit 10 [Source:NCBI gene;Acc:101116770]	0.027561	0	0.01774	0.01207	0.044599	0.017979	18	0	12	8	28	12
ENSOARG00000001631	chr24	2742762	2744408	-	TIGD7	ENSOART00000001757	GO:0003676(nucleic acid binding);GO:0003677(DNA binding);GO:0005634(nucleus)	NA	NA	NA	tigger transposable element derived 7 [Source:NCBI gene;Acc:101120540]	0.171582	0.109768	0.026042	0.112676	0.376164	0.100612	25	18	4	16	53	15
ENSOARG00000001633	chrX	71240814	71243242	+	ENSOARG00000001633	ENSOART00000001758	GO:0003676(nucleic acid binding);GO:0003964(RNA-directed DNA polymerase activity);GO:0004523(RNA-DNA hybrid ribonuclease activity);GO:0006278(RNA-dependent DNA biosynthetic process);GO:0008270(zinc ion binding);GO:0015074(DNA integration);GO:0090502(RNA phosphodiester bond hydrolysis, endonucleolytic)	NA	NA	NA		0.044666	0.11359	0.049263	0.036644	0	0.028668	12	33	13	10	0	8
ENSOARG00000001639	chr1	161287831	161288907	+	GPR15	ENSOART00000001764	GO:0001618(virus receptor activity);GO:0004930(G protein-coupled receptor activity);GO:0005768(endosome);GO:0005886(plasma membrane);GO:0007165(signal transduction);GO:0007186(G protein-coupled receptor signaling pathway);GO:0015026(coreceptor activity);GO:0016020(membrane);GO:0016021(integral component of membrane);GO:0046718(viral entry into host cell);GO:0072678(T cell migration)	NA	K08403	NA	G protein-coupled receptor 15 [Source:NCBI gene;Acc:101106559]	0	0	0	0.185562	0.033724	0	0	0	0	21	4	0
ENSOARG00000001643	chr15	26879360	26883935	+	ENSOARG00000001643	ENSOART00000001768	NA	NA	NA	NA		0.093436	0.075901	0.032489	0.050517	0.126854	0.036501	10	9	4	6	14	4
ENSOARG00000001645	chr4	112742780	112744989	-	ENSOARG00000001645	ENSOART00000001769	GO:0005525(GTP binding);GO:0016020(membrane);GO:0016021(integral component of membrane)	NA	NA	NA	GTPase IMAP family member 5-like [Source:NCBI gene;Acc:101102142]	0.418146	0.136042	0.101961	0.218219	0	0.114427	42	16	11	22	0	12
ENSOARG00000001648	chr4	89976423	89980967	+	ENSOARG00000001648	ENSOART00000001772	GO:0003676(nucleic acid binding);GO:0004523(RNA-DNA hybrid ribonuclease activity);GO:0090502(RNA phosphodiester bond hydrolysis, endonucleolytic)	NA	NA	NA		0.162095	0.20651	0.054603	0.171904	0.106474	0.075304	67	95	23	69	43	31
ENSOARG00000001650	chr18	31150141	31175077	+	PSTPIP1	ENSOART00000001781	GO:0005515(protein binding);GO:0042802(identical protein binding)	04621(NOD-like receptor signaling pathway)	K12804	NA	proline-serine-threonine phosphatase interacting protein 1 [Source:NCBI gene;Acc:101116939]	0.548056	0.662015	0.880735	0.979081	0.826459	0.96473	74	99	119	127	108	128
ENSOARG00000001659	chr25	42606155	42860215	+	WDFY4	ENSOART00000001821	GO:0005515(protein binding)	NA	NA	NA	WDFY family member 4 [Source:NCBI gene;Acc:101117047]	1.01815	0.519108	0.79964	0.98444	0.881537	1.00376	1052	594	827	980	878	1022
ENSOARG00000001661	chr1	19902188	19905070	-	ENSOARG00000001661	ENSOART00000001789	NA	NA	NA	NA	uncharacterized LOC101111334 [Source:NCBI gene;Acc:101111334]	0.457153	0.257216	0.388912	1.19113	0.332706	0.157005	55	35	47	138	39	19
ENSOARG00000001663	chr3	63331226	63430532	+	BCL11A	ENSOART00000001790	GO:0000122(negative regulation of transcription by RNA polymerase II);GO:0000978(RNA polymerase II proximal promoter sequence-specific DNA binding);GO:0001227(DNA-binding transcription repressor activity, RNA polymerase II-specific);GO:0003676(nucleic acid binding);GO:0005654(nucleoplasm)	NA	K22045	NA	BCL11A, BAF complex component [Source:NCBI gene;Acc:101119124]	0.070781	0	0	0	0	0	19	0	0	0	0	0
ENSOARG00000001664	chrX	125698499	125703736	+	ENSOARG00000001664	ENSOART00000001788	NA	NA	NA	NA		0.018378	0.043774	0.060215	0.166911	0.120776	0.17738	8	20	25	66	48	72
ENSOARG00000001665	chr3	881255	889394	-	CCDC183	ENSOART00000001801	NA	NA	NA	NA	coiled-coil domain containing 183 [Source:NCBI gene;Acc:101105995]	0.032544	0.019259	0.070737	0.041081	0.098222	0.110984	6	4	13	7	17	20
ENSOARG00000001666	chr13	22548664	22607686	+	SPAG6	ENSOART00000001803	GO:0005515(protein binding);GO:0015630(microtubule cytoskeleton)	NA	NA	NA	sperm associated antigen 6 [Source:NCBI gene;Acc:101103745]	0	0.020552	0	0	0	0	0	4	0	0	0	0
ENSOARG00000001668	chr4	52298499	52441976	+	TFEC	ENSOART00000001799	GO:0005654(nucleoplasm);GO:0006355(regulation of transcription, DNA-templated);GO:0034605(cellular response to heat);GO:0046983(protein dimerization activity)	NA	K15591	NA	transcription factor EC [Source:NCBI gene;Acc:101109437]	0.14464	0.049805	0.188301	0.305588	0.196792	0.061192	18	7	23	36	23	8
ENSOARG00000001671	chr24	2750354	2778178	+	ENSOARG00000001671	ENSOART00000001796	GO:0003676(nucleic acid binding);GO:0005622(intracellular);GO:0006355(regulation of transcription, DNA-templated)	NA	NA	NA		1.14609	1.17663	1.26338	1.27524	0.805985	0.622244	159	180	175	170	108	85
ENSOARG00000001672	chr10	71827841	71857235	-	ENSOARG00000001672	ENSOART00000001794	GO:0005198(structural molecule activity);GO:0016020(membrane);GO:0016021(integral component of membrane)	NA	NA	NA		0.372699	0.135068	0	0	0	0.062983	68	27	0	0	0	12
ENSOARG00000001673	chr15	34305231	34305711	+	ENSOARG00000001673	ENSOART00000001800	NA	NA	NA	NA		0	0.441169	0.127899	0	0	0.267537	0	19	5	0	0	11
ENSOARG00000001678	chr10	71857158	71860014	-	ENSOARG00000001678	ENSOART00000001806	GO:0003676(nucleic acid binding);GO:0003964(RNA-directed DNA polymerase activity);GO:0004523(RNA-DNA hybrid ribonuclease activity);GO:0006278(RNA-dependent DNA biosynthetic process);GO:0090502(RNA phosphodiester bond hydrolysis, endonucleolytic)	NA	NA	NA		0	0.229913	0.077057	0.143709	0.136217	0	0	47	14	26	24	0
ENSOARG00000001682	chr3	205801838	205853818	-	A2ML1	ENSOART00000001823	GO:0004866(endopeptidase inhibitor activity);GO:0005576(extracellular region);GO:0005615(extracellular space);GO:0010466(negative regulation of peptidase activity);GO:0010951(negative regulation of endopeptidase activity);GO:0030414(peptidase inhibitor activity);GO:0052548(regulation of endopeptidase activity)	NA	NA	NA	alpha-2-macroglobulin like 1 [Source:NCBI gene;Acc:101123200]	0.00798	0	0.000509	0	0	0	4	0	1	0	0	0
ENSOARG00000001683	chr15	34311892	34354633	-	KCNC1	ENSOART00000001811	GO:0005216(ion channel activity);GO:0005244(voltage-gated ion channel activity);GO:0005249(voltage-gated potassium channel activity);GO:0005267(potassium channel activity);GO:0005515(protein binding);GO:0006811(ion transport);GO:0006813(potassium ion transport);GO:0008076(voltage-gated potassium channel complex);GO:0016020(membrane);GO:0016021(integral component of membrane);GO:0019894(kinesin bi…	NA	K04887	NA	potassium voltage-gated channel subfamily C member 1 [Source:NCBI gene;Acc:101113880]	0.278865	0.173098	0.264658	0.446915	0.428228	0.699256	70	48	66	107	103	171
ENSOARG00000001684	chr11	34332999	34359071	+	PEMT	ENSOART00000001814	GO:0000773(phosphatidyl-N-methylethanolamine N-methyltransferase activity);GO:0001835(blastocyst hatching);GO:0004608(phosphatidylethanolamine N-methyltransferase activity);GO:0005739(mitochondrion);GO:0005783(endoplasmic reticulum);GO:0005789(endoplasmic reticulum membrane);GO:0006629(lipid metabolic process);GO:0006656(phosphatidylcholine biosynthetic process);GO:0006686(sphingomyelin biosynthe…	NA	NA	NA	phosphatidylethanolamine N-methyltransferase [Source:HGNC Symbol;Acc:HGNC:8830]	0.680142	0.563981	0.239043	0.728618	0.755344	0.397349	46	42	17	48	49	27
ENSOARG00000001692	chr9	76870092	77006581	+	RGS22	ENSOART00000001822	GO:0001965(G-protein alpha-subunit binding);GO:0005634(nucleus);GO:0005737(cytoplasm)	NA	NA	NA	regulator of G protein signaling 22 [Source:NCBI gene;Acc:101105337]	0.035096	0.008048	0.035008	0.027738	0.027726	0.036093	15	4	15	12	12	16
ENSOARG00000001698	chr1	220913483	220915544	+	ENSOARG00000001698	ENSOART00000001827	GO:0004843(thiol-dependent ubiquitin-specific protease activity);GO:0005622(intracellular);GO:0006508(proteolysis);GO:0006511(ubiquitin-dependent protein catabolic process);GO:0008233(peptidase activity);GO:0008234(cysteine-type peptidase activity);GO:0016787(hydrolase activity);GO:0036459(thiol-dependent ubiquitinyl hydrolase activity)	NA	NA	NA		0	0.083358	0.296579	0.264004	0.314426	0.091444	0	17	52	45	53	16
ENSOARG00000001699	chrX	71248374	71423655	-	RPS6KA6	ENSOART00000001829	GO:0000166(nucleotide binding);GO:0000287(magnesium ion binding);GO:0001650(fibrillar center);GO:0004672(protein kinase activity);GO:0004674(protein serine/threonine kinase activity);GO:0005524(ATP binding);GO:0005634(nucleus);GO:0005730(nucleolus);GO:0005739(mitochondrion);GO:0006468(protein phosphorylation);GO:0006978(DNA damage response, signal transduction by p53 class mediator resulting in t…	04010(MAPK signaling pathway);04114(Oocyte meiosis);04150(mTOR signaling pathway);04714(Thermogenesis);04720(Long-term potentiation);04722(Neurotrophin signaling pathway);04914(Progesterone-mediated oocyte maturation);04931(Insulin resistance)	K04373	EC:2.7.11.1	ribosomal protein S6 kinase A6 [Source:NCBI gene;Acc:101121915]	1.13009	0.676177	0.760365	1.38803	1.31588	1.25077	305	202	206	361	343	333
ENSOARG00000001703	chr14	25851222	25860809	-	SLC38A7	ENSOART00000001832	GO:0005290(L-histidine transmembrane transporter activity);GO:0005313(L-glutamate transmembrane transporter activity);GO:0006814(sodium ion transport);GO:0006855(drug transmembrane transport);GO:0006867(asparagine transport);GO:0006868(glutamine transport);GO:0015179(L-amino acid transmembrane transporter activity);GO:0015180(L-alanine transmembrane transporter activity);GO:0015182(L-asparagine t…	NA	K14994	NA	solute carrier family 38 member 7 [Source:NCBI gene;Acc:101105770]	0.480102	0.526402	0.603119	0.638374	0.87416	0.799122	80	97	101	103	140	131
ENSOARG00000001707	chr17	55438825	55601902	-	CCDC60	ENSOART00000001839	NA	NA	NA	NA	coiled-coil domain containing 60 [Source:NCBI gene;Acc:101106285]	0	0	0	0.0815096	0	0	0	0	0	15	0	0
ENSOARG00000001709	chr11	24916025	24916796	+	ENSOARG00000001709	ENSOART00000001837	NA	NA	NA	NA		0.095832	0.204605	0	0.09107	0.234734	0	8	19	0	8	19	0
ENSOARG00000001710	chr24	25905178	25915071	-	CD19	ENSOART00000001843	GO:0001923(B-1 B cell differentiation);GO:0002322(B cell proliferation involved in immune response);GO:0005887(integral component of plasma membrane);GO:0009897(external side of plasma membrane);GO:0016020(membrane);GO:0016021(integral component of membrane);GO:0016064(immunoglobulin mediated immune response);GO:0019724(B cell mediated immunity);GO:0032991(protein-containing complex);GO:0043552(p…	04151(PI3K-Akt signaling pathway);04640(Hematopoietic cell lineage);04662(B cell receptor signaling pathway);05169(Epstein-Barr virus infection);05340(Primary immunodeficiency)	K06465	NA	CD19 molecule [Source:NCBI gene;Acc:101111510]	0.041507	0.042531	0.056196	0.05923	0.183104	0.097819	14	16	19	19	57	31
ENSOARG00000001716	chr3	913577	915837	-	LCN8	ENSOART00000001846	GO:0036094(small molecule binding)	NA	NA	NA	lipocalin 8 [Source:HGNC Symbol;Acc:HGNC:27038]	0	0	0	0.203413	0	0.09728	0	0	0	12	0	6
ENSOARG00000001719	chr19	12160793	12238836	-	SCN11A	ENSOART00000001856	GO:0001518(voltage-gated sodium channel complex);GO:0005216(ion channel activity);GO:0005244(voltage-gated ion channel activity);GO:0005248(voltage-gated sodium channel activity);GO:0005272(sodium channel activity);GO:0005886(plasma membrane);GO:0006811(ion transport);GO:0006814(sodium ion transport);GO:0016020(membrane);GO:0016021(integral component of membrane);GO:0030424(axon);GO:0034220(ion t…	NA	K04843	NA	sodium voltage-gated channel alpha subunit 11 [Source:NCBI gene;Acc:101117022]	0.013068	0.011807	0.01746	0.027127	0.013479	0.013272	8	8	11	16	8	8
ENSOARG00000001724	chr24	2843572	2853006	+	ZNF174	ENSOART00000001853	GO:0000122(negative regulation of transcription by RNA polymerase II);GO:0003676(nucleic acid binding);GO:0003700(DNA-binding transcription factor activity);GO:0005634(nucleus);GO:0005654(nucleoplasm);GO:0005829(cytosol);GO:0005886(plasma membrane);GO:0006355(regulation of transcription, DNA-templated);GO:0015629(actin cytoskeleton);GO:0042803(protein homodimerization activity);GO:0043565(sequenc…	NA	K09230	NA	zinc finger protein 174 [Source:NCBI gene;Acc:101119780]	0.502859	0.407823	0.592907	0.848152	0.66718	0.578349	272	244	321	442	348	308
ENSOARG00000001731	chr23	43145365	43155613	+	CIDEA	ENSOART00000001860	GO:0001659(temperature homeostasis);GO:0005622(intracellular);GO:0005634(nucleus);GO:0005737(cytoplasm);GO:0005739(mitochondrion);GO:0005740(mitochondrial envelope);GO:0005811(lipid droplet);GO:0006629(lipid metabolic process);GO:0006915(apoptotic process);GO:0008219(cell death);GO:0010890(positive regulation of sequestering of triglyceride);GO:0019915(lipid storage);GO:0030512(negative regulatio…	NA	NA	NA	cell death inducing DFFA like effector a [Source:NCBI gene;Acc:101108619]	0.198405	0.795503	0.332019	0.342412	0.609463	0.162365	15	63	24	24	42	12
ENSOARG00000001741	chr5	759897	760668	+	ENSOARG00000001741	ENSOART00000001870	NA	NA	NA	NA		0.300247	0.041238	0.026843	0	0.051002	0	25	4	3	0	5	0
ENSOARG00000001744	chr20	15167236	15171615	-	TREM2	ENSOART00000001874	GO:0001540(amyloid-beta binding);GO:0002588(positive regulation of antigen processing and presentation of peptide antigen via MHC class II);GO:0005543(phospholipid binding);GO:0005886(plasma membrane);GO:0008035(high-density lipoprotein particle binding);GO:0016020(membrane);GO:0016021(integral component of membrane);GO:0030169(low-density lipoprotein particle binding);GO:0030316(osteoclast diffe…	04380(Osteoclast differentiation)	K14378	NA	triggering receptor expressed on myeloid cells 2 [Source:NCBI gene;Acc:101105447]	0	0	0	0	0	0.074758	0	0	0	0	0	6
ENSOARG00000001745	chr14	28747069	29125550	-	CDH8	ENSOART00000001876	GO:0005509(calcium ion binding);GO:0005886(plasma membrane);GO:0007155(cell adhesion);GO:0007156(homophilic cell adhesion via plasma membrane adhesion molecules);GO:0007268(chemical synaptic transmission);GO:0009409(response to cold);GO:0016020(membrane);GO:0016021(integral component of membrane);GO:0035249(synaptic transmission, glutamatergic);GO:0042802(identical protein binding);GO:0043083(syn…	NA	K06800	NA	cadherin 8 [Source:NCBI gene;Acc:101106707]	0.01347	0.040782	0.013467	0.195733	0.013975	0.068404	4	13	4	53	4	19
ENSOARG00000001746	chr1	170438213	170439199	+	CCDC54	ENSOART00000001873	NA	NA	NA	NA	coiled-coil domain containing 54 [Source:NCBI gene;Acc:101114916]	0.034716	0	0	0	0	0	4	0	0	0	0	0
ENSOARG00000001761	chr9	14536497	14539541	+	ENSOARG00000001761	ENSOART00000001893	NA	NA	NA	NA	secreted LY6/PLAUR domain containing 1 [Source:NCBI gene;Acc:101116842]	0	0.014657	0	0	0.033662	0.016477	0	4	0	0	8	4
ENSOARG00000001776	chr19	12264013	12264473	+	ENSOARG00000001776	ENSOART00000001911	GO:0016020(membrane);GO:0016021(integral component of membrane)	NA	NA	NA		0	0.049274	0	0	0	0	0	3	0	0	0	0
ENSOARG00000001786	chr8	68503734	68504896	+	STX11	ENSOART00000001922	GO:0005484(SNAP receptor activity);GO:0005794(Golgi apparatus);GO:0006886(intracellular protein transport);GO:0016020(membrane);GO:0016192(vesicle-mediated transport);GO:0061025(membrane fusion)	04130(SNARE interactions in vesicular transport)	K08487	NA	syntaxin 11 [Source:NCBI gene;Acc:101119909]	0.736942	0.477949	0.44537	1.26925	0.894976	0.97358	69	50	42	114	81	90
ENSOARG00000001790	chr20	15201231	15208369	-	TREML2	ENSOART00000001926	GO:0009986(cell surface);GO:0016020(membrane);GO:0016021(integral component of membrane);GO:0038023(signaling receptor activity);GO:0042110(T cell activation)	NA	K14364	NA	triggering receptor expressed on myeloid cells like 2 [Source:NCBI gene;Acc:101108263]	0.050388	0.05603	0	0.066006	0.024403	0	6	8	0	8	3	0
ENSOARG00000001799	chr4	112859143	112862175	+	ENSOARG00000001799	ENSOART00000001935	GO:0005507(copper ion binding);GO:0008131(primary amine oxidase activity);GO:0009308(amine metabolic process);GO:0016491(oxidoreductase activity);GO:0046872(metal ion binding);GO:0048038(quinone binding);GO:0055114(oxidation-reduction process)	00330(Arginine and proline metabolism);00340(Histidine metabolism);00380(Tryptophan metabolism)	K11182	EC:1.4.3.22	amine oxidase, copper containing 1 [Source:NCBI gene;Acc:101112561]	0.465362	0.043961	1.53445	0.633785	0.675322	0.790165	72	8	238	95	101	121
ENSOARG00000001806	chr9	14540439	14544803	-	THEM6	ENSOART00000001942	NA	NA	NA	NA	thioesterase superfamily member 6 [Source:NCBI gene;Acc:101119647]	0.088088	0.277845	0.094024	0.227936	0.16461	0.107965	29	99	31	71	51	34
ENSOARG00000001807	chr4	112932798	112937179	-	ENSOARG00000001807	ENSOART00000001941	NA	NA	NA	NA		0.164695	0.072644	0.033432	0.180803	0.26559	0.158169	37	18	8	39	58	35
ENSOARG00000001810	chr1	174728719	174729375	-	ZBED2	ENSOART00000001944	GO:0003677(DNA binding)	NA	NA	NA	zinc finger BED-type containing 2 [Source:NCBI gene;Acc:101118152]	0	0.215789	0.049684	0	0	0.108238	0	17	4	0	0	8
ENSOARG00000001812	chr7	83632407	83654245	+	BATF	ENSOART00000001946	GO:0000978(RNA polymerase II proximal promoter sequence-specific DNA binding);GO:0001228(DNA-binding transcription activator activity, RNA polymerase II-specific);GO:0001816(cytokine production);GO:0002320(lymphoid progenitor cell differentiation);GO:0003677(DNA binding);GO:0003700(DNA-binding transcription factor activity);GO:0005634(nucleus);GO:0005654(nucleoplasm);GO:0005737(cytoplasm);GO:0006…	NA	K09034	NA	basic leucine zipper ATF-like transcription factor [Source:NCBI gene;Acc:101110146]	0.305321	0.083525	0.175953	0.096235	0	0	13	4	8	4	0	0
ENSOARG00000001822	chr22	22476849	22485542	+	SFXN2	ENSOART00000001957	GO:0005739(mitochondrion);GO:0006811(ion transport);GO:0015075(ion transmembrane transporter activity);GO:0016020(membrane);GO:0016021(integral component of membrane);GO:0031966(mitochondrial membrane);GO:0034220(ion transmembrane transport);GO:0055085(transmembrane transport);GO:1990542(mitochondrial transmembrane transport)	NA	NA	NA	sideroflexin 2 [Source:NCBI gene;Acc:101109054]	0.272871	0.052357	0.05787	0.078942	0.402776	0.114315	29	7	7	8	41	12
ENSOARG00000001830	chr11	13272871	13285048	+	C17orf78	ENSOART00000001965	GO:0016020(membrane);GO:0016021(integral component of membrane)	NA	NA	NA	chromosome 11 open reading frame, human C17orf78 [Source:NCBI gene;Acc:101111465]	0.061764	0.016226	0	0	0	0	6	2	0	0	0	0
ENSOARG00000001832	chrX	71650880	71890348	-	HDX	ENSOART00000001969	GO:0003677(DNA binding);GO:0005634(nucleus)	NA	NA	NA	highly divergent homeobox [Source:NCBI gene;Acc:101122331]	0	0	0	0	0.010008	0	0	0	0	0	3	0
ENSOARG00000001838	chr24	2893983	2895407	-	C16orf90	ENSOART00000001973	NA	NA	NA	NA	chromosome 24 open reading frame, human C16orf90 [Source:NCBI gene;Acc:101121056]	0	0.127816	0	0.112649	0.112708	0.105774	0	10	0	8	8	7
ENSOARG00000001839	chr5	788269	825381	+	RASGEF1C	ENSOART00000001977	GO:0005085(guanyl-nucleotide exchange factor activity);GO:0005622(intracellular);GO:0007264(small GTPase mediated signal transduction)	NA	NA	NA	RasGEF domain family member 1C [Source:NCBI gene;Acc:101121257]	0.730475	0.275047	0.508279	0.543924	0.535479	0.358479	130	54	91	93	92	63
ENSOARG00000001847	chr25	42802840	42803830	-	LRRC18	ENSOART00000001985	GO:0005515(protein binding)	NA	NA	NA	leucine rich repeat containing 18 [Source:HGNC Symbol;Acc:HGNC:23199]	0.110931	0.054281	0.132767	0.046054	0.090281	0	10	6	12	4	8	0
ENSOARG00000001855	chr18	32062362	32066030	-	ODF3L1	ENSOART00000001995	NA	NA	NA	NA	outer dense fiber of sperm tails 3 like 1 [Source:NCBI gene;Acc:101104861]	0	0.038203	0	0	0	0	0	4	0	0	0	0
ENSOARG00000001856	chr5	7220905	7246666	-	ENSOARG00000001856	ENSOART00000001998	GO:0004497(monooxygenase activity);GO:0005506(iron ion binding);GO:0016491(oxidoreductase activity);GO:0016705(oxidoreductase activity, acting on paired donors, with incorporation or reduction of molecular oxygen);GO:0020037(heme binding);GO:0046872(metal ion binding);GO:0055114(oxidation-reduction process)	00590(Arachidonic acid metabolism)	K17726	1.14.14.79;1.14.14.94;EC:1.14.14.78	phylloquinone omega-hydroxylase CYP4F2-like [Source:NCBI gene;Acc:101122521]	0.020874	0.005941	0	0	0.007443	0	11	4	0	0	4	0
ENSOARG00000001860	chr14	33582892	33590230	+	BEAN1	ENSOART00000001997	GO:0016020(membrane);GO:0016021(integral component of membrane)	NA	NA	NA	brain expressed associated with NEDD4 1 [Source:HGNC Symbol;Acc:HGNC:24160]	0	0.045596	0	0	0	0	0	5	0	0	0	0
ENSOARG00000001862	chr11	24959231	25033463	+	PITPNM3	ENSOART00000002002	GO:0005509(calcium ion binding);GO:0030971(receptor tyrosine kinase binding);GO:0046872(metal ion binding)	NA	NA	NA	PITPNM family member 3 [Source:NCBI gene;Acc:101113510]	0.014271	0.006957	0	0.011119	0.011355	0.011077	5	3	0	4	4	4
ENSOARG00000001868	chr14	33596566	33598225	+	ENSOARG00000001868	ENSOART00000002006	NA	NA	NA	NA		0.17684	0.243865	0.271531	0.492185	0.263133	0.053324	17	25	26	44	24	5
ENSOARG00000001869	chr20	15223394	15237353	-	TREM1	ENSOART00000002010	GO:0002526(acute inflammatory response);GO:0016020(membrane);GO:0016021(integral component of membrane);GO:0038023(signaling receptor activity);GO:0097110(scaffold protein binding)	NA	K14362	NA	triggering receptor expressed on myeloid cells 1 [Source:NCBI gene;Acc:101105695]	0	0	0	0	0	0.037979	0	0	0	0	0	3
ENSOARG00000001882	chr24	2905056	2934571	+	CLUAP1	ENSOART00000002022	GO:0005654(nucleoplasm);GO:0043231(intracellular membrane-bounded organelle)	NA	K19684	NA	clusterin associated protein 1 [Source:NCBI gene;Acc:101121306]	0.730179	0.760869	0.631892	1.01759	0.948079	0.691297	166	192	144	223	208	155
ENSOARG00000001890	chr18	63892883	63904907	+	ENSOARG00000001890	ENSOART00000002028	GO:0016020(membrane);GO:0016021(integral component of membrane);GO:0022857(transmembrane transporter activity);GO:0055085(transmembrane transport)	NA	NA	NA		0.295372	0	0.069811	0.250304	0.183919	0.138745	30	0	7	25	18	14
ENSOARG00000001897	chrX	126026145	126067216	-	ZMAT1	ENSOART00000002038	GO:0003676(nucleic acid binding);GO:0008270(zinc ion binding);GO:0046872(metal ion binding)	NA	NA	NA	zinc finger matrin-type 1 [Source:NCBI gene;Acc:101121243]	0	0.024661	0	0.07036	0.012444	0	0	7	0	16	3	0
ENSOARG00000001902	chr25	42977110	42979267	-	FAM170B	ENSOART00000002043	GO:0001669(acrosomal vesicle);GO:2000344(positive regulation of acrosome reaction)	NA	NA	NA	family with sequence similarity 170 member B [Source:NCBI gene;Acc:101116375]	0	0	0	0	0.042234	0	0	0	0	0	4	0
ENSOARG00000001904	chr4	91897749	91903201	+	ENSOARG00000001904	ENSOART00000002046	GO:0003779(actin binding);GO:0005737(cytoplasm);GO:0005856(cytoskeleton);GO:0007015(actin filament organization);GO:0007286(spermatid development);GO:0030674(protein binding, bridging);GO:0051015(actin filament binding)	NA	K17456	NA	fascin actin-bundling protein 3 [Source:NCBI gene;Acc:101105562]	0	0	0	0.048546	0	0	0	0	0	8	0	0
ENSOARG00000001918	chr14	33608206	33633406	-	TK2	ENSOART00000002069	GO:0000166(nucleotide binding);GO:0005524(ATP binding);GO:0006139(nucleobase-containing compound metabolic process);GO:0009165(nucleotide biosynthetic process);GO:0019206(nucleoside kinase activity)	00240(Pyrimidine metabolism);00983(Drug metabolism - other enzymes)	K00857	EC:2.7.1.21	thymidine kinase 2, mitochondrial [Source:NCBI gene;Acc:101103665]	1.16514	1.06147	0.622125	0.859956	1.21761	1.32211	101	102	54	72	102	113
ENSOARG00000001933	chr11	27821246	27834755	-	CCDC42	ENSOART00000002082	GO:0007286(spermatid development)	NA	NA	NA	coiled-coil domain containing 42 [Source:NCBI gene;Acc:101109283]	0	0	0.008532	0	0	0	0	0	2	0	0	0
ENSOARG00000001936	chr17	3776824	3832978	+	RNF175	ENSOART00000002083	GO:0016020(membrane);GO:0016021(integral component of membrane);GO:0046872(metal ion binding)	NA	NA	NA	ring finger protein 175 [Source:NCBI gene;Acc:101122629]	0	0	0	0.025522	0.01806	0	0	0	0	3	2	0
ENSOARG00000001946	chr4	45335674	45410632	-	ORC5	ENSOART00000002099	GO:0000808(origin recognition complex);GO:0005634(nucleus);GO:0005664(nuclear origin of replication recognition complex);GO:0005829(cytosol);GO:0006260(DNA replication)	04110(Cell cycle)	K02607	NA	origin recognition complex subunit 5 [Source:NCBI gene;Acc:101121088]	1.46401	1.12402	1.39395	1.9833	1.09313	1.57714	225	191	214	293	162	238
ENSOARG00000001948	chrX	126152388	126153396	+	ENSOARG00000001948	ENSOART00000002097	GO:0005198(structural molecule activity);GO:0016020(membrane);GO:0016021(integral component of membrane)	NA	NA	NA		0.049488	0	0.118146	0	0	0	5	0	11	0	0	0
ENSOARG00000001954	chr4	54849998	54851073	+	ENSOARG00000001954	ENSOART00000002103	GO:0005634(nucleus);GO:0006334(nucleosome assembly)	NA	NA	NA		0	0.18298	0.434955	0.12677	0.359071	0.189752	0	15	32	9	26	14
ENSOARG00000001958	chr3	151527165	151535188	+	IFNG	ENSOART00000002109	GO:0001934(positive regulation of protein phosphorylation);GO:0005125(cytokine activity);GO:0005133(interferon-gamma receptor binding);GO:0005576(extracellular region);GO:0005615(extracellular space);GO:0006915(apoptotic process);GO:0006955(immune response);GO:0007050(cell cycle arrest);GO:0009615(response to virus);GO:0010469(regulation of signaling receptor activity);GO:0010508(positive regulat…	03050(Proteasome);04060(Cytokine-cytokine receptor interaction);04066(HIF-1 signaling pathway);04217(Necroptosis);04350(TGF-beta signaling pathway);04380(Osteoclast differentiation);04612(Antigen processing and presentation);04630(Jak-STAT signaling pathway);04650(Natural killer cell mediated cytotoxicity);04657(IL-17 signaling pathway);04658(Th1 and Th2 cell differentiation);04659(Th17 cell diff…	K04687	NA	interferon gamma [Source:NCBI gene;Acc:443396]	0	0	0	0	0	0.008091	0	0	0	0	0	4
ENSOARG00000001980	chr24	2938171	2954051	-	NLRC3	ENSOART00000002135	GO:0000166(nucleotide binding);GO:0005515(protein binding);GO:0005524(ATP binding);GO:0005737(cytoplasm);GO:0005815(microtubule organizing center);GO:0005829(cytosol);GO:0007249(I-kappaB kinase/NF-kappaB signaling);GO:0032088(negative regulation of NF-kappaB transcription factor activity);GO:0032715(negative regulation of interleukin-6 production);GO:0032720(negative regulation of tumor necrosis …	NA	K22614	NA	NLR family CARD domain containing 3 [Source:NCBI gene;Acc:101122829]	0.342021	0.24446	0.346406	0.307589	0.399416	0.458079	119	94	121	103	134	157
ENSOARG00000001994	chr15	928171	945834	-	GPR83	ENSOART00000002145	GO:0004930(G protein-coupled receptor activity);GO:0004983(neuropeptide Y receptor activity);GO:0005929(cilium);GO:0007165(signal transduction);GO:0007186(G protein-coupled receptor signaling pathway);GO:0007218(neuropeptide signaling pathway);GO:0016020(membrane);GO:0016021(integral component of membrane);GO:0051384(response to glucocorticoid);GO:0097730(non-motile cilium)	04080(Neuroactive ligand-receptor interaction)	K04210	NA	G protein-coupled receptor 83 [Source:NCBI gene;Acc:101118815]	0.044047	0.021944	0.015244	0.050598	0.050577	0	28	15	10	31	31	0
ENSOARG00000002004	chr3	1352687	1360833	+	FCN1	ENSOART00000002157	GO:0001664(G protein-coupled receptor binding);GO:0002752(cell surface pattern recognition receptor signaling pathway);GO:0007186(G protein-coupled receptor signaling pathway);GO:0008329(signaling pattern recognition receptor activity);GO:0031232(extrinsic component of external side of plasma membrane);GO:0033691(sialic acid binding);GO:0034394(protein localization to cell surface);GO:0043654(rec…	NA	K10104	NA	ficolin 1 [Source:NCBI gene;Acc:101107513]	0	0	0	0	0	0.104778	0	0	0	0	0	12
ENSOARG00000002005	chr14	33666150	33687633	+	ENSOARG00000002005	ENSOART00000002156	GO:0016020(membrane);GO:0016021(integral component of membrane)	NA	NA	NA	CKLF like MARVEL transmembrane domain containing 2 [Source:NCBI gene;Acc:101107723]	0	0	0.021268	0	0	0.018375	0	0	2	0	0	2
ENSOARG00000002007	chr13	50815756	50832664	+	SIGLEC1	ENSOART00000002164	GO:0016020(membrane);GO:0016021(integral component of membrane)	04514(Cell adhesion molecules (CAMs))	K06548	NA	sialic acid binding Ig like lectin 1 [Source:NCBI gene;Acc:101110959]	0.060503	0.00257	0.025703	0.222589	0.163673	0.268195	34	2	15	121	89	148
ENSOARG00000002010	chr25	43212228	43287197	-	ERCC6	ENSOART00000002167	GO:0000303(response to superoxide);GO:0003677(DNA binding);GO:0003682(chromatin binding);GO:0005524(ATP binding);GO:0005634(nucleus);GO:0005654(nucleoplasm);GO:0005730(nucleolus);GO:0006281(DNA repair);GO:0006283(transcription-coupled nucleotide-excision repair);GO:0006284(base-excision repair);GO:0006290(pyrimidine dimer repair);GO:0006362(transcription elongation from RNA polymerase I promoter)…	03420(Nucleotide excision repair)	K10841	NA	ERCC excision repair 6, chromatin remodeling factor [Source:NCBI gene;Acc:101117559]	2.0299	2.41563	2.20226	3.02733	2.25357	1.66818	985	1297	1068	1415	1054	797
ENSOARG00000002012	chr24	38086317	38086887	+	ENSOARG00000002012	ENSOART00000002160	NA	NA	NA	NA		0.225264	0.134634	0.130925	0	0.073594	0	10	7	6	0	4	0
ENSOARG00000002023	chr21	484659	485376	+	VSTM5	ENSOART00000002177	GO:0005886(plasma membrane);GO:0016020(membrane);GO:0016021(integral component of membrane);GO:0021517(ventral spinal cord development);GO:0030424(axon);GO:0030425(dendrite);GO:0046847(filopodium assembly);GO:0051260(protein homooligomerization);GO:1904891(positive regulation of excitatory synapse assembly)	NA	NA	NA	V-set and transmembrane domain containing 5 [Source:NCBI gene;Acc:101106473]	0	0.087723	0.049778	0.050875	0	0.137571	0	6	3	3	0	8
ENSOARG00000002024	chrX	126224798	126226543	-	ENSOARG00000002024	ENSOART00000002180	NA	NA	NA	NA		0.129081	0.038072	0.099127	0.068766	0.257512	0.03258	9	3	7	5	17	3
ENSOARG00000002029	chr6	13138637	13162581	+	ENSOARG00000002029	ENSOART00000002189	NA	NA	NA	NA		0.064688	0	0.075852	0.109342	0.081571	0.066049	23	0	27	37	28	23
ENSOARG00000002030	chr1	20087510	20093540	+	TMEM69	ENSOART00000002185	GO:0016020(membrane);GO:0016021(integral component of membrane)	NA	NA	NA	transmembrane protein 69 [Source:NCBI gene;Acc:101122991]	0.981429	0.936234	0.700381	1.01405	0.709203	1.18973	512	541	366	510	357	612
ENSOARG00000002037	chr10	72329215	72348966	+	CLDN10	ENSOART00000002194	GO:0005198(structural molecule activity);GO:0005737(cytoplasm);GO:0005886(plasma membrane);GO:0005923(bicellular tight junction);GO:0016020(membrane);GO:0016021(integral component of membrane);GO:0030054(cell junction);GO:0043269(regulation of ion transport)	04514(Cell adhesion molecules (CAMs));04530(Tight junction);04670(Leukocyte transendothelial migration);05160(Hepatitis C)	K06087	NA	claudin 10 [Source:NCBI gene;Acc:101107876]	0.470419	0.323434	0.149794	0.069055	0.853294	0.661229	36	27	12	5	62	49
ENSOARG00000002044	chr11	25038511	25041489	-	PIMREG	ENSOART00000002202	GO:0005634(nucleus);GO:0005730(nucleolus)	NA	NA	NA	PICALM interacting mitotic regulator [Source:NCBI gene;Acc:101104673]	0.198605	0	0.18135	0.537441	0.147792	0.230124	17	0	16	43	12	19
ENSOARG00000002060	chr2	137128086	137152847	-	DCAF17	ENSOART00000002225	GO:0005654(nucleoplasm);GO:0005829(cytosol);GO:0016567(protein ubiquitination);GO:0080008(Cul4-RING E3 ubiquitin ligase complex)	NA	NA	NA	DDB1 and CUL4 associated factor 17 [Source:NCBI gene;Acc:101116207]	2.085	2.01539	1.44171	1.86122	1.12041	1.10682	357	382	247	307	185	187
ENSOARG00000002063	chr17	55745635	55916400	-	SRRM4	ENSOART00000002228	GO:0000381(regulation of alternative mRNA splicing, via spliceosome);GO:0003729(mRNA binding);GO:0005634(nucleus);GO:0006397(mRNA processing);GO:0007399(nervous system development);GO:0007605(sensory perception of sound);GO:0030154(cell differentiation);GO:0043484(regulation of RNA splicing)	NA	NA	NA	serine/arginine repetitive matrix 4 [Source:NCBI gene;Acc:101108424]	0	0	0.014028	0	0.035182	0	0	0	4	0	10	0
ENSOARG00000002082	chr14	33721892	33731040	-	CMTM4	ENSOART00000002239	GO:0016020(membrane);GO:0016021(integral component of membrane)	NA	NA	NA	CKLF like MARVEL transmembrane domain containing 4 [Source:NCBI gene;Acc:101104681]	0	0.315608	0.237485	0.853996	0.533317	0.664273	0	18	12	41	26	33
ENSOARG00000002091	chr13	23043199	23175177	+	ARMC3	ENSOART00000002254	GO:0005515(protein binding)	NA	NA	NA	armadillo repeat containing 3 [Source:NCBI gene;Acc:101104515]	0	0.0286257	0	0.0127811	0	0	0	9	0	4	0	0
ENSOARG00000002096	chr10	72349127	72398758	-	DZIP1	ENSOART00000002266	GO:0003676(nucleic acid binding);GO:0005634(nucleus);GO:0005654(nucleoplasm);GO:0005737(cytoplasm);GO:0005814(centriole);GO:0005815(microtubule organizing center);GO:0005829(cytosol);GO:0007224(smoothened signaling pathway);GO:0007281(germ cell development);GO:0036064(ciliary basal body);GO:0043393(regulation of protein binding);GO:0044782(cilium organization);GO:0045184(establishment of protein …	NA	K16470	NA	DAZ interacting zinc finger protein 1 [Source:NCBI gene;Acc:101108499]	0.386587	0.265156	0.537318	0.702266	0.55491	0.647795	236	180	329	414	327	390
ENSOARG00000002099	chr14	59701679	59708054	-	ENSOARG00000002099	ENSOART00000002261	GO:0016020(membrane);GO:0016021(integral component of membrane)	NA	NA	NA		0.092601	0.076858	0	0.093603	0.058101	0.089112	11	10	0	11	7	11
ENSOARG00000002100	chr5	7265241	7293450	+	ENSOARG00000002100	ENSOART00000002270	GO:0004497(monooxygenase activity);GO:0005506(iron ion binding);GO:0016491(oxidoreductase activity);GO:0016705(oxidoreductase activity, acting on paired donors, with incorporation or reduction of molecular oxygen);GO:0020037(heme binding);GO:0046872(metal ion binding);GO:0055114(oxidation-reduction process)	NA	NA	NA		0.008202	0.114039	0	0.02293	0.031712	0.090286	2	21	0	4	5	15
ENSOARG00000002104	chr24	2990161	2992901	-	ENSOARG00000002104	ENSOART00000002264	NA	NA	NA	NA		0.05101	0.201218	0.036858	0.055576	0.08152	0.238299	12	53	9	13	19	56
ENSOARG00000002108	chr14	59711324	59721587	-	ENSOARG00000002108	ENSOART00000002271	NA	NA	NA	NA		0.435291	0.163066	0.196533	0.132976	0.076033	0.049907	63	27	29	19	11	8
ENSOARG00000002114	chr2	235694002	235703365	+	MATN1	ENSOART00000002279	GO:0002062(chondrocyte differentiation);GO:0003429(growth plate cartilage chondrocyte morphogenesis);GO:0005201(extracellular matrix structural constituent);GO:0005509(calcium ion binding);GO:0030500(regulation of bone mineralization);GO:0031012(extracellular matrix);GO:0062023(collagen-containing extracellular matrix)	NA	NA	NA	matrilin 1 [Source:NCBI gene;Acc:101108293]	0	0	0	0.003601	0	0	0	0	0	1	0	0
ENSOARG00000002118	chr25	43333483	43382252	+	CHAT	ENSOART00000002290	GO:0016740(transferase activity);GO:0016746(transferase activity, transferring acyl groups)	00564(Glycerophospholipid metabolism);04725(Cholinergic synapse)	K00623	EC:2.3.1.6	choline O-acetyltransferase [Source:NCBI gene;Acc:101117817]	0	0	0	0	0	0.042289	0	0	0	0	0	10
ENSOARG00000002133	chr7	84719344	84773245	+	ESRRB	ENSOART00000002303	GO:0003677(DNA binding);GO:0003700(DNA-binding transcription factor activity);GO:0003707(steroid hormone receptor activity);GO:0005496(steroid binding);GO:0005634(nucleus);GO:0006355(regulation of transcription, DNA-templated);GO:0008270(zinc ion binding);GO:0019827(stem cell population maintenance);GO:0043401(steroid hormone mediated signaling pathway);GO:0043565(sequence-specific DNA binding);G…	NA	NA	NA	estrogen related receptor beta [Source:HGNC Symbol;Acc:HGNC:3473]	0.473225	0.356525	0.254549	0.36009	0.379154	0.295536	75	62	40	55	58	46
ENSOARG00000002147	chr11	27862277	27890086	-	PIK3R6	ENSOART00000002318	GO:0005944(phosphatidylinositol 3-kinase complex, class IB);GO:0007186(G protein-coupled receptor signaling pathway);GO:0016020(membrane);GO:0042269(regulation of natural killer cell mediated cytotoxicity);GO:0043406(positive regulation of MAP kinase activity);GO:0043551(regulation of phosphatidylinositol 3-kinase activity);GO:0045582(positive regulation of T cell differentiation);GO:0045766(posi…	04022(cGMP-PKG signaling pathway);04062(Chemokine signaling pathway);04072(Phospholipase D signaling pathway);04151(PI3K-Akt signaling pathway);04261(Adrenergic signaling in cardiomyocytes);04371(Apelin signaling pathway);04611(Platelet activation);04725(Cholinergic synapse);04921(Oxytocin signaling pathway);05145(Toxoplasmosis);05167(Kaposi sarcoma-associated herpesvirus infection)	K21290	NA	phosphoinositide-3-kinase regulatory subunit 6 [Source:NCBI gene;Acc:101109720]	0.434129	0.13196	0.149749	0.629877	0.528151	0.645711	105	36	37	147	123	154
ENSOARG00000002157	chr14	59754651	59759266	-	NCR1	ENSOART00000002329	GO:0016020(membrane);GO:0016021(integral component of membrane)	04650(Natural killer cell mediated cytotoxicity)	K06741	NA	natural cytotoxicity triggering receptor 1 [Source:NCBI gene;Acc:100526763]	0.096544	0	0.029844	0.072399	0.097195	0.132065	15	0	5	11	15	20
ENSOARG00000002159	chr1	191436041	191437795	+	LRRC15	ENSOART00000002327	GO:0001968(fibronectin binding);GO:0005515(protein binding);GO:0005518(collagen binding);GO:0016020(membrane);GO:0016021(integral component of membrane);GO:0030335(positive regulation of cell migration);GO:0043236(laminin binding);GO:0046813(receptor-mediated virion attachment to host cell);GO:0062023(collagen-containing extracellular matrix);GO:1903077(negative regulation of protein localization…	NA	NA	NA	leucine rich repeat containing 15 [Source:NCBI gene;Acc:101103371]	0.136457	0.12814	0.223125	0.492649	0.096728	0.396148	26	27	43	90	18	74
ENSOARG00000002168	chr15	34444795	34526312	-	OTOG	ENSOART00000002372	GO:0005198(structural molecule activity);GO:0005515(protein binding);GO:0005576(extracellular region);GO:0007605(sensory perception of sound);GO:0008344(adult locomotory behavior);GO:0046373(L-arabinose metabolic process);GO:0046556(alpha-L-arabinofuranosidase activity)	NA	NA	NA	otogelin [Source:NCBI gene;Acc:101120015]	0.211827	0.082661	0.111506	0.278087	0.203747	0.168555	201	87	106	255	187	158
ENSOARG00000002173	chr6	97495356	97504161	-	PLAC8	ENSOART00000002343	GO:0003682(chromatin binding);GO:0008284(positive regulation of cell population proliferation);GO:0009409(response to cold);GO:0040015(negative regulation of multicellular organism growth);GO:0042742(defense response to bacterium);GO:0043066(negative regulation of apoptotic process);GO:0045944(positive regulation of transcription by RNA polymerase II);GO:0050873(brown fat cell differentiation);GO…	NA	NA	NA	placenta specific 8 [Source:NCBI gene;Acc:101117765]	0.159265	0	0	0.533513	0	0.315737	7	0	0	21	0	13
ENSOARG00000002177	chr8	70794656	70821946	+	RAB32	ENSOART00000002349	GO:0003924(GTPase activity);GO:0005525(GTP binding);GO:0005739(mitochondrion);GO:0005741(mitochondrial outer membrane);GO:0005769(early endosome);GO:0005783(endoplasmic reticulum);GO:0005794(Golgi apparatus);GO:0005802(trans-Golgi network);GO:0007005(mitochondrion organization);GO:0016020(membrane);GO:0016192(vesicle-mediated transport);GO:0019882(antigen processing and presentation);GO:0030742(G…	NA	NA	NA	RAB32, member RAS oncogene family [Source:HGNC Symbol;Acc:HGNC:9772]	0.712454	0.987732	1.28372	0.715663	0.64157	1.16679	74	113	132	71	64	118
ENSOARG00000002182	chrX	126480122	126484211	+	GPRASP1	ENSOART00000002354	NA	NA	NA	NA	G protein-coupled receptor associated sorting protein 1 [Source:NCBI gene;Acc:101123017]	0.63694	0.494622	0.771006	0.927197	0.595983	0.448035	275	236	332	385	248	190
ENSOARG00000002188	chr2	137192963	137239596	+	METTL8	ENSOART00000002363	GO:0004402(histone acetyltransferase activity);GO:0005634(nucleus);GO:0005737(cytoplasm);GO:0007519(skeletal muscle tissue development);GO:0008168(methyltransferase activity);GO:0008174(mRNA methyltransferase activity);GO:0016573(histone acetylation);GO:0016740(transferase activity);GO:0032259(methylation);GO:0045444(fat cell differentiation);GO:0080009(mRNA methylation)	NA	NA	NA	methyltransferase like 8 [Source:NCBI gene;Acc:101116455]	0.468462	0.319839	0.651046	0.681636	0.498082	0.32157	224	169	311	314	230	152
ENSOARG00000002190	chr1	193910444	193910671	+	ENSOARG00000002190	ENSOART00000002362	GO:0007015(actin filament organization);GO:0031209(SCAR complex);GO:0044877(protein-containing complex binding)	NA	NA	NA	probable protein BRICK1 pseudogene [Source:NCBI gene;Acc:101107565]	0.069697	0.031484	0	0	0.036154	0.035393	2	1	0	0	1	1
ENSOARG00000002194	chrX	126515714	126517417	+	ENSOARG00000002194	ENSOART00000002366	GO:0007611(learning or memory);GO:0042803(protein homodimerization activity);GO:0043524(negative regulation of neuron apoptotic process);GO:0050769(positive regulation of neurogenesis);GO:0051965(positive regulation of synapse assembly);GO:0061003(positive regulation of dendritic spine morphogenesis)	NA	NA	NA	basic helix-loop-helix family member b9 [Source:NCBI gene;Acc:101123275]	0.473255	0.269773	0.483683	0.202114	0.272534	0.100456	86	54	88	36	48	18
ENSOARG00000002198	chr1	225475115	225481557	-	IL12A	ENSOART00000002371	GO:0001916(positive regulation of T cell mediated cytotoxicity);GO:0002860(positive regulation of natural killer cell mediated cytotoxicity directed against tumor cell target);GO:0005125(cytokine activity);GO:0005143(interleukin-12 receptor binding);GO:0005576(extracellular region);GO:0005615(extracellular space);GO:0005737(cytoplasm);GO:0006955(immune response);GO:0007050(cell cycle arrest);GO:0…	04060(Cytokine-cytokine receptor interaction);04620(Toll-like receptor signaling pathway);04622(RIG-I-like receptor signaling pathway);04625(C-type lectin receptor signaling pathway);04630(Jak-STAT signaling pathway);04658(Th1 and Th2 cell differentiation);04940(Type I diabetes mellitus);05133(Pertussis);05134(Legionellosis);05140(Leishmaniasis);05142(Chagas disease (American trypanosomiasis));05…	K05406	NA	interleukin 12A [Source:NCBI gene;Acc:443064]	0.158416	0	0	0	0	0	12	0	0	0	0	0
ENSOARG00000002199	chr1	20550548	20558883	+	TSPAN1	ENSOART00000002373	GO:0005654(nucleoplasm);GO:0005737(cytoplasm);GO:0005886(plasma membrane);GO:0008283(cell population proliferation);GO:0016020(membrane);GO:0016021(integral component of membrane);GO:0016477(cell migration);GO:0030054(cell junction);GO:0031982(vesicle);GO:0043231(intracellular membrane-bounded organelle);GO:0045807(positive regulation of endocytosis);GO:0048471(perinuclear region of cytoplasm);GO…	NA	K17348	NA	tetraspanin 1 [Source:NCBI gene;Acc:101101845]	0.103586	0.032341	0	0.021207	0.116587	0.079861	11	4	0	3	12	9
ENSOARG00000002202	chr5	52921027	53026136	+	ENSOARG00000002202	ENSOART00000002375	NA	NA	NA	NA		0	0.0797	0.110049	0.140839	0.369043	0	0	5	7	8	20	0
ENSOARG00000002204	chr13	69561378	69574008	+	LPIN3	ENSOART00000002383	GO:0008195(phosphatidate phosphatase activity);GO:0016311(dephosphorylation)	00561(Glycerolipid metabolism);00564(Glycerophospholipid metabolism)	K15728	EC:3.1.3.4	lipin 3 [Source:NCBI gene;Acc:101106450]	1.04568	0.793474	0.522427	0.810875	1.39183	1.4357	292	245	146	218	375	395
ENSOARG00000002205	chr17	51377224	51534694	-	DNAH10	ENSOART00000002392	GO:0003777(microtubule motor activity);GO:0005524(ATP binding);GO:0007018(microtubule-based movement);GO:0030286(dynein complex)	05016(Huntington disease)	K10408	NA	dynein axonemal heavy chain 10 [Source:NCBI gene;Acc:101121295]	0	0	0	0	0.002279	0.003146	0	0	0	0	4	5
ENSOARG00000002208	chr5	54419010	54503175	-	PRELID2	ENSOART00000002379	GO:0005758(mitochondrial intermembrane space)	NA	NA	NA	PRELI domain containing 2 [Source:NCBI gene;Acc:101111095]	0.785061	0.171789	0.157436	0.82427	0.365261	0.603081	91	22	19	92	41	69
ENSOARG00000002213	chr5	54448363	54450921	+	ENSOARG00000002213	ENSOART00000002387	GO:0044666(MLL3/4 complex);GO:0048188(Set1C/COMPASS complex)	NA	NA	NA		0	0	0	0.038739	0	0	0	0	0	1	0	0
ENSOARG00000002229	chr2	237110418	237179460	-	PTPRU	ENSOART00000002433	GO:0004721(phosphoprotein phosphatase activity);GO:0004725(protein tyrosine phosphatase activity);GO:0005515(protein binding);GO:0005911(cell-cell junction);GO:0006470(protein dephosphorylation);GO:0008013(beta-catenin binding);GO:0008285(negative regulation of cell population proliferation);GO:0016020(membrane);GO:0016021(integral component of membrane);GO:0016311(dephosphorylation);GO:0016787(h…	NA	K16662	EC:3.1.3.48	protein tyrosine phosphatase, receptor type U [Source:NCBI gene;Acc:101108816]	0.22775	0.186948	0.101509	0.144965	0.639235	0.353951	107	97	48	66	287	163
ENSOARG00000002231	chr6	97556997	97570005	-	ENSOARG00000002231	ENSOART00000002406	NA	NA	NA	NA	placenta-specific gene 8 protein-like [Source:NCBI gene;Acc:101118024]	0	0	0	0	0.074582	0	0	0	0	0	4	0
ENSOARG00000002232	chr14	33837211	33866501	-	TERB1	ENSOART00000002414	GO:0000781(chromosome, telomeric region);GO:0000784(nuclear chromosome, telomeric region);GO:0003677(DNA binding);GO:0005637(nuclear inner membrane);GO:0007129(synapsis);GO:0045141(meiotic telomere clustering);GO:0070187(shelterin complex);GO:0070197(meiotic attachment of telomere to nuclear envelope)	NA	NA	NA	telomere repeat binding bouquet formation protein 1 [Source:NCBI gene;Acc:101108678]	0.078031	0	0.015773	0	0.061107	0.016024	19	0	4	0	15	4
ENSOARG00000002233	chr15	26930074	26931848	-	APOA5	ENSOART00000002410	GO:0005543(phospholipid binding);GO:0005576(extracellular region);GO:0005615(extracellular space);GO:0006641(triglyceride metabolic process);GO:0006869(lipid transport);GO:0008047(enzyme activator activity);GO:0008201(heparin binding);GO:0008289(lipid binding);GO:0010898(positive regulation of triglyceride catabolic process);GO:0010902(positive regulation of very-low-density lipoprotein particle …	NA	NA	NA	apolipoprotein A5 [Source:HGNC Symbol;Acc:HGNC:17288]	0.034851	0	0	0	0	0	5	0	0	0	0	0
ENSOARG00000002236	chr5	14155102	14167200	+	STXBP2	ENSOART00000002415	GO:0001909(leukocyte mediated cytotoxicity);GO:0005829(cytosol);GO:0005886(plasma membrane);GO:0006887(exocytosis);GO:0006904(vesicle docking involved in exocytosis);GO:0016192(vesicle-mediated transport);GO:0016324(apical plasma membrane);GO:0017075(syntaxin-1 binding);GO:0030348(syntaxin-3 binding);GO:0042581(specific granule);GO:0042582(azurophil granule);GO:0042589(zymogen granule membrane);G…	NA	K15300	NA	syntaxin binding protein 2 [Source:NCBI gene;Acc:101102061]	0.090849	0.094117	0.073125	0.233609	0.172138	0.135784	56	64	45	138	102	82
ENSOARG00000002239	chr23	43867867	43870160	+	MC5R	ENSOART00000002416	GO:0004930(G protein-coupled receptor activity);GO:0004977(melanocortin receptor activity);GO:0005886(plasma membrane);GO:0007165(signal transduction);GO:0007186(G protein-coupled receptor signaling pathway);GO:0007189(adenylate cyclase-activating G protein-coupled receptor signaling pathway);GO:0016020(membrane);GO:0016021(integral component of membrane)	04080(Neuroactive ligand-receptor interaction)	K04203	NA	Ovis aries melanocortin 5 receptor (MC5R), mRNA. [Source:RefSeq mRNA;Acc:NM_001078656]	0	0.030124	0	0	0	0	0	4	0	0	0	0
ENSOARG00000002242	chr1	20573758	20584545	+	LURAP1	ENSOART00000002420	GO:0001819(positive regulation of cytokine production);GO:0005737(cytoplasm);GO:0043123(positive regulation of I-kappaB kinase/NF-kappaB signaling);GO:0043231(intracellular membrane-bounded organelle)	NA	NA	NA	leucine rich adaptor protein 1 [Source:NCBI gene;Acc:101102347]	0	0	0.057282	0	0.248485	0	0	0	5	0	19	0
ENSOARG00000002243	chr15	73499266	73512399	-	SYT13	ENSOART00000002424	GO:0005887(integral component of plasma membrane);GO:0016192(vesicle-mediated transport);GO:0030133(transport vesicle);GO:0043231(intracellular membrane-bounded organelle)	NA	K19913	NA	synaptotagmin 13 [Source:NCBI gene;Acc:101116677]	0	0	0	0.066006	0.2389	0.160213	0	0	0	8	28	19
ENSOARG00000002246	chrX	73075881	73100006	+	ZNF711	ENSOART00000002430	GO:0003676(nucleic acid binding);GO:0003677(DNA binding);GO:0005634(nucleus);GO:0006355(regulation of transcription, DNA-templated);GO:0043565(sequence-specific DNA binding);GO:0045893(positive regulation of transcription, DNA-templated);GO:0046872(metal ion binding)	NA	NA	NA	zinc finger protein 711 [Source:NCBI gene;Acc:101123608]	0.473811	0.267935	0.308983	0.529166	0.208296	0.586288	125	78	82	134	53	152
ENSOARG00000002251	chr26	33532844	33547919	+	IDO1	ENSOART00000002437	GO:0002534(cytokine production involved in inflammatory response);GO:0002666(positive regulation of T cell tolerance induction);GO:0002678(positive regulation of chronic inflammatory response);GO:0002830(positive regulation of type 2 immune response);GO:0004833(tryptophan 2,3-dioxygenase activity);GO:0005737(cytoplasm);GO:0006954(inflammatory response);GO:0019441(tryptophan catabolic process to k…	00380(Tryptophan metabolism);05143(African trypanosomiasis)	K00463	EC:1.13.11.52	indoleamine 2,3-dioxygenase 1 [Source:NCBI gene;Acc:100196903]	0.105526	0.086228	0.014132	0.05389	0.060201	0.043886	42	38	6	21	23	17
ENSOARG00000002252	chr21	41117245	41131798	+	ENSOARG00000002252	ENSOART00000002436	GO:0016020(membrane);GO:0016021(integral component of membrane);GO:0022857(transmembrane transporter activity);GO:0055085(transmembrane transport)	NA	NA	NA	solute carrier family 22 member 9-like [Source:NCBI gene;Acc:101119594]	0.03333	0	0	0	0	0	6	0	0	0	0	0
ENSOARG00000002255	chr19	12556125	12562325	+	ENSOARG00000002255	ENSOART00000002441	NA	NA	NA	NA	acyl-coenzyme A thioesterase THEM4-like [Source:NCBI gene;Acc:101113538]	0	0	0.047474	0.104464	0	0	0	0	4	8	0	0
ENSOARG00000002260	chr20	15551167	15565232	+	MDFI	ENSOART00000002447	GO:0042802(identical protein binding);GO:0048704(embryonic skeletal system morphogenesis);GO:0060707(trophoblast giant cell differentiation)	NA	NA	NA	MyoD family inhibitor [Source:NCBI gene;Acc:443068]	0.088354	0.02708	0	0	0.048819	0.188113	8	3	0	0	4	15
ENSOARG00000002275	chr18	64087503	64094914	-	ENSOARG00000002275	ENSOART00000002460	NA	NA	NA	NA		0	0.017469	0	0	0	0	0	2	0	0	0	0
ENSOARG00000002280	chr4	55676429	55677787	+	ENSOARG00000002280	ENSOART00000002465	GO:0005515(protein binding)	NA	NA	NA		0.026422	0	0.050528	0	0	0	4	0	8	0	0	0
ENSOARG00000002291	chr5	14185287	14186266	+	RETN	ENSOART00000002477	GO:0005179(hormone activity);GO:0005576(extracellular region);GO:0005615(extracellular space);GO:0010469(regulation of signaling receptor activity)	NA	K13438	NA	Ovis aries resistin (RETN), mRNA. [Source:RefSeq mRNA;Acc:NM_001306111]	0	0.058703	0	0.048663	0	0	0	3	0	2	0	0
ENSOARG00000002303	chr7	85295577	85301259	-	ZDHHC22	ENSOART00000002490	GO:0005783(endoplasmic reticulum);GO:0005794(Golgi apparatus);GO:0005886(plasma membrane);GO:0016020(membrane);GO:0016021(integral component of membrane);GO:0016740(transferase activity);GO:0016746(transferase activity, transferring acyl groups);GO:0018345(protein palmitoylation);GO:0019706(protein-cysteine S-palmitoyltransferase activity);GO:0072659(protein localization to plasma membrane)	NA	K18932	EC:2.3.1.225	zinc finger DHHC-type containing 22 [Source:NCBI gene;Acc:101112985]	0.129426	0	0	0	0	0	11	0	0	0	0	0
ENSOARG00000002304	chr11	34648198	34658094	+	TNFRSF13B	ENSOART00000002488	GO:0005515(protein binding);GO:0005887(integral component of plasma membrane);GO:0016020(membrane);GO:0016021(integral component of membrane)	04060(Cytokine-cytokine receptor interaction);04672(Intestinal immune network for IgA production);05340(Primary immunodeficiency)	K05150	NA	TNF receptor superfamily member 13B [Source:NCBI gene;Acc:101122200]	0.038986	0	0	0.032555	0	0	4	0	0	4	0	0
ENSOARG00000002305	chr14	59799059	59806451	-	ENSOARG00000002305	ENSOART00000002495	GO:0016020(membrane);GO:0016021(integral component of membrane)	NA	NA	NA		0.008409	0	0	0	0	0	2	0	0	0	0	0
ENSOARG00000002312	chr3	206242670	206243556	-	ENSOARG00000002312	ENSOART00000002498	NA	NA	NA	NA		0	0	0.113201	0	0	0	0	0	2	0	0	0
ENSOARG00000002316	chr14	59876096	59883028	-	ENSOARG00000002316	ENSOART00000002505	GO:0016020(membrane);GO:0016021(integral component of membrane)	NA	NA	NA		0.111768	0	0.110087	0	0	0	16	0	16	0	0	0
ENSOARG00000002325	chr5	14194159	14196643	+	ENSOARG00000002325	ENSOART00000002519	NA	NA	NA	NA	mast cell expressed membrane protein 1 [Source:NCBI gene;Acc:101102309]	0	0.041958	0.036136	0.034576	0.027824	0.06177	0	3	3	3	2	4
ENSOARG00000002328	chrX	126758758	126779499	-	TNMD	ENSOART00000002520	GO:0001886(endothelial cell morphogenesis);GO:0001937(negative regulation of endothelial cell proliferation);GO:0016020(membrane);GO:0016021(integral component of membrane);GO:0016525(negative regulation of angiogenesis)	NA	NA	NA	tenomodulin [Source:NCBI gene;Acc:100125616]	0.179942	0	0.045909	0.013769	0.335736	0.121261	52	0	14	4	92	34
ENSOARG00000002331	chr15	74066608	74077167	+	SLC35C1	ENSOART00000002523	GO:0005457(GDP-fucose transmembrane transporter activity);GO:0005794(Golgi apparatus);GO:0016020(membrane);GO:0016021(integral component of membrane);GO:0030259(lipid glycosylation);GO:0036085(GDP-fucose import into Golgi lumen);GO:0045746(negative regulation of Notch signaling pathway)	NA	K15279	NA	solute carrier family 35 member C1 [Source:NCBI gene;Acc:101112417]	0.407051	0.49985	0.350463	0.410063	0.671244	0.568783	221	300	191	215	351	304
ENSOARG00000002333	chr7	85357829	85416748	+	TMEM63C	ENSOART00000002529	GO:0005227(calcium activated cation channel activity);GO:0006812(cation transport);GO:0016020(membrane);GO:0016021(integral component of membrane);GO:0034220(ion transmembrane transport)	NA	K21989	NA	transmembrane protein 63C [Source:NCBI gene;Acc:101113242]	0.131488	0.096746	0.156219	0.077711	0	0.112162	37	30	44	21	0	31
ENSOARG00000002338	chr9	14797335	14832922	+	TSNARE1	ENSOART00000002532	GO:0016020(membrane);GO:0016192(vesicle-mediated transport)	NA	NA	NA	t-SNARE domain containing 1 [Source:HGNC Symbol;Acc:HGNC:26437]	0.381668	0.46077	0.30404	0.300141	0.428619	0.244649	53	71	43	40	58	34
ENSOARG00000002339	chr23	45567409	45633026	+	SLC14A2	ENSOART00000002537	GO:0015204(urea transmembrane transporter activity);GO:0016020(membrane);GO:0016021(integral component of membrane);GO:0050839(cell adhesion molecule binding);GO:0071918(urea transmembrane transport)	NA	K08716	NA	solute carrier family 14 member 2 [Source:NCBI gene;Acc:443267]	0.012486	0	0	0	0	0	4	0	0	0	0	0
ENSOARG00000002340	chr6	13164302	13190125	+	ENSOARG00000002340	ENSOART00000002540	GO:0008270(zinc ion binding)	NA	NA	NA	zinc finger GRF-type containing 1 [Source:NCBI gene;Acc:101118531]	0.022229	0.030907	0.07733	0.08109	0.022979	0.065885	8	12	27	27	8	22
ENSOARG00000002349	chr1	103149784	103152323	+	AQP10	ENSOART00000002543	GO:0006833(water transport);GO:0009636(response to toxic substance);GO:0015267(channel activity);GO:0016020(membrane);GO:0016021(integral component of membrane);GO:0055085(transmembrane transport)	NA	K09878	NA	aquaporin 10 [Source:NCBI gene;Acc:101102866]	0	0	0	0	0.018324	0.026066	0	0	0	0	2	3
ENSOARG00000002351	chr7	85426613	85430447	-	NGB	ENSOART00000002547	GO:0005344(oxygen carrier activity);GO:0015671(oxygen transport);GO:0019825(oxygen binding);GO:0020037(heme binding);GO:0046872(metal ion binding)	NA	K21893	NA	neuroglobin [Source:NCBI gene;Acc:101113679]	0.230328	0.098797	0	0	0	0.081447	12	6	0	0	0	4
ENSOARG00000002356	chr1	226893623	226934593	+	RARRES1	ENSOART00000002554	NA	NA	NA	NA	retinoic acid receptor responder 1 [Source:NCBI gene;Acc:101107654]	0.770466	0.517919	1.41361	1.19263	0.712114	1.21634	78	58	142	116	69	121
ENSOARG00000002360	chr6	97679406	97732075	-	HPSE	ENSOART00000002558	GO:0005634(nucleus);GO:0005654(nucleoplasm);GO:0005764(lysosome);GO:0007160(cell-matrix adhesion);GO:0010575(positive regulation of vascular endothelial growth factor production);GO:0016020(membrane);GO:0016798(hydrolase activity, acting on glycosyl bonds);GO:0030194(positive regulation of blood coagulation);GO:0030200(heparan sulfate proteoglycan catabolic process);GO:0030305(heparanase activity…	00531(Glycosaminoglycan degradation);05205(Proteoglycans in cancer)	K07964	EC:3.2.1.166	heparanase [Source:NCBI gene;Acc:101118612]	0.095175	0.063085	0.041054	0.07781	0.086353	0.041411	21	16	9	17	19	9
ENSOARG00000002373	chr19	51612243	51633434	+	CDC25A	ENSOART00000002573	GO:0004725(protein tyrosine phosphatase activity);GO:0005622(intracellular);GO:0005634(nucleus);GO:0005737(cytoplasm);GO:0006470(protein dephosphorylation);GO:0009314(response to radiation);GO:0019901(protein kinase binding);GO:0034644(cellular response to UV);GO:0035335(peptidyl-tyrosine dephosphorylation);GO:0051087(chaperone binding);GO:1902751(positive regulation of cell cycle G2/M phase tran…	04110(Cell cycle);04218(Cellular senescence);04914(Progesterone-mediated oocyte maturation);05206(MicroRNAs in cancer)	K06645	EC:3.1.3.48	cell division cycle 25A [Source:NCBI gene;Acc:101113178]	0.053314	0.077057	0.046512	0.413	0.052849	0.008597	10	15	8	68	9	2
ENSOARG00000002375	chr20	30956177	30991327	+	SLC17A1	ENSOART00000002579	GO:0015747(urate transport);GO:0016020(membrane);GO:0016021(integral component of membrane);GO:0016324(apical plasma membrane);GO:0046415(urate metabolic process);GO:0055085(transmembrane transport)	NA	K12300	NA	solute carrier family 17 member 1 [Source:NCBI gene;Acc:101115166]	0.064787	0	0	0	0	0	12	0	0	0	0	0
ENSOARG00000002377	chr10	72496105	72638712	-	UGGT2	ENSOART00000002597	GO:0003980(UDP-glucose:glycoprotein glucosyltransferase activity);GO:0006486(protein glycosylation);GO:0032991(protein-containing complex);GO:0097359(UDP-glucosylation)	04141(Protein processing in endoplasmic reticulum)	K11718	EC:2.4.1.-	UDP-glucose glycoprotein glucosyltransferase 2 [Source:NCBI gene;Acc:101108761]	0.335747	0.336739	0.420588	0.513504	0.387796	0.282739	159	176	199	234	177	132
ENSOARG00000002379	chr26	34950983	34963227	+	GINS4	ENSOART00000002578	GO:0001833(inner cell mass cell proliferation);GO:0005634(nucleus);GO:0005737(cytoplasm);GO:0006260(DNA replication);GO:0006261(DNA-dependent DNA replication)	NA	K10735	NA	GINS complex subunit 4 [Source:NCBI gene;Acc:101116959]	0.055611	0.215841	0.24488	0.206219	0.067366	0.108664	10	40	41	34	11	18
ENSOARG00000002384	chrX	129522336	129525384	+	ENSOARG00000002384	ENSOART00000002576	GO:0003676(nucleic acid binding);GO:0003723(RNA binding);GO:0043484(regulation of RNA splicing)	NA	NA	NA		0	0.02683	0.064	0.024817	0	0.011926	0	10	21	8	0	4
ENSOARG00000002395	chr23	45678576	45696614	+	SLC14A1	ENSOART00000002598	GO:0005372(water transmembrane transporter activity);GO:0005730(nucleolus);GO:0005886(plasma membrane);GO:0005887(integral component of plasma membrane);GO:0006833(water transport);GO:0015204(urea transmembrane transporter activity);GO:0015265(urea channel activity);GO:0015840(urea transport);GO:0016020(membrane);GO:0016021(integral component of membrane);GO:0043231(intracellular membrane-bounded…	NA	K08716	NA	solute carrier family 14 member 1 (Kidd blood group) [Source:NCBI gene;Acc:100302356]	0.026523	0.033459	0	0	0	0	4	6	0	0	0	0
ENSOARG00000002407	chr4	92508289	92522182	+	LEP	ENSOART00000002607	GO:0000122(negative regulation of transcription by RNA polymerase II);GO:0001525(angiogenesis);GO:0001890(placenta development);GO:0001932(regulation of protein phosphorylation);GO:0001936(regulation of endothelial cell proliferation);GO:0002021(response to dietary excess);GO:0005179(hormone activity);GO:0005576(extracellular region);GO:0005615(extracellular space);GO:0005737(cytoplasm);GO:000600…	04060(Cytokine-cytokine receptor interaction);04080(Neuroactive ligand-receptor interaction);04152(AMPK signaling pathway);04630(Jak-STAT signaling pathway);04920(Adipocytokine signaling pathway);04932(Non-alcoholic fatty liver disease (NAFLD))	K05424	NA	leptin [Source:NCBI gene;Acc:443534]	0.071804	0.21244	0.066371	0	0.124233	0.057815	5	16	5	0	8	4
ENSOARG00000002412	chr14	33961434	33970021	-	CDH16	ENSOART00000002615	GO:0005509(calcium ion binding);GO:0005886(plasma membrane);GO:0007155(cell adhesion);GO:0007156(homophilic cell adhesion via plasma membrane adhesion molecules);GO:0016020(membrane);GO:0016021(integral component of membrane);GO:0016323(basolateral plasma membrane);GO:0016339(calcium-dependent cell-cell adhesion via plasma membrane cell adhesion molecules)	NA	K06810	NA	cadherin 16 [Source:NCBI gene;Acc:101109203]	0.19177	0	0	0	0	0	52	0	0	0	0	0
ENSOARG00000002418	chr14	59984409	59991464	-	ENSOARG00000002418	ENSOART00000002618	NA	NA	NA	NA		0	0.120632	0	0	0	0	0	19	0	0	0	0
ENSOARG00000002432	chr23	45776102	45791572	+	SIGLEC15	ENSOART00000002637	GO:0005886(plasma membrane);GO:0016020(membrane);GO:0016021(integral component of membrane);GO:0032956(regulation of actin cytoskeleton organization);GO:0032991(protein-containing complex);GO:0045124(regulation of bone resorption);GO:2001204(regulation of osteoclast development)	NA	NA	NA	sialic acid binding Ig like lectin 15 [Source:HGNC Symbol;Acc:HGNC:27596]	0	0	0	0.079702	0	0	0	0	0	9	0	0
ENSOARG00000002441	chr19	12583186	12604793	+	ENSOARG00000002441	ENSOART00000002647	GO:0004197(cysteine-type endopeptidase activity);GO:0006508(proteolysis);GO:0008234(cysteine-type peptidase activity)	NA	K13521	NA	caspase-14 [Source:NCBI gene;Acc:780455]	0.247348	0.324725	0.243389	0.59848	0.282485	0.821067	28	41	28	65	31	91
ENSOARG00000002444	chr5	7311990	7329733	+	ENSOARG00000002444	ENSOART00000002661	GO:0004497(monooxygenase activity);GO:0005506(iron ion binding);GO:0016020(membrane);GO:0016021(integral component of membrane);GO:0016491(oxidoreductase activity);GO:0016705(oxidoreductase activity, acting on paired donors, with incorporation or reduction of molecular oxygen);GO:0020037(heme binding);GO:0046872(metal ion binding);GO:0055114(oxidation-reduction process)	00590(Arachidonic acid metabolism)	K17726	1.14.14.79;1.14.14.94;EC:1.14.14.78	phylloquinone omega-hydroxylase CYP4F2 [Source:NCBI gene;Acc:101118441]	0.047349	0	0.028402	0	0	0	19	0	12	0	0	0
ENSOARG00000002450	chr14	60003695	60011146	-	ENSOARG00000002450	ENSOART00000002653	GO:0016020(membrane);GO:0016021(integral component of membrane)	NA	NA	NA	putative killer cell immunoglobulin-like receptor like protein KIR3DP1 [Source:NCBI gene;Acc:101104523]	0.293074	0.069107	0.133431	0.103507	0	0	42	11	20	15	0	0
ENSOARG00000002455	chr1	20722662	20742017	+	FAAH	ENSOART00000002669	GO:0004040(amidase activity);GO:0009062(fatty acid catabolic process);GO:0016020(membrane);GO:0016021(integral component of membrane);GO:0017064(fatty acid amide hydrolase activity);GO:0047372(acylglycerol lipase activity)	04723(Retrograde endocannabinoid signaling)	K15528	EC:3.5.1.99	fatty-acid amide hydrolase 1 [Source:NCBI gene;Acc:101103356]	0.358968	0.472303	0.462018	0.234103	0.477253	0.559486	68	98	87	43	86	103
ENSOARG00000002460	chrX	131069996	131072706	-	ENSOARG00000002460	ENSOART00000002660	GO:0005515(protein binding);GO:0005634(nucleus);GO:0006511(ubiquitin-dependent protein catabolic process);GO:0007275(multicellular organism development);GO:0008270(zinc ion binding);GO:0016567(protein ubiquitination);GO:0046872(metal ion binding)	NA	NA	NA		0.054427	0.125446	0	0.313718	0	0.190403	6	13	0	28	0	18
ENSOARG00000002461	chr17	67674039	67707275	-	CHEK2	ENSOART00000002668	GO:0000086(G2/M transition of mitotic cell cycle);GO:0000781(chromosome, telomeric region);GO:0001302(replicative cell aging);GO:0004672(protein kinase activity);GO:0004674(protein serine/threonine kinase activity);GO:0005515(protein binding);GO:0005524(ATP binding);GO:0005654(nucleoplasm);GO:0005794(Golgi apparatus);GO:0006302(double-strand break repair);GO:0006355(regulation of transcription, D…	04110(Cell cycle);04115(p53 signaling pathway);04218(Cellular senescence);05166(Human T-cell leukemia virus 1 infection)	K06641	EC:2.7.11.1	checkpoint kinase 2 [Source:NCBI gene;Acc:101105532]	0.260101	0.315587	0.373053	0.508149	0.439832	0.598642	56	75	80	105	91	127
ENSOARG00000002467	chr4	113021176	113024097	+	ASIC3	ENSOART00000002673	GO:0005261(cation channel activity);GO:0005272(sodium channel activity);GO:0005887(integral component of plasma membrane);GO:0006811(ion transport);GO:0006812(cation transport);GO:0006814(sodium ion transport);GO:0009408(response to heat);GO:0009612(response to mechanical stimulus);GO:0010447(response to acidic pH);GO:0016020(membrane);GO:0016021(integral component of membrane);GO:0034220(ion tra…	04750(Inflammatory mediator regulation of TRP channels)	K04830	NA	acid sensing ion channel subunit 3 [Source:NCBI gene;Acc:101113062]	0.016375	0.016045	0	0	0.032811	0	3	3	0	0	5	0
ENSOARG00000002471	chrX	132981218	132983341	-	ENSOARG00000002471	ENSOART00000002676	GO:0003676(nucleic acid binding);GO:0003964(RNA-directed DNA polymerase activity);GO:0004523(RNA-DNA hybrid ribonuclease activity);GO:0006278(RNA-dependent DNA biosynthetic process);GO:0008270(zinc ion binding);GO:0015074(DNA integration);GO:0090502(RNA phosphodiester bond hydrolysis, endonucleolytic)	NA	NA	NA		0.242419	0.0442	0.188992	0.143241	0.310633	0.101303	55	11	43	31	68	23
ENSOARG00000002474	chr7	85544052	85553777	+	SAMD15	ENSOART00000002680	GO:0005515(protein binding)	NA	NA	NA	sterile alpha motif domain containing 15 [Source:NCBI gene;Acc:101110598]	0.078246	0.040681	0.093225	0.040663	0.045547	0.079467	19	11	23	10	11	19
ENSOARG00000002476	chr22	38596467	38623872	-	RGS10	ENSOART00000002681	GO:0001965(G-protein alpha-subunit binding);GO:0005096(GTPase activator activity);GO:0005634(nucleus);GO:0005829(cytosol);GO:0007213(G protein-coupled acetylcholine receptor signaling pathway);GO:0008277(regulation of G protein-coupled receptor signaling pathway);GO:0043547(positive regulation of GTPase activity)	NA	K16449	NA	regulator of G protein signaling 10 [Source:NCBI gene;Acc:101107650]	0.394368	0.143026	0.175941	0.74039	0.888816	0.115	22	9	10	39	47	7
ENSOARG00000002481	chr13	60797386	60822789	+	XKR7	ENSOART00000002684	GO:0016020(membrane);GO:0016021(integral component of membrane)	NA	NA	NA	XK related 7 [Source:HGNC Symbol;Acc:HGNC:23062]	0	0	0	0	0	0.020965	0	0	0	0	0	4
ENSOARG00000002492	chr1	20751782	20776025	+	ENSOARG00000002492	ENSOART00000002697	GO:0004040(amidase activity);GO:0016020(membrane);GO:0016021(integral component of membrane)	04723(Retrograde endocannabinoid signaling)	K15528	EC:3.5.1.99	vitamin D3 hydroxylase-associated protein-like [Source:NCBI gene;Acc:101103602]	0	0.0071785	0.00874117	0	0	0	0	2	2	0	0	0
ENSOARG00000002500	chr7	85558212	85578160	-	NOXRED1	ENSOART00000002708	NA	NA	NA	NA	NADP dependent oxidoreductase domain containing 1 [Source:NCBI gene;Acc:101110849]	0	0	0	0	0	0.018813	0	0	0	0	0	3
ENSOARG00000002513	chr14	60075634	60099587	-	ENSOARG00000002513	ENSOART00000002724;ENSOART00000002723	NA	NA	NA	NA		0.0261347	0.0346427	0.100109	0.0539014	0.0760858	0.0720226	10	14	37	19	28	27
ENSOARG00000002516	chr3	206376134	206388232	+	CLEC4A	ENSOART00000002727	GO:0001818(negative regulation of cytokine production);GO:0002470(plasmacytoid dendritic cell antigen processing and presentation);GO:0005509(calcium ion binding);GO:0005537(mannose binding);GO:0016020(membrane);GO:0016021(integral component of membrane);GO:0030246(carbohydrate binding);GO:0032720(negative regulation of tumor necrosis factor production);GO:0036037(CD8-positive, alpha-beta T cell …	NA	K10057	NA	C-type lectin domain family 4 member A [Source:NCBI gene;Acc:101104478]	0.323158	0.298869	0.551386	1.07828	0.558052	0.480127	25	26	43	80	42	37
ENSOARG00000002522	chr12	63447963	63448795	+	ENSOARG00000002522	ENSOART00000002732	GO:0004672(protein kinase activity);GO:0005524(ATP binding);GO:0006468(protein phosphorylation)	NA	NA	NA		0.031043	0	0	0	0	0	3	0	0	0	0	0
ENSOARG00000002539	chr19	12892952	13081256	+	MYRIP	ENSOART00000002751	GO:0000145(exocyst);GO:0001750(photoreceptor outer segment);GO:0003779(actin binding);GO:0005623(cell);GO:0006886(intracellular protein transport);GO:0015629(actin cytoskeleton);GO:0017022(myosin binding);GO:0017137(Rab GTPase binding);GO:0042470(melanosome);GO:0045202(synapse);GO:0046872(metal ion binding);GO:0051018(protein kinase A binding)	NA	K22237	NA	myosin VIIA and Rab interacting protein [Source:NCBI gene;Acc:101118310]	0.072814	0.111911	0.18091	0.225423	0.292508	0.157976	21	36	52	62	81	45
ENSOARG00000002540	chr20	15636993	15649730	-	PGC	ENSOART00000002750	GO:0002803(positive regulation of antibacterial peptide production);GO:0004190(aspartic-type endopeptidase activity);GO:0005615(extracellular space);GO:0006508(proteolysis);GO:0008233(peptidase activity);GO:0016787(hydrolase activity)	NA	K01377	EC:3.4.23.3	progastricsin [Source:NCBI gene;Acc:101106633]	0	0	0	0	0	0.012185	0	0	0	0	0	4
ENSOARG00000002554	chr21	47911171	47935403	-	SLC22A18	ENSOART00000002769	GO:0005215(transporter activity);GO:0005635(nuclear envelope);GO:0005737(cytoplasm);GO:0006855(drug transmembrane transport);GO:0015238(drug transmembrane transporter activity);GO:0015893(drug transport);GO:0016020(membrane);GO:0016021(integral component of membrane);GO:0016324(apical plasma membrane);GO:0031625(ubiquitin protein ligase binding);GO:0055085(transmembrane transport)	NA	K08214	NA	solute carrier family 22 member 18 [Source:NCBI gene;Acc:101119350]	0	0.124362	0	0	0	0	0	63	0	0	0	0
ENSOARG00000002555	chr21	41180601	41189192	+	LGALS12	ENSOART00000002773	GO:0005634(nucleus);GO:0005739(mitochondrion);GO:0030246(carbohydrate binding);GO:0030395(lactose binding);GO:0045598(regulation of fat cell differentiation);GO:0050994(regulation of lipid catabolic process);GO:0097193(intrinsic apoptotic signaling pathway)	NA	K10095	NA	galectin 12 [Source:NCBI gene;Acc:101114068]	0.152788	0.180824	0.04953	0.049787	0.021195	0.039446	17	22	6	6	3	5
ENSOARG00000002566	chr18	32423997	32426423	+	ENSOARG00000002566	ENSOART00000002778	NA	NA	NA	NA		0	0	0	0.220181	0	0.115306	0	0	0	19	0	11
ENSOARG00000002570	chr5	35505179	35552249	+	CDHR2	ENSOART00000002805	GO:0005509(calcium ion binding);GO:0005886(plasma membrane);GO:0005903(brush border);GO:0007155(cell adhesion);GO:0007156(homophilic cell adhesion via plasma membrane adhesion molecules);GO:0016020(membrane);GO:0016021(integral component of membrane);GO:0016324(apical plasma membrane);GO:0030855(epithelial cell differentiation);GO:0031526(brush border membrane);GO:0031528(microvillus membrane);GO…	NA	K16502	NA	cadherin related family member 2 [Source:NCBI gene;Acc:101118269]	0.0163283	0	0	0	0	0	8	0	0	0	0	0
ENSOARG00000002574	chr20	15669511	15680190	-	FRS3	ENSOART00000002790	GO:0005104(fibroblast growth factor receptor binding);GO:0008543(fibroblast growth factor receptor signaling pathway);GO:0042802(identical protein binding)	NA	NA	NA	fibroblast growth factor receptor substrate 3 [Source:NCBI gene;Acc:101106889]	0.297609	0.337779	0.299403	0.30934	0.261976	0.281012	156	196	157	156	132	145
ENSOARG00000002580	chr10	73404336	73405417	+	ENSOARG00000002580	ENSOART00000002794	GO:0008146(sulfotransferase activity);GO:0016020(membrane);GO:0016021(integral component of membrane);GO:0016740(transferase activity)	NA	NA	NA		0	0	0	0	0	0.145723	0	0	0	0	0	12
ENSOARG00000002587	chr5	14233180	14238601	-	CLEC4G	ENSOART00000002806	GO:0002710(negative regulation of T cell mediated immunity);GO:0005886(plasma membrane);GO:0016020(membrane);GO:0016021(integral component of membrane);GO:0030246(carbohydrate binding);GO:0030247(polysaccharide binding);GO:0042130(negative regulation of T cell proliferation)	NA	K10061	NA	C-type lectin domain family 4 member G [Source:NCBI gene;Acc:101123627]	0	0	0.033425	0	0.088706	0.010315	0	0	13	0	32	4
ENSOARG00000002590	chr6	36651734	36658288	-	SPP1	ENSOART00000002808	GO:0001503(ossification);GO:0005615(extracellular space);GO:0005794(Golgi apparatus);GO:0006710(androgen catabolic process);GO:0007155(cell adhesion);GO:0033280(response to vitamin D);GO:0045893(positive regulation of transcription, DNA-templated);GO:0071394(cellular response to testosterone stimulus);GO:2000866(positive regulation of estradiol secretion)	04151(PI3K-Akt signaling pathway);04371(Apelin signaling pathway);04510(Focal adhesion);04512(ECM-receptor interaction);04620(Toll-like receptor signaling pathway);05165(Human papillomavirus infection)	K06250	NA	secreted phosphoprotein 1 [Source:NCBI gene;Acc:443058]	0.2777	0	0	0.262952	0	0	30	0	0	27	0	0
ENSOARG00000002595	chr2	137891670	138311329	-	MYO3B	ENSOART00000002833	GO:0000166(nucleotide binding);GO:0003774(motor activity);GO:0003779(actin binding);GO:0004672(protein kinase activity);GO:0005515(protein binding);GO:0005524(ATP binding);GO:0006468(protein phosphorylation);GO:0016459(myosin complex)	NA	K08834	EC:2.7.11.1	myosin IIIB [Source:NCBI gene;Acc:101118079]	0	0.006769	0.01267	0	0.032193	0.010653	0	4	6	0	14	5
ENSOARG00000002599	chrX	134630071	134677540	-	ENSOARG00000002599	ENSOART00000002814	GO:0005509(calcium ion binding);GO:0005886(plasma membrane);GO:0007155(cell adhesion);GO:0007156(homophilic cell adhesion via plasma membrane adhesion molecules);GO:0016020(membrane);GO:0016021(integral component of membrane)	NA	K16498	NA	protocadherin-11 X-linked [Source:NCBI gene;Acc:101112115]	0.130779	0.03218	0.145983	0.178388	0.212003	0.067292	44	12	49	58	69	23
ENSOARG00000002606	chr21	899477	1025763	-	DEUP1	ENSOART00000002827	GO:0042802(identical protein binding);GO:0098535(de novo centriole assembly involved in multi-ciliated epithelial cell differentiation);GO:0098536(deuterosome);GO:1903251(multi-ciliated epithelial cell differentiation)	NA	NA	NA	deuterosome assembly protein 1 [Source:NCBI gene;Acc:101119682]	0.025617	0	0	0	0	0	6	0	0	0	0	0
ENSOARG00000002619	chr3	206434974	206442939	+	CLEC4D	ENSOART00000002835	GO:0002250(adaptive immune response);GO:0002292(T cell differentiation involved in immune response);GO:0005886(plasma membrane);GO:0016020(membrane);GO:0016021(integral component of membrane);GO:0030246(carbohydrate binding);GO:0030887(positive regulation of myeloid dendritic cell activation);GO:0034987(immunoglobulin receptor binding);GO:0038094(Fc-gamma receptor signaling pathway);GO:0042742(de…	04625(C-type lectin receptor signaling pathway)	K10058	NA	C-type lectin domain family 4 member D [Source:NCBI gene;Acc:101104735]	0	0.093087	0.292715	0.032496	0.112193	0	0	8	21	3	8	0
ENSOARG00000002625	chr6	13242967	13334553	-	ALPK1	ENSOART00000002846	GO:0004674(protein serine/threonine kinase activity);GO:0005524(ATP binding);GO:0006468(protein phosphorylation)	NA	K08868	NA	alpha kinase 1 [Source:NCBI gene;Acc:101119049]	0.979504	0.540753	0.360878	1.01831	0.83243	0.466408	425	260	157	425	348	199
ENSOARG00000002626	chr8	73543092	73565983	-	ZC3H12D	ENSOART00000002842	GO:0000932(P-body);GO:0005654(nucleoplasm);GO:0036464(cytoplasmic ribonucleoprotein granule);GO:0046872(metal ion binding)	NA	K18668	EC:3.1.-.-	zinc finger CCCH-type containing 12D [Source:NCBI gene;Acc:101103988]	0.097339	0.049716	0.076997	0.061882	0.018457	0	21	12	17	13	4	0
ENSOARG00000002630	chr6	97799973	97839997	-	HELQ	ENSOART00000002855	GO:0000724(double-strand break repair via homologous recombination);GO:0003676(nucleic acid binding);GO:0005524(ATP binding)	NA	K19178	EC:3.6.4.12	helicase, POLQ like [Source:NCBI gene;Acc:101118875]	1.14613	0.509471	0.686407	0.976414	0.998642	0.690897	394	194	236	323	331	234
ENSOARG00000002632	chr16	4692	25575	+	ENSOARG00000002632	ENSOART00000002850	NA	NA	NA	NA		0	0	0	0	0.020119	0	0	0	0	0	4	0
ENSOARG00000002635	chr8	71689824	71690150	+	SAMD5	ENSOART00000002852	GO:0005737(cytoplasm)	NA	NA	NA	sterile alpha motif domain containing 5 [Source:HGNC Symbol;Acc:HGNC:21180]	0	0.096727	0	0.05556	0.166612	0.637758	0	4	0	2	6	23
ENSOARG00000002636	chr14	34002894	34015220	+	CES3	ENSOART00000002854	GO:0016787(hydrolase activity)	NA	NA	NA	carboxylesterase 3 [Source:HGNC Symbol;Acc:HGNC:1865]	0.020029	0	0	0	0	0	4	0	0	0	0	0
ENSOARG00000002637	chr5	14258040	14264659	-	ENSOARG00000002637	ENSOART00000002859;ENSOART00000002860	GO:0016020(membrane);GO:0016021(integral component of membrane);GO:0030246(carbohydrate binding);GO:0030246(carbohydrate binding)	04145(Phagosome);04625(C-type lectin receptor signaling pathway);05152(Tuberculosis);05162(Measles);05162(Measles)	K06563	NA	CD209 antigen-like protein 2 [Source:NCBI gene;Acc:101102057]	0.058047	0.076072	0.389486	0.162391	0.120365	0.292884	29	41	189	76	57	140
ENSOARG00000002640	chr11	25648814	25680673	+	NLRP1	ENSOART00000002866	GO:0000166(nucleotide binding);GO:0005515(protein binding);GO:0005524(ATP binding);GO:0005634(nucleus);GO:0005654(nucleoplasm);GO:0005829(cytosol);GO:0006919(activation of cysteine-type endopeptidase activity involved in apoptotic process);GO:0006954(inflammatory response);GO:0019899(enzyme binding);GO:0019904(protein domain specific binding);GO:0042981(regulation of apoptotic process);GO:0045087…	04621(NOD-like receptor signaling pathway)	K12798	NA	NLR family pyrin domain containing 1 [Source:NCBI gene;Acc:101114035]	0.20416	0.084021	0.088436	0.097758	0.109729	0.112952	92	42	40	43	48	50
ENSOARG00000002654	chr11	51744786	51747580	+	CBX8	ENSOART00000002877	GO:0000122(negative regulation of transcription by RNA polymerase II);GO:0000151(ubiquitin ligase complex);GO:0000790(nuclear chromatin);GO:0000792(heterochromatin);GO:0003727(single-stranded RNA binding);GO:0005634(nucleus);GO:0005654(nucleoplasm);GO:0016574(histone ubiquitination);GO:0031519(PcG protein complex);GO:0035064(methylated histone binding);GO:0035102(PRC1 complex);GO:0050790(regulati…	NA	NA	NA	chromobox 8 [Source:HGNC Symbol;Acc:HGNC:15962]	0.823344	0.320954	0.332613	0.79078	0.404033	0.483094	99	43	40	91	47	57
ENSOARG00000002655	chr14	34022615	34039786	+	CES4A	ENSOART00000002878	GO:0016787(hydrolase activity)	00983(Drug metabolism - other enzymes)	K01044	EC:3.1.1.1	carboxylesterase 4A [Source:NCBI gene;Acc:101109991]	0	0.014087	0	0	0	0	0	9	0	0	0	0
ENSOARG00000002657	chr15	74162537	74163117	-	C11orf94	ENSOART00000002876	NA	NA	NA	NA	chromosome 15 open reading frame, human C11orf94 [Source:NCBI gene;Acc:101117191]	0	0.037454	0	0	0	0	0	2	0	0	0	0
ENSOARG00000002667	chr15	1201339	1207805	+	KBTBD3	ENSOART00000002889	GO:0005515(protein binding)	NA	K10471	NA	kelch repeat and BTB domain containing 3 [Source:NCBI gene;Acc:101115566]	1.03289	0.922123	0.835629	0.571957	0.446336	0.586152	205	203	166	110	86	115
ENSOARG00000002668	chr2	237511620	237550297	-	OPRD1	ENSOART00000002892	GO:0004930(G protein-coupled receptor activity);GO:0004985(opioid receptor activity);GO:0007165(signal transduction);GO:0007186(G protein-coupled receptor signaling pathway);GO:0007193(adenylate cyclase-inhibiting G protein-coupled receptor signaling pathway);GO:0007218(neuropeptide signaling pathway);GO:0008344(adult locomotory behavior);GO:0010629(negative regulation of gene expression);GO:0016…	NA	NA	NA	opioid receptor delta 1 [Source:HGNC Symbol;Acc:HGNC:8153]	0	0	0.108026	0	0.028026	0.109742	0	0	16	0	4	16
ENSOARG00000002689	chr4	92605989	92615409	-	ENSOARG00000002689	ENSOART00000002912	NA	NA	NA	NA		0	0	0	0	0.014305	0.003776	0	0	0	0	4	2
ENSOARG00000002697	chr8	77948039	77948788	-	ENSOARG00000002697	ENSOART00000002917	GO:0003735(structural constituent of ribosome);GO:0005622(intracellular);GO:0005840(ribosome);GO:0006412(translation)	NA	NA	NA		0.035093	0.13781	0.208017	0.070439	0.055641	0.063548	3	13	17	6	5	6
ENSOARG00000002700	chr14	60236606	60242812	+	ENSOARG00000002700	ENSOART00000002926	GO:0016020(membrane);GO:0016021(integral component of membrane)	04380(Osteoclast differentiation)	K06512	NA	leukocyte immunoglobulin-like receptor subfamily B member 2 [Source:NCBI gene;Acc:101106542]	0	0.049573	0.028675	0.027671	0.134826	0.063634	0	12	6	6	28	14
ENSOARG00000002703	chr1	228151991	228523896	+	VEPH1	ENSOART00000002932;ENSOART00000002934	GO:0030512(negative regulation of transforming growth factor beta receptor signaling pathway);GO:0060392(negative regulation of SMAD protein signal transduction);GO:0060392(negative regulation of SMAD protein signal transduction)	NA	NA	NA	ventricular zone expressed PH domain containing 1 [Source:NCBI gene;Acc:101109058]	0.00721056	0.0100129	0.0304686	0.00862661	0.0597314	0.115243	3	4	11	3	20	39
ENSOARG00000002706	chr19	13162537	13194070	+	ENTPD3	ENSOART00000002933	GO:0005886(plasma membrane);GO:0009134(nucleoside diphosphate catabolic process);GO:0009143(nucleoside triphosphate catabolic process);GO:0016020(membrane);GO:0016021(integral component of membrane);GO:0016787(hydrolase activity);GO:0017110(nucleoside-diphosphatase activity);GO:0017111(nucleoside-triphosphatase activity)	00230(Purine metabolism);00240(Pyrimidine metabolism);05169(Epstein-Barr virus infection)	K01510	EC:3.6.1.5	ectonucleoside triphosphate diphosphohydrolase 3 [Source:NCBI gene;Acc:101114471]	0	0	0	0	0.022672	0	0	0	0	0	4	0
ENSOARG00000002708	chr5	7357971	7373643	-	ENSOARG00000002708	ENSOART00000002931	GO:0004497(monooxygenase activity);GO:0005506(iron ion binding);GO:0016020(membrane);GO:0016021(integral component of membrane);GO:0016705(oxidoreductase activity, acting on paired donors, with incorporation or reduction of molecular oxygen);GO:0020037(heme binding);GO:0055114(oxidation-reduction process)	NA	NA	NA		0	0.027892	0	0.064085	0	0	0	4	0	8	0	0
ENSOARG00000002711	chr7	85912157	86025453	+	ADCK1	ENSOART00000002938	GO:0004672(protein kinase activity);GO:0005524(ATP binding);GO:0006468(protein phosphorylation)	NA	K08869	NA	aarF domain containing kinase 1 [Source:NCBI gene;Acc:101116318]	1.05726	0.837305	0.780493	0.718171	0.630977	0.630541	180	158	133	118	104	106
ENSOARG00000002713	chr15	1334444	1335985	+	MSANTD4	ENSOART00000002937	GO:0005634(nucleus)	NA	NA	NA	myb/SANT-like DNA-binding domain-containing protein 4 [Source:NCBI gene;Acc:101116084]	1.14353	0.921808	0.755354	1.12071	0.653126	0.462177	148	132	98	140	82	59
ENSOARG00000002714	chr14	60255350	60256364	+	ENSOARG00000002714	ENSOART00000002936	NA	NA	NA	NA		0.180597	0.018496	0.172677	0.329187	0.372873	0.196599	13	2	12	22	25	14
ENSOARG00000002718	chr3	206448669	206459013	-	CLEC4E	ENSOART00000002944	GO:0002221(pattern recognition receptor signaling pathway);GO:0002292(T cell differentiation involved in immune response);GO:0005509(calcium ion binding);GO:0006955(immune response);GO:0016020(membrane);GO:0016021(integral component of membrane);GO:0030246(carbohydrate binding);GO:0038023(signaling receptor activity);GO:0038094(Fc-gamma receptor signaling pathway);GO:0038187(pattern recognition r…	04625(C-type lectin receptor signaling pathway);05152(Tuberculosis)	K10059	NA	C-type lectin domain family 4 member E [Source:NCBI gene;Acc:100135686]	0	0.054421	0	0	0	0	0	5	0	0	0	0
ENSOARG00000002719	chr1	21003381	21005011	+	TEX38	ENSOART00000002945	GO:0016020(membrane);GO:0016021(integral component of membrane)	NA	NA	NA	testis expressed 38 [Source:NCBI gene;Acc:101104616]	0.541561	0.306877	0.086161	0.069975	0.114402	0.075975	41	26	7	6	9	6
ENSOARG00000002721	chr11	51752544	51762847	-	CBX2	ENSOART00000002947	GO:0000122(negative regulation of transcription by RNA polymerase II);GO:0000791(euchromatin);GO:0000792(heterochromatin);GO:0003682(chromatin binding);GO:0005634(nucleus);GO:0005654(nucleoplasm);GO:0031519(PcG protein complex);GO:0035064(methylated histone binding);GO:0035102(PRC1 complex);GO:0045137(development of primary sexual characteristics)	NA	K11451	NA	chromobox 2 [Source:NCBI gene;Acc:101111469]	0.202297	0.143996	0.229463	0.61534	0.475864	0.414175	148	116	167	432	334	297
ENSOARG00000002723	chr8	78501782	78502438	+	CLDN20	ENSOART00000002948	GO:0005198(structural molecule activity);GO:0005886(plasma membrane);GO:0005923(bicellular tight junction);GO:0016020(membrane);GO:0016021(integral component of membrane);GO:0030054(cell junction)	04514(Cell adhesion molecules (CAMs));04530(Tight junction);04670(Leukocyte transendothelial migration);05160(Hepatitis C)	K06087	NA	uncharacterized LOC101106178 [Source:NCBI gene;Acc:101106178]	0.053287	0.068629	0.106546	0.376751	0.636938	0.302262	4	6	8	26	44	21
ENSOARG00000002725	chr21	41210463	41216755	+	ENSOARG00000002725	ENSOART00000002949	NA	NA	NA	NA		0.596924	0.48012	0.239897	0.372652	0.624227	1.38332	27	24	11	17	27	61
ENSOARG00000002728	chr15	74164647	74170253	-	PEX16	ENSOART00000002955	GO:0005777(peroxisome);GO:0005778(peroxisomal membrane);GO:0005779(integral component of peroxisomal membrane);GO:0005783(endoplasmic reticulum);GO:0005789(endoplasmic reticulum membrane);GO:0006625(protein targeting to peroxisome);GO:0007031(peroxisome organization);GO:0008022(protein C-terminus binding);GO:0016557(peroxisome membrane biogenesis);GO:0016558(protein import into peroxisome matrix)…	04146(Peroxisome)	K13335	NA	peroxisomal biogenesis factor 16 [Source:NCBI gene;Acc:101112845]	0.992883	0.982638	0.803446	1.71987	1.89887	1.8374	105	115	85	176	194	192
ENSOARG00000002729	chr6	71344193	71346268	+	ENSOARG00000002729	ENSOART00000002952	NA	NA	NA	NA		0.233257	0.215842	0.191763	0.219688	0.413292	0.233831	53	54	43	48	89	52
ENSOARG00000002748	chr7	86760256	87154967	+	NRXN3	ENSOART00000002978	GO:0005246(calcium channel regulator activity);GO:0007268(chemical synaptic transmission);GO:0007269(neurotransmitter secretion);GO:0007416(synapse assembly);GO:0016021(integral component of membrane);GO:0032991(protein-containing complex);GO:0098793(presynapse);GO:0098982(GABA-ergic synapse);GO:2000300(regulation of synaptic vesicle exocytosis)	NA	NA	NA	neurexin 3 [Source:HGNC Symbol;Acc:HGNC:8010]	0.054992	0	0.027845	0.014454	0	0	15	0	8	4	0	0
ENSOARG00000002754	chr1	228227639	228233020	-	PTX3	ENSOART00000002982	GO:0001550(ovarian cumulus expansion);GO:0001849(complement component C1q binding);GO:0001872((1->3)-beta-D-glucan binding);GO:0001878(response to yeast);GO:0005615(extracellular space);GO:0008228(opsonization);GO:0030198(extracellular matrix organization);GO:0031012(extracellular matrix);GO:0042802(identical protein binding);GO:0044869(negative regulation by host of viral exo-alpha-sialidase act…	NA	NA	NA	pentraxin 3 [Source:NCBI gene;Acc:100034672]	0.422516	1.19973	0.711029	0.428606	0.297601	0.318801	52	164	88	51	36	39
ENSOARG00000002758	chr3	68709081	68740523	+	CLHC1	ENSOART00000002996	NA	NA	NA	NA	clathrin heavy chain linker domain containing 1 [Source:NCBI gene;Acc:101123282]	0.050386	0.02537	0	0.009982	0.04843	0.059064	10	6	0	2	10	12
ENSOARG00000002761	chr18	32606249	32612056	-	SCAMP5	ENSOART00000002989	GO:0000139(Golgi membrane);GO:0005886(plasma membrane);GO:0015031(protein transport);GO:0016020(membrane);GO:0016021(integral component of membrane);GO:0032588(trans-Golgi network membrane);GO:0034976(response to endoplasmic reticulum stress);GO:0044877(protein-containing complex binding);GO:0045806(negative regulation of endocytosis);GO:0045956(positive regulation of calcium ion-dependent exocyt…	NA	NA	NA	secretory carrier membrane protein 5 [Source:HGNC Symbol;Acc:HGNC:30386]	0.076335	0	0.086727	0.353049	0.132193	0.413737	7	0	8	30	11	35
ENSOARG00000002764	chr8	80986470	80986883	-	ENSOARG00000002764	ENSOART00000002992	NA	NA	NA	NA		1.24328	0.679612	0.998618	1.15251	0.877949	2.05405	56	34	45	50	38	90
ENSOARG00000002772	chr1	103312107	103359301	+	TDRD10	ENSOART00000003006	GO:0003676(nucleic acid binding);GO:0003723(RNA binding)	NA	NA	NA	tudor domain containing 10 [Source:NCBI gene;Acc:101103865]	0.089232	0	0.129052	0.094687	0.036907	0.362122	11	0	15	11	5	41
ENSOARG00000002776	chr19	13236727	13247216	+	ZNF619	ENSOART00000003007	GO:0003676(nucleic acid binding);GO:0005622(intracellular);GO:0006355(regulation of transcription, DNA-templated);GO:0046872(metal ion binding)	NA	NA	NA	zinc finger protein 619 [Source:HGNC Symbol;Acc:HGNC:26910]	0.285623	0.216897	0.217896	0.462346	0.442929	0.522608	168	141	128	262	251	303
ENSOARG00000002781	chr8	82782034	82783011	+	MAS1	ENSOART00000003012	GO:0001595(angiotensin receptor activity);GO:0004930(G protein-coupled receptor activity);GO:0005886(plasma membrane);GO:0007165(signal transduction);GO:0007186(G protein-coupled receptor signaling pathway);GO:0007250(activation of NF-kappaB-inducing kinase activity);GO:0016020(membrane);GO:0016021(integral component of membrane);GO:0038166(angiotensin-activated signaling pathway);GO:0042277(pept…	04080(Neuroactive ligand-receptor interaction);04614(Renin-angiotensin system)	K04303	NA	MAS1 proto-oncogene, G protein-coupled receptor [Source:NCBI gene;Acc:101112233]	0.071087	0.097024	0	0.022661	0.074277	0.072712	8	12	0	3	8	8
ENSOARG00000002789	chr19	13294259	13310243	+	ENSOARG00000002789	ENSOART00000003017	GO:0003676(nucleic acid binding);GO:0005622(intracellular);GO:0006355(regulation of transcription, DNA-templated);GO:0046872(metal ion binding)	05168(Herpes simplex virus 1 infection)	K09228	NA	zinc finger protein 621-like [Source:NCBI gene;Acc:105603383]	0.22459	0.171386	0.375558	0.500854	0.385256	0.439352	104	88	174	223	172	200
ENSOARG00000002793	chr5	7390664	7414174	-	CYP4F22	ENSOART00000003027	GO:0004497(monooxygenase activity);GO:0005506(iron ion binding);GO:0016491(oxidoreductase activity);GO:0016705(oxidoreductase activity, acting on paired donors, with incorporation or reduction of molecular oxygen);GO:0020037(heme binding);GO:0046872(metal ion binding);GO:0055114(oxidation-reduction process)	NA	K17731	NA	cytochrome P450 4F22 [Source:NCBI gene;Acc:101119041]	0	0.126618	0.197631	0.403273	0.023292	0.180948	0	23	32	62	4	29
ENSOARG00000002797	chr11	51795835	51802226	-	ENPP7	ENSOART00000003029	GO:0003824(catalytic activity);GO:0004767(sphingomyelin phosphodiesterase activity);GO:0005794(Golgi apparatus);GO:0005887(integral component of plasma membrane);GO:0005902(microvillus);GO:0006684(sphingomyelin metabolic process);GO:0006685(sphingomyelin catabolic process);GO:0008156(negative regulation of DNA replication);GO:0008270(zinc ion binding);GO:0008285(negative regulation of cell popula…	00600(Sphingolipid metabolism)	K12354	EC:3.1.4.12	ectonucleotide pyrophosphatase/phosphodiesterase 7 [Source:NCBI gene;Acc:101111726]	0.0428	0	0	0	0	0	7	0	0	0	0	0
ENSOARG00000002802	chr7	88484098	88493094	-	DIO2	ENSOART00000003032	GO:0004800(thyroxine 5'-deiodinase activity);GO:0016491(oxidoreductase activity);GO:0042404(thyroid hormone catabolic process);GO:0042446(hormone biosynthetic process);GO:0055114(oxidation-reduction process);GO:0120162(positive regulation of cold-induced thermogenesis)	04919(Thyroid hormone signaling pathway)	K17904	EC:1.21.99.4	iodothyronine deiodinase 2 [Source:NCBI gene;Acc:100310793]	0	0.25943	0.332292	0.178248	0.407336	0.353883	0	24	28	14	33	29
ENSOARG00000002819	chr25	43956610	43996375	-	ALOX5	ENSOART00000003058	GO:0002540(leukotriene production involved in inflammatory response);GO:0004051(arachidonate 5-lipoxygenase activity);GO:0005506(iron ion binding);GO:0005515(protein binding);GO:0005634(nucleus);GO:0005635(nuclear envelope);GO:0005641(nuclear envelope lumen);GO:0005654(nucleoplasm);GO:0005737(cytoplasm);GO:0005829(cytosol);GO:0006691(leukotriene metabolic process);GO:0006954(inflammatory response…	00590(Arachidonic acid metabolism);04664(Fc epsilon RI signaling pathway);04726(Serotonergic synapse);04913(Ovarian steroidogenesis);05145(Toxoplasmosis)	K00461	EC:1.13.11.34	arachidonate 5-lipoxygenase [Source:NCBI gene;Acc:101117390]	0.220358	0.053269	0.218227	0.183901	0.290659	0.479361	45	12	45	37	57	96
ENSOARG00000002820	chr13	60874932	60921921	+	HCK	ENSOART00000003053;ENSOART00000003055	GO:0000166(nucleotide binding);GO:0004672(protein kinase activity);GO:0004713(protein tyrosine kinase activity);GO:0004715(non-membrane spanning protein tyrosine kinase activity);GO:0005515(protein binding);GO:0005524(ATP binding);GO:0005654(nucleoplasm);GO:0005886(plasma membrane);GO:0006468(protein phosphorylation);GO:0016301(kinase activity);GO:0016310(phosphorylation);GO:0016740(transferase a…	04062(Chemokine signaling pathway);04666(Fc gamma R-mediated phagocytosis);05167(Kaposi sarcoma-associated herpesvirus infection);05167(Kaposi sarcoma-associated herpesvirus infection)	K08893	EC:2.7.10.2	HCK proto-oncogene, Src family tyrosine kinase [Source:NCBI gene;Acc:101113167]	0.159868	0.0907872	0.0337214	0.197554	0.152061	0.278396	89	56	19	105	82	151
ENSOARG00000002824	chr13	70279996	70565519	-	ENSOARG00000002824	ENSOART00000003067	GO:0004721(phosphoprotein phosphatase activity);GO:0004725(protein tyrosine phosphatase activity);GO:0005515(protein binding);GO:0006470(protein dephosphorylation);GO:0016020(membrane);GO:0016021(integral component of membrane);GO:0016311(dephosphorylation);GO:0016787(hydrolase activity);GO:0016791(phosphatase activity);GO:0035335(peptidyl-tyrosine dephosphorylation)	NA	K13297	EC:3.1.3.48	protein tyrosine phosphatase, receptor type T [Source:NCBI gene;Acc:101104596]	0.29343	0.131537	0.031228	0.491279	0.020972	0.233296	89	44	10	143	7	70
ENSOARG00000002847	chr7	88780948	89236481	-	CEP128	ENSOART00000003090	GO:0000922(spindle pole);GO:0005814(centriole);GO:0008104(protein localization);GO:0120103(centriolar subdistal appendage)	NA	K16460	NA	centrosomal protein 128 [Source:NCBI gene;Acc:101116835]	0.157992	0.22238	0.301368	0.439602	0.24177	0.30371	61	95	116	163	90	115
ENSOARG00000002855	chr5	14323523	14327153	-	ENSOARG00000002855	ENSOART00000003091	NA	NA	NA	NA		0.011336	0	0	0	0	0	4	0	0	0	0	0
ENSOARG00000002861	chr21	1198902	1232024	+	SLC36A4	ENSOART00000003104	GO:0015180(L-alanine transmembrane transporter activity);GO:0015193(L-proline transmembrane transporter activity);GO:0015196(L-tryptophan transmembrane transporter activity);GO:0015808(L-alanine transport);GO:0015824(proline transport);GO:0015827(tryptophan transport);GO:0016020(membrane);GO:0016021(integral component of membrane);GO:0035524(proline transmembrane transport)	NA	K14209	NA	solute carrier family 36 member 4 [Source:NCBI gene;Acc:101107482]	1.15774	1.62754	1.29069	2.07452	1.49725	1.7211	189	294	211	326	236	277
ENSOARG00000002870	chr5	35553311	35556147	-	GPRIN1	ENSOART00000003105	NA	NA	NA	NA	G protein regulated inducer of neurite outgrowth 1 [Source:HGNC Symbol;Acc:HGNC:24835]	0.02898	0	0.035704	0.039453	0	0.025738	9	0	11	12	0	8
ENSOARG00000002876	chr17	51589139	51617316	-	TCTN2	ENSOART00000003116	NA	NA	K19361	NA	tectonic family member 2 [Source:NCBI gene;Acc:101121804]	0.518161	0.26283	0.550896	1.14458	0.832369	0.725371	116	65	123	246	179	160
ENSOARG00000002882	chr7	89258424	89431877	+	TSHR	ENSOART00000003128	GO:0004930(G protein-coupled receptor activity);GO:0004996(thyroid-stimulating hormone receptor activity);GO:0005886(plasma membrane);GO:0007165(signal transduction);GO:0007166(cell surface receptor signaling pathway);GO:0007186(G protein-coupled receptor signaling pathway);GO:0007189(adenylate cyclase-activating G protein-coupled receptor signaling pathway);GO:0008344(adult locomotory behavior);…	04024(cAMP signaling pathway);04080(Neuroactive ligand-receptor interaction);04918(Thyroid hormone synthesis);04923(Regulation of lipolysis in adipocytes);05320(Autoimmune thyroid disease)	K04249	NA	thyroid stimulating hormone receptor [Source:NCBI gene;Acc:443428]	0.066772	0	0.040339	0.055838	0.02093	0.033266	19	0	12	16	6	10
ENSOARG00000002887	chr9	15563988	15592380	+	SLC45A4	ENSOART00000003129	GO:0008506(sucrose:proton symporter activity);GO:0015770(sucrose transport);GO:0016020(membrane);GO:0016021(integral component of membrane)	NA	K15378	NA	solute carrier family 45 member 4 [Source:NCBI gene;Acc:101118622]	0.251015	0.155208	0.075733	0.390521	0.205769	0.174314	64	44	20	95	50	44
ENSOARG00000002888	chr16	1518545	1544794	+	SPDL1	ENSOART00000003131	GO:0000132(establishment of mitotic spindle orientation);GO:0000775(chromosome, centromeric region);GO:0000776(kinetochore);GO:0000777(condensed chromosome kinetochore);GO:0000922(spindle pole);GO:0000940(condensed chromosome outer kinetochore);GO:0005634(nucleus);GO:0005694(chromosome);GO:0005737(cytoplasm);GO:0005815(microtubule organizing center);GO:0005856(cytoskeleton);GO:0007049(cell cycle)…	NA	NA	NA	spindle apparatus coiled-coil protein 1 [Source:NCBI gene;Acc:101104782]	0.750384	0.395756	0.27367	0.438386	0.536054	0.544105	201	117	74	113	138	144
ENSOARG00000002889	chrX	75019750	75021756	-	ENSOARG00000002889	ENSOART00000003126	NA	NA	NA	NA		0.044894	0	0	0.040938	0	0	3	0	0	2	0	0
ENSOARG00000002895	chr5	14335329	14337873	+	LRRC8E	ENSOART00000003135	GO:0005225(volume-sensitive anion channel activity);GO:0005515(protein binding);GO:0005737(cytoplasm);GO:0005886(plasma membrane);GO:0005887(integral component of plasma membrane);GO:0006884(cell volume homeostasis);GO:0015698(inorganic anion transport);GO:0015810(aspartate transmembrane transport);GO:0016020(membrane);GO:0016021(integral component of membrane);GO:0034702(ion channel complex);GO:…	NA	K22038	NA	leucine rich repeat containing 8 VRAC subunit E [Source:NCBI gene;Acc:101102306]	0.0539	0.141529	0.018342	0.072317	0.127466	0.029075	11	30	4	14	23	6
ENSOARG00000002913	chr4	12410438	12443145	-	PON1	ENSOART00000003154	GO:0004063(aryldialkylphosphatase activity);GO:0004064(arylesterase activity);GO:0005509(calcium ion binding);GO:0005543(phospholipid binding);GO:0005576(extracellular region);GO:0005615(extracellular space);GO:0008203(cholesterol metabolic process);GO:0009636(response to toxic substance);GO:0010875(positive regulation of cholesterol efflux);GO:0016311(dephosphorylation);GO:0019439(aromatic compo…	NA	K01045	3.1.8.1;EC:3.1.1.2	paraoxonase 1 [Source:NCBI gene;Acc:101116983]	0.047489	0.015666	0	0	0	0	6	2	0	0	0	0
ENSOARG00000002921	chr1	103382196	103390463	+	CHRNB2	ENSOART00000003162	GO:0001508(action potential);GO:0001661(conditioned taste aversion);GO:0001666(response to hypoxia);GO:0004888(transmembrane signaling receptor activity);GO:0005216(ion channel activity);GO:0005230(extracellular ligand-gated ion channel activity);GO:0005886(plasma membrane);GO:0005892(acetylcholine-gated channel complex);GO:0006811(ion transport);GO:0006816(calcium ion transport);GO:0006939(smoot…	04080(Neuroactive ligand-receptor interaction);04725(Cholinergic synapse);05033(Nicotine addiction)	K04813	NA	cholinergic receptor nicotinic beta 2 subunit [Source:NCBI gene;Acc:101104117]	0	0	0.016612	0	0	0	0	0	4	0	0	0
ENSOARG00000002926	chr25	44154145	44175007	-	TMEM72	ENSOART00000003167	GO:0016020(membrane);GO:0016021(integral component of membrane)	NA	NA	NA	transmembrane protein 72 [Source:HGNC Symbol;Acc:HGNC:31658]	0	0	0	0	0.040221	0.073817	0	0	0	0	4	7
ENSOARG00000002938	chrX	75059040	75059583	-	ENSOARG00000002938	ENSOART00000003180	GO:0003677(DNA binding);GO:0005634(nucleus)	NA	NA	NA		0.33219	0.309252	0.25191	0.623914	0.520869	0.118921	19	20	15	34	29	7
ENSOARG00000002946	chr2	10279261	10280016	+	HDHD3	ENSOART00000003190	GO:0016787(hydrolase activity)	NA	NA	NA	haloacid dehalogenase like hydrolase domain containing 3 [Source:NCBI gene;Acc:101106823]	0.264554	0.153852	0.24823	0.36423	0.094725	0.40878	22	14	21	29	8	33
ENSOARG00000002957	chr8	74131002	74160462	+	IYD	ENSOART00000003204	GO:0004447(iodide peroxidase activity);GO:0005654(nucleoplasm);GO:0005886(plasma membrane);GO:0005887(integral component of plasma membrane);GO:0006570(tyrosine metabolic process);GO:0010181(FMN binding);GO:0016020(membrane);GO:0016021(integral component of membrane);GO:0016491(oxidoreductase activity);GO:0030659(cytoplasmic vesicle membrane);GO:0042403(thyroid hormone metabolic process);GO:00551…	04918(Thyroid hormone synthesis)	K17231	EC:1.21.1.1	iodotyrosine deiodinase [Source:NCBI gene;Acc:101123564]	0.022313	0	0	0	0	0	4	0	0	0	0	0
ENSOARG00000002961	chr6	13336637	13337214	-	ENSOARG00000002961	ENSOART00000003206	GO:0006886(intracellular protein transport);GO:0016020(membrane);GO:0016021(integral component of membrane);GO:0030176(integral component of endoplasmic reticulum membrane)	NA	NA	NA		0.559219	0.140213	0.433632	0.083893	0.257827	0.338726	34	10	27	5	16	21
ENSOARG00000002972	chr14	34349965	34361662	-	ZDHHC1	ENSOART00000003223	GO:0005783(endoplasmic reticulum);GO:0016020(membrane);GO:0016021(integral component of membrane);GO:0016409(palmitoyltransferase activity);GO:0016740(transferase activity);GO:0016746(transferase activity, transferring acyl groups);GO:0018345(protein palmitoylation);GO:0019706(protein-cysteine S-palmitoyltransferase activity)	NA	K20027	EC:2.3.1.225	zinc finger DHHC-type containing 1 [Source:NCBI gene;Acc:101108247]	0.796077	0.67732	1.65602	0.963672	1.67249	1.40823	111	104	229	129	223	192
ENSOARG00000002978	chr12	1935014	2090555	+	NFASC	ENSOART00000003234	GO:0002175(protein localization to paranode region of axon);GO:0005515(protein binding);GO:0005886(plasma membrane);GO:0007411(axon guidance);GO:0007422(peripheral nervous system development);GO:0016020(membrane);GO:0016021(integral component of membrane);GO:0019226(transmission of nerve impulse);GO:0030424(axon);GO:0030913(paranodal junction assembly);GO:0033010(paranodal junction);GO:0033270(pa…	04514(Cell adhesion molecules (CAMs))	K06757	NA	neurofascin [Source:NCBI gene;Acc:101109290]	0.532445	0.302164	0.385963	0.840962	0.446345	0.478958	219	138	159	333	177	194
ENSOARG00000002986	chr14	34383881	34389053	+	HSD11B2	ENSOART00000003239	GO:0007565(female pregnancy);GO:0016491(oxidoreductase activity);GO:0055114(oxidation-reduction process)	00140(Steroid hormone biosynthesis);04960(Aldosterone-regulated sodium reabsorption)	K00071	EC:1.1.1.-	hydroxysteroid 11-beta dehydrogenase 2 [Source:NCBI gene;Acc:443530]	0.118892	0.132839	0.061454	0.266859	0.162451	0.182955	17	21	9	36	22	26
ENSOARG00000002989	chr2	237935956	237939678	-	MED18	ENSOART00000003241	GO:0003712(transcription coregulator activity);GO:0005634(nucleus);GO:0006357(regulation of transcription by RNA polymerase II);GO:0016592(mediator complex)	NA	K15135	NA	mediator complex subunit 18 [Source:NCBI gene;Acc:101103952]	0.595129	0.787226	1.05	1.20877	0.518333	1.00544	45	66	79	88	38	75
ENSOARG00000002998	chr11	13484293	13509539	-	DDX52	ENSOART00000003255	GO:0003676(nucleic acid binding);GO:0005524(ATP binding)	NA	K14779	EC:3.6.4.13	DExD-box helicase 52 [Source:NCBI gene;Acc:101112403]	0.678013	0.757068	0.648315	0.888459	0.593559	0.708462	364	449	348	459	307	374
ENSOARG00000003002	chr6	71379667	71444992	+	CEP135	ENSOART00000003266	GO:0005813(centrosome);GO:0005814(centriole);GO:0007099(centriole replication);GO:0008022(protein C-terminus binding);GO:0010457(centriole-centriole cohesion);GO:1902857(positive regulation of non-motile cilium assembly);GO:1904951(positive regulation of establishment of protein localization)	NA	K16461	NA	centrosomal protein 135 [Source:NCBI gene;Acc:101108311]	0.096272	0.080462	0.099303	0.273634	0.184583	0.185925	36	33	37	98	66	68
ENSOARG00000003004	chr17	4089847	4168613	-	MND1	ENSOART00000003251	GO:0005634(nucleus)	NA	NA	NA	meiotic nuclear divisions 1 [Source:NCBI gene;Acc:101123153]	0.01356	0.003318	0.02583	0.093426	0.024218	0.020969	8	2	15	49	13	12
ENSOARG00000003006	chr14	34428539	34429286	-	AGRP	ENSOART00000003252	GO:0005102(signaling receptor binding);GO:0005184(neuropeptide hormone activity);GO:0005576(extracellular region);GO:0005615(extracellular space);GO:0005796(Golgi lumen);GO:0007218(neuropeptide signaling pathway);GO:0008343(adult feeding behavior);GO:0009755(hormone-mediated signaling pathway);GO:0010469(regulation of signaling receptor activity);GO:0060259(regulation of feeding behavior)	04920(Adipocytokine signaling pathway)	K05231	NA	agouti related neuropeptide [Source:NCBI gene;Acc:443269]	0	0	0	0.045642	0	0.027867	0	0	0	2	0	2
ENSOARG00000003008	chr2	237982978	237991184	-	SESN2	ENSOART00000003261	GO:0001932(regulation of protein phosphorylation);GO:0005092(GDP-dissociation inhibitor activity);GO:0005634(nucleus);GO:0005737(cytoplasm);GO:0005739(mitochondrion);GO:0006111(regulation of gluconeogenesis);GO:0006635(fatty acid beta-oxidation);GO:0007005(mitochondrion organization);GO:0009749(response to glucose);GO:0016239(positive regulation of macroautophagy);GO:0016684(oxidoreductase activi…	04115(p53 signaling pathway);04150(mTOR signaling pathway);04211(Longevity regulating pathway)	K20394	NA	sestrin 2 [Source:NCBI gene;Acc:101110659]	0.247721	0.197464	0	0.164826	0.011888	0.049477	38	34	0	25	2	8
ENSOARG00000003013	chr5	7462843	7467992	+	PGLYRP2	ENSOART00000003262	GO:0002221(pattern recognition receptor signaling pathway);GO:0008270(zinc ion binding);GO:0008745(N-acetylmuramoyl-L-alanine amidase activity);GO:0009253(peptidoglycan catabolic process);GO:0016019(peptidoglycan receptor activity);GO:0016045(detection of bacterium);GO:0042834(peptidoglycan binding);GO:0050830(defense response to Gram-positive bacterium)	NA	K01446	NA	peptidoglycan recognition protein 2 [Source:NCBI gene;Acc:101119301]	0	0	0.019348	0	0	0	0	0	4	0	0	0
ENSOARG00000003014	chr4	92751663	92767515	+	FAM71F1	ENSOART00000003264	NA	NA	NA	NA	family with sequence similarity 71 member F1 [Source:NCBI gene;Acc:101111188]	0.029807	0	0	0.023905	0	0	5	0	0	4	0	0
ENSOARG00000003016	chr2	14357744	14358997	+	ACTL7B	ENSOART00000003268	GO:0005737(cytoplasm)	NA	NA	NA	actin like 7B [Source:NCBI gene;Acc:101116203]	0	0	0	0	0.028964	0	0	0	0	0	4	0
ENSOARG00000003036	chr15	49718454	49748304	-	ENSOARG00000003036	ENSOART00000003293	GO:0000012(single strand break repair);GO:0003684(damaged DNA binding);GO:0005216(ion channel activity);GO:0005262(calcium channel activity);GO:0005634(nucleus);GO:0006811(ion transport);GO:0016020(membrane);GO:0016021(integral component of membrane);GO:0055085(transmembrane transport);GO:0070588(calcium ion transmembrane transport)	NA	K04965	NA	short transient receptor potential channel 2-like [Source:NCBI gene;Acc:101102838]	0.025325	0.034237	0.042391	0.083463	0.071836	0.090154	10	15	17	31	27	34
ENSOARG00000003038	chr25	655240	657732	-	ENSOARG00000003038	ENSOART00000003290	GO:0005856(cytoskeleton)	NA	K16454	NA	centriole, cilia and spindle associated protein [Source:NCBI gene;Acc:101101863]	0.326309	0.083532	0.604643	0.661964	1.14382	0.403748	16	5	29	31	53	19
ENSOARG00000003039	chr2	17349545	17349859	-	TAL2	ENSOART00000003291	GO:0009791(post-embryonic development);GO:0021794(thalamus development);GO:0030901(midbrain development);GO:0035264(multicellular organism growth);GO:0046983(protein dimerization activity)	NA	K09068	NA	TAL bHLH transcription factor 2 [Source:NCBI gene;Acc:101117728]	0	0.347169	0.079591	0.067494	0	0.181324	0	13	3	3	0	7
ENSOARG00000003049	chr2	238113015	238113971	+	ENSOARG00000003049	ENSOART00000003305	GO:0003676(nucleic acid binding);GO:0003723(RNA binding)	NA	NA	NA		0.017254	0	0	0	0	0	2	0	0	0	0	0
ENSOARG00000003055	chr25	45303043	45309821	+	AGT	ENSOART00000003308	GO:0001822(kidney development);GO:0003014(renal system process);GO:0003081(regulation of systemic arterial blood pressure by renin-angiotensin);GO:0005615(extracellular space);GO:0007186(G protein-coupled receptor signaling pathway);GO:0008217(regulation of blood pressure);GO:0010536(positive regulation of activation of Janus kinase activity);GO:0010595(positive regulation of endothelial cell mig…	04072(Phospholipase D signaling pathway);04080(Neuroactive ligand-receptor interaction);04261(Adrenergic signaling in cardiomyocytes);04270(Vascular smooth muscle contraction);04614(Renin-angiotensin system);04924(Renin secretion);04925(Aldosterone synthesis and secretion);04927(Cortisol synthesis and secretion);04931(Insulin resistance);04933(AGE-RAGE signaling pathway in diabetic complications)…	K09821	NA	angiotensinogen [Source:NCBI gene;Acc:101119440]	0.503326	0.336994	0.430995	0.913987	1.44415	0.963317	84	63	72	147	232	158
ENSOARG00000003063	chr2	17946313	17946492	-	ENSOARG00000003063	ENSOART00000003315	NA	NA	NA	NA		0.640054	0.356427	0.178588	1.04442	0.709826	0.402076	13	8	4	20	14	8
ENSOARG00000003065	chr8	74604318	74771550	+	MTHFD1L	ENSOART00000003326	GO:0001843(neural tube closure);GO:0004329(formate-tetrahydrofolate ligase activity);GO:0004488(methylenetetrahydrofolate dehydrogenase (NADP+) activity);GO:0005524(ATP binding);GO:0005739(mitochondrion);GO:0048702(embryonic neurocranium morphogenesis);GO:0048703(embryonic viscerocranium morphogenesis);GO:0055114(oxidation-reduction process)	00670(One carbon pool by folate)	K13402	EC:6.3.4.3	methylenetetrahydrofolate dehydrogenase (NADP+ dependent) 1 like [Source:NCBI gene;Acc:101102245]	0.589347	0.643563	0.652312	1.01866	0.922977	0.958701	188	228	208	313	284	301
ENSOARG00000003068	chr15	2812872	2851062	+	ENSOARG00000003068	ENSOART00000003321;ENSOART00000003324;ENSOART00000003325	GO:0004197(cysteine-type endopeptidase activity);GO:0006508(proteolysis);GO:0008233(peptidase activity);GO:0008234(cysteine-type peptidase activity);GO:0016787(hydrolase activity);GO:0042981(regulation of apoptotic process);GO:0042981(regulation of apoptotic process)	04217(Necroptosis);04621(NOD-like receptor signaling pathway);04623(Cytosolic DNA-sensing pathway);04625(C-type lectin receptor signaling pathway);05014(Amyotrophic lateral sclerosis (ALS));05132(Salmonella infection);05133(Pertussis);05134(Legionellosis);05164(Influenza A);05164(Influenza A)	K01370;K04394	EC:3.4.22.36;3.4.22.64;EC:3.4.22.57	caspase-1-like [Source:NCBI gene;Acc:101117013]	0.456007	0.173192	0.250136	0.396318	0.356476	0.463637	314	133	173	263	238	314
ENSOARG00000003075	chr6	36866085	36866845	-	ENSOARG00000003075	ENSOART00000003333	NA	NA	NA	NA		0.739757	0.276211	0.52339	0.480757	0.59039	0.589758	58	24	41	36	44	45
ENSOARG00000003077	chr26	35511113	35526587	+	AP3M2	ENSOART00000003338	GO:0006886(intracellular protein transport);GO:0008089(anterograde axonal transport);GO:0015031(protein transport);GO:0016020(membrane);GO:0016192(vesicle-mediated transport);GO:0030131(clathrin adaptor complex);GO:0048490(anterograde synaptic vesicle transport);GO:1904115(axon cytoplasm)	04142(Lysosome)	K12398	NA	adaptor related protein complex 3 subunit mu 2 [Source:NCBI gene;Acc:101118077]	0.452267	0.925383	0.511498	1.2321	0.23075	0.652756	69	155	78	180	34	98
ENSOARG00000003078	chr5	1215984	1219328	-	ENSOARG00000003078	ENSOART00000003334	NA	NA	NA	NA		0.326924	0	0	0.184688	0.163414	0.378522	17	0	0	10	9	20
ENSOARG00000003087	chr14	60359660	60367533	+	TARM1	ENSOART00000003345	GO:0016020(membrane);GO:0016021(integral component of membrane)	NA	NA	NA	T cell-interacting, activating receptor on myeloid cells 1 [Source:HGNC Symbol;Acc:HGNC:37250]	0	0	0.076201	0	0.040286	0	0	0	8	0	4	0
ENSOARG00000003088	chr2	18273095	18274048	+	ENSOARG00000003088	ENSOART00000003344	GO:0004930(G protein-coupled receptor activity);GO:0004984(olfactory receptor activity);GO:0005886(plasma membrane);GO:0007165(signal transduction);GO:0007186(G protein-coupled receptor signaling pathway);GO:0007608(sensory perception of smell);GO:0016020(membrane);GO:0016021(integral component of membrane);GO:0050896(response to stimulus);GO:0050911(detection of chemical stimulus involved in sen…	04740(Olfactory transduction)	K04257	NA	olfactory receptor 2S2-like [Source:NCBI gene;Acc:101103627]	0.156422	0.122861	0.294676	0	0	0	17	14	31	0	0	0
ENSOARG00000003090	chr23	46379585	46396292	+	RNF165	ENSOART00000003348	GO:0000209(protein polyubiquitination);GO:0005634(nucleus);GO:0007409(axonogenesis);GO:0008045(motor neuron axon guidance);GO:0008270(zinc ion binding);GO:0010259(multicellular organism aging);GO:0030163(protein catabolic process);GO:0030513(positive regulation of BMP signaling pathway);GO:0032991(protein-containing complex);GO:0035136(forelimb morphogenesis);GO:0046872(metal ion binding);GO:0060…	NA	K17821	NA	ring finger protein 165 [Source:NCBI gene;Acc:101109848]	0.07026	0	0	0.123381	0.265602	0.265343	8	0	0	14	29	30
ENSOARG00000003094	chr4	92799196	92802190	-	OPN1SW	ENSOART00000003355	GO:0001750(photoreceptor outer segment);GO:0004930(G protein-coupled receptor activity);GO:0007165(signal transduction);GO:0007186(G protein-coupled receptor signaling pathway);GO:0007601(visual perception);GO:0007602(phototransduction);GO:0009881(photoreceptor activity);GO:0016020(membrane);GO:0016021(integral component of membrane);GO:0018298(protein-chromophore linkage);GO:0050896(response to …	NA	K04252	NA	opsin 1, short wave sensitive [Source:NCBI gene;Acc:101112218]	0.073235	0.206804	0.032099	0.115449	0.079056	0	9	26	4	13	9	0
ENSOARG00000003097	chr9	45269483	45545809	+	C8orf34	ENSOART00000003360	NA	NA	NA	NA	chromosome 9 open reading frame, human C8orf34 [Source:NCBI gene;Acc:101114711]	0	0	0.015419	0	0	0	0	0	4	0	0	0
ENSOARG00000003099	chr5	7471517	7485044	+	RASAL3	ENSOART00000003361;ENSOART00000003363	GO:0005737(cytoplasm);GO:0007165(signal transduction);GO:0043087(regulation of GTPase activity);GO:0046580(negative regulation of Ras protein signal transduction);GO:0051142(positive regulation of NK T cell proliferation);GO:0098562(cytoplasmic side of membrane);GO:0098562(cytoplasmic side of membrane)	04014(Ras signaling pathway);04014(Ras signaling pathway)	K17634	NA	RAS protein activator like 3 [Source:NCBI gene;Acc:101122784]	0.21682	0.10783	0.164075	0.0560221	0.0842769	0.134562	127	70	96	32	48	78
ENSOARG00000003102	chr25	949508	980850	+	URB2	ENSOART00000003365	GO:0005730(nucleolus);GO:0016235(aggresome);GO:0030496(midbody)	NA	K14862	NA	URB2 ribosome biogenesis homolog [Source:NCBI gene;Acc:101108361]	0.801607	0.792678	0.959446	1.01514	0.72595	1.01459	424	464	508	518	370	529
ENSOARG00000003106	chr20	26591440	26592723	+	ENSOARG00000003106	ENSOART00000003366	NA	NA	NA	NA		0.515544	0.487347	1.17668	1.13679	1.05968	1.19821	72	75	163	152	141	163
ENSOARG00000003108	chr2	18314820	18315773	-	OR13C8	ENSOART00000003369	GO:0004930(G protein-coupled receptor activity);GO:0004984(olfactory receptor activity);GO:0005886(plasma membrane);GO:0007165(signal transduction);GO:0007186(G protein-coupled receptor signaling pathway);GO:0007608(sensory perception of smell);GO:0016020(membrane);GO:0016021(integral component of membrane);GO:0050896(response to stimulus);GO:0050911(detection of chemical stimulus involved in sen…	04740(Olfactory transduction)	K04257	NA	olfactory receptor 13C8 [Source:NCBI gene;Acc:101119277]	0.075999	0	0.061017	0	0.14689	0	8	0	7	0	15	0
ENSOARG00000003120	chr24	3469400	3480748	-	TFAP4	ENSOART00000003384	GO:0000978(RNA polymerase II proximal promoter sequence-specific DNA binding);GO:0000981(DNA-binding transcription factor activity, RNA polymerase II-specific);GO:0001228(DNA-binding transcription activator activity, RNA polymerase II-specific);GO:0003677(DNA binding);GO:0005634(nucleus);GO:0005739(mitochondrion);GO:0006978(DNA damage response, signal transduction by p53 class mediator resulting …	05205(Proteoglycans in cancer)	K09108	NA	transcription factor AP-4 [Source:NCBI gene;Acc:101122654]	0.603967	0.52795	0.564372	0.702619	0.585381	0.582988	64	62	60	72	60	61
ENSOARG00000003121	chr3	154565931	154650524	+	WIF1	ENSOART00000003386	GO:0045600(positive regulation of fat cell differentiation)	04310(Wnt signaling pathway)	K01691	NA	WNT inhibitory factor 1 [Source:NCBI gene;Acc:101109259]	0.060558	0	0	0	0	0.015513	8	0	0	0	0	2
ENSOARG00000003133	chr3	68946958	69233804	-	EML6	ENSOART00000003440	GO:0005515(protein binding)	NA	K18598	NA	EMAP like 6 [Source:NCBI gene;Acc:101101879]	0.277377	0.200163	0.3236	0.250012	0.340406	0.152899	176	141	206	153	209	96
ENSOARG00000003137	chr2	18371736	18372764	+	OR13C3	ENSOART00000003402	GO:0004930(G protein-coupled receptor activity);GO:0004984(olfactory receptor activity);GO:0005886(plasma membrane);GO:0007165(signal transduction);GO:0007186(G protein-coupled receptor signaling pathway);GO:0007608(sensory perception of smell);GO:0016020(membrane);GO:0016021(integral component of membrane);GO:0050896(response to stimulus);GO:0050911(detection of chemical stimulus involved in sen…	04740(Olfactory transduction)	K04257	NA	olfactory receptor 13C3 [Source:NCBI gene;Acc:101104639]	0	0	0.12315	0	0	0	0	0	14	0	0	0
ENSOARG00000003142	chr15	34542307	34580126	+	USH1C	ENSOART00000003413;ENSOART00000003415	GO:0000086(G2/M transition of mitotic cell cycle);GO:0005515(protein binding);GO:0005737(cytoplasm);GO:0005829(cytosol);GO:0005902(microvillus);GO:0005903(brush border);GO:0007605(sensory perception of sound);GO:0030507(spectrin binding);GO:0034622(cellular protein-containing complex assembly);GO:0045177(apical part of cell);GO:0045494(photoreceptor cell maintenance);GO:0050953(sensory perception…	NA	K21877	NA	USH1 protein network component harmonin [Source:NCBI gene;Acc:101120271]	0.923151	0.385053	0.195445	0.32198	0.376753	0.656555	167	77	36	56	66	117
ENSOARG00000003151	chr16	2062095	2069145	+	FOXI1	ENSOART00000003416	GO:0000978(RNA polymerase II proximal promoter sequence-specific DNA binding);GO:0001228(DNA-binding transcription activator activity, RNA polymerase II-specific);GO:0003677(DNA binding);GO:0003700(DNA-binding transcription factor activity);GO:0005634(nucleus);GO:0005730(nucleolus);GO:0006355(regulation of transcription, DNA-templated);GO:0042472(inner ear morphogenesis);GO:0043231(intracellular …	NA	NA	NA	forkhead box I1 [Source:HGNC Symbol;Acc:HGNC:3815]	0	0	0	0.016401	0	0	0	0	0	8	0	0
ENSOARG00000003158	chr22	14531510	14550251	+	CEP55	ENSOART00000003430	GO:0000281(mitotic cytokinesis);GO:0005813(centrosome);GO:0005815(microtubule organizing center);GO:0005886(plasma membrane);GO:0014066(regulation of phosphatidylinositol 3-kinase signaling);GO:0030496(midbody);GO:0045171(intercellular bridge);GO:0045184(establishment of protein localization);GO:0061952(midbody abscission);GO:0072001(renal system development);GO:0090543(Flemming body);GO:1904888(…	NA	K16456	NA	centrosomal protein 55 [Source:NCBI gene;Acc:101104542]	0.146843	0.021796	0.062058	0.02577	0.044111	0.088171	23	4	10	4	7	14
ENSOARG00000003160	chr4	46603365	46658102	-	PUS7	ENSOART00000003433	GO:0001522(pseudouridine synthesis);GO:0003723(RNA binding);GO:0005634(nucleus);GO:0009451(RNA modification);GO:0009982(pseudouridine synthase activity);GO:0017148(negative regulation of translation);GO:0019899(enzyme binding);GO:0031119(tRNA pseudouridine synthesis);GO:1902036(regulation of hematopoietic stem cell differentiation);GO:1990481(mRNA pseudouridine synthesis);GO:2000380(regulation of…	NA	K06176	EC:5.4.99.27	pseudouridine synthase 7 [Source:NCBI gene;Acc:101122688]	0.627974	0.470905	0.643895	0.834715	0.51828	0.760243	193	161	198	247	154	230
ENSOARG00000003165	chr2	18473951	18474895	-	ENSOARG00000003165	ENSOART00000003434	GO:0004930(G protein-coupled receptor activity);GO:0004984(olfactory receptor activity);GO:0005886(plasma membrane);GO:0007165(signal transduction);GO:0007186(G protein-coupled receptor signaling pathway);GO:0007608(sensory perception of smell);GO:0016020(membrane);GO:0016021(integral component of membrane);GO:0050896(response to stimulus);GO:0050911(detection of chemical stimulus involved in sen…	04740(Olfactory transduction)	K04257	NA	olfactory receptor 13D1-like [Source:NCBI gene;Acc:101105392]	0	0	0.016417	0	0	0	0	0	2	0	0	0
ENSOARG00000003167	chr16	2184459	2230995	-	LCP2	ENSOART00000003443	GO:0005515(protein binding);GO:0005829(cytosol);GO:0005911(cell-cell junction);GO:0036398(TCR signalosome);GO:0044853(plasma membrane raft);GO:0045576(mast cell activation);GO:0045860(positive regulation of protein kinase activity);GO:0050663(cytokine secretion);GO:0050852(T cell receptor signaling pathway)	04015(Rap1 signaling pathway);04380(Osteoclast differentiation);04611(Platelet activation);04650(Natural killer cell mediated cytotoxicity);04660(T cell receptor signaling pathway);04664(Fc epsilon RI signaling pathway)	K07361	NA	lymphocyte cytosolic protein 2 [Source:NCBI gene;Acc:101105277]	1.03256	1.0613	1.2399	0.705348	0.601422	0.673027	178	203	214	118	100	115
ENSOARG00000003171	chr14	34664131	34674929	+	TSNAXIP1	ENSOART00000003447;ENSOART00000003448	GO:0005737(cytoplasm);GO:0005737(cytoplasm)	NA	NA	NA	translin associated factor X interacting protein 1 [Source:NCBI gene;Acc:101109559]	0.081249	0.0333689	0	0.0817776	0.31886	0.153252	20	9	0	20	76	37
ENSOARG00000003175	chr1	21265577	21278001	-	ENSOARG00000003175	ENSOART00000003454	GO:0004497(monooxygenase activity);GO:0005506(iron ion binding);GO:0016020(membrane);GO:0016021(integral component of membrane);GO:0016491(oxidoreductase activity);GO:0016705(oxidoreductase activity, acting on paired donors, with incorporation or reduction of molecular oxygen);GO:0020037(heme binding);GO:0046872(metal ion binding);GO:0055114(oxidation-reduction process)	NA	NA	NA	taurochenodeoxycholic 6 alpha-hydroxylase-like [Source:NCBI gene;Acc:101105863]	0.25642	0	0	0	0	0	43	0	0	0	0	0
ENSOARG00000003176	chr13	71700028	71712773	+	ENSOARG00000003176	ENSOART00000003445	GO:0005634(nucleus);GO:0006355(regulation of transcription, DNA-templated);GO:0008270(zinc ion binding);GO:0140110(transcription regulator activity)	NA	NA	NA		0.060126	0.016734	0	0.076721	0.037532	0.014738	8	3	0	10	5	2
ENSOARG00000003180	chr24	26070181	26075232	-	IL27	ENSOART00000003451	GO:0002230(positive regulation of defense response to virus by host);GO:0005102(signaling receptor binding);GO:0005615(extracellular space);GO:0042129(regulation of T cell proliferation);GO:0045078(positive regulation of interferon-gamma biosynthetic process);GO:0045523(interleukin-27 receptor binding);GO:0045625(regulation of T-helper 1 cell differentiation)	04060(Cytokine-cytokine receptor interaction)	K22629	NA	interleukin 27 [Source:NCBI gene;Acc:101122495]	0	0.070211	0	0.028413	0	0	0	6	0	3	0	0
ENSOARG00000003186	chr14	34675202	34680944	-	CENPT	ENSOART00000003460	GO:0000278(mitotic cell cycle);GO:0000775(chromosome, centromeric region);GO:0000776(kinetochore);GO:0003677(DNA binding);GO:0005634(nucleus);GO:0005694(chromosome);GO:0007059(chromosome segregation);GO:0016604(nuclear body);GO:0046982(protein heterodimerization activity);GO:0051276(chromosome organization);GO:0051382(kinetochore assembly)	NA	K11512	NA	centromere protein T [Source:NCBI gene;Acc:101115894]	0.206013	0	0.281875	0.256433	0.169311	0.155217	38	0	52	46	30	28
ENSOARG00000003194	chr2	18494082	18495035	+	OR13C4	ENSOART00000003462	GO:0004930(G protein-coupled receptor activity);GO:0004984(olfactory receptor activity);GO:0005886(plasma membrane);GO:0007165(signal transduction);GO:0007186(G protein-coupled receptor signaling pathway);GO:0007608(sensory perception of smell);GO:0016020(membrane);GO:0016021(integral component of membrane);GO:0050896(response to stimulus);GO:0050911(detection of chemical stimulus involved in sen…	04740(Olfactory transduction)	K04257	NA	olfactory receptor 13C4 [Source:NCBI gene;Acc:101105637]	0	0.033155	0.036688	0	0	0	0	4	4	0	0	0
ENSOARG00000003203	chr20	15994971	16001852	+	GUCA1A	ENSOART00000003474	GO:0001750(photoreceptor outer segment);GO:0005509(calcium ion binding);GO:0007601(visual perception);GO:0007602(phototransduction);GO:0008048(calcium sensitive guanylate cyclase activator activity);GO:0030249(guanylate cyclase regulator activity);GO:0031282(regulation of guanylate cyclase activity);GO:0031284(positive regulation of guanylate cyclase activity)	04744(Phototransduction)	K08328	NA	guanylate cyclase activator 1A [Source:NCBI gene;Acc:101108346]	0.062452	0.064994	0	0	0.076379	0	5	5	0	0	5	0
ENSOARG00000003204	chr23	46410617	46609939	-	LOXHD1	ENSOART00000003492	GO:0004096(catalase activity);GO:0005515(protein binding);GO:0007605(sensory perception of sound);GO:0020037(heme binding);GO:0032420(stereocilium);GO:0055114(oxidation-reduction process);GO:0098869(cellular oxidant detoxification)	NA	NA	NA	lipoxygenase homology domains 1 [Source:NCBI gene;Acc:101112528]	0	0	0	0.011708	0	0	0	0	0	8	0	0
ENSOARG00000003214	chr14	60488242	60504466	+	NLRP5	ENSOART00000003488	GO:0000166(nucleotide binding);GO:0005515(protein binding);GO:0005524(ATP binding)	NA	K22626	NA	NLR family pyrin domain containing 5 [Source:NCBI gene;Acc:101109385]	0	0.004035	0	0.012024	0.018945	0	0	2	0	5	8	0
ENSOARG00000003215	chr22	14575062	14594882	+	ENSOARG00000003215	ENSOART00000003487	GO:0004930(G protein-coupled receptor activity);GO:0007186(G protein-coupled receptor signaling pathway);GO:0016020(membrane);GO:0016021(integral component of membrane)	NA	K08425	NA	free fatty acid receptor 4 [Source:NCBI gene;Acc:101105201]	0	0.117682	0	0.040096	0.084186	0.075013	0	14	0	4	9	8
ENSOARG00000003216	chr25	3872745	4003734	+	TRIM67	ENSOART00000003491	GO:0005515(protein binding);GO:0005622(intracellular);GO:0005737(cytoplasm);GO:0008270(zinc ion binding);GO:0010976(positive regulation of neuron projection development);GO:0046580(negative regulation of Ras protein signal transduction);GO:0046872(metal ion binding);GO:2000060(positive regulation of ubiquitin-dependent protein catabolic process)	NA	K10649	NA	tripartite motif containing 67 [Source:NCBI gene;Acc:101113651]	0	0.009803	0	0	0	0	0	3	0	0	0	0
ENSOARG00000003223	chr20	16004571	16014486	-	GUCA1B	ENSOART00000003495	GO:0005509(calcium ion binding);GO:0007601(visual perception);GO:0007602(phototransduction);GO:0008048(calcium sensitive guanylate cyclase activator activity);GO:0030249(guanylate cyclase regulator activity);GO:0031282(regulation of guanylate cyclase activity);GO:0031284(positive regulation of guanylate cyclase activity)	04744(Phototransduction)	K08328	NA	guanylate cyclase activator 1B [Source:NCBI gene;Acc:101108609]	0.114238	0.028183	0.037176	0.035796	0.074828	0	7	2	3	2	5	0
ENSOARG00000003224	chr2	238279485	238310785	-	SMPDL3B	ENSOART00000003498	GO:0004767(sphingomyelin phosphodiesterase activity);GO:0005615(extracellular space);GO:0005886(plasma membrane);GO:0006685(sphingomyelin catabolic process);GO:0008081(phosphoric diester hydrolase activity);GO:0008270(zinc ion binding);GO:0016787(hydrolase activity);GO:0034122(negative regulation of toll-like receptor signaling pathway);GO:0046466(membrane lipid catabolic process);GO:0046872(meta…	NA	K01128	EC:3.1.4.-	sphingomyelin phosphodiesterase acid like 3B [Source:NCBI gene;Acc:101105058]	0.082355	0.093183	0.094486	0.143441	0.116043	0.144567	12	14	13	19	16	20
ENSOARG00000003230	chr1	229982942	230010692	+	C3orf33	ENSOART00000003503	GO:0005615(extracellular space);GO:0051090(regulation of DNA-binding transcription factor activity);GO:0070373(negative regulation of ERK1 and ERK2 cascade)	NA	NA	NA	chromosome 1 open reading frame, human C3orf33 [Source:NCBI gene;Acc:101121061]	0.193677	0.024211	0.083349	0.118182	0.077741	0.103423	77	11	33	46	30	41
ENSOARG00000003232	chr13	71730394	71748506	+	SGK2	ENSOART00000003506	GO:0000166(nucleotide binding);GO:0004672(protein kinase activity);GO:0004674(protein serine/threonine kinase activity);GO:0005524(ATP binding);GO:0005654(nucleoplasm);GO:0006468(protein phosphorylation);GO:0015459(potassium channel regulator activity);GO:0016301(kinase activity);GO:0016310(phosphorylation);GO:0016740(transferase activity)	04068(FoxO signaling pathway);04151(PI3K-Akt signaling pathway)	K13303	EC:2.7.11.1	SGK2, serine/threonine kinase 2 [Source:NCBI gene;Acc:101107121]	0.083749	0.088841	0	0	0.025596	0	13	15	0	0	4	0
ENSOARG00000003239	chr24	38846762	38860141	-	SLC29A4	ENSOART00000003514	GO:0005337(nucleoside transmembrane transporter activity);GO:0008504(monoamine transmembrane transporter activity);GO:0015844(monoamine transport);GO:0016020(membrane);GO:0016021(integral component of membrane);GO:0055085(transmembrane transport);GO:1901642(nucleoside transmembrane transport)	NA	NA	NA	solute carrier family 29 member 4 [Source:HGNC Symbol;Acc:HGNC:23097]	0.029311	0	0	0	0	0.011623	8	0	0	0	0	4
ENSOARG00000003244	chr4	92819689	92847538	+	CCDC136	ENSOART00000003523;ENSOART00000003521	GO:0016020(membrane);GO:0016021(integral component of membrane);GO:0016021(integral component of membrane)	NA	NA	NA	coiled-coil domain containing 136 [Source:NCBI gene;Acc:101112476]	0.0850773	0.0922474	0.0944836	0.0579406	0.0809929	0.0618628	41	50	46	27	38	30
ENSOARG00000003251	chr3	206712983	206746704	+	ENSOARG00000003251	ENSOART00000003527	GO:0005044(scavenger receptor activity);GO:0006898(receptor-mediated endocytosis);GO:0016020(membrane);GO:0016021(integral component of membrane)	NA	NA	NA		0	0	0.008694	0	0	0	0	0	4	0	0	0
ENSOARG00000003254	chr2	238350966	238356558	-	ENSOARG00000003254	ENSOART00000003529	NA	NA	NA	NA		0.212101	0.164864	0.311667	0.338292	0.199611	0.56072	26	23	38	40	24	67
ENSOARG00000003261	chr12	2122087	2151161	+	CNTN2	ENSOART00000003541	GO:0000226(microtubule cytoskeleton organization);GO:0001764(neuron migration);GO:0005515(protein binding);GO:0007399(nervous system development);GO:0007411(axon guidance);GO:0007413(axonal fasciculation);GO:0007612(learning);GO:0007628(adult walking behavior);GO:0008076(voltage-gated potassium channel complex);GO:0009986(cell surface);GO:0010769(regulation of cell morphogenesis involved in diffe…	04514(Cell adhesion molecules (CAMs))	K06760	NA	contactin 2 [Source:NCBI gene;Acc:101113348]	0.023933	0.056971	0.141113	0.117555	0.042825	0.023845	9	23	50	41	15	9
ENSOARG00000003266	chr11	35348602	35349474	+	ENSOARG00000003266	ENSOART00000003543	GO:0016020(membrane);GO:0016021(integral component of membrane)	NA	NA	NA		0.074723	0.330103	0.199214	0.058446	0.215466	0.055608	2	7	4	2	4	2
ENSOARG00000003268	chr21	4646568	4701093	-	NAALAD2	ENSOART00000003549	GO:0016020(membrane);GO:0016021(integral component of membrane)	NA	K01301	EC:3.4.17.21	N-acetylated alpha-linked acidic dipeptidase 2 [Source:NCBI gene;Acc:101120451]	0.334117	0.246369	0.394127	0.455125	0.329434	0.330808	85	69	100	111	80	82
ENSOARG00000003270	chr16	2313080	2320229	-	KCNMB1	ENSOART00000003544	GO:0006813(potassium ion transport);GO:0015269(calcium-activated potassium channel activity);GO:0016020(membrane);GO:0016021(integral component of membrane);GO:0071805(potassium ion transmembrane transport)	04022(cGMP-PKG signaling pathway);04270(Vascular smooth muscle contraction);04911(Insulin secretion)	K04937	NA	potassium calcium-activated channel subfamily M regulatory beta subunit 1 [Source:NCBI gene;Acc:100302624]	0.876151	0.294628	0.36739	1.54377	0.580732	0.413502	55	21	23	93	35	26
ENSOARG00000003278	chr8	75143193	75234117	+	CCDC170	ENSOART00000003556	NA	NA	NA	NA	coiled-coil domain containing 170 [Source:NCBI gene;Acc:101105760]	0.0141653	0	0.0106797	0.0295619	0	0	4	0	3	8	0	0
ENSOARG00000003279	chr16	2701277	2714629	+	KCNIP1	ENSOART00000003557	GO:0005509(calcium ion binding);GO:0005737(cytoplasm);GO:0008076(voltage-gated potassium channel complex);GO:0015459(potassium channel regulator activity);GO:0031234(extrinsic component of cytoplasmic side of plasma membrane);GO:1901379(regulation of potassium ion transmembrane transport)	NA	NA	NA	potassium voltage-gated channel interacting protein 1 [Source:NCBI gene;Acc:101105527]	0.021655	0	0	0	0	0	2	0	0	0	0	0
ENSOARG00000003281	chr2	20703057	20703518	+	ENSOARG00000003281	ENSOART00000003558	GO:0003735(structural constituent of ribosome);GO:0005622(intracellular);GO:0005840(ribosome);GO:0006412(translation)	NA	NA	NA		0	0.119688	0.075624	0.019662	0.039309	0.01924	0	7	4	1	2	1
ENSOARG00000003282	chr14	34789200	34796537	-	DPEP3	ENSOART00000003562	GO:0001669(acrosomal vesicle);GO:0005886(plasma membrane);GO:0006508(proteolysis);GO:0007140(male meiotic nuclear division);GO:0008233(peptidase activity);GO:0008235(metalloexopeptidase activity);GO:0008237(metallopeptidase activity);GO:0008239(dipeptidyl-peptidase activity);GO:0016020(membrane);GO:0016787(hydrolase activity);GO:0016805(dipeptidase activity);GO:0031225(anchored component of membr…	NA	K01273	EC:3.4.13.19	dipeptidase 3 [Source:NCBI gene;Acc:101110613]	0	0	0.00514	0.01572	0.015015	0	0	0	3	8	8	0
ENSOARG00000003293	chr15	3848546	4133998	+	PDGFD	ENSOART00000003570	GO:0005161(platelet-derived growth factor receptor binding);GO:0008083(growth factor activity);GO:0010469(regulation of signaling receptor activity);GO:0016020(membrane);GO:0048008(platelet-derived growth factor receptor signaling pathway);GO:0050730(regulation of peptidyl-tyrosine phosphorylation);GO:0071230(cellular response to amino acid stimulus)	01521(EGFR tyrosine kinase inhibitor resistance);04010(MAPK signaling pathway);04014(Ras signaling pathway);04015(Rap1 signaling pathway);04072(Phospholipase D signaling pathway);04151(PI3K-Akt signaling pathway);04510(Focal adhesion);04540(Gap junction);04810(Regulation of actin cytoskeleton);05215(Prostate cancer);05218(Melanoma);05231(Choline metabolism in cancer)	K05450	NA	platelet derived growth factor D [Source:NCBI gene;Acc:101117784]	0.845854	0.827785	1.28381	0.589026	0.968061	0.814618	512	555	778	344	565	486
ENSOARG00000003300	chr14	34798013	34804055	-	DPEP2	ENSOART00000003578;ENSOART00000003576	GO:0006508(proteolysis);GO:0008233(peptidase activity);GO:0008235(metalloexopeptidase activity);GO:0008237(metallopeptidase activity);GO:0008239(dipeptidyl-peptidase activity);GO:0016020(membrane);GO:0016021(integral component of membrane);GO:0016787(hydrolase activity);GO:0016805(dipeptidase activity);GO:0031225(anchored component of membrane);GO:0046872(metal ion binding);GO:0046872(metal ion b…	NA	K01273	EC:3.4.13.19	dipeptidase 2 [Source:NCBI gene;Acc:101110863]	0.00540387	0	0.00832258	0.00686771	0.0188352	0	2	0	2	2	5	0
ENSOARG00000003304	chr1	230168327	230277153	+	PLCH1	ENSOART00000003594	GO:0004435(phosphatidylinositol phospholipase C activity);GO:0005509(calcium ion binding);GO:0005737(cytoplasm);GO:0005829(cytosol);GO:0006629(lipid metabolic process);GO:0007165(signal transduction);GO:0008081(phosphoric diester hydrolase activity);GO:0016020(membrane);GO:0016042(lipid catabolic process);GO:0016787(hydrolase activity);GO:0035556(intracellular signal transduction);GO:0043231(intr…	00562(Inositol phosphate metabolism)	K19006	EC:3.1.4.11	phospholipase C eta 1 [Source:NCBI gene;Acc:101112368]	0.048011	0.049681	0.006875	0.022491	0.108388	0.07098	27	31	4	12	58	39
ENSOARG00000003307	chr14	34811285	34812926	-	DPEP2NB	ENSOART00000003583	NA	NA	NA	NA	DPEP2 neighbor [Source:HGNC Symbol;Acc:HGNC:52385]	0	0.102314	0	0	0	0	0	5	0	0	0	0
ENSOARG00000003308	chr14	60625207	60641921	+	ZNF667	ENSOART00000003584	GO:0003676(nucleic acid binding);GO:0005622(intracellular);GO:0006355(regulation of transcription, DNA-templated);GO:0046872(metal ion binding)	05168(Herpes simplex virus 1 infection)	K09228	NA	zinc finger protein 667 [Source:NCBI gene;Acc:101105941]	1.23044	1.07673	0.920677	1.01671	1.05977	0.708839	730	707	546	581	606	414
ENSOARG00000003317	chr19	14498772	14503302	-	CCK	ENSOART00000003598	GO:0001764(neuron migration);GO:0005179(hormone activity);GO:0005184(neuropeptide hormone activity);GO:0005576(extracellular region);GO:0005615(extracellular space);GO:0007409(axonogenesis);GO:0010469(regulation of signaling receptor activity);GO:0030424(axon);GO:0032094(response to food);GO:0042755(eating behavior);GO:0051428(peptide hormone receptor binding)	04080(Neuroactive ligand-receptor interaction);04911(Insulin secretion);04972(Pancreatic secretion)	K05226	NA	cholecystokinin [Source:NCBI gene;Acc:101116683]	0	0	0	0	0.104372	0	0	0	0	0	4	0
ENSOARG00000003321	chr14	60678851	60688499	+	ZNF582	ENSOART00000003602	GO:0003676(nucleic acid binding);GO:0005622(intracellular);GO:0006355(regulation of transcription, DNA-templated);GO:0046872(metal ion binding)	NA	NA	NA	zinc finger protein 582 [Source:HGNC Symbol;Acc:HGNC:26421]	0.667158	0.705382	0.25469	0.63251	0.278236	0.636598	112	131	43	102	45	105
ENSOARG00000003323	chr6	14205797	14206476	-	ENSOARG00000003323	ENSOART00000003604	GO:0019904(protein domain specific binding)	NA	NA	NA		0.047073	0	0	0	0	0	4	0	0	0	0	0
ENSOARG00000003326	chr14	60702811	60705933	+	ENSOARG00000003326	ENSOART00000003607	GO:0003676(nucleic acid binding);GO:0005622(intracellular);GO:0006355(regulation of transcription, DNA-templated)	NA	NA	NA		0.127488	0.095977	0.079025	0.090849	0.173716	0.2572	22	19	14	15	29	43
ENSOARG00000003332	chr11	19756777	19763672	-	PROCA1	ENSOART00000003613	GO:0004623(phospholipase A2 activity);GO:0006644(phospholipid metabolic process);GO:0030332(cyclin binding);GO:0050482(arachidonic acid secretion)	NA	NA	NA	protein interacting with cyclin A1 [Source:NCBI gene;Acc:101106697]	1.36563	0.630963	1.25618	1.17301	1.01039	1.46116	168	86	154	139	120	177
ENSOARG00000003335	chr22	14615735	14675927	+	PDE6C	ENSOART00000003621	GO:0004114(3',5'-cyclic-nucleotide phosphodiesterase activity);GO:0005515(protein binding);GO:0007165(signal transduction);GO:0007601(visual perception);GO:0007603(phototransduction, visible light);GO:0008081(phosphoric diester hydrolase activity);GO:0016787(hydrolase activity);GO:0046549(retinal cone cell development);GO:0046872(metal ion binding);GO:0050953(sensory perception of light stimulus)	00230(Purine metabolism)	K13757	EC:3.1.4.35	phosphodiesterase 6C [Source:NCBI gene;Acc:101104795]	0.007385	0	0	0.013886	0.007836	0	3	0	0	4	3	0
ENSOARG00000003338	chr11	13558517	13620977	-	HNF1B	ENSOART00000003627	GO:0000122(negative regulation of transcription by RNA polymerase II);GO:0000981(DNA-binding transcription factor activity, RNA polymerase II-specific);GO:0001714(endodermal cell fate specification);GO:0001822(kidney development);GO:0001826(inner cell mass cell differentiation);GO:0001889(liver development);GO:0003677(DNA binding);GO:0003700(DNA-binding transcription factor activity);GO:0005634(n…	04950(Maturity onset diabetes of the young)	K08034	NA	HNF1 homeobox B [Source:NCBI gene;Acc:443198]	0.05477	0	0	0	0	0	14	0	0	0	0	0
ENSOARG00000003350	chr26	35707505	35713503	-	ENSOARG00000003350	ENSOART00000003637	GO:0005576(extracellular region);GO:0007275(multicellular organism development);GO:0030178(negative regulation of Wnt signaling pathway)	NA	NA	NA	dickkopf WNT signaling pathway inhibitor 4 [Source:NCBI gene;Acc:101118586]	0.250764	0.025001	0.050996	0.091875	0.046487	0	20	3	5	7	4	0
ENSOARG00000003351	chr13	71755966	71782454	+	IFT52	ENSOART00000003640	GO:0001841(neural tube formation);GO:0001947(heart looping);GO:0005813(centrosome);GO:0005814(centriole);GO:0005929(cilium);GO:0007224(smoothened signaling pathway);GO:0007368(determination of left/right symmetry);GO:0009953(dorsal/ventral pattern formation);GO:0030992(intraciliary transport particle B);GO:0032391(photoreceptor connecting cilium);GO:0035720(intraciliary anterograde transport);GO:…	NA	K19681	NA	intraflagellar transport 52 [Source:NCBI gene;Acc:101107376]	0.361859	0.3794	0.364199	1.02497	0.770876	0.839222	51	59	52	139	105	116
ENSOARG00000003353	chr5	55254306	55624791	-	PPP2R2B	ENSOART00000003641;ENSOART00000003639	GO:0000159(protein phosphatase type 2A complex);GO:0005515(protein binding);GO:0019888(protein phosphatase regulator activity);GO:0043666(regulation of phosphoprotein phosphatase activity);GO:0043666(regulation of phosphoprotein phosphatase activity)	03015(mRNA surveillance pathway);04071(Sphingolipid signaling pathway);04151(PI3K-Akt signaling pathway);04152(AMPK signaling pathway);04261(Adrenergic signaling in cardiomyocytes);04390(Hippo signaling pathway);04530(Tight junction);04728(Dopaminergic synapse);05142(Chagas disease (American trypanosomiasis));05160(Hepatitis C);05165(Human papillomavirus infection);05165(Human papillomavirus infe…	K04354	NA	protein phosphatase 2 regulatory subunit Bbeta [Source:NCBI gene;Acc:101113409]	0.0215579	0.263501	0.152052	0.0801497	0.195885	0.23473	5	51	27	14	34	41
ENSOARG00000003357	chr14	60713415	60724143	+	ZNF471	ENSOART00000003642	GO:0003676(nucleic acid binding);GO:0005622(intracellular);GO:0005634(nucleus);GO:0006355(regulation of transcription, DNA-templated);GO:0046872(metal ion binding)	NA	NA	NA	zinc finger protein 471 [Source:NCBI gene;Acc:105602017]	0.945948	0.741734	0.761663	1.09582	0.879675	0.544346	238	207	192	266	213	135
ENSOARG00000003358	chr20	16041244	16078202	-	TRERF1	ENSOART00000003654	GO:0003676(nucleic acid binding);GO:0003677(DNA binding);GO:0005634(nucleus);GO:0005654(nucleoplasm);GO:0005730(nucleolus);GO:0005829(cytosol)	NA	NA	NA	transcriptional regulating factor 1 [Source:NCBI gene;Acc:101110370]	0.497047	0.390493	0.397925	0.913855	0.754239	0.899841	184	160	147	326	269	328
ENSOARG00000003359	chr3	155157065	155199629	-	TBK1	ENSOART00000003651	GO:0002218(activation of innate immune response);GO:0003676(nucleic acid binding);GO:0004672(protein kinase activity);GO:0004674(protein serine/threonine kinase activity);GO:0005524(ATP binding);GO:0005654(nucleoplasm);GO:0005737(cytoplasm);GO:0006468(protein phosphorylation);GO:0010468(regulation of gene expression);GO:0010629(negative regulation of gene expression);GO:0016235(aggresome);GO:0016…	04014(Ras signaling pathway);04137(Mitophagy - animal);04620(Toll-like receptor signaling pathway);04621(NOD-like receptor signaling pathway);04622(RIG-I-like receptor signaling pathway);04623(Cytosolic DNA-sensing pathway);04657(IL-17 signaling pathway);05160(Hepatitis C);05161(Hepatitis B);05162(Measles);05163(Human cytomegalovirus infection);05164(Influenza A);05165(Human papillomavirus infect…	K05410	EC:2.7.11.10	TANK binding kinase 1 [Source:NCBI gene;Acc:101110830]	1.84635	1.25788	1.57234	1.52696	1.73835	1.03684	435	328	371	347	395	241
ENSOARG00000003366	chr25	5924912	6236246	-	PCNX2	ENSOART00000003666	GO:0016020(membrane);GO:0016021(integral component of membrane)	NA	NA	NA	pecanex 2 [Source:NCBI gene;Acc:101115180]	0	0.004834	0	0	0	0.018286	0	4	0	0	0	13
ENSOARG00000003367	chr14	60732311	60738933	-	SMIM17	ENSOART00000003650	NA	NA	NA	NA	small integral membrane protein 17 [Source:HGNC Symbol;Acc:HGNC:27114]	0.13047	0.030906	0.190153	0.181843	0.221634	0	5	2	8	7	8	0
ENSOARG00000003377	chr21	41475727	41490013	+	SPINDOC	ENSOART00000003667	GO:0045892(negative regulation of transcription, DNA-templated)	NA	NA	NA	spindlin interactor and repressor of chromatin binding [Source:HGNC Symbol;Acc:HGNC:25115]	0.56584	0.485746	0.596964	0.871968	0.716038	0.921035	368	350	388	546	449	590
ENSOARG00000003378	chr19	14585909	14616037	+	VIPR1	ENSOART00000003679	GO:0004888(transmembrane signaling receptor activity);GO:0004930(G protein-coupled receptor activity);GO:0004999(vasoactive intestinal polypeptide receptor activity);GO:0007165(signal transduction);GO:0007166(cell surface receptor signaling pathway);GO:0007186(G protein-coupled receptor signaling pathway);GO:0007187(G protein-coupled receptor signaling pathway, coupled to cyclic nucleotide second…	04080(Neuroactive ligand-receptor interaction)	K04589	NA	vasoactive intestinal peptide receptor 1 [Source:NCBI gene;Acc:100500782]	0	0	0.174742	0.260113	0.066408	0.04867	0	0	28	40	11	8
ENSOARG00000003379	chr7	98324381	98499291	-	EFCAB11	ENSOART00000003673;ENSOART00000003675	GO:0005509(calcium ion binding);GO:0005509(calcium ion binding)	NA	NA	NA	EF-hand calcium binding domain 11 [Source:NCBI gene;Acc:101119643]	0.620311	0.849451	0.720443	1.26278	0.966181	0.723352	59	88	67	114	87	68
ENSOARG00000003385	chr17	4541467	4572685	-	ENSOARG00000003385	ENSOART00000003682	NA	NA	NA	NA		0.217462	0.080303	0.397915	0.165345	0.224021	0.215453	54	23	99	40	54	53
ENSOARG00000003390	chr25	6251567	6308848	+	MAP3K21	ENSOART00000003686	GO:0004672(protein kinase activity);GO:0005524(ATP binding);GO:0006468(protein phosphorylation)	NA	K17534	EC:2.7.11.25	mitogen-activated protein kinase kinase kinase 21 [Source:NCBI gene;Acc:101115427]	1.21558	1.36495	0.948727	1.20859	1.16545	1.37325	337	418	263	323	311	375
ENSOARG00000003391	chr22	22985666	23010728	-	PCGF6	ENSOART00000003685	GO:0000122(negative regulation of transcription by RNA polymerase II);GO:0000977(RNA polymerase II regulatory region sequence-specific DNA binding);GO:0001227(DNA-binding transcription repressor activity, RNA polymerase II-specific);GO:0003677(DNA binding);GO:0003700(DNA-binding transcription factor activity);GO:0005634(nucleus);GO:0031519(PcG protein complex);GO:0035102(PRC1 complex);GO:0036353(…	04550(Signaling pathways regulating pluripotency of stem cells)	K11470	NA	polycomb group ring finger 6 [Source:NCBI gene;Acc:101110553]	0.467076	0.374472	0.235842	0.644355	0.4919	0.417692	54	48	27	71	54	47
ENSOARG00000003392	chr14	60948559	60963996	-	ENSOARG00000003392	ENSOART00000003688	GO:0003676(nucleic acid binding);GO:0003700(DNA-binding transcription factor activity);GO:0005622(intracellular);GO:0005634(nucleus);GO:0006355(regulation of transcription, DNA-templated);GO:0046872(metal ion binding)	NA	K09229	NA	zinc finger imprinted 2 [Source:NCBI gene;Acc:101111997]	0.00478904	0	0	0	0.00985916	0	2	0	0	0	3	0
ENSOARG00000003395	chr25	6408227	6409502	-	ENSOARG00000003395	ENSOART00000003689	NA	NA	NA	NA		0.23954	0.388964	0.289862	0.723128	0.364493	0.408694	33	59	40	96	49	56
ENSOARG00000003399	chr14	60974760	60981088	-	ENSOARG00000003399	ENSOART00000003695	NA	NA	NA	NA	histone-lysine N-methyltransferase 2B-like [Source:NCBI gene;Acc:101108414]	0	0	0.210211	0.674459	0.309388	0.683894	0	0	17	52	24	54
ENSOARG00000003401	chr25	6586908	6591739	+	KCNK1	ENSOART00000003696	GO:0005242(inward rectifier potassium channel activity);GO:0005267(potassium channel activity);GO:0005272(sodium channel activity);GO:0005768(endosome);GO:0005887(integral component of plasma membrane);GO:0016020(membrane);GO:0016021(integral component of membrane);GO:0022841(potassium ion leak channel activity);GO:0034705(potassium channel complex);GO:0035725(sodium ion transmembrane transport);…	NA	K04912	NA	potassium two pore domain channel subfamily K member 1 [Source:NCBI gene;Acc:101115679]	0.052965	0.16748	0	0	0	0	4	14	0	0	0	0
ENSOARG00000003408	chr1	231275450	231276529	-	ENSOARG00000003408	ENSOART00000003703	NA	NA	NA	NA		0.064603	0.216224	0.363612	0.281924	0.201785	0.032923	8	28	43	32	23	4
ENSOARG00000003412	chr14	61009398	61016258	-	ENSOARG00000003412	ENSOART00000003704	NA	NA	NA	NA		0	0.035923	0.069564	0.267802	0.144231	0.201767	0	8	14	49	27	38
ENSOARG00000003413	chr2	30443833	30444234	+	ENSOARG00000003413	ENSOART00000003705	GO:0000387(spliceosomal snRNP assembly);GO:0005634(nucleus);GO:0005737(cytoplasm);GO:0005829(cytosol);GO:0006396(RNA processing);GO:0006397(mRNA processing);GO:0008380(RNA splicing)	NA	NA	NA		0.043545	0.219442	0.638483	0.917512	0.295084	0.265346	2	11	28	39	13	12
ENSOARG00000003415	chr25	7103195	7212330	+	SLC35F3	ENSOART00000003709	GO:0015888(thiamine transport);GO:0016020(membrane);GO:0016021(integral component of membrane)	NA	NA	NA	solute carrier family 35 member F3 [Source:HGNC Symbol;Acc:HGNC:23616]	0	0	0	0.026976	0	0	0	0	0	4	0	0
ENSOARG00000003419	chr5	55928895	56054593	+	STK32A	ENSOART00000003718	GO:0000166(nucleotide binding);GO:0004672(protein kinase activity);GO:0004674(protein serine/threonine kinase activity);GO:0005524(ATP binding);GO:0006468(protein phosphorylation)	NA	K08793	EC:2.7.11.1	serine/threonine kinase 32A [Source:NCBI gene;Acc:101114354]	0.134039	0.137296	0.023222	0.196765	0.09866	0.016461	32	36	6	44	23	4
ENSOARG00000003425	chr5	36007438	36031229	+	ZNF346	ENSOART00000003722	GO:0003676(nucleic acid binding);GO:0003725(double-stranded RNA binding);GO:0005634(nucleus);GO:0005730(nucleolus);GO:0008270(zinc ion binding);GO:0019899(enzyme binding);GO:0035198(miRNA binding);GO:0043065(positive regulation of apoptotic process);GO:0046872(metal ion binding)	NA	NA	NA	zinc finger protein 346 [Source:NCBI gene;Acc:101120238]	1.1453	0.961521	0.775987	1.38613	0.638952	0.765872	115	107	78	134	62	76
ENSOARG00000003430	chr1	21490161	21497239	-	PDZK1IP1	ENSOART00000003729	GO:0016020(membrane);GO:0016021(integral component of membrane)	NA	NA	NA	PDZK1 interacting protein 1 [Source:NCBI gene;Acc:101106377]	0.166032	0	0	0	0	0	43	0	0	0	0	0
ENSOARG00000003432	chr14	61313409	61316320	+	ENSOARG00000003432	ENSOART00000003727	GO:0006511(ubiquitin-dependent protein catabolic process);GO:0016579(protein deubiquitination);GO:0036459(thiol-dependent ubiquitinyl hydrolase activity)	NA	NA	NA		0.035179	0.024934	0	0	0.049801	0	10	8	0	0	13	0
ENSOARG00000003437	chr6	14934427	14955991	+	PITX2	ENSOART00000003732;ENSOART00000003733	GO:0000976(transcription regulatory region sequence-specific DNA binding);GO:0000981(DNA-binding transcription factor activity, RNA polymerase II-specific);GO:0001102(RNA polymerase II activating transcription factor binding);GO:0003677(DNA binding);GO:0003700(DNA-binding transcription factor activity);GO:0005634(nucleus);GO:0005667(transcription factor complex);GO:0006355(regulation of transcrip…	04350(TGF-beta signaling pathway);04350(TGF-beta signaling pathway)	K04686	NA	paired like homeodomain 2 [Source:NCBI gene;Acc:101116988]	0.933556	1.24351	0.936565	1.57615	1.18029	1.54703	406	598	407	660	494	662
ENSOARG00000003444	chr4	46662484	46686186	+	RINT1	ENSOART00000003747	GO:0005783(endoplasmic reticulum);GO:0048193(Golgi vesicle transport);GO:0060628(regulation of ER to Golgi vesicle-mediated transport);GO:0070939(Dsl1/NZR complex);GO:1902504(regulation of signal transduction involved in mitotic G2 DNA damage checkpoint)	NA	K20474	NA	RAD50 interactor 1 [Source:NCBI gene;Acc:101104742]	1.48884	1.51565	1.43785	1.85177	1.29385	1.13628	536	604	518	643	449	403
ENSOARG00000003448	chr1	103823566	103839259	+	DCST1	ENSOART00000003749	GO:0005886(plasma membrane);GO:0006511(ubiquitin-dependent protein catabolic process);GO:0016020(membrane);GO:0016021(integral component of membrane);GO:0016567(protein ubiquitination);GO:0060339(negative regulation of type I interferon-mediated signaling pathway);GO:0061630(ubiquitin protein ligase activity)	NA	K22375	EC:2.3.2.27	DC-STAMP domain containing 1 [Source:NCBI gene;Acc:101115170]	0.011261	0	0	0	0	0.008282	3	0	0	0	0	2
ENSOARG00000003450	chr1	21522126	21529054	-	TAL1	ENSOART00000003748	GO:0000118(histone deacetylase complex);GO:0000122(negative regulation of transcription by RNA polymerase II);GO:0000790(nuclear chromatin);GO:0000976(transcription regulatory region sequence-specific DNA binding);GO:0000978(RNA polymerase II proximal promoter sequence-specific DNA binding);GO:0000980(RNA polymerase II distal enhancer sequence-specific DNA binding);GO:0000981(DNA-binding transcri…	NA	NA	NA	TAL bHLH transcription factor 1, erythroid differentiation factor [Source:HGNC Symbol;Acc:HGNC:11556]	0.440465	0.174052	0.183989	0.35902	0.388633	0.482082	33	15	14	26	28	35
ENSOARG00000003457	chr9	78675791	78696755	-	ENSOARG00000003457	ENSOART00000003755	GO:0000172(ribonuclease MRP complex);GO:0001682(tRNA 5'-leader removal);GO:0005655(nucleolar ribonuclease P complex)	03008(Ribosome biogenesis in eukaryotes);03013(RNA transport)	K01164	EC:3.1.26.5	POP1 homolog, ribonuclease P/MRP subunit [Source:NCBI gene;Acc:101106598]	0.23442	0.076408	0.28257	0.246155	0.179866	0.133129	98	36	118	99	73	55
ENSOARG00000003464	chr2	33475021	33475278	-	ENSOARG00000003464	ENSOART00000003762	GO:0005680(anaphase-promoting complex);GO:0030071(regulation of mitotic metaphase/anaphase transition);GO:0031145(anaphase-promoting complex-dependent catabolic process)	04110(Cell cycle);04114(Oocyte meiosis);04120(Ubiquitin mediated proteolysis);04914(Progesterone-mediated oocyte maturation);05166(Human T-cell leukemia virus 1 infection)	K03359	NA	cell division cycle 26 [Source:NCBI gene;Acc:101114750]	0.651538	0.046517	0.156828	0.201769	0.511702	0.057179	19	2	5	6	14	2
ENSOARG00000003471	chr12	49189798	49190999	-	TMEM88B	ENSOART00000003770	GO:0016020(membrane);GO:0016021(integral component of membrane)	NA	NA	NA	transmembrane protein 88B [Source:NCBI gene;Acc:101105345]	0	0	0	0.034346	0	0	0	0	0	2	0	0
ENSOARG00000003477	chr22	14680129	14719604	-	FRA10AC1	ENSOART00000003779	NA	NA	K13121	NA	fragile site, folic acid type, rare, fra(10)(q23.3) or fra(10)(q24.2) candidate 1 [Source:NCBI gene;Acc:101105041]	0.653852	0.575294	0.582888	0.536987	0.612529	0.549174	74	72	66	59	67	61
ENSOARG00000003510	chr9	78700769	78702467	-	ENSOARG00000003510	ENSOART00000003810	GO:0000172(ribonuclease MRP complex);GO:0001682(tRNA 5'-leader removal);GO:0005655(nucleolar ribonuclease P complex)	NA	NA	NA		0.244147	0.48447	0.934457	0.707788	0.535763	0.08943	14	29	51	37	28	5
ENSOARG00000003512	chr19	52023310	52034787	+	CSPG5	ENSOART00000003814	GO:0005794(Golgi apparatus);GO:0016020(membrane);GO:0016021(integral component of membrane);GO:0030660(Golgi-associated vesicle membrane);GO:0050804(modulation of chemical synaptic transmission);GO:0098978(glutamatergic synapse);GO:0098982(GABA-ergic synapse);GO:0099055(integral component of postsynaptic membrane);GO:0099550(trans-synaptic signaling, modulating synaptic transmission);GO:2000300(r…	NA	NA	NA	chondroitin sulfate proteoglycan 5 [Source:HGNC Symbol;Acc:HGNC:2467]	0.137652	0	0.078027	0.11264	0.101362	0.193145	24	0	14	19	17	33
ENSOARG00000003514	chr25	8344572	8377151	-	GNG4	ENSOART00000003817	GO:0003924(GTPase activity);GO:0005834(heterotrimeric G-protein complex);GO:0005886(plasma membrane);GO:0007165(signal transduction);GO:0007186(G protein-coupled receptor signaling pathway);GO:0016020(membrane);GO:0030308(negative regulation of cell growth)	04014(Ras signaling pathway);04062(Chemokine signaling pathway);04151(PI3K-Akt signaling pathway);04371(Apelin signaling pathway);04713(Circadian entrainment);04723(Retrograde endocannabinoid signaling);04724(Glutamatergic synapse);04725(Cholinergic synapse);04726(Serotonergic synapse);04727(GABAergic synapse);04728(Dopaminergic synapse);04926(Relaxin signaling pathway);05032(Morphine addiction);…	K04541	NA	G protein subunit gamma 4 [Source:NCBI gene;Acc:101114927]	0.296301	0.186736	0.14949	0.824082	0.161428	0.703282	8	5	4	20	4	17
ENSOARG00000003515	chr4	92894028	92896242	+	ATP6V1FNB	ENSOART00000003818	NA	NA	NA	NA	ATP6V1F neighbor [Source:NCBI gene;Acc:105608858]	0.210708	0	0.438759	0.058831	0.084234	0.152624	13	0	26	4	5	9
ENSOARG00000003522	chr5	36052758	36060143	+	FGFR4	ENSOART00000003830	GO:0000166(nucleotide binding);GO:0004672(protein kinase activity);GO:0004713(protein tyrosine kinase activity);GO:0004714(transmembrane receptor protein tyrosine kinase activity);GO:0005007(fibroblast growth factor-activated receptor activity);GO:0005524(ATP binding);GO:0005783(endoplasmic reticulum);GO:0005794(Golgi apparatus);GO:0005886(plasma membrane);GO:0005887(integral component of plasma …	04010(MAPK signaling pathway);04014(Ras signaling pathway);04015(Rap1 signaling pathway);04144(Endocytosis);04151(PI3K-Akt signaling pathway);04550(Signaling pathways regulating pluripotency of stem cells);04810(Regulation of actin cytoskeleton);05200(Pathways in cancer)	K05095	EC:2.7.10.1	fibroblast growth factor receptor 4 [Source:NCBI gene;Acc:101120660]	0.559818	0.424117	0.581342	0.835874	1.18672	1.02986	147	123	152	211	299	265
ENSOARG00000003524	chr12	49194054	49196241	+	ANKRD65	ENSOART00000003826	GO:0005515(protein binding)	NA	NA	NA	ankyrin repeat domain 65 [Source:NCBI gene;Acc:101105587]	0	0	0	0.045527	0	0	0	0	0	6	0	0
ENSOARG00000003527	chr2	238777057	238779866	+	CD164L2	ENSOART00000003832	GO:0016020(membrane);GO:0016021(integral component of membrane)	NA	NA	NA	CD164 molecule like 2 [Source:NCBI gene;Acc:101113212]	0	0.088611	0	0	0.009769	0	0	8	0	0	1	0
ENSOARG00000003532	chr24	3724935	3759823	+	C16orf96	ENSOART00000003839	NA	NA	NA	NA	chromosome 24 open reading frame, human C16orf96 [Source:NCBI gene;Acc:101102778]	0.065098	0.046567	0.057235	0.099415	0.11035	0.023005	24	19	21	34	38	9
ENSOARG00000003535	chr9	78731063	78734588	-	ERICH5	ENSOART00000003840	NA	NA	NA	NA	glutamate rich 5 [Source:HGNC Symbol;Acc:HGNC:26823]	0.024768	0	0	0	0	0	3	0	0	0	0	0
ENSOARG00000003540	chr13	24818435	24835551	-	ENSOARG00000003540	ENSOART00000003843	NA	NA	NA	NA		0.355184	0.300812	0.250809	0.356129	0.589045	0.199148	20	19	14	20	32	11
ENSOARG00000003547	chr13	71800637	71832436	+	MYBL2	ENSOART00000003854	GO:0000978(RNA polymerase II proximal promoter sequence-specific DNA binding);GO:0001228(DNA-binding transcription activator activity, RNA polymerase II-specific);GO:0003677(DNA binding);GO:0005634(nucleus);GO:0005654(nucleoplasm);GO:0031523(Myb complex);GO:0045944(positive regulation of transcription by RNA polymerase II);GO:0090307(mitotic spindle assembly);GO:1990830(cellular response to leuke…	04218(Cellular senescence)	K21769	NA	MYB proto-oncogene like 2 [Source:NCBI gene;Acc:101105095]	0.265192	0.123574	0.247296	0.527287	0.395102	0.463352	180	93	168	344	258	309
ENSOARG00000003549	chr21	43635150	43640422	+	CNIH2	ENSOART00000003853	GO:0014069(postsynaptic density);GO:0016020(membrane);GO:0016021(integral component of membrane);GO:0016192(vesicle-mediated transport);GO:0030425(dendrite);GO:0043197(dendritic spine);GO:2000311(regulation of AMPA receptor activity)	NA	K20368	NA	cornichon family AMPA receptor auxiliary protein 2 [Source:NCBI gene;Acc:101113182]	0.058089	0.025407	0.114403	0.086541	0.025433	0.252151	4	2	8	6	2	17
ENSOARG00000003550	chr2	238790273	238803401	+	MAP3K6	ENSOART00000003860	GO:0000165(MAPK cascade);GO:0000166(nucleotide binding);GO:0000186(activation of MAPKK activity);GO:0000287(magnesium ion binding);GO:0004672(protein kinase activity);GO:0004709(MAP kinase kinase kinase activity);GO:0005524(ATP binding);GO:0006468(protein phosphorylation);GO:0016301(kinase activity);GO:0016310(phosphorylation);GO:0016740(transferase activity)	04010(MAPK signaling pathway)	K04425	EC:2.7.11.25	mitogen-activated protein kinase kinase kinase 6 [Source:NCBI gene;Acc:101113737]	0.68766	0.624217	0.608097	0.936483	1.0888	0.787416	285	287	252	374	435	321
ENSOARG00000003555	chr21	5115572	5120739	-	ENSOARG00000003555	ENSOART00000003862	GO:0005515(protein binding);GO:0008270(zinc ion binding);GO:0046872(metal ion binding)	NA	K12019	NA	tripartite motif-containing protein 64-like [Source:NCBI gene;Acc:101121215]	0	0	0	0	0	0.052327	0	0	0	0	0	8
ENSOARG00000003556	chr4	46684990	46699408	-	EFCAB10	ENSOART00000003859	GO:0005509(calcium ion binding)	NA	NA	NA	EF-hand calcium binding domain 10 [Source:HGNC Symbol;Acc:HGNC:34531]	0.139912	0.097182	0.14232	0	0.42151	0.40862	7	6	7	0	20	19
ENSOARG00000003557	chrX	41204932	41442298	-	EFHC2	ENSOART00000003866	GO:1990830(cellular response to leukemia inhibitory factor)	NA	NA	NA	EF-hand domain containing 2 [Source:NCBI gene;Acc:101103300]	0.0482331	0.026391	0.0292039	0.0973069	0.0303054	0.0237959	13	8	8	25	8	7
ENSOARG00000003561	chr1	231521228	231661340	-	ARHGEF26	ENSOART00000003870	GO:0001886(endothelial cell morphogenesis);GO:0005089(Rho guanyl-nucleotide exchange factor activity);GO:0005515(protein binding);GO:0035023(regulation of Rho protein signal transduction);GO:0097178(ruffle assembly)	05100(Bacterial invasion of epithelial cells)	K13744	NA	Rho guanine nucleotide exchange factor 26 [Source:NCBI gene;Acc:101113898]	0.850693	0.528826	0.565265	1.27628	1.1566	1.20464	240	165	159	346	314	334
ENSOARG00000003564	chr1	21553157	21601038	-	STIL	ENSOART00000003873	GO:0005737(cytoplasm);GO:0005813(centrosome);GO:0005814(centriole);GO:0007052(mitotic spindle organization);GO:0042802(identical protein binding);GO:0046599(regulation of centriole replication);GO:0051298(centrosome duplication);GO:0071539(protein localization to centrosome)	NA	K16724	NA	STIL, centriolar assembly protein [Source:NCBI gene;Acc:101106636]	0.27702	0.145131	0.174696	0.165244	0.212136	0.168391	117	68	74	67	86	70
ENSOARG00000003569	chr17	56805359	57262483	+	KSR2	ENSOART00000003886	GO:0004672(protein kinase activity);GO:0005524(ATP binding);GO:0006468(protein phosphorylation);GO:0035556(intracellular signal transduction);GO:0046872(metal ion binding)	04014(Ras signaling pathway)	K18529	EC:2.7.11.1	kinase suppressor of ras 2 [Source:NCBI gene;Acc:101110179]	0	0.021413	0	0	0	0	0	8	0	0	0	0
ENSOARG00000003570	chr22	14761187	14798318	+	LGI1	ENSOART00000003877	GO:0005102(signaling receptor binding);GO:0005515(protein binding);GO:0005615(extracellular space);GO:0007411(axon guidance);GO:0016020(membrane);GO:0030307(positive regulation of cell growth);GO:0031175(neuron projection development);GO:0043083(synaptic cleft);GO:0098978(glutamatergic synapse);GO:0099645(neurotransmitter receptor localization to postsynaptic specialization membrane)	NA	NA	NA	leucine rich glioma inactivated 1 [Source:NCBI gene;Acc:101105294]	0.618963	0.331357	0.331148	0.192602	0.421172	0.299596	140	83	75	42	92	67
ENSOARG00000003571	chr25	8426668	8562462	-	LYST	ENSOART00000003890;ENSOART00000003892	GO:0005515(protein binding);GO:0007040(lysosome organization);GO:0015630(microtubule cytoskeleton);GO:0032510(endosome to lysosome transport via multivesicular body sorting pathway);GO:0042267(natural killer cell mediated cytotoxicity);GO:0043473(pigmentation);GO:0043473(pigmentation)	NA	K22937	NA	lysosomal trafficking regulator [Source:NCBI gene;Acc:101115340]	1.69074	1.45516	1.52015	1.55332	1.40648	0.966232	2618	2494	2356	2318	2100	1474
ENSOARG00000003574	chr18	32979550	33022110	-	ARID3B	ENSOART00000003880	GO:0000978(RNA polymerase II proximal promoter sequence-specific DNA binding);GO:0000980(RNA polymerase II distal enhancer sequence-specific DNA binding);GO:0001228(DNA-binding transcription activator activity, RNA polymerase II-specific);GO:0003677(DNA binding);GO:0005634(nucleus);GO:0005654(nucleoplasm);GO:0045944(positive regulation of transcription by RNA polymerase II)	NA	NA	NA	AT-rich interaction domain 3B [Source:NCBI gene;Acc:101110365]	1.16381	0.913422	0.626846	0.796713	0.432097	0.767644	208	181	112	138	75	135
ENSOARG00000003579	chr1	103864996	103873039	+	EFNA3	ENSOART00000003887	GO:0016020(membrane);GO:0016525(negative regulation of angiogenesis);GO:0046875(ephrin receptor binding);GO:0048013(ephrin receptor signaling pathway);GO:1902961(positive regulation of aspartic-type endopeptidase activity involved in amyloid precursor protein catabolic process)	04010(MAPK signaling pathway);04014(Ras signaling pathway);04015(Rap1 signaling pathway);04151(PI3K-Akt signaling pathway);04360(Axon guidance)	K05462	NA	ephrin A3 [Source:NCBI gene;Acc:101115414]	0.02429	0.114602	0.075783	0.029242	0.128145	0.019747	4	19	12	5	19	3
ENSOARG00000003592	chr2	138990254	139154704	+	LRP2	ENSOART00000003928	GO:0001843(neural tube closure);GO:0003139(secondary heart field specification);GO:0003148(outflow tract septum morphogenesis);GO:0003223(ventricular compact myocardium morphogenesis);GO:0003281(ventricular septum development);GO:0005509(calcium ion binding);GO:0005515(protein binding);GO:0005768(endosome);GO:0005783(endoplasmic reticulum);GO:0005794(Golgi apparatus);GO:0005903(brush border);GO:0…	04340(Hedgehog signaling pathway);04918(Thyroid hormone synthesis);04979(Cholesterol metabolism)	K06233	NA	LDL receptor related protein 2 [Source:NCBI gene;Acc:101108200]	0.379816	0	0	0.00570178	0.00300031	0.00548562	767	0	0	12	6	11
ENSOARG00000003594	chr1	21705590	21707439	+	FOXD2	ENSOART00000003903	GO:0003677(DNA binding);GO:0003700(DNA-binding transcription factor activity);GO:0005634(nucleus);GO:0006355(regulation of transcription, DNA-templated);GO:0043565(sequence-specific DNA binding);GO:0045944(positive regulation of transcription by RNA polymerase II)	NA	NA	NA	forkhead box D2 [Source:HGNC Symbol;Acc:HGNC:3803]	0.127471	0.102611	0.081737	0	0.160862	0.097863	17	16	11	0	21	13
ENSOARG00000003597	chr6	71762894	71788566	-	AASDH	ENSOART00000003908	GO:0003824(catalytic activity);GO:0005515(protein binding);GO:0019482(beta-alanine metabolic process);GO:0043041(amino acid activation for nonribosomal peptide biosynthetic process)	NA	K00142	EC:6.2.1.-	aminoadipate-semialdehyde dehydrogenase [Source:NCBI gene;Acc:101108833]	1.2972	1.69043	1.13752	1.2019	1.22531	1.03253	470	677	412	420	428	368
ENSOARG00000003609	chr1	22043894	22079979	-	ENSOARG00000003609	ENSOART00000003916	NA	NA	NA	NA		0.242827	0.284967	0.200878	0.567591	0.480734	0.349199	25	32	21	56	47	35
ENSOARG00000003614	chr1	232510921	232515741	-	ENSOARG00000003614	ENSOART00000003924	GO:0000347(THO complex);GO:0006397(mRNA processing);GO:0006406(mRNA export from nucleus)	NA	NA	NA		0.244805	0.359166	0.281821	0.258202	0.367949	0.26883	100	162	115	102	145	108
ENSOARG00000003618	chr14	61541259	61545594	-	ENSOARG00000003618	ENSOART00000003923	GO:0003676(nucleic acid binding);GO:0005622(intracellular);GO:0006355(regulation of transcription, DNA-templated);GO:0046872(metal ion binding)	NA	NA	NA		0.946745	1.18376	1.18942	1.29644	1.27481	0.994472	140	193	176	184	181	145
ENSOARG00000003622	chr25	9116404	9182219	+	EDARADD	ENSOART00000003930	GO:0005515(protein binding);GO:0007165(signal transduction)	NA	NA	NA	EDAR associated death domain [Source:NCBI gene;Acc:101115598]	0	0	0	0.109788	0.058528	0.139144	0	0	0	8	4	10
ENSOARG00000003623	chr14	61557299	61561618	-	ENSOARG00000003623	ENSOART00000003931	GO:0003676(nucleic acid binding);GO:0005622(intracellular);GO:0006355(regulation of transcription, DNA-templated);GO:0046872(metal ion binding)	05168(Herpes simplex virus 1 infection)	K09228	NA	zinc finger protein OZF-like [Source:NCBI gene;Acc:101113523]	0.976698	1.39761	1.38308	1.27889	1.27019	0.898758	143	226	202	180	179	130
ENSOARG00000003630	chr14	61580302	61589859	-	ENSOARG00000003630	ENSOART00000003938	GO:0003676(nucleic acid binding);GO:0005622(intracellular);GO:0006355(regulation of transcription, DNA-templated);GO:0046872(metal ion binding)	05168(Herpes simplex virus 1 infection)	K09228	NA	zinc finger protein 548 [Source:NCBI gene;Acc:101107463]	0.338259	0.278474	0.238337	0.42823	0.357353	0.352205	191	174	135	233	194	196
ENSOARG00000003634	chr14	61596115	61603583	+	ENSOARG00000003634	ENSOART00000003945	GO:0003676(nucleic acid binding);GO:0005622(intracellular);GO:0006355(regulation of transcription, DNA-templated);GO:0046872(metal ion binding)	NA	NA	NA		1.53779	1.79355	1.61389	2.74839	1.74767	1.66183	289	373	303	497	316	307
ENSOARG00000003641	chr14	61623004	61630352	-	ENSOARG00000003641	ENSOART00000003952	GO:0003676(nucleic acid binding);GO:0005622(intracellular);GO:0006355(regulation of transcription, DNA-templated);GO:0046872(metal ion binding)	NA	NA	NA	zinc finger protein OZF-like [Source:NCBI gene;Acc:101114301]	0.278067	0.224804	0.247071	0.41392	0.249424	0.196618	109	98	97	156	94	76
ENSOARG00000003645	chr1	233426434	233426835	+	ENSOARG00000003645	ENSOART00000003958	GO:0005515(protein binding)	NA	NA	NA		0	0.11359	0	0.059814	0	0	0	6	0	3	0	0
ENSOARG00000003646	chr2	238803873	238810603	-	SYTL1	ENSOART00000003962	GO:0005886(plasma membrane);GO:0006886(intracellular protein transport);GO:0006887(exocytosis);GO:0017137(Rab GTPase binding)	NA	K17598	NA	synaptotagmin like 1 [Source:NCBI gene;Acc:101113996]	0.007002	0.046009	0.104741	0.046251	0.069452	0.075294	2	10	20	9	13	14
ENSOARG00000003651	chr14	61658790	61665827	-	ZNF772	ENSOART00000003963;ENSOART00000003964	GO:0003676(nucleic acid binding);GO:0005622(intracellular);GO:0006355(regulation of transcription, DNA-templated);GO:0046872(metal ion binding);GO:0046872(metal ion binding)	05168(Herpes simplex virus 1 infection);05168(Herpes simplex virus 1 infection)	K09228	NA	zinc finger protein 772 [Source:NCBI gene;Acc:101114551]	0.0530525	0.153952	0.129966	0.254785	0.284351	0.31041	10	29	23	42	47	53
ENSOARG00000003659	chr14	61676070	61685415	+	ZNF773	ENSOART00000003972	GO:0003676(nucleic acid binding);GO:0005622(intracellular);GO:0006355(regulation of transcription, DNA-templated);GO:0046872(metal ion binding)	05168(Herpes simplex virus 1 infection)	K09228	NA	zinc finger protein 773 [Source:NCBI gene;Acc:101105270]	0.423292	0.303258	0.514984	0.618296	0.40244	0.261506	205	163	249	288	188	125
ENSOARG00000003661	chr13	72008972	72131394	+	TOX2	ENSOART00000003978	GO:0000978(RNA polymerase II proximal promoter sequence-specific DNA binding);GO:0001228(DNA-binding transcription activator activity, RNA polymerase II-specific);GO:0003677(DNA binding);GO:0005634(nucleus);GO:0005654(nucleoplasm);GO:0045944(positive regulation of transcription by RNA polymerase II)	NA	NA	NA	TOX high mobility group box family member 2 [Source:NCBI gene;Acc:101107885]	0	0	0.04197	0.151454	0.124218	0.104806	0	0	8	27	22	19
ENSOARG00000003664	chr14	61696108	61704806	-	ENSOARG00000003664	ENSOART00000003980	GO:0003676(nucleic acid binding);GO:0005622(intracellular);GO:0006355(regulation of transcription, DNA-templated);GO:0046872(metal ion binding)	NA	NA	NA		0.143481	0.093091	0.512759	0.688406	0.350186	0.268517	19	14	66	85	44	34
ENSOARG00000003673	chr14	61728457	61769743	-	ZNF550	ENSOART00000003984	GO:0003676(nucleic acid binding);GO:0005622(intracellular);GO:0006355(regulation of transcription, DNA-templated);GO:0046872(metal ion binding)	NA	NA	NA	zinc finger protein 550 [Source:HGNC Symbol;Acc:HGNC:28643]	0.864145	0.511291	0.76484	0.840655	0.901078	0.892261	302	198	267	283	303	307
ENSOARG00000003678	chr14	61752440	61759253	+	ENSOARG00000003678	ENSOART00000003991	GO:0003676(nucleic acid binding);GO:0005622(intracellular);GO:0006355(regulation of transcription, DNA-templated);GO:0046872(metal ion binding)	05168(Herpes simplex virus 1 infection)	K09228	NA	zinc finger protein OZF-like [Source:NCBI gene;Acc:101115059]	0.725089	0.288568	0.359074	0.669103	0.48981	0.492454	131	58	65	116	85	88
ENSOARG00000003684	chr25	41481569	41482702	+	ENSOARG00000003684	ENSOART00000004000	GO:0001601(peptide YY receptor activity);GO:0001602(pancreatic polypeptide receptor activity);GO:0004930(G protein-coupled receptor activity);GO:0004983(neuropeptide Y receptor activity);GO:0007165(signal transduction);GO:0007186(G protein-coupled receptor signaling pathway);GO:0007218(neuropeptide signaling pathway);GO:0016020(membrane);GO:0016021(integral component of membrane)	04080(Neuroactive ligand-receptor interaction)	K04206	NA	neuropeptide Y receptor type 4 [Source:NCBI gene;Acc:101113823]	0	0	0	0.016021	0	0.021793	0	0	0	2	0	3
ENSOARG00000003687	chr14	61779658	61785173	-	ENSOARG00000003687	ENSOART00000004001	GO:0003676(nucleic acid binding);GO:0005622(intracellular);GO:0006355(regulation of transcription, DNA-templated);GO:0046872(metal ion binding)	05168(Herpes simplex virus 1 infection)	K09228	NA	zinc finger protein 416-like [Source:NCBI gene;Acc:101106962]	0.130742	0.187976	0.184029	0.595886	0.657579	0.245245	25	40	35	110	121	46
ENSOARG00000003690	chr3	206931552	206966074	-	ENSOARG00000003690	ENSOART00000004011	GO:0005044(scavenger receptor activity);GO:0006898(receptor-mediated endocytosis);GO:0016020(membrane);GO:0016021(integral component of membrane)	NA	NA	NA		0.018392	0	0	0	0	0	8	0	0	0	0	0
ENSOARG00000003692	chr14	38259360	38310400	+	ENSOARG00000003692	ENSOART00000004024	NA	NA	K23223	NA	polyamine modulated factor 1 binding protein 1 [Source:NCBI gene;Acc:101114461]	0	0	0	0	0.0057	0	0	0	0	0	3	0
ENSOARG00000003697	chr22	14887338	14890450	+	SLC35G1	ENSOART00000004012	GO:0005789(endoplasmic reticulum membrane);GO:0005886(plasma membrane);GO:0016020(membrane);GO:0016021(integral component of membrane);GO:0051480(regulation of cytosolic calcium ion concentration);GO:1990034(calcium ion export across plasma membrane)	NA	NA	NA	solute carrier family 35 member G1 [Source:HGNC Symbol;Acc:HGNC:26607]	0.642444	0.531462	0.440265	0.580325	0.084	0.194263	64	59	44	56	9	19
ENSOARG00000003700	chr1	22257936	22260133	-	ENSOARG00000003700	ENSOART00000004015	NA	NA	NA	NA		0.199486	0.329352	0.455957	0.200035	0.442407	0.278576	16	28	35	15	33	21
ENSOARG00000003703	chr4	60565422	60759733	+	AOAH	ENSOART00000004031	GO:0005509(calcium ion binding);GO:0008653(lipopolysaccharide metabolic process);GO:0016788(hydrolase activity, acting on ester bonds);GO:0050528(acyloxyacyl hydrolase activity);GO:0050728(negative regulation of inflammatory response)	NA	K01065	EC:3.1.1.77	acyloxyacyl hydrolase [Source:NCBI gene;Acc:101115787]	0.220649	0.093658	0.42953	0.38741	0.406016	0.54861	43	20	83	72	75	104
ENSOARG00000003706	chr14	61836094	61838620	+	ENSOARG00000003706	ENSOART00000004025	GO:0003676(nucleic acid binding);GO:0005622(intracellular);GO:0006355(regulation of transcription, DNA-templated)	NA	NA	NA		0.235591	0.209498	0.34222	0.476678	0.564877	0.375814	16	15	22	30	35	24
ENSOARG00000003716	chr1	22406675	22422810	+	ENSOARG00000003716	ENSOART00000004034	GO:0016020(membrane);GO:0016021(integral component of membrane)	NA	NA	NA		0	0.062411	0	0	0	0	0	8	0	0	0	0
ENSOARG00000003724	chr14	61960179	61972730	+	ENSOARG00000003724	ENSOART00000004040	GO:0003676(nucleic acid binding);GO:0005622(intracellular);GO:0006355(regulation of transcription, DNA-templated);GO:0046872(metal ion binding)	05168(Herpes simplex virus 1 infection)	K09228	NA	zinc finger protein 211-like [Source:NCBI gene;Acc:101110168]	0.173043	0.101355	0.207255	0.382009	0.21215	0.329459	34	22	40	71	40	63
ENSOARG00000003729	chr5	56281739	56342728	-	JAKMIP2	ENSOART00000004050	GO:0005794(Golgi apparatus);GO:0008017(microtubule binding);GO:0019900(kinase binding)	NA	NA	NA	janus kinase and microtubule interacting protein 2 [Source:NCBI gene;Acc:101115029]	0	0	0	0	0	0.024115	0	0	0	0	0	7
ENSOARG00000003733	chr17	4832841	4882002	+	TMEM154	ENSOART00000004052;ENSOART00000004054	GO:0016020(membrane);GO:0016021(integral component of membrane);GO:0016021(integral component of membrane)	NA	NA	NA	Ovis aries transmembrane protein 154 (TMEM154), mRNA. [Source:RefSeq mRNA;Acc:NM_001306112]	0.193883	0.0826966	0.0461837	0.0993281	0.261898	0.0441265	14	7	4	7	18	4
ENSOARG00000003735	chr14	62013073	62019564	+	ENSOARG00000003735	ENSOART00000004053	GO:0003676(nucleic acid binding);GO:0005622(intracellular);GO:0006355(regulation of transcription, DNA-templated);GO:0046872(metal ion binding)	05168(Herpes simplex virus 1 infection)	K09228	NA	zinc finger protein 211-like [Source:NCBI gene;Acc:105601916]	0.855551	0.361771	1.22135	1.52264	1.44063	1.09477	149	70	213	255	242	188
ENSOARG00000003737	chr21	5284692	5298388	-	ENSOARG00000003737	ENSOART00000004060	GO:0005515(protein binding);GO:0008270(zinc ion binding);GO:0046872(metal ion binding)	NA	K12019	NA	tripartite motif-containing protein 64-like [Source:NCBI gene;Acc:101112434]	0.021982	0.01029	0.007557	0.01466	0.030486	0	15	8	5	10	20	0
ENSOARG00000003739	chr11	35636255	35657435	-	ENSOARG00000003739	ENSOART00000004063	GO:0005216(ion channel activity);GO:0005891(voltage-gated calcium channel complex);GO:0006811(ion transport);GO:0008332(low voltage-gated calcium channel activity);GO:0016020(membrane);GO:0016021(integral component of membrane);GO:0034220(ion transmembrane transport);GO:0055085(transmembrane transport);GO:0070509(calcium ion import);GO:0070588(calcium ion transmembrane transport)	NA	NA	NA		0.300926	0.162764	0.124857	0.238294	0.18378	0.145895	96	58	40	74	57	46
ENSOARG00000003740	chr1	234108818	234120665	-	SUCNR1	ENSOART00000004064	GO:0002001(renin secretion into blood stream);GO:0002281(macrophage activation involved in immune response);GO:0004930(G protein-coupled receptor activity);GO:0007165(signal transduction);GO:0007186(G protein-coupled receptor signaling pathway);GO:0016020(membrane);GO:0016021(integral component of membrane);GO:0032611(interleukin-1 beta production);GO:0038023(signaling receptor activity);GO:00425…	04024(cAMP signaling pathway)	K10042	NA	succinate receptor 1 [Source:NCBI gene;Acc:101122570]	0.053813	0.016733	0.018673	0.072232	0.035719	0.012859	32	11	12	42	21	8
ENSOARG00000003744	chr14	38339927	38344098	-	ENSOARG00000003744	ENSOART00000004073	GO:0004252(serine-type endopeptidase activity);GO:0005576(extracellular region);GO:0006508(proteolysis);GO:0007219(Notch signaling pathway);GO:0009617(response to bacterium);GO:0030492(hemoglobin binding)	NA	K16142	NA	haptoglobin [Source:NCBI gene;Acc:101102413]	0.249282	2.35968	1.14612	0.116894	0.087651	0.114185	34	351	154	16	12	16
ENSOARG00000003760	chr14	38376727	38389909	-	DHODH	ENSOART00000004086	GO:0003824(catalytic activity);GO:0004152(dihydroorotate dehydrogenase activity);GO:0005654(nucleoplasm);GO:0005737(cytoplasm);GO:0005739(mitochondrion);GO:0005829(cytosol);GO:0006207('de novo' pyrimidine nucleobase biosynthetic process);GO:0016020(membrane);GO:0016627(oxidoreductase activity, acting on the CH-CH group of donors);GO:0055114(oxidation-reduction process)	00240(Pyrimidine metabolism)	K00254	EC:1.3.5.2	dihydroorotate dehydrogenase (quinone) [Source:NCBI gene;Acc:101102664]	1.21644	1.47135	0.906278	1.52703	1.49274	1.10955	199	266	148	240	235	178
ENSOARG00000003761	chr23	4433957	4434439	-	ENSOARG00000003761	ENSOART00000004084	GO:0003735(structural constituent of ribosome);GO:0005622(intracellular);GO:0005840(ribosome);GO:0006412(translation)	03010(Ribosome)	K02889	NA	60S ribosomal protein L21-like [Source:NCBI gene;Acc:101102357]	0.100501	0.291204	0.09996	0.19608	0.565062	0.450831	6	17	6	10	29	24
ENSOARG00000003762	chr7	99877786	99886280	-	PATL2	ENSOART00000004092	GO:0000290(deadenylation-dependent decapping of nuclear-transcribed mRNA);GO:0000932(P-body);GO:0005634(nucleus);GO:0005737(cytoplasm);GO:0010607(negative regulation of cytoplasmic mRNA processing body assembly)	NA	NA	NA	PAT1 homolog 2 [Source:NCBI gene;Acc:101116735]	0.450422	0.622519	0.436523	0.274933	0.371562	0.253395	78	119	76	46	62	43
ENSOARG00000003769	chr1	103941951	103950559	+	TRIM46	ENSOART00000004091	GO:0000226(microtubule cytoskeleton organization);GO:0001578(microtubule bundle formation);GO:0001764(neuron migration);GO:0005515(protein binding);GO:0007409(axonogenesis);GO:0008270(zinc ion binding);GO:0043194(axon initial segment);GO:0044304(main axon);GO:0046872(metal ion binding);GO:0048490(anterograde synaptic vesicle transport);GO:0099612(protein localization to axon);GO:1903827(regulatio…	NA	K12022	NA	tripartite motif containing 46 [Source:NCBI gene;Acc:101105874]	0	0	0.014442	0.015602	0	0.040004	0	0	4	4	0	10
ENSOARG00000003772	chr23	6450587	6451117	-	ENSOARG00000003772	ENSOART00000004096	NA	NA	NA	NA	fibrinogen silencer-binding protein [Source:NCBI gene;Acc:101103027]	0.127422	0.011406	0.010635	0.113322	0.00376	0	8	1	1	7	1	0
ENSOARG00000003773	chr11	35682867	35690105	-	ENSOARG00000003773	ENSOART00000004097	GO:0005216(ion channel activity);GO:0005245(voltage-gated calcium channel activity);GO:0005891(voltage-gated calcium channel complex);GO:0006811(ion transport);GO:0008332(low voltage-gated calcium channel activity);GO:0016020(membrane);GO:0016021(integral component of membrane);GO:0055085(transmembrane transport);GO:0070509(calcium ion import);GO:0070588(calcium ion transmembrane transport)	NA	NA	NA		0.274433	0.23696	0.183241	0.327955	0.154702	0.175021	45	43	30	52	25	29
ENSOARG00000003788	chr1	103953269	103957605	-	ENSOARG00000003788	ENSOART00000004114	GO:0016020(membrane);GO:0016021(integral component of membrane)	NA	K06568	NA	mucin 1, cell surface associated [Source:NCBI gene;Acc:101106133]	0.18826	0	0.027517	0.079412	0.064423	0.171041	36	0	6	15	12	32
ENSOARG00000003794	chr14	62296963	62316194	+	ENSOARG00000003794	ENSOART00000004122	GO:0003676(nucleic acid binding);GO:0005622(intracellular);GO:0006355(regulation of transcription, DNA-templated);GO:0016020(membrane);GO:0016021(integral component of membrane)	NA	NA	NA		0	0	0	0	0.081231	0	0	0	0	0	3	0
ENSOARG00000003808	chr7	99966644	99996708	+	TRIM69	ENSOART00000004136	GO:0004842(ubiquitin-protein transferase activity);GO:0005515(protein binding);GO:0005634(nucleus);GO:0005737(cytoplasm);GO:0016567(protein ubiquitination);GO:0016607(nuclear speck);GO:0046872(metal ion binding)	NA	K12034	EC:2.3.2.27	tripartite motif containing 69 [Source:NCBI gene;Acc:101120839]	0	0	0	0.059759	0	0.152494	0	0	0	10	0	25
ENSOARG00000003811	chr14	38521019	38537134	+	ZNF821	ENSOART00000004140	GO:0003676(nucleic acid binding)	NA	NA	NA	zinc finger protein 821 [Source:NCBI gene;Acc:101103172]	1.17542	1.27493	1.31499	1.31696	0.799591	1.15723	218	261	244	235	143	211
ENSOARG00000003813	chr24	3841293	3849738	+	ENSOARG00000003813	ENSOART00000004143	NA	NA	NA	NA	chromosome 24 open reading frame, human C16orf71 [Source:NCBI gene;Acc:101103526]	0.119211	0.132357	0.086158	0.134656	0.164836	0.134879	20	24	14	21	26	22
ENSOARG00000003816	chrX	76342258	76346686	-	ENSOARG00000003816	ENSOART00000004144	NA	NA	NA	NA		0	0	0	0.040623	0	0	0	0	0	4	0	0
ENSOARG00000003817	chr25	10061438	10523859	+	RYR2	ENSOART00000004152	GO:0001666(response to hypoxia);GO:0002027(regulation of heart rate);GO:0003143(embryonic heart tube morphogenesis);GO:0003220(left ventricular cardiac muscle tissue morphogenesis);GO:0003300(cardiac muscle hypertrophy);GO:0005216(ion channel activity);GO:0005219(ryanodine-sensitive calcium-release channel activity);GO:0005262(calcium channel activity);GO:0005509(calcium ion binding);GO:0005513(d…	04020(Calcium signaling pathway);04024(cAMP signaling pathway);04260(Cardiac muscle contraction);04261(Adrenergic signaling in cardiomyocytes);04371(Apelin signaling pathway);04713(Circadian entrainment);04911(Insulin secretion);04921(Oxytocin signaling pathway);04972(Pancreatic secretion);05410(Hypertrophic cardiomyopathy (HCM));05412(Arrhythmogenic right ventricular cardiomyopathy (ARVC));05414…	K04962	NA	ryanodine receptor 2 [Source:NCBI gene;Acc:101118500]	0.176812	0.041285	0.083195	0.122447	0.13695	0.052342	273	71	129	183	204	80
ENSOARG00000003822	chr20	50972069	50985668	-	IRF4	ENSOART00000004151	GO:0000788(nuclear nucleosome);GO:0000978(RNA polymerase II proximal promoter sequence-specific DNA binding);GO:0001228(DNA-binding transcription activator activity, RNA polymerase II-specific);GO:0003700(DNA-binding transcription factor activity);GO:0005515(protein binding);GO:0005654(nucleoplasm);GO:0006355(regulation of transcription, DNA-templated);GO:0034122(negative regulation of toll-like …	04659(Th17 cell differentiation)	K09445	NA	interferon regulatory factor 4 [Source:NCBI gene;Acc:101111234]	0.257431	0.060179	0.2006	0.265615	0.138875	0.141701	66	18	52	66	35	36
ENSOARG00000003825	chr13	25018952	25320219	+	GPR158	ENSOART00000004158	GO:0004930(G protein-coupled receptor activity);GO:0007186(G protein-coupled receptor signaling pathway);GO:0016020(membrane);GO:0016021(integral component of membrane);GO:0072659(protein localization to plasma membrane)	NA	K08469	NA	G protein-coupled receptor 158 [Source:NCBI gene;Acc:101106191]	0.009571	0	0	0	0	0	4	0	0	0	0	0
ENSOARG00000003826	chr12	2372730	2391435	-	NUAK2	ENSOART00000004154	GO:0000287(magnesium ion binding);GO:0004672(protein kinase activity);GO:0004674(protein serine/threonine kinase activity);GO:0005524(ATP binding);GO:0006468(protein phosphorylation);GO:0016607(nuclear speck);GO:0030036(actin cytoskeleton organization);GO:0042149(cellular response to glucose starvation);GO:0043066(negative regulation of apoptotic process)	NA	K08800	EC:2.7.11.1	NUAK family kinase 2 [Source:NCBI gene;Acc:101114290]	0.95293	0.305299	0.618256	1.15109	0.44504	0.415388	198	71	129	231	90	85
ENSOARG00000003829	chr3	207000822	207038557	-	ENSOARG00000003829	ENSOART00000004169	GO:0005044(scavenger receptor activity);GO:0006898(receptor-mediated endocytosis);GO:0016020(membrane);GO:0016021(integral component of membrane)	NA	NA	NA		0.011937	0	0.014501	0	0.009099	0	6	0	7	0	4	0
ENSOARG00000003831	chr14	62517428	62522792	+	ENSOARG00000003831	ENSOART00000004159;ENSOART00000004160	GO:0003676(nucleic acid binding);GO:0005622(intracellular);GO:0006355(regulation of transcription, DNA-templated);GO:0006355(regulation of transcription, DNA-templated)	NA	NA	NA		0.277067	0.733803	0.730026	0.505912	0.444413	0.467337	22	62	55	37	33	35
ENSOARG00000003836	chr2	238956349	239007114	+	SLC9A1	ENSOART00000004165;ENSOART00000004170	GO:0005654(nucleoplasm);GO:0005737(cytoplasm);GO:0005886(plasma membrane);GO:0005887(integral component of plasma membrane);GO:0006811(ion transport);GO:0006812(cation transport);GO:0006814(sodium ion transport);GO:0006883(cellular sodium ion homeostasis);GO:0006885(regulation of pH);GO:0010447(response to acidic pH);GO:0010613(positive regulation of cardiac muscle hypertrophy);GO:0010882(regulat…	04024(cAMP signaling pathway);04260(Cardiac muscle contraction);04261(Adrenergic signaling in cardiomyocytes);04371(Apelin signaling pathway);04810(Regulation of actin cytoskeleton);04919(Thyroid hormone signaling pathway);04970(Salivary secretion);04971(Gastric acid secretion);04972(Pancreatic secretion);04976(Bile secretion);05205(Proteoglycans in cancer);05205(Proteoglycans in cancer)	K05742	NA	solute carrier family 9 member A1 [Source:NCBI gene;Acc:494435]	1.4954	1.49822	2.46272	1.68334	2.29857	1.67924	444	493	732	482	658	491
ENSOARG00000003837	chr21	43647082	43651665	+	TMEM151A	ENSOART00000004164	NA	NA	NA	NA	transmembrane protein 151A [Source:HGNC Symbol;Acc:HGNC:28497]	0	0.023872	0	0	0	0	0	4	0	0	0	0
ENSOARG00000003839	chr18	65614607	65617177	-	ENSOARG00000003839	ENSOART00000004166	NA	NA	NA	NA		0	0.345105	0.273868	0	0	0	0	22	16	0	0	0
ENSOARG00000003849	chr21	41562312	41567598	-	RCOR2	ENSOART00000004187	GO:0003677(DNA binding);GO:0003700(DNA-binding transcription factor activity);GO:0003714(transcription corepressor activity);GO:0005634(nucleus);GO:0005667(transcription factor complex);GO:0019899(enzyme binding);GO:0045892(negative regulation of transcription, DNA-templated)	NA	NA	NA	REST corepressor 2 [Source:NCBI gene;Acc:101115081]	0.241748	0.072929	0.133561	0.70427	0.692468	0.661981	78	26	43	217	213	208
ENSOARG00000003851	chr2	239013708	239014182	-	ENSOARG00000003851	ENSOART00000004186	NA	NA	NA	NA		0	0.358667	0.143445	0	0.174791	0	0	21	8	0	9	0
ENSOARG00000003854	chr25	12737397	12808550	+	ENSOARG00000003854	ENSOART00000004189	GO:0003676(nucleic acid binding);GO:0005622(intracellular);GO:0006355(regulation of transcription, DNA-templated);GO:0046872(metal ion binding)	NA	NA	NA		0.395366	0.252691	0.443958	0.310134	0.389355	0.347016	111	79	125	84	106	96
ENSOARG00000003855	chr12	2410066	2415426	-	KLHDC8A	ENSOART00000004192	GO:0005515(protein binding)	NA	NA	NA	kelch domain containing 8A [Source:NCBI gene;Acc:101110350]	0	0.038293	0	0	0.106033	0	0	4	0	0	10	0
ENSOARG00000003862	chr14	38665653	38718067	+	PHLPP2	ENSOART00000004200	GO:0003824(catalytic activity);GO:0005515(protein binding);GO:0005737(cytoplasm)	04151(PI3K-Akt signaling pathway)	K16340	EC:3.1.3.16	PH domain and leucine rich repeat protein phosphatase 2 [Source:NCBI gene;Acc:101104420]	1.28534	1.13747	1.46466	1.23598	1.61392	1.26497	550	538	626	509	665	533
ENSOARG00000003870	chr11	42353843	42358513	+	AOC2	ENSOART00000004204	GO:0005507(copper ion binding);GO:0007601(visual perception);GO:0008131(primary amine oxidase activity);GO:0009308(amine metabolic process);GO:0016491(oxidoreductase activity);GO:0046872(metal ion binding);GO:0048038(quinone binding);GO:0055114(oxidation-reduction process)	00260(Glycine, serine and threonine metabolism);00350(Tyrosine metabolism);00360(Phenylalanine metabolism);00410(beta-Alanine metabolism)	K00276	EC:1.4.3.21	amine oxidase, copper containing 2 [Source:NCBI gene;Acc:101106783]	0.382639	0.444378	0.463434	0.529504	0.609871	0.255711	93	119	112	123	142	61
ENSOARG00000003871	chr20	16465818	16479480	-	PRPH2	ENSOART00000004205	GO:0001750(photoreceptor outer segment);GO:0007601(visual perception);GO:0016020(membrane);GO:0016021(integral component of membrane);GO:0060041(retina development in camera-type eye)	NA	K17343	NA	peripherin 2 [Source:NCBI gene;Acc:101109569]	0	0.022017	0	0	0	0	0	3	0	0	0	0
ENSOARG00000003872	chr2	139186849	139193920	-	DHRS9	ENSOART00000004209	GO:0004022(alcohol dehydrogenase (NAD) activity);GO:0004745(retinol dehydrogenase activity);GO:0008209(androgen metabolic process);GO:0016020(membrane);GO:0016021(integral component of membrane);GO:0030176(integral component of endoplasmic reticulum membrane);GO:0042448(progesterone metabolic process);GO:0042904(9-cis-retinoic acid biosynthetic process);GO:0047023(androsterone dehydrogenase activ…	NA	NA	NA	dehydrogenase/reductase 9 [Source:HGNC Symbol;Acc:HGNC:16888]	0	0.109905	0.08785	0.248143	0	0.031108	0	15	11	30	0	4
ENSOARG00000003875	chr2	239081805	239088254	+	TENT5B	ENSOART00000004211	GO:1990817(RNA adenylyltransferase activity)	NA	K23033	EC:2.7.7.-	terminal nucleotidyltransferase 5B [Source:NCBI gene;Acc:101109074]	0.141591	0.097849	0.027069	0	0.070227	0.137398	20	16	4	0	10	19
ENSOARG00000003884	chr15	34695790	34703990	-	ENSOARG00000003884	ENSOART00000004222	NA	NA	NA	NA		0.306741	0.524736	0.281437	1.23012	0.577901	0.681309	23	43	21	88	41	50
ENSOARG00000003885	chr24	3853206	3859554	-	ENSOARG00000003885	ENSOART00000004223	GO:0003676(nucleic acid binding);GO:0003700(DNA-binding transcription factor activity);GO:0005622(intracellular);GO:0005634(nucleus);GO:0006355(regulation of transcription, DNA-templated)	NA	K09229	NA	zinc finger protein 500 [Source:NCBI gene;Acc:101103529]	0.33106	0.213993	0.178137	0.269289	0.317859	0.545036	33	24	18	26	31	53
ENSOARG00000003901	chr14	38887068	38896402	+	ZNF19	ENSOART00000004238	GO:0003676(nucleic acid binding);GO:0005622(intracellular);GO:0006355(regulation of transcription, DNA-templated);GO:0046872(metal ion binding)	05168(Herpes simplex virus 1 infection)	K09228	NA	zinc finger protein 19 [Source:NCBI gene;Acc:101105593]	0.439233	0.425435	0.36501	0.670388	0.397122	0.42545	236	253	196	347	206	225
ENSOARG00000003904	chr12	28829200	28833206	+	ENSOARG00000003904	ENSOART00000004241	GO:0000786(nucleosome);GO:0003677(DNA binding);GO:0005634(nucleus);GO:0005694(chromosome);GO:0046982(protein heterodimerization activity)	05034(Alcoholism);05202(Transcriptional misregulation in cancer);05322(Systemic lupus erythematosus)	K11253	NA	histone H3.3C-like [Source:NCBI gene;Acc:101115386]	0	0	0.053472	0	0	0	0	0	3	0	0	0
ENSOARG00000003908	chr4	92962196	92967553	+	IRF5	ENSOART00000004247	GO:0003700(DNA-binding transcription factor activity);GO:0005515(protein binding);GO:0005634(nucleus);GO:0005737(cytoplasm);GO:0006355(regulation of transcription, DNA-templated);GO:0006357(regulation of transcription by RNA polymerase II);GO:0019221(cytokine-mediated signaling pathway);GO:0032494(response to peptidoglycan);GO:0032495(response to muramyl dipeptide);GO:0042802(identical protein bi…	04620(Toll-like receptor signaling pathway)	K09446	NA	interferon regulatory factor 5 [Source:NCBI gene;Acc:101105408]	0.502262	0.448239	0.511333	1.03236	0.41933	0.653332	81	80	83	161	66	104
ENSOARG00000003911	chr14	38910127	38924638	+	ZNF23	ENSOART00000004249	GO:0003676(nucleic acid binding);GO:0005622(intracellular);GO:0006355(regulation of transcription, DNA-templated);GO:0046872(metal ion binding)	NA	NA	NA	zinc finger protein 23 [Source:NCBI gene;Acc:101105180]	0.619063	0.357744	0.300833	0.560585	0.538061	0.483869	316	202	154	276	265	243
ENSOARG00000003917	chr23	39034548	39035132	+	ENSOARG00000003917	ENSOART00000004254	GO:0003735(structural constituent of ribosome);GO:0005622(intracellular);GO:0005840(ribosome);GO:0006412(translation)	NA	NA	NA		0	0	0.05983	0	0	0	0	0	4	0	0	0
ENSOARG00000003923	chr14	38934821	38941676	+	TLE7	ENSOART00000004263	GO:0005515(protein binding);GO:0005634(nucleus);GO:0006355(regulation of transcription, DNA-templated)	NA	NA	NA	TLE family member 7 [Source:HGNC Symbol;Acc:HGNC:53648]	0.011225	0.024591	0.04854	0.00786	0.015978	0	6	14	25	4	8	0
ENSOARG00000003926	chr20	31188499	31494237	-	CARMIL1	ENSOART00000004284;ENSOART00000004283	GO:0005515(protein binding);GO:0005634(nucleus);GO:0005829(cytosol);GO:0005886(plasma membrane);GO:0016477(cell migration);GO:0016607(nuclear speck);GO:0030027(lamellipodium);GO:0030032(lamellipodium assembly);GO:0030335(positive regulation of cell migration);GO:0030838(positive regulation of actin filament polymerization);GO:0031252(cell leading edge);GO:0031529(ruffle organization);GO:0031941(f…	NA	K20493	NA	capping protein regulator and myosin 1 linker 1 [Source:NCBI gene;Acc:101116184]	0.588027	0.345201	0.396058	0.494563	0.836297	0.836457	272	176	183	220	371	380
ENSOARG00000003928	chr13	72383636	72412129	+	HNF4A	ENSOART00000004270	GO:0000978(RNA polymerase II proximal promoter sequence-specific DNA binding);GO:0000981(DNA-binding transcription factor activity, RNA polymerase II-specific);GO:0001102(RNA polymerase II activating transcription factor binding);GO:0001228(DNA-binding transcription activator activity, RNA polymerase II-specific);GO:0003323(type B pancreatic cell development);GO:0003677(DNA binding);GO:0003700(DN…	04152(AMPK signaling pathway);04950(Maturity onset diabetes of the young)	K07292	NA	hepatocyte nuclear factor 4 alpha [Source:NCBI gene;Acc:100534656]	0.14786	0.00969	0	0	0.016801	0.047678	50	4	0	0	6	16
ENSOARG00000003929	chr8	76307156	76315531	+	VIP	ENSOART00000004271	GO:0005179(hormone activity);GO:0005576(extracellular region);GO:0007189(adenylate cyclase-activating G protein-coupled receptor signaling pathway);GO:0010469(regulation of signaling receptor activity);GO:0032880(regulation of protein localization);GO:0045732(positive regulation of protein catabolic process);GO:0048255(mRNA stabilization);GO:0051428(peptide hormone receptor binding);GO:0070459(pr…	04024(cAMP signaling pathway);04080(Neuroactive ligand-receptor interaction)	K05264	NA	vasoactive intestinal peptide [Source:NCBI gene;Acc:100145884]	0	0	0	0	0	0.03268	0	0	0	0	0	8
ENSOARG00000003934	chr2	239171683	239173378	+	NR0B2	ENSOART00000004273	GO:0003714(transcription corepressor activity);GO:0005634(nucleus);GO:0005737(cytoplasm);GO:0007219(Notch signaling pathway);GO:0007623(circadian rhythm);GO:0010628(positive regulation of gene expression);GO:0010629(negative regulation of gene expression);GO:0019904(protein domain specific binding);GO:0032922(circadian regulation of gene expression);GO:0042803(protein homodimerization activity);G…	04976(Bile secretion)	K08563	NA	nuclear receptor subfamily 0 group B member 2 [Source:NCBI gene;Acc:101114500]	0.05523	0.059179	0	0.044344	0	0	5	6	0	4	0	0
ENSOARG00000003935	chr19	14906719	14955808	+	GASK1A	ENSOART00000004274	GO:0005576(extracellular region);GO:0005783(endoplasmic reticulum);GO:0005794(Golgi apparatus);GO:0043231(intracellular membrane-bounded organelle)	NA	NA	NA	golgi associated kinase 1A [Source:HGNC Symbol;Acc:HGNC:24485]	0.654311	0.367072	0.651986	0.570799	0.690844	0.882515	132	82	132	111	135	175
ENSOARG00000003936	chr14	38966407	38994430	-	CALB2	ENSOART00000004280	GO:0005509(calcium ion binding);GO:0005829(cytosol);GO:0005921(gap junction);GO:0098688(parallel fiber to Purkinje cell synapse);GO:0098793(presynapse);GO:0099509(regulation of presynaptic cytosolic calcium ion concentration);GO:0099534(calcium ion binding involved in regulation of presynaptic cytosolic calcium ion concentration)	NA	NA	NA	calbindin 2 [Source:NCBI gene;Acc:101105843]	0	0	0	0	0	0.037747	0	0	0	0	0	5
ENSOARG00000003952	chr15	34721952	34748374	-	NUCB2	ENSOART00000004295	GO:0005509(calcium ion binding);GO:0005793(endoplasmic reticulum-Golgi intermediate compartment);GO:0032099(negative regulation of appetite)	NA	K20371	NA	nucleobindin 2 [Source:NCBI gene;Acc:101114639]	0.377185	0.293751	0.664524	0.340953	0.345087	0.405774	167	144	294	146	147	177
ENSOARG00000003953	chr6	71801397	71837607	-	ENSOARG00000003953	ENSOART00000004296	GO:0004044(amidophosphoribosyltransferase activity);GO:0006164(purine nucleotide biosynthetic process);GO:0006189('de novo' IMP biosynthetic process);GO:0009113(purine nucleobase biosynthetic process);GO:0009116(nucleoside metabolic process);GO:0016740(transferase activity);GO:0016757(transferase activity, transferring glycosyl groups);GO:0046872(metal ion binding);GO:0051536(iron-sulfur cluster …	00230(Purine metabolism);00250(Alanine, aspartate and glutamate metabolism)	K00764	EC:2.4.2.14	phosphoribosyl pyrophosphate amidotransferase [Source:NCBI gene;Acc:101109095]	0.610609	0.122895	0.169591	0.591942	0.716355	0.569476	107	24	30	100	121	98
ENSOARG00000003960	chr12	2580837	2586767	+	ENSOARG00000003960	ENSOART00000004303	GO:0004672(protein kinase activity);GO:0005524(ATP binding);GO:0006468(protein phosphorylation)	NA	NA	NA	cyclin-dependent kinase 18 [Source:NCBI gene;Acc:101110858]	0.050283	0	0	0	0	0.037803	16	0	0	0	0	12
ENSOARG00000003962	chr11	17333810	17334712	-	CDK5R1	ENSOART00000004306	GO:0001764(neuron migration);GO:0002020(protease binding);GO:0003779(actin binding);GO:0005634(nucleus);GO:0005654(nucleoplasm);GO:0005737(cytoplasm);GO:0007158(neuron cell-cell adhesion);GO:0007411(axon guidance);GO:0007413(axonal fasciculation);GO:0007420(brain development);GO:0016533(protein kinase 5 complex);GO:0018105(peptidyl-serine phosphorylation);GO:0018107(peptidyl-threonine phosphoryla…	05010(Alzheimer disease);05030(Cocaine addiction)	K11716	NA	cyclin dependent kinase 5 regulatory subunit 1 [Source:NCBI gene;Acc:101120847]	0.454523	0.224449	0.196275	0.307077	0.067324	0.142423	45	25	20	29	7	14
ENSOARG00000003968	chr8	76466658	76471151	-	FBXO5	ENSOART00000004314	GO:0001556(oocyte maturation);GO:0005515(protein binding);GO:0005634(nucleus);GO:0005654(nucleoplasm);GO:0005737(cytoplasm);GO:0005819(spindle);GO:0006275(regulation of DNA replication);GO:0007057(spindle assembly involved in female meiosis I);GO:0007346(regulation of mitotic cell cycle);GO:0008284(positive regulation of cell population proliferation);GO:0010971(positive regulation of G2/M transi…	04114(Oocyte meiosis)	K10292	NA	F-box protein 5 [Source:NCBI gene;Acc:101103731]	0	0.028497	0.306391	0.200838	0	0.107674	0	5	41	26	0	15
ENSOARG00000003970	chr23	25668	32057	+	ENSOARG00000003970	ENSOART00000004313	GO:0016055(Wnt signaling pathway);GO:0042813(Wnt-activated receptor activity)	NA	NA	NA		0.729274	0.815117	0.618625	0.448957	0.115941	0.110603	25	31	22	15	4	4
ENSOARG00000003973	chr21	6401198	6622872	+	ENSOARG00000003973	ENSOART00000004317	GO:0004930(G protein-coupled receptor activity);GO:0005886(plasma membrane);GO:0007165(signal transduction);GO:0007186(G protein-coupled receptor signaling pathway);GO:0016020(membrane);GO:0016021(integral component of membrane)	NA	NA	NA		0	0	0	0.0520901	0	0	0	0	0	11	0	0
ENSOARG00000003988	chr3	207068439	207075844	-	ENSOARG00000003988	ENSOART00000004335	GO:0005044(scavenger receptor activity);GO:0006898(receptor-mediated endocytosis);GO:0016020(membrane);GO:0016021(integral component of membrane)	NA	NA	NA		0.326672	0.022386	0.042269	0	0	0.083555	64	5	9	0	0	16
ENSOARG00000003992	chr20	26608786	26621915	+	SLC44A4	ENSOART00000004348	GO:0005886(plasma membrane);GO:0008292(acetylcholine biosynthetic process);GO:0015220(choline transmembrane transporter activity);GO:0015871(choline transport);GO:0016020(membrane);GO:0016021(integral component of membrane);GO:0016324(apical plasma membrane);GO:0030307(positive regulation of cell growth);GO:0030974(thiamine pyrophosphate transmembrane transport);GO:0061526(acetylcholine secretion…	05231(Choline metabolism in cancer)	K15377	NA	solute carrier family 44 member 4 [Source:NCBI gene;Acc:101115996]	0.054774	0	0	0	0.016401	0	13	0	0	0	4	0
ENSOARG00000004000	chr2	139245027	139331632	+	ABCB11	ENSOART00000004358	GO:0000166(nucleotide binding);GO:0005524(ATP binding);GO:0015721(bile acid and bile salt transport);GO:0016020(membrane);GO:0016021(integral component of membrane);GO:0016887(ATPase activity);GO:0042626(ATPase activity, coupled to transmembrane movement of substances);GO:0045177(apical part of cell);GO:0046581(intercellular canaliculus);GO:0055085(transmembrane transport)	01522(Endocrine resistance);02010(ABC transporters);04976(Bile secretion);04979(Cholesterol metabolism)	K05664	NA	ATP binding cassette subfamily B member 11 [Source:NCBI gene;Acc:101121238]	0.079039	0.056486	0.038035	0.447175	0.092483	0.121324	35	27	17	186	39	52
ENSOARG00000004018	chr5	56804753	56891975	+	SPINK5	ENSOART00000004380	GO:0002787(negative regulation of antibacterial peptide production);GO:0004867(serine-type endopeptidase inhibitor activity);GO:0005515(protein binding);GO:0005576(extracellular region);GO:0005737(cytoplasm);GO:0005783(endoplasmic reticulum);GO:0005789(endoplasmic reticulum membrane);GO:0005829(cytosol);GO:0005938(cell cortex);GO:0009913(epidermal cell differentiation);GO:0030155(regulation of ce…	NA	NA	NA	serine protease inhibitor Kazal-type 5 [Source:NCBI gene;Acc:101116141]	0	0.036095	0	0.00464588	0.0627101	0.00923225	0	16	0	2	24	4
ENSOARG00000004025	chr21	6905345	6905953	-	ENSOARG00000004025	ENSOART00000004372	GO:0003676(nucleic acid binding);GO:0003723(RNA binding);GO:0004386(helicase activity);GO:0005524(ATP binding);GO:0005634(nucleus)	NA	NA	NA		0	0	0.236973	0	0	0	0	0	10	0	0	0
ENSOARG00000004028	chr23	328846	363505	+	PARD6G	ENSOART00000004374	GO:0005515(protein binding);GO:0007163(establishment or maintenance of cell polarity)	NA	NA	NA	par-6 family cell polarity regulator gamma [Source:HGNC Symbol;Acc:HGNC:16076]	0.416595	0.207435	0.15117	0.517822	0.15629	0.467267	50	28	18	59	18	55
ENSOARG00000004030	chr11	13779812	13783633	-	ENSOARG00000004030	ENSOART00000004378	GO:0005576(extracellular region);GO:0010466(negative regulation of peptidase activity);GO:0030414(peptidase inhibitor activity)	NA	NA	NA		0	0	0.139533	0	0	0	0	0	9	0	0	0
ENSOARG00000004038	chr15	74896927	74911872	+	F2	ENSOART00000004392	GO:0001530(lipopolysaccharide binding);GO:0001934(positive regulation of protein phosphorylation);GO:0004252(serine-type endopeptidase activity);GO:0005102(signaling receptor binding);GO:0005509(calcium ion binding);GO:0005576(extracellular region);GO:0005615(extracellular space);GO:0006508(proteolysis);GO:0007166(cell surface receptor signaling pathway);GO:0007596(blood coagulation);GO:0008201(h…	04072(Phospholipase D signaling pathway);04080(Neuroactive ligand-receptor interaction);04610(Complement and coagulation cascades);04611(Platelet activation);04810(Regulation of actin cytoskeleton);05200(Pathways in cancer)	K01313	EC:3.4.21.5	coagulation factor II, thrombin [Source:NCBI gene;Acc:100307041]	0.018889	0	0	0.027188	0.031862	0	6	0	0	8	9	0
ENSOARG00000004040	chr24	26206479	26210145	+	TBX6	ENSOART00000004394	GO:0000122(negative regulation of transcription by RNA polymerase II);GO:0000790(nuclear chromatin);GO:0000980(RNA polymerase II distal enhancer sequence-specific DNA binding);GO:0001085(RNA polymerase II transcription factor binding);GO:0001102(RNA polymerase II activating transcription factor binding);GO:0001707(mesoderm formation);GO:0001708(cell fate specification);GO:0003677(DNA binding);GO:…	NA	K10180	NA	T-box 6 [Source:NCBI gene;Acc:101115502]	0.101392	0.039265	0.129003	0.04214	0.061843	0	15	7	19	6	9	0
ENSOARG00000004050	chr3	2948421	2956989	+	ENSOARG00000004050	ENSOART00000004401	NA	00562(Inositol phosphate metabolism);04070(Phosphatidylinositol signaling system)	K20278	EC:3.1.3.36	inositol polyphosphate-5-phosphatase E [Source:NCBI gene;Acc:101115530]	0.244162	0.317419	0.254647	0.260615	0.254988	0.314041	113	163	118	116	114	143
ENSOARG00000004059	chr11	42419764	42428625	+	G6PC	ENSOART00000004412	GO:0004346(glucose-6-phosphatase activity);GO:0005783(endoplasmic reticulum);GO:0005789(endoplasmic reticulum membrane);GO:0005977(glycogen metabolic process);GO:0005980(glycogen catabolic process);GO:0006094(gluconeogenesis);GO:0006641(triglyceride metabolic process);GO:0008202(steroid metabolic process);GO:0010468(regulation of gene expression);GO:0015760(glucose-6-phosphate transport);GO:00160…	00010(Glycolysis / Gluconeogenesis);00052(Galactose metabolism);00500(Starch and sucrose metabolism);04068(FoxO signaling pathway);04151(PI3K-Akt signaling pathway);04152(AMPK signaling pathway);04910(Insulin signaling pathway);04920(Adipocytokine signaling pathway);04922(Glucagon signaling pathway);04931(Insulin resistance);04973(Carbohydrate digestion and absorption)	K01084	EC:3.1.3.9	glucose-6-phosphatase catalytic subunit [Source:NCBI gene;Acc:100037689]	0.549536	0.058797	0	0	0	0	64	8	0	0	0	0
ENSOARG00000004062	chr21	6934489	6998696	+	RAB38	ENSOART00000004413	GO:0003924(GTPase activity);GO:0005525(GTP binding);GO:0005739(mitochondrion);GO:0005764(lysosome);GO:0005769(early endosome);GO:0005794(Golgi apparatus);GO:0005802(trans-Golgi network);GO:0007005(mitochondrion organization);GO:0016020(membrane);GO:0016192(vesicle-mediated transport);GO:0030742(GTP-dependent protein binding);GO:0031982(vesicle);GO:0033162(melanosome membrane);GO:0035646(endosome …	NA	K07923	NA	RAB38, member RAS oncogene family [Source:NCBI gene;Acc:101122822]	0.049872	0.301976	0.347947	0.144931	0.048988	0.326325	4	26	27	11	4	25
ENSOARG00000004067	chr14	39695273	39705116	+	CCNE1	ENSOART00000004424	GO:0000079(regulation of cyclin-dependent protein serine/threonine kinase activity);GO:0000082(G1/S transition of mitotic cell cycle);GO:0000122(negative regulation of transcription by RNA polymerase II);GO:0000307(cyclin-dependent protein kinase holoenzyme complex);GO:0000723(telomere maintenance);GO:0005634(nucleus);GO:0005654(nucleoplasm);GO:0006270(DNA replication initiation);GO:0006468(prote…	04110(Cell cycle);04114(Oocyte meiosis);04115(p53 signaling pathway);04151(PI3K-Akt signaling pathway);04218(Cellular senescence);04934(Cushing syndrome);05161(Hepatitis B);05162(Measles);05165(Human papillomavirus infection);05166(Human T-cell leukemia virus 1 infection);05169(Epstein-Barr virus infection);05200(Pathways in cancer);05203(Viral carcinogenesis);05206(MicroRNAs in cancer);05215(Pro…	K06626	NA	cyclin E1 [Source:NCBI gene;Acc:101107124]	0.434704	0.692767	0.536412	0.854607	0.390253	0.790479	64	113	79	121	56	114
ENSOARG00000004071	chr26	5666629	5666778	-	ENSOARG00000004071	ENSOART00000004423	GO:0005576(extracellular region);GO:0006952(defense response)	NA	NA	NA		0	0	0	0.43638	0	0	0	0	0	7	0	0
ENSOARG00000004077	chr1	23015341	23049895	-	BEND5	ENSOART00000004431	GO:0003677(DNA binding);GO:0005794(Golgi apparatus);GO:0045892(negative regulation of transcription, DNA-templated)	NA	NA	NA	BEN domain containing 5 [Source:NCBI gene;Acc:101107646]	0.44042	0.295389	0.245973	0.520185	0.459487	0.248792	53	40	30	61	54	30
ENSOARG00000004099	chr4	47066563	47118713	+	CDHR3	ENSOART00000004465	GO:0005509(calcium ion binding);GO:0005886(plasma membrane);GO:0007156(homophilic cell adhesion via plasma membrane adhesion molecules);GO:0016020(membrane);GO:0016021(integral component of membrane)	NA	K16503	NA	cadherin related family member 3 [Source:NCBI gene;Acc:101104990]	0.218851	0.122754	0.214003	0.735909	0.371807	0.275067	63	39	62	203	103	78
ENSOARG00000004101	chr26	12910844	12911506	-	ENSOARG00000004101	ENSOART00000004458	GO:0005198(structural molecule activity);GO:0005886(plasma membrane);GO:0005923(bicellular tight junction);GO:0016020(membrane);GO:0016021(integral component of membrane);GO:0030054(cell junction)	04514(Cell adhesion molecules (CAMs));04530(Tight junction);04670(Leukocyte transendothelial migration);05160(Hepatitis C)	K06087	NA	claudin 22 [Source:NCBI gene;Acc:101107665]	0	0.185504	0.256365	0.082209	0.089051	0.172679	0	15	19	6	7	13
ENSOARG00000004104	chr2	139371222	139382831	+	SPC25	ENSOART00000004462	GO:0000777(condensed chromosome kinetochore);GO:0005829(cytosol);GO:0007052(mitotic spindle organization);GO:0007059(chromosome segregation);GO:0031262(Ndc80 complex)	NA	K11550	NA	SPC25, NDC80 kinetochore complex component [Source:NCBI gene;Acc:101121749]	0.200898	0.302229	0	0.441617	0.287103	0.390246	15	25	0	32	21	29
ENSOARG00000004110	chr9	47135612	47172856	-	LACTB2	ENSOART00000004469	GO:0003727(single-stranded RNA binding);GO:0004521(endoribonuclease activity);GO:0005759(mitochondrial matrix);GO:0008270(zinc ion binding);GO:0090502(RNA phosphodiester bond hydrolysis, endonucleolytic)	NA	K16639	EC:3.1.27.-	lactamase beta 2 [Source:NCBI gene;Acc:101104760]	0.782569	0.826059	0.640065	0.766785	0.605771	0.666465	375	438	307	354	280	315
ENSOARG00000004111	chr14	40097105	40345708	+	ZNF536	ENSOART00000004468;ENSOART00000004467	GO:0000122(negative regulation of transcription by RNA polymerase II);GO:0000978(RNA polymerase II proximal promoter sequence-specific DNA binding);GO:0001227(DNA-binding transcription repressor activity, RNA polymerase II-specific);GO:0003676(nucleic acid binding);GO:0044323(retinoic acid-responsive element binding);GO:0045665(negative regulation of neuron differentiation);GO:0048387(negative re…	NA	NA	NA	zinc finger protein 536 [Source:HGNC Symbol;Acc:HGNC:29025]	0.237662	0.177203	0.256572	0.411114	0.15969	0.318941	105	86	113	174	68	139
ENSOARG00000004119	chr11	35726535	35750603	-	MYCBPAP	ENSOART00000004481	NA	NA	NA	NA	MYCBP associated protein [Source:NCBI gene;Acc:101117522]	0.126646	0.101217	0.110303	0.161657	0.144013	0.151506	40	35	35	49	44	47
ENSOARG00000004121	chr26	15299144	15299353	-	ENSOARG00000004121	ENSOART00000004484	GO:0003735(structural constituent of ribosome);GO:0005622(intracellular);GO:0005840(ribosome);GO:0006412(translation)	NA	NA	NA		0	0.123913	0	0	0.493116	0.084658	0	4	0	0	11	2
ENSOARG00000004127	chr15	49993284	49999169	+	ENSOARG00000004127	ENSOART00000004489	GO:0005542(folic acid binding);GO:0061714(folic acid receptor activity);GO:0071231(cellular response to folic acid);GO:1904447(folate import across plasma membrane)	01523(Antifolate resistance);04144(Endocytosis)	K13649	NA	folate receptor 3 [Source:NCBI gene;Acc:101120775]	0	0	0.258123	0.038914	0.322724	0.546993	0	0	25	4	30	52
ENSOARG00000004134	chr1	234724666	235047039	-	MED12L	ENSOART00000004533;ENSOART00000004537	GO:0003712(transcription coregulator activity);GO:0006357(regulation of transcription by RNA polymerase II);GO:0008013(beta-catenin binding);GO:0016592(mediator complex);GO:0016592(mediator complex)	NA	NA	NA	mediator complex subunit 12 like [Source:HGNC Symbol;Acc:HGNC:16050]	0.188831	0.0794511	0.205786	0.332749	0.24214	0.244842	134	63	147	227	166	171
ENSOARG00000004150	chr5	7753295	7765452	+	ENSOARG00000004150	ENSOART00000004510	GO:0004930(G protein-coupled receptor activity);GO:0004984(olfactory receptor activity);GO:0005886(plasma membrane);GO:0007165(signal transduction);GO:0007186(G protein-coupled receptor signaling pathway);GO:0007608(sensory perception of smell);GO:0016020(membrane);GO:0016021(integral component of membrane);GO:0050896(response to stimulus);GO:0050911(detection of chemical stimulus involved in sen…	NA	NA	NA		0.066899	0	0.073146	0	0	0	7	0	8	0	0	0
ENSOARG00000004165	chr18	33441865	33444372	-	ISLR2	ENSOART00000004528	GO:0005515(protein binding);GO:0016020(membrane);GO:0016021(integral component of membrane)	NA	NA	NA	immunoglobulin superfamily containing leucine rich repeat 2 [Source:NCBI gene;Acc:101111321]	0	0	0	0	0	0.032775	0	0	0	0	0	8
ENSOARG00000004176	chr16	5036425	5047194	-	STC2	ENSOART00000004544	GO:0005179(hormone activity);GO:0005576(extracellular region);GO:0005783(endoplasmic reticulum);GO:0005794(Golgi apparatus);GO:0006874(cellular calcium ion homeostasis);GO:0006979(response to oxidative stress);GO:0010469(regulation of signaling receptor activity);GO:0010629(negative regulation of gene expression);GO:0019899(enzyme binding);GO:0020037(heme binding);GO:0030968(endoplasmic reticulum…	NA	NA	NA	stanniocalcin 2 [Source:NCBI gene;Acc:101109910]	0.258462	0.034796	0.109862	0.099841	0.098148	0.057243	26	4	11	10	10	6
ENSOARG00000004177	chr26	23418264	23418878	+	ENSOARG00000004177	ENSOART00000004545	GO:0005198(structural molecule activity);GO:0005886(plasma membrane);GO:0005923(bicellular tight junction);GO:0016020(membrane);GO:0016021(integral component of membrane);GO:0030054(cell junction)	04514(Cell adhesion molecules (CAMs));04530(Tight junction);04670(Leukocyte transendothelial migration);05160(Hepatitis C)	K06087	NA	claudin 23 [Source:NCBI gene;Acc:101113389]	0	0	0	0.118167	0	0	0	0	0	8	0	0
ENSOARG00000004194	chr8	78339758	78484825	+	TIAM2	ENSOART00000004570	GO:0005085(guanyl-nucleotide exchange factor activity);GO:0005089(Rho guanyl-nucleotide exchange factor activity);GO:0005096(GTPase activator activity);GO:0005515(protein binding);GO:0005737(cytoplasm);GO:0007165(signal transduction);GO:0016020(membrane);GO:0035023(regulation of Rho protein signal transduction);GO:0035556(intracellular signal transduction);GO:0043547(positive regulation of GTPase…	NA	NA	NA	T cell lymphoma invasion and metastasis 2 [Source:HGNC Symbol;Acc:HGNC:11806]	0.410093	0.612767	0.876341	0.568294	0.620956	0.570942	235	388	501	313	342	321
ENSOARG00000004195	chr25	15249309	15294594	-	SLC16A9	ENSOART00000004566	GO:0016020(membrane);GO:0016021(integral component of membrane);GO:0046415(urate metabolic process);GO:0055085(transmembrane transport)	NA	K08186	NA	solute carrier family 16 member 9 [Source:NCBI gene;Acc:101120546]	0.210035	0.180284	0.302494	0.217319	0.251621	0.277166	36	34	52	36	42	47
ENSOARG00000004197	chr16	5542669	5543300	+	ENSOARG00000004197	ENSOART00000004565	NA	NA	NA	NA		0	0	0	0	0.016304	0	0	0	0	0	2	0
ENSOARG00000004200	chr1	104019844	104029305	+	HCN3	ENSOART00000004568	GO:0005216(ion channel activity);GO:0005248(voltage-gated sodium channel activity);GO:0005249(voltage-gated potassium channel activity);GO:0005886(plasma membrane);GO:0005887(integral component of plasma membrane);GO:0006811(ion transport);GO:0006813(potassium ion transport);GO:0016020(membrane);GO:0016021(integral component of membrane);GO:0035725(sodium ion transmembrane transport);GO:0042391(r…	NA	K04956	NA	hyperpolarization activated cyclic nucleotide gated potassium channel 3 [Source:NCBI gene;Acc:101106647]	0.076158	0	0	0.033196	0.037593	0.032367	18	0	0	8	9	8
ENSOARG00000004205	chr18	65752451	65795160	-	MOK	ENSOART00000004581;ENSOART00000004582	GO:0000166(nucleotide binding);GO:0004672(protein kinase activity);GO:0004674(protein serine/threonine kinase activity);GO:0005524(ATP binding);GO:0005634(nucleus);GO:0005929(cilium);GO:0006468(protein phosphorylation);GO:0097546(ciliary base);GO:0097546(ciliary base)	NA	K08830	EC:2.7.11.22	MOK protein kinase [Source:NCBI gene;Acc:101120444]	0	0	0.00653161	0.0450669	0.0392315	0	0	0	1	7	7	0
ENSOARG00000004206	chr2	139391357	139458885	-	NOSTRIN	ENSOART00000004576	GO:0003677(DNA binding);GO:0005515(protein binding);GO:0005634(nucleus);GO:0016607(nuclear speck);GO:0045892(negative regulation of transcription, DNA-templated)	NA	K20126	NA	nitric oxide synthase trafficking [Source:NCBI gene;Acc:101122001]	1.83667	0.982564	1.15711	1.19086	1.43871	1.07422	305	181	193	191	231	176
ENSOARG00000004209	chr1	234827901	234829429	+	P2RY13	ENSOART00000004580	GO:0004930(G protein-coupled receptor activity);GO:0005783(endoplasmic reticulum);GO:0007165(signal transduction);GO:0007186(G protein-coupled receptor signaling pathway);GO:0007194(negative regulation of adenylate cyclase activity);GO:0016020(membrane);GO:0016021(integral component of membrane);GO:0035589(G protein-coupled purinergic nucleotide receptor signaling pathway);GO:0045028(G protein-co…	NA	NA	NA	purinergic receptor P2Y13 [Source:HGNC Symbol;Acc:HGNC:4537]	0.161908	0.010712	0.125328	0.103085	0.222909	0.166462	19	2	15	12	25	19
ENSOARG00000004212	chr4	113335388	113359688	-	ENSOARG00000004212	ENSOART00000004586	GO:0005515(protein binding)	NA	NA	NA		0.119708	0.145224	0.04716	0.128236	0.241478	0.131209	44	58	17	45	84	47
ENSOARG00000004213	chr13	25551112	25708589	+	MYO3A	ENSOART00000004597	GO:0000146(microfilament motor activity);GO:0000166(nucleotide binding);GO:0003774(motor activity);GO:0003779(actin binding);GO:0004672(protein kinase activity);GO:0005515(protein binding);GO:0005516(calmodulin binding);GO:0005524(ATP binding);GO:0005737(cytoplasm);GO:0006468(protein phosphorylation);GO:0007605(sensory perception of sound);GO:0016459(myosin complex);GO:0030175(filopodium);GO:0030…	NA	K08834	EC:2.7.11.1	myosin IIIA [Source:NCBI gene;Acc:101114632]	0.005856	0.010832	0	0	0	0	4	8	0	0	0	0
ENSOARG00000004214	chr15	50010450	50014708	+	FOLR1	ENSOART00000004585	GO:0001947(heart looping);GO:0003147(neural crest cell migration involved in heart formation);GO:0003253(cardiac neural crest cell migration involved in outflow tract morphogenesis);GO:0005542(folic acid binding);GO:0005634(nucleus);GO:0008144(drug binding);GO:0015884(folic acid transport);GO:0016323(basolateral plasma membrane);GO:0016324(apical plasma membrane);GO:0017015(regulation of transfor…	01523(Antifolate resistance);04144(Endocytosis)	K13649	NA	folate receptor alpha [Source:NCBI gene;Acc:101121199]	0	0	0	0.041017	0.141328	0	0	0	0	4	12	0
ENSOARG00000004216	chr8	78485460	78545053	-	TFB1M	ENSOART00000004587	GO:0000154(rRNA modification);GO:0000179(rRNA (adenine-N6,N6-)-dimethyltransferase activity);GO:0003723(RNA binding);GO:0006364(rRNA processing);GO:0008168(methyltransferase activity);GO:0008649(rRNA methyltransferase activity);GO:0016740(transferase activity);GO:0031167(rRNA methylation);GO:0032259(methylation);GO:0042645(mitochondrial nucleoid)	NA	K15266	EC:2.1.1.-	transcription factor B1, mitochondrial [Source:NCBI gene;Acc:101106438]	1.29455	1.60023	0.90061	1.91268	0.526521	1.16965	143	195	99	203	56	127
ENSOARG00000004220	chr14	42480069	42480618	+	ENSOARG00000004220	ENSOART00000004590	NA	NA	NA	NA		0.065686	0.237376	0.587178	0.122995	0.548918	0.009858	4	16	35	7	32	1
ENSOARG00000004223	chr20	16643960	16648906	+	PTCRA	ENSOART00000004594	NA	04330(Notch signaling pathway);05202(Transcriptional misregulation in cancer)	K06056	NA	pre T cell antigen receptor alpha [Source:NCBI gene;Acc:101110628]	0.061919	0	0.045903	0	0	0	6	0	5	0	0	0
ENSOARG00000004225	chr26	37502188	37503060	-	ENSOARG00000004225	ENSOART00000004596	GO:0016407(acetyltransferase activity);GO:0016740(transferase activity);GO:0016746(transferase activity, transferring acyl groups)	00232(Caffeine metabolism);00983(Drug metabolism - other enzymes);05204(Chemical carcinogenesis)	K00622	EC:2.3.1.5	arylamine N-acetyltransferase 1 [Source:NCBI gene;Acc:101120889]	0.718013	0.168308	0.206148	0.476444	0.382175	0.463039	68	18	20	44	35	43
ENSOARG00000004226	chr3	73678833	73847033	+	NRXN1	ENSOART00000004600	GO:0005246(calcium channel regulator activity);GO:0005730(nucleolus);GO:0005783(endoplasmic reticulum);GO:0005886(plasma membrane);GO:0007268(chemical synaptic transmission);GO:0007269(neurotransmitter secretion);GO:0007416(synapse assembly);GO:0007612(learning);GO:0009986(cell surface);GO:0030534(adult behavior);GO:0031965(nuclear membrane);GO:0031982(vesicle);GO:0032991(protein-containing compl…	NA	NA	NA	neurexin 1 [Source:HGNC Symbol;Acc:HGNC:8008]	0.095495	0.036251	0.020468	0.028332	0.106203	0.110455	27	12	6	8	29	30
ENSOARG00000004229	chr1	104031269	104040389	-	PKLR	ENSOART00000004605	GO:0000287(magnesium ion binding);GO:0003824(catalytic activity);GO:0004743(pyruvate kinase activity);GO:0006096(glycolytic process);GO:0016301(kinase activity);GO:0016310(phosphorylation);GO:0016740(transferase activity);GO:0030955(potassium ion binding)	00010(Glycolysis / Gluconeogenesis);00230(Purine metabolism);00620(Pyruvate metabolism);04910(Insulin signaling pathway);04930(Type II diabetes mellitus);04932(Non-alcoholic fatty liver disease (NAFLD));04950(Maturity onset diabetes of the young)	K12406	EC:2.7.1.40	pyruvate kinase L/R [Source:NCBI gene;Acc:780515]	0	0	0.0253458	0	0	0.0383359	0	0	6	0	0	8
ENSOARG00000004238	chr1	234845590	234870593	+	GPR87	ENSOART00000004614	GO:0004930(G protein-coupled receptor activity);GO:0007165(signal transduction);GO:0007186(G protein-coupled receptor signaling pathway);GO:0007194(negative regulation of adenylate cyclase activity);GO:0016020(membrane);GO:0016021(integral component of membrane);GO:0035589(G protein-coupled purinergic nucleotide receptor signaling pathway);GO:0045028(G protein-coupled purinergic nucleotide recept…	NA	K08389	NA	G protein-coupled receptor 87 [Source:NCBI gene;Acc:101117208]	0.026644	0.048143	0.030415	0.072904	0.037579	0.165887	4	8	5	10	6	24
ENSOARG00000004247	chr11	25687307	25687654	+	ENSOARG00000004247	ENSOART00000004625	GO:0016020(membrane);GO:0016021(integral component of membrane)	NA	NA	NA		0	0	0	0	0.005552	0.163767	0	0	0	0	1	7
ENSOARG00000004250	chr24	26248610	26254755	+	FAM57B	ENSOART00000004632	GO:0005783(endoplasmic reticulum);GO:0016020(membrane);GO:0016021(integral component of membrane);GO:0045599(negative regulation of fat cell differentiation);GO:0046513(ceramide biosynthetic process);GO:0050291(sphingosine N-acyltransferase activity)	NA	NA	NA	family with sequence similarity 57 member B [Source:NCBI gene;Acc:101123263]	0	0.17322	0	0	0	0	0	15	0	0	0	0
ENSOARG00000004253	chr11	13939705	13941126	-	ENSOARG00000004253	ENSOART00000004633	GO:0005125(cytokine activity);GO:0005576(extracellular region);GO:0005615(extracellular space);GO:0006935(chemotaxis);GO:0006955(immune response);GO:0008009(chemokine activity);GO:0010469(regulation of signaling receptor activity);GO:0035690(cellular response to drug);GO:0060326(cell chemotaxis)	04060(Cytokine-cytokine receptor interaction);04062(Chemokine signaling pathway);04064(NF-kappa B signaling pathway);04620(Toll-like receptor signaling pathway);04623(Cytosolic DNA-sensing pathway);05132(Salmonella infection);05163(Human cytomegalovirus infection)	K12964	NA	C-C motif chemokine 4 [Source:NCBI gene;Acc:101114285]	0	0.058821	0	0.207197	0.080125	0	0	3	0	8	3	0
ENSOARG00000004254	chr14	42486888	42559847	+	ENSOARG00000004254	ENSOART00000004645	GO:0003676(nucleic acid binding);GO:0005524(ATP binding)	NA	K18409	EC:3.6.4.13	tudor domain containing 12 [Source:NCBI gene;Acc:101117011]	0.207504	0.15609	0.256793	0.290176	0.260033	0.236258	94	78	116	126	113	105
ENSOARG00000004271	chr3	207213179	207243164	-	CLSTN3	ENSOART00000004656	GO:0001558(regulation of cell growth);GO:0005509(calcium ion binding);GO:0007156(homophilic cell adhesion via plasma membrane adhesion molecules);GO:0007416(synapse assembly);GO:0009986(cell surface);GO:0014069(postsynaptic density);GO:0016020(membrane);GO:0016021(integral component of membrane);GO:0032991(protein-containing complex);GO:0035249(synaptic transmission, glutamatergic);GO:0045211(pos…	NA	K22661	NA	calsyntenin 3 [Source:NCBI gene;Acc:101106761]	0.046133	0.022866	0.0506	0.01092	0.022658	0.039929	17	9	18	4	8	14
ENSOARG00000004279	chr14	42562776	42592521	-	SLC7A9	ENSOART00000004659	GO:0015175(neutral amino acid transmembrane transporter activity);GO:0015184(L-cystine transmembrane transporter activity);GO:0015804(neutral amino acid transport);GO:0015811(L-cystine transport);GO:0016020(membrane);GO:0016021(integral component of membrane);GO:0016324(apical plasma membrane);GO:0022857(transmembrane transporter activity);GO:0031526(brush border membrane);GO:0055085(transmembran…	04974(Protein digestion and absorption)	K13868	NA	solute carrier family 7 member 9 [Source:NCBI gene;Acc:101109558]	0	0	0.01196	0	0	0	0	0	3	0	0	0
ENSOARG00000004283	chr1	24678067	24681039	-	DMRTA2	ENSOART00000004664	GO:0002052(positive regulation of neuroblast proliferation);GO:0003677(DNA binding);GO:0003700(DNA-binding transcription factor activity);GO:0005515(protein binding);GO:0005634(nucleus);GO:0006355(regulation of transcription, DNA-templated);GO:0021796(cerebral cortex regionalization);GO:0035914(skeletal muscle cell differentiation);GO:0042803(protein homodimerization activity);GO:0043565(sequence…	NA	K19491	NA	DMRT like family A2 [Source:NCBI gene;Acc:101108701]	0.072988	0	0.048646	0	0	0	12	0	8	0	0	0
ENSOARG00000004284	chr22	39449027	39594831	+	PLPP4	ENSOART00000004666	GO:0001835(blastocyst hatching);GO:0008195(phosphatidate phosphatase activity);GO:0016020(membrane);GO:0016021(integral component of membrane);GO:0042802(identical protein binding);GO:0046839(phospholipid dephosphorylation)	00561(Glycerolipid metabolism);00564(Glycerophospholipid metabolism)	K18693	3.1.3.4;EC:3.1.3.81	phospholipid phosphatase 4 [Source:NCBI gene;Acc:101109316]	0.036507	0	0	0	0	0	4	0	0	0	0	0
ENSOARG00000004285	chr2	139486616	139831507	-	CERS6	ENSOART00000004665	GO:0003677(DNA binding);GO:0005634(nucleus);GO:0016020(membrane);GO:0016021(integral component of membrane)	00600(Sphingolipid metabolism);04071(Sphingolipid signaling pathway)	K04710	EC:2.3.1.24	ceramide synthase 6 [Source:NCBI gene;Acc:101122252]	1.69944	0.516382	0.884928	1.74437	0.927243	0.774395	206	70	108	204	109	93
ENSOARG00000004291	chr9	47181688	47201961	+	XKR9	ENSOART00000004673	GO:0016020(membrane);GO:0016021(integral component of membrane)	NA	NA	NA	XK related 9 [Source:NCBI gene;Acc:101105007]	0	0.028728	0	0	0	0	0	4	0	0	0	0
ENSOARG00000004292	chr5	14844882	14866696	-	ADAMTS10	ENSOART00000004680	GO:0004222(metalloendopeptidase activity);GO:0006508(proteolysis);GO:0008233(peptidase activity);GO:0008237(metallopeptidase activity)	NA	K08625	EC:3.4.24.-	ADAM metallopeptidase with thrombospondin type 1 motif 10 [Source:NCBI gene;Acc:101105076]	0.852966	0.657305	1.09702	0.976756	1.2066	0.709783	283	242	365	313	386	232
ENSOARG00000004293	chr13	72677323	72689402	+	CCN5	ENSOART00000004674	GO:0005515(protein binding);GO:0005520(insulin-like growth factor binding);GO:0005576(extracellular region);GO:0005615(extracellular space);GO:0005634(nucleus)	NA	K23089	NA	cellular communication network factor 5 [Source:NCBI gene;Acc:101106613]	0.115649	0.301065	0.108506	0	0	0	12	32	11	0	0	0
ENSOARG00000004299	chr19	59143424	59147498	+	ENSOARG00000004299	ENSOART00000004685	GO:0003700(DNA-binding transcription factor activity);GO:0005634(nucleus);GO:0006355(regulation of transcription, DNA-templated);GO:0008270(zinc ion binding);GO:0030097(hemopoiesis);GO:0043565(sequence-specific DNA binding);GO:0046872(metal ion binding)	NA	NA	NA		0.266751	0.073284	0.114303	0.253569	0.210371	0.335054	30	10	13	28	23	38
ENSOARG00000004304	chr8	81228042	81292029	+	SYNJ2	ENSOART00000004699	GO:0003676(nucleic acid binding);GO:0003723(RNA binding);GO:0016787(hydrolase activity);GO:0034595(phosphatidylinositol phosphate 5-phosphatase activity);GO:0042578(phosphoric ester hydrolase activity);GO:0046856(phosphatidylinositol dephosphorylation)	00562(Inositol phosphate metabolism);04070(Phosphatidylinositol signaling system)	K20279	EC:3.1.3.36	synaptojanin 2 [Source:NCBI gene;Acc:101109366]	0.736153	0.934728	1.2611	1.31852	0.998866	0.998888	335	471	574	578	438	447
ENSOARG00000004306	chr14	42612558	42691696	-	CEP89	ENSOART00000004696;ENSOART00000004693	GO:0000922(spindle pole);GO:0005813(centrosome);GO:0005814(centriole);GO:0005829(cytosol);GO:0005886(plasma membrane);GO:0007005(mitochondrion organization);GO:0007268(chemical synaptic transmission);GO:0031514(motile cilium);GO:0060271(cilium assembly);GO:0097539(ciliary transition fiber);GO:0097730(non-motile cilium);GO:1905515(non-motile cilium assembly);GO:1905515(non-motile cilium assembly)	NA	K16543	NA	centrosomal protein 89 [Source:NCBI gene;Acc:101109823]	0.31131	0.205399	0.304989	0.408364	0.387864	0.251444	150	109	147	189	179	119
ENSOARG00000004309	chr18	33517886	33526166	+	STOML1	ENSOART00000004691	GO:0016020(membrane);GO:0016021(integral component of membrane)	NA	NA	NA	stomatin like 1 [Source:NCBI gene;Acc:101111834]	0.428971	0.599605	0.298607	0.666769	0.637751	0.506452	56	86	39	83	80	65
ENSOARG00000004313	chr6	101339162	101365259	-	SLC10A6	ENSOART00000004698	GO:0005886(plasma membrane);GO:0016020(membrane);GO:0016021(integral component of membrane);GO:0043250(sodium-dependent organic anion transmembrane transporter activity);GO:0043251(sodium-dependent organic anion transport)	NA	K14346	NA	solute carrier family 10 member 6 [Source:NCBI gene;Acc:101121855]	0	0	0	0.158353	0.031861	0.031079	0	0	0	19	4	4
ENSOARG00000004318	chr25	16420009	16437119	+	CDK1	ENSOART00000004703	GO:0000166(nucleotide binding);GO:0000307(cyclin-dependent protein kinase holoenzyme complex);GO:0003682(chromatin binding);GO:0004672(protein kinase activity);GO:0004674(protein serine/threonine kinase activity);GO:0004693(cyclin-dependent protein serine/threonine kinase activity);GO:0005524(ATP binding);GO:0005634(nucleus);GO:0005759(mitochondrial matrix);GO:0005813(centrosome);GO:0005829(cytos…	04110(Cell cycle);04114(Oocyte meiosis);04115(p53 signaling pathway);04218(Cellular senescence);04540(Gap junction);04914(Progesterone-mediated oocyte maturation);05170(Human immunodeficiency virus 1 infection);05203(Viral carcinogenesis)	K02087	2.7.11.23;EC:2.7.11.22	cyclin dependent kinase 1 [Source:NCBI gene;Acc:100216432]	0.237259	0.097851	0.18679	0.451005	0.089778	0.161038	152	70	120	277	56	102
ENSOARG00000004322	chr3	73961507	74426034	+	ENSOARG00000004322	ENSOART00000004704	GO:0016020(membrane);GO:0016021(integral component of membrane)	04514(Cell adhesion molecules (CAMs))	K07377	NA	neurexin 1 [Source:NCBI gene;Acc:101104646]	0	0	0	0.01813	0	0.08888	0	0	0	4	0	19
ENSOARG00000004323	chr11	26683351	26684232	+	KCTD11	ENSOART00000004707	GO:0005515(protein binding);GO:0005737(cytoplasm);GO:0007399(nervous system development);GO:0007406(negative regulation of neuroblast proliferation);GO:0030154(cell differentiation);GO:0042127(regulation of cell population proliferation);GO:0042802(identical protein binding);GO:0045666(positive regulation of neuron differentiation);GO:0045879(negative regulation of smoothened signaling pathway);G…	NA	K21920	EC:2.3.2.27	potassium channel tetramerization domain containing 11 [Source:NCBI gene;Acc:101119573]	0.496312	0.493031	1.0903	1.0669	0.768997	0.611562	48	52	104	98	71	58
ENSOARG00000004325	chr16	5752975	5758424	+	ENSOARG00000004325	ENSOART00000004709	NA	NA	NA	NA		0.039393	0	0	0	0	0	2	0	0	0	0	0
ENSOARG00000004326	chr21	8550527	8590002	-	CCDC81	ENSOART00000004713	GO:0005813(centrosome)	NA	NA	NA	coiled-coil domain containing 81 [Source:NCBI gene;Acc:101113447]	0	0	0.036233	0.010457	0.048416	0	0	0	9	3	11	0
ENSOARG00000004327	chr20	16668004	16671330	+	GNMT	ENSOART00000004710	GO:0005829(cytosol);GO:0005977(glycogen metabolic process);GO:0006111(regulation of gluconeogenesis);GO:0006555(methionine metabolic process);GO:0006730(one-carbon metabolic process);GO:0008168(methyltransferase activity);GO:0016594(glycine binding);GO:0016740(transferase activity);GO:0017174(glycine N-methyltransferase activity);GO:0032259(methylation);GO:0042802(identical protein binding);GO:00…	00260(Glycine, serine and threonine metabolism)	K00552	EC:2.1.1.20	glycine N-methyltransferase [Source:NCBI gene;Acc:101111134]	0.137419	0.114485	0.361695	0.190156	0.344897	0.178331	14	13	37	19	34	18
ENSOARG00000004337	chr12	77948098	77948883	+	ENSOARG00000004337	ENSOART00000004719	NA	NA	NA	NA		0	0.020121	0.04453	0	0.049815	0	0	2	4	0	5	0
ENSOARG00000004339	chr14	42698345	42753774	-	RHPN2	ENSOART00000004725	GO:0005515(protein binding);GO:0007165(signal transduction)	NA	NA	NA	rhophilin Rho GTPase binding protein 2 [Source:NCBI gene;Acc:101117270]	0.316906	0.328244	0.273238	0.793521	0.543603	0.333528	68	78	59	164	113	71
ENSOARG00000004347	chr16	6490865	6495867	+	MSX2	ENSOART00000004733	GO:0000122(negative regulation of transcription by RNA polymerase II);GO:0003677(DNA binding);GO:0005634(nucleus);GO:0005829(cytosol);GO:0016607(nuclear speck);GO:0043565(sequence-specific DNA binding)	NA	NA	NA	msh homeobox 2 [Source:HGNC Symbol;Acc:HGNC:7392]	0.100123	0	0	0	0	0.181811	12	0	0	0	0	21
ENSOARG00000004353	chr23	1010656	1015560	-	SALL3	ENSOART00000004739	GO:0003676(nucleic acid binding);GO:0021891(olfactory bulb interneuron development);GO:0035136(forelimb morphogenesis);GO:0035137(hindlimb morphogenesis);GO:0045879(negative regulation of smoothened signaling pathway)	NA	K19871	NA	spalt like transcription factor 3 [Source:NCBI gene;Acc:101108620]	0	0	0.020763	0	0	0	0	0	8	0	0	0
ENSOARG00000004356	chr24	40316370	40355402	+	CARD11	ENSOART00000004748	GO:0001772(immunological synapse);GO:0001819(positive regulation of cytokine production);GO:0002377(immunoglobulin production);GO:0005515(protein binding);GO:0005737(cytoplasm);GO:0005886(plasma membrane);GO:0007165(signal transduction);GO:0007249(I-kappaB kinase/NF-kappaB signaling);GO:0030183(B cell differentiation);GO:0030890(positive regulation of B cell proliferation);GO:0031295(T cell costi…	04064(NF-kappa B signaling pathway);04660(T cell receptor signaling pathway);04662(B cell receptor signaling pathway)	K07367	NA	caspase recruitment domain family member 11 [Source:NCBI gene;Acc:101110813]	0.221124	0.31291	0.388579	0.356506	0.401873	0.379868	86	134	150	133	150	145
ENSOARG00000004359	chr23	50157612	50170717	+	SKA1	ENSOART00000004742	GO:0000278(mitotic cell cycle);GO:0000940(condensed chromosome outer kinetochore);GO:0005876(spindle microtubule);GO:0007059(chromosome segregation);GO:0008017(microtubule binding);GO:0015630(microtubule cytoskeleton);GO:0031110(regulation of microtubule polymerization or depolymerization);GO:0051301(cell division)	NA	NA	NA	spindle and kinetochore associated complex subunit 1 [Source:NCBI gene;Acc:101117037]	0.047036	0	0	0.046825	0	0.095592	4	0	0	4	0	8
ENSOARG00000004360	chr3	2979687	3001287	+	SNAPC4	ENSOART00000004750	GO:0003677(DNA binding);GO:0005634(nucleus);GO:0009301(snRNA transcription);GO:0019185(snRNA-activating protein complex);GO:0042795(snRNA transcription by RNA polymerase II);GO:0042796(snRNA transcription by RNA polymerase III)	NA	K09453	NA	small nuclear RNA activating complex polypeptide 4 [Source:NCBI gene;Acc:101116303]	0.762269	0.500216	0.682359	0.844851	0.946984	0.640377	321	233	287	342	384	265
ENSOARG00000004361	chr4	60803769	60856028	-	ANLN	ENSOART00000004752	GO:0000281(mitotic cytokinesis);GO:0003779(actin binding);GO:0005654(nucleoplasm);GO:0005826(actomyosin contractile ring);GO:0015629(actin cytoskeleton);GO:0030496(midbody);GO:0032059(bleb);GO:0090521(glomerular visceral epithelial cell migration);GO:0099738(cell cortex region);GO:1904172(positive regulation of bleb assembly)	NA	K18621	NA	anillin actin binding protein [Source:NCBI gene;Acc:101116045]	0.456301	0.13785	0.311372	0.62274	0.0506039	0.470754	170	57	116	224	19	173
ENSOARG00000004365	chr14	42781855	42836994	+	GPATCH1	ENSOART00000004758	GO:0003676(nucleic acid binding);GO:0003723(RNA binding);GO:0006397(mRNA processing);GO:0071013(catalytic step 2 spliceosome)	NA	K13123	NA	G patch domain-containing protein 1 [Source:NCBI gene;Acc:101117528]	1.44053	1.43829	1.4761	1.57769	1.48058	1.35781	433	478	443	456	429	402
ENSOARG00000004367	chr11	13957333	13958754	+	ENSOARG00000004367	ENSOART00000004756	GO:0005125(cytokine activity);GO:0005576(extracellular region);GO:0005615(extracellular space);GO:0006935(chemotaxis);GO:0006955(immune response);GO:0008009(chemokine activity);GO:0008360(regulation of cell shape);GO:0010469(regulation of signaling receptor activity);GO:0032760(positive regulation of tumor necrosis factor production);GO:0043525(positive regulation of neuron apoptotic process);GO:…	04060(Cytokine-cytokine receptor interaction);04062(Chemokine signaling pathway);04620(Toll-like receptor signaling pathway);05132(Salmonella infection);05142(Chagas disease (American trypanosomiasis));05163(Human cytomegalovirus infection);05323(Rheumatoid arthritis)	K05408	NA	C-C motif chemokine 3 [Source:NCBI gene;Acc:101114535]	0	0	0.045923	0	0	0	0	0	2	0	0	0
ENSOARG00000004369	chr23	2104131	2115175	-	GALR1	ENSOART00000004749	GO:0004930(G protein-coupled receptor activity);GO:0004966(galanin receptor activity);GO:0005623(cell);GO:0007165(signal transduction);GO:0007186(G protein-coupled receptor signaling pathway);GO:0007194(negative regulation of adenylate cyclase activity);GO:0007204(positive regulation of cytosolic calcium ion concentration);GO:0007218(neuropeptide signaling pathway);GO:0016020(membrane);GO:0016021…	04080(Neuroactive ligand-receptor interaction)	K04230	NA	galanin receptor 1 [Source:NCBI gene;Acc:101123170]	0	0	0	0.034361	0	0	0	0	0	4	0	0
ENSOARG00000004371	chr11	29319066	29319479	-	PIRT	ENSOART00000004753	GO:0005547(phosphatidylinositol-3,4,5-trisphosphate binding);GO:0005886(plasma membrane);GO:0009408(response to heat);GO:0016020(membrane);GO:0016021(integral component of membrane);GO:0044325(ion channel binding);GO:0048015(phosphatidylinositol-mediated signaling);GO:0048266(behavioral response to pain);GO:1902936(phosphatidylinositol bisphosphate binding);GO:2001259(positive regulation of catio…	NA	NA	NA	phosphoinositide interacting regulator of transient receptor potential channels [Source:NCBI gene;Acc:101103908]	0.325665	0	0	0.20884	0	0	15	0	0	9	0	0
ENSOARG00000004378	chr12	2818397	2822506	-	RAB29	ENSOART00000004766	GO:0001921(positive regulation of receptor recycling);GO:0003924(GTPase activity);GO:0005525(GTP binding);GO:0005737(cytoplasm);GO:0005739(mitochondrion);GO:0005769(early endosome);GO:0005794(Golgi apparatus);GO:0005801(cis-Golgi network);GO:0005802(trans-Golgi network);GO:0005829(cytosol);GO:0007005(mitochondrion organization);GO:0007030(Golgi organization);GO:0007416(synapse assembly);GO:000961…	NA	K07916	NA	RAB29, member RAS oncogene family [Source:NCBI gene;Acc:101115295]	1.38247	0.76461	1.09148	0.973867	0.367699	0.547808	91	56	72	62	24	36
ENSOARG00000004379	chr3	207275702	207285576	+	C1RL	ENSOART00000004768	GO:0004252(serine-type endopeptidase activity);GO:0005615(extracellular space);GO:0006508(proteolysis)	NA	NA	NA	complement C1r subcomponent like [Source:HGNC Symbol;Acc:HGNC:21265]	0.095375	0	0.023859	0.024769	0.034775	0.028258	16	0	4	4	6	5
ENSOARG00000004381	chr25	17145763	17208131	-	TMEM26	ENSOART00000004772	GO:0016020(membrane);GO:0016021(integral component of membrane)	NA	NA	NA	transmembrane protein 26 [Source:NCBI gene;Acc:101121233]	0.253007	0.255616	0.165333	1.40632	0.714808	0.371361	31	34	20	162	82	44
ENSOARG00000004385	chr10	76056955	76062040	-	ENSOARG00000004385	ENSOART00000004774	GO:0003676(nucleic acid binding)	NA	K09226	NA	Zic family member 5 [Source:NCBI gene;Acc:101112236]	0.034955	0	0	0	0	0	4	0	0	0	0	0
ENSOARG00000004386	chr13	7394166	7396151	-	FLRT3	ENSOART00000004775	GO:0003345(proepicardium cell migration involved in pericardium morphogenesis);GO:0005104(fibroblast growth factor receptor binding);GO:0005515(protein binding);GO:0005615(extracellular space);GO:0005829(cytosol);GO:0005886(plasma membrane);GO:0005887(integral component of plasma membrane);GO:0005911(cell-cell junction);GO:0005925(focal adhesion);GO:0007411(axon guidance);GO:0007416(synapse assem…	NA	K16362	NA	fibronectin leucine rich transmembrane protein 3 [Source:NCBI gene;Acc:101111731]	0.469963	0.198905	0.326412	0.357556	0.164144	0.368546	101	47	70	74	34	78
ENSOARG00000004388	chr12	28992241	29186871	+	ENSOARG00000004388	ENSOART00000004777	GO:0046872(metal ion binding)	NA	NA	NA		0.992986	0.444611	0.669595	0.83098	0.885707	1.04566	95	47	64	76	81	98
ENSOARG00000004391	chr25	17474926	17633357	+	ENSOARG00000004391	ENSOART00000004779	NA	NA	NA	NA	ciliary associated calcium binding coiled-coil 1 [Source:NCBI gene;Acc:101121486]	0.478917	0.185308	0.213571	0.439599	0.42247	0.302969	47	20	21	42	40	30
ENSOARG00000004394	chr16	6714430	6779035	+	FAM169A	ENSOART00000004786	NA	NA	NA	NA	family with sequence similarity 169 member A [Source:NCBI gene;Acc:101111393]	0.04878	0.016083	0	0	0	0	12	5	0	0	0	0
ENSOARG00000004407	chr1	235482628	235529359	+	ERICH6	ENSOART00000004808	NA	NA	NA	NA	glutamate rich 6 [Source:NCBI gene;Acc:101102033]	0	0	0	0	0	0.016536	0	0	0	0	0	12
ENSOARG00000004411	chr5	2140509	2158565	-	ZNF454	ENSOART00000004800	GO:0003676(nucleic acid binding);GO:0005622(intracellular);GO:0006355(regulation of transcription, DNA-templated);GO:0046872(metal ion binding)	05168(Herpes simplex virus 1 infection)	K09228	NA	zinc finger protein 2 homolog [Source:NCBI gene;Acc:101123551]	0.275504	0.25106	0.408741	0.338729	0.510484	0.507701	54	54	80	64	96	97
ENSOARG00000004422	chr14	335062	335917	+	ENSOARG00000004422	ENSOART00000004813	NA	NA	NA	NA		0.183077	0	0	0	0	0	8	0	0	0	0	0
ENSOARG00000004424	chr8	81713928	81795338	+	SYTL3	ENSOART00000004815	GO:0005543(phospholipid binding);GO:0005544(calcium-dependent phospholipid binding);GO:0005623(cell);GO:0006886(intracellular protein transport);GO:0006887(exocytosis);GO:0016020(membrane);GO:0017137(Rab GTPase binding);GO:0019897(extrinsic component of plasma membrane);GO:0042043(neurexin family protein binding)	NA	K17598	NA	synaptotagmin like 3 [Source:NCBI gene;Acc:101109544]	0.284234	0.218571	0.28502	0.297418	0.287342	0.267454	102	87	102	103	99	95
ENSOARG00000004427	chr6	101402067	101402582	-	ENSOARG00000004427	ENSOART00000004818	NA	NA	NA	NA	chromosome 6 open reading frame, human C4orf36 [Source:NCBI gene;Acc:101111714]	0	0	0	0	0.071144	0	0	0	0	0	3	0
ENSOARG00000004428	chr11	4544155	4546321	+	ENSOARG00000004428	ENSOART00000004821	NA	NA	NA	NA		0	0.032609	0	0.058585	0	0	0	3	0	5	0	0
ENSOARG00000004435	chr3	75670478	75673614	+	ENSOARG00000004435	ENSOART00000004825	GO:0003747(translation release factor activity);GO:0005737(cytoplasm);GO:0006415(translational termination)	03015(mRNA surveillance pathway)	K03265	NA	eukaryotic peptide chain release factor subunit 1 [Source:NCBI gene;Acc:101105644]	0.702748	0.520496	0.766496	0.642239	0.731873	0.608672	98	81	107	87	99	84
ENSOARG00000004439	chr1	25342485	25380055	+	C1orf185	ENSOART00000004829	GO:0016020(membrane);GO:0016021(integral component of membrane)	NA	NA	NA	chromosome 1 open reading frame, human C1orf185 [Source:NCBI gene;Acc:101109658]	0	0.045486	0.052084	0.131191	0.073983	0.250666	0	4	4	10	6	18
ENSOARG00000004450	chr8	81959935	81973039	-	RSPH3	ENSOART00000004847	GO:0005929(cilium)	NA	NA	NA	radial spoke head 3 homolog [Source:NCBI gene;Acc:101110682]	0.550809	0.125604	0.167426	0.390308	0.207282	0.50298	88	23	27	60	32	79
ENSOARG00000004452	chr14	43473061	43475648	+	CHST8	ENSOART00000004845	GO:0000139(Golgi membrane);GO:0001537(N-acetylgalactosamine 4-O-sulfotransferase activity);GO:0005794(Golgi apparatus);GO:0005975(carbohydrate metabolic process);GO:0006790(sulfur compound metabolic process);GO:0008146(sulfotransferase activity);GO:0016021(integral component of membrane);GO:0016051(carbohydrate biosynthetic process);GO:0016740(transferase activity);GO:0030166(proteoglycan biosynt…	NA	NA	NA	carbohydrate sulfotransferase 8 [Source:HGNC Symbol;Acc:HGNC:15993]	0	0	0	0.101141	0	0.105718	0	0	0	11	0	12
ENSOARG00000004455	chr3	75705738	75748262	+	ENSOARG00000004455	ENSOART00000004849	GO:0001541(ovarian follicle development);GO:0004930(G protein-coupled receptor activity);GO:0004964(luteinizing hormone receptor activity);GO:0005886(plasma membrane);GO:0005887(integral component of plasma membrane);GO:0007165(signal transduction);GO:0007186(G protein-coupled receptor signaling pathway);GO:0007189(adenylate cyclase-activating G protein-coupled receptor signaling pathway);GO:0007…	04020(Calcium signaling pathway);04080(Neuroactive ligand-receptor interaction);04913(Ovarian steroidogenesis);04917(Prolactin signaling pathway)	K04248	NA	luteinizing hormone/choriogonadotropin receptor [Source:NCBI gene;Acc:101113228]	0.024971	0	0.016643	0	0	0.016848	6	0	4	0	0	4
ENSOARG00000004461	chr25	18136966	18263029	-	RTKN2	ENSOART00000004859	GO:0005634(nucleus);GO:0005737(cytoplasm);GO:0005886(plasma membrane);GO:0007165(signal transduction);GO:0008284(positive regulation of cell population proliferation);GO:0030097(hemopoiesis);GO:0051092(positive regulation of NF-kappaB transcription factor activity);GO:1901224(positive regulation of NIK/NF-kappaB signaling);GO:2001243(negative regulation of intrinsic apoptotic signaling pathway)	NA	NA	NA	rhotekin 2 [Source:NCBI gene;Acc:101121313]	0.013058	0	0	0	0	0	3	0	0	0	0	0
ENSOARG00000004462	chr11	38063059	38063361	+	PRR15L	ENSOART00000004854	NA	NA	NA	NA	proline rich 15 like [Source:NCBI gene;Acc:101116920]	0.077029	0.076256	0.066768	0	0	0	3	3	3	0	0	0
ENSOARG00000004467	chr2	141958107	142039091	+	SCN7A	ENSOART00000004876	GO:0001518(voltage-gated sodium channel complex);GO:0005216(ion channel activity);GO:0005244(voltage-gated ion channel activity);GO:0005248(voltage-gated sodium channel activity);GO:0005272(sodium channel activity);GO:0005886(plasma membrane);GO:0006811(ion transport);GO:0006814(sodium ion transport);GO:0006936(muscle contraction);GO:0009617(response to bacterium);GO:0016020(membrane);GO:0016021(…	04261(Adrenergic signaling in cardiomyocytes)	K04839	NA	sodium voltage-gated channel alpha subunit 7 [Source:NCBI gene;Acc:101109522]	0.020582	0.113737	0.013572	0.042724	0.031542	0.033785	12	69	8	23	17	19
ENSOARG00000004469	chr8	81999407	82062010	-	TAGAP	ENSOART00000004863	GO:0007165(signal transduction)	NA	K20654	NA	T cell activation RhoGTPase activating protein [Source:NCBI gene;Acc:101109975]	1.08835	0.976843	0.559023	1.01258	0.586746	0.903977	300	298	154	269	156	245
ENSOARG00000004474	chr25	18338881	18361575	+	ZNF365	ENSOART00000004866	GO:0000723(telomere maintenance);GO:0005815(microtubule organizing center);GO:0010569(regulation of double-strand break repair via homologous recombination);GO:0010977(negative regulation of neuron projection development);GO:0021687(cerebellar molecular layer morphogenesis);GO:0043231(intracellular membrane-bounded organelle);GO:0048714(positive regulation of oligodendrocyte differentiation);GO:0…	NA	K16737	NA	zinc finger protein 365 [Source:NCBI gene;Acc:101122160]	0.346627	0.193984	0.09296	0.069522	0.197637	0.158863	46	29	13	9	26	21
ENSOARG00000004479	chr21	37466210	37470016	-	ENSOARG00000004479	ENSOART00000004871	GO:0004190(aspartic-type endopeptidase activity);GO:0006508(proteolysis)	NA	NA	NA		0.04873	0	0.014692	0.075051	0.035767	0.068069	18	0	6	26	13	24
ENSOARG00000004480	chr1	25491829	25528217	-	TTC39A	ENSOART00000004878	GO:0005515(protein binding)	NA	NA	NA	tetratricopeptide repeat domain 39A [Source:NCBI gene;Acc:101110190]	0.944422	0.469453	0.578658	0.655773	0.497635	0.393365	682	375	418	456	346	280
ENSOARG00000004482	chr12	29583095	29641334	+	ENSOARG00000004482	ENSOART00000004877	GO:0005515(protein binding)	NA	NA	NA		0.516756	0.440828	1.01483	0.471794	0.375407	0.417789	35	33	69	31	25	28
ENSOARG00000004492	chr13	22288367	22288681	+	ENSOARG00000004492	ENSOART00000004883	GO:0006221(pyrimidine nucleotide biosynthetic process);GO:0007049(cell cycle);GO:0045747(positive regulation of Notch signaling pathway)	NA	NA	NA	enhancer of rudimentary homolog pseudogene [Source:NCBI gene;Acc:101103082]	0.332048	0.423012	0	0.440552	0.204034	0.483531	12	16	0	15	7	17
ENSOARG00000004494	chr5	57230723	57234300	+	SPINK7	ENSOART00000004886	GO:0005515(protein binding)	NA	NA	NA	serine peptidase inhibitor, Kazal type 7 (putative) [Source:NCBI gene;Acc:101117075]	0	0	0	0.267849	0	0	0	0	0	8	0	0
ENSOARG00000004495	chr22	15498817	15537211	+	HELLS	ENSOART00000004892	GO:0000775(chromosome, centromeric region);GO:0001655(urogenital system development);GO:0003682(chromatin binding);GO:0005524(ATP binding);GO:0005634(nucleus);GO:0005721(pericentric heterochromatin);GO:0006306(DNA methylation);GO:0006342(chromatin silencing);GO:0006346(methylation-dependent chromatin silencing);GO:0007275(multicellular organism development);GO:0010216(maintenance of DNA methylati…	NA	K19001	NA	helicase, lymphoid specific [Source:NCBI gene;Acc:101106217]	0.108839	0.045381	0.035268	0.072938	0.077763	0.073991	63	29	21	41	44	42
ENSOARG00000004507	chr19	16270464	16274142	-	ENSOARG00000004507	ENSOART00000004900	GO:0003676(nucleic acid binding);GO:0005622(intracellular);GO:0006355(regulation of transcription, DNA-templated);GO:0046872(metal ion binding)	NA	NA	NA	zinc finger protein 852 [Source:NCBI gene;Acc:101119762]	0.430347	0.527671	0.603469	0.71393	0.772394	0.37517	70	94	98	111	120	60
ENSOARG00000004508	chr8	82531439	82532568	+	ENSOARG00000004508	ENSOART00000004905	NA	NA	NA	NA		0	0.058723	0	0	0	0	0	7	0	0	0	0
ENSOARG00000004512	chr23	50504313	50514314	-	MRO	ENSOART00000004906;ENSOART00000004907	NA	NA	NA	NA	maestro [Source:NCBI gene;Acc:101117552]	0.23444	0.569474	0.581808	0.863048	0.412547	0.699368	23	60	55	79	39	66
ENSOARG00000004513	chr9	47588481	47960610	-	EYA1	ENSOART00000004914	GO:0001656(metanephros development);GO:0001657(ureteric bud development);GO:0001658(branching involved in ureteric bud morphogenesis);GO:0003151(outflow tract morphogenesis);GO:0003723(RNA binding);GO:0004721(phosphoprotein phosphatase activity);GO:0004725(protein tyrosine phosphatase activity);GO:0005634(nucleus);GO:0005654(nucleoplasm);GO:0005737(cytoplasm);GO:0006302(double-strand break repair…	05202(Transcriptional misregulation in cancer)	K15616	EC:3.1.3.48	EYA transcriptional coactivator and phosphatase 1 [Source:NCBI gene;Acc:101105259]	0.252269	0.560367	0.180037	0.340829	0.0665711	0.119465	59	145	42	77	15	28
ENSOARG00000004519	chr3	3005001	3011028	+	CARD9	ENSOART00000004915	GO:0005737(cytoplasm);GO:0009620(response to fungus);GO:0032494(response to peptidoglycan);GO:0032495(response to muramyl dipeptide);GO:0032755(positive regulation of interleukin-6 production);GO:0032760(positive regulation of tumor necrosis factor production);GO:0032874(positive regulation of stress-activated MAPK cascade);GO:0042493(response to drug);GO:0042534(regulation of tumor necrosis fact…	NA	NA	NA	caspase recruitment domain family member 9 [Source:NCBI gene;Acc:101116560]	0.313702	0.179828	0.082161	0.265964	0.259669	0.023606	44	28	12	36	35	4
ENSOARG00000004520	chr18	33618293	33621973	+	ENSOARG00000004520	ENSOART00000004917	GO:0004252(serine-type endopeptidase activity);GO:0006508(proteolysis);GO:0008233(peptidase activity);GO:0008236(serine-type peptidase activity);GO:0016787(hydrolase activity)	04614(Renin-angiotensin system)	K01329	EC:3.4.21.39	mast cell protease 2 [Source:NCBI gene;Acc:101112678]	0	0	0	0.098074	0	0	0	0	0	8	0	0
ENSOARG00000004521	chr20	16672104	16684975	-	PEX6	ENSOART00000004924	GO:0005524(ATP binding);GO:0005737(cytoplasm);GO:0005777(peroxisome);GO:0005829(cytosol);GO:0006625(protein targeting to peroxisome);GO:0007031(peroxisome organization);GO:0008022(protein C-terminus binding);GO:0016561(protein import into peroxisome matrix, translocation);GO:0016887(ATPase activity);GO:0042623(ATPase activity, coupled);GO:0044877(protein-containing complex binding);GO:0050821(pro…	04146(Peroxisome)	K13339	NA	peroxisomal biogenesis factor 6 [Source:NCBI gene;Acc:101111400]	1.11195	0.96106	0.889887	1.31417	1.72008	1.23678	346	331	277	394	516	379
ENSOARG00000004536	chr12	64473396	64473962	-	ENSOARG00000004536	ENSOART00000004936	NA	NA	NA	NA		0	0.133527	0.041153	0.063176	0.062469	0.114745	0	9	3	4	4	7
ENSOARG00000004538	chr19	16284966	16296161	+	ZKSCAN7	ENSOART00000004939;ENSOART00000004937	GO:0003676(nucleic acid binding);GO:0003700(DNA-binding transcription factor activity);GO:0005622(intracellular);GO:0005634(nucleus);GO:0006355(regulation of transcription, DNA-templated);GO:0046872(metal ion binding);GO:0046872(metal ion binding)	NA	NA	NA	zinc finger protein 660 [Source:NCBI gene;Acc:101120528]	0.436718	1.14094	0.947689	0.986447	0.853121	0.603328	112	323	243	244	211	152
ENSOARG00000004549	chr17	47034580	47035491	+	ENSOARG00000004549	ENSOART00000004950	NA	NA	NA	NA		0	0.034682	0	0.03956	0.039261	0.095533	0	4	0	4	4	10
ENSOARG00000004552	chr3	3018505	3037592	-	GPSM1	ENSOART00000004955	GO:0005515(protein binding);GO:0005654(nucleoplasm);GO:0005794(Golgi apparatus);GO:0030695(GTPase regulator activity);GO:0050790(regulation of catalytic activity)	NA	NA	NA	G protein signaling modulator 1 [Source:HGNC Symbol;Acc:HGNC:17858]	0.202537	0.228568	0.110419	0.186478	0.243237	0.249103	42	52	23	37	48	50
ENSOARG00000004569	chrX	43221823	43223228	-	ENSOARG00000004569	ENSOART00000004971	GO:0003676(nucleic acid binding);GO:0005622(intracellular);GO:0006355(regulation of transcription, DNA-templated)	NA	NA	NA		0	0	0.071787	0	0	0	0	0	2	0	0	0
ENSOARG00000004580	chr13	37825226	37825696	+	SCP2D1	ENSOART00000004983	NA	NA	NA	NA	SCP2 sterol binding domain containing 1 [Source:NCBI gene;Acc:101123058]	0.1368	0.239089	0.083798	0.298193	0.115673	0.098781	7	14	5	15	6	5
ENSOARG00000004584	chr3	3064851	3093553	+	ENSOARG00000004584	ENSOART00000004988	GO:0005813(centrosome);GO:0008017(microtubule binding);GO:0034453(microtubule anchoring)	NA	NA	NA		0	0.010088	0	0.035142	0	0.012012	0	4	0	12	0	4
ENSOARG00000004585	chr8	82724028	82745371	+	PNLDC1	ENSOART00000004995	GO:0000289(nuclear-transcribed mRNA poly(A) tail shortening);GO:0001825(blastocyst formation);GO:0003676(nucleic acid binding);GO:0004535(poly(A)-specific ribonuclease activity);GO:0005783(endoplasmic reticulum);GO:0090503(RNA phosphodiester bond hydrolysis, exonucleolytic)	03018(RNA degradation)	K01148	EC:3.1.13.4	PARN like, ribonuclease domain containing 1 [Source:NCBI gene;Acc:101111555]	0.192369	0.263163	0.58327	0.12302	0.10917	0.142183	33	50	100	21	19	24
ENSOARG00000004587	chr13	72897171	72912196	-	TOMM34	ENSOART00000004991	GO:0005515(protein binding);GO:0005654(nucleoplasm);GO:0005741(mitochondrial outer membrane);GO:0005829(cytosol);GO:0006626(protein targeting to mitochondrion);GO:0031072(heat shock protein binding)	NA	K17766	NA	translocase of outer mitochondrial membrane 34 [Source:NCBI gene;Acc:101107622]	1.50383	1.70692	1.77868	1.2866	1.43169	1.46139	130	164	154	108	120	125
ENSOARG00000004589	chr19	16330147	16341659	+	ZNF197	ENSOART00000004992	GO:0003676(nucleic acid binding);GO:0003700(DNA-binding transcription factor activity);GO:0005622(intracellular);GO:0005634(nucleus);GO:0006355(regulation of transcription, DNA-templated);GO:0046872(metal ion binding)	NA	NA	NA	zinc finger protein 197 [Source:NCBI gene;Acc:101120022]	0.564884	0.68629	0.830778	0.860758	1.17925	0.696799	195	262	287	286	392	237
ENSOARG00000004602	chr17	52373620	52374627	+	HCAR1	ENSOART00000005005	GO:0004930(G protein-coupled receptor activity);GO:0007165(signal transduction);GO:0007186(G protein-coupled receptor signaling pathway);GO:0016020(membrane);GO:0016021(integral component of membrane)	04024(cAMP signaling pathway)	K08401	NA	hydroxycarboxylic acid receptor 1 [Source:NCBI gene;Acc:101119758]	0.07242	0.206521	0.072401	0.219611	0.035522	0.21815	8	25	8	23	4	24
ENSOARG00000004603	chr3	3097684	3105904	+	ENSOARG00000004603	ENSOART00000005007	NA	NA	NA	NA		0	0.043561	0.035658	0.043798	0.037583	0	0	15	12	14	12	0
ENSOARG00000004606	chr9	16986810	17191518	+	COL22A1	ENSOART00000005030	NA	04974(Protein digestion and absorption)	K16630	NA	collagen type XXII alpha 1 chain [Source:NCBI gene;Acc:101119401]	0.058402	0.006798	0	0.004316	0.096614	0.010711	53	7	0	4	84	10
ENSOARG00000004607	chr14	44564140	44566700	+	ENSOARG00000004607	ENSOART00000005011	NA	NA	NA	NA		0.076456	0.015522	0	0.070785	0	0	7	2	0	7	0	0
ENSOARG00000004608	chr5	15078925	15119184	-	ENSOARG00000004608	ENSOART00000005014	GO:0004888(transmembrane signaling receptor activity);GO:0004930(G protein-coupled receptor activity);GO:0005509(calcium ion binding);GO:0007166(cell surface receptor signaling pathway);GO:0007186(G protein-coupled receptor signaling pathway);GO:0016020(membrane);GO:0016021(integral component of membrane)	NA	NA	NA		0	0	0	0	0	0.012609	0	0	0	0	0	4
ENSOARG00000004616	chr9	79161160	79161624	-	ENSOARG00000004616	ENSOART00000005020	GO:0003735(structural constituent of ribosome);GO:0005840(ribosome);GO:0006412(translation)	NA	NA	NA		0	0.1994	0.263079	0.040837	0.121347	0	0	10	12	2	6	0
ENSOARG00000004617	chr17	52390362	52391453	+	ENSOARG00000004617	ENSOART00000005023	GO:0001614(purinergic nucleotide receptor activity);GO:0004930(G protein-coupled receptor activity);GO:0005525(GTP binding);GO:0007165(signal transduction);GO:0007186(G protein-coupled receptor signaling pathway);GO:0016020(membrane);GO:0016021(integral component of membrane);GO:0035590(purinergic nucleotide receptor signaling pathway)	04024(cAMP signaling pathway)	K08402	NA	hydroxycarboxylic acid receptor 2 [Source:NCBI gene;Acc:101102014]	0	0.173687	0.032052	0	0.066523	0.032561	0	23	4	0	8	4
ENSOARG00000004618	chr6	71890391	71904893	+	ARL9	ENSOART00000005024	GO:0000166(nucleotide binding);GO:0005525(GTP binding)	NA	NA	NA	ADP ribosylation factor like GTPase 9 [Source:HGNC Symbol;Acc:HGNC:23592]	0	0	0.065494	0	0	0	0	0	6	0	0	0
ENSOARG00000004619	chr4	14889516	14897252	+	TAC1	ENSOART00000005025	GO:0005576(extracellular region);GO:0006954(inflammatory response);GO:0007204(positive regulation of cytosolic calcium ion concentration);GO:0007217(tachykinin receptor signaling pathway);GO:0019233(sensory perception of pain);GO:0030424(axon);GO:0043025(neuronal cell body);GO:0048265(response to pain);GO:1990090(cellular response to nerve growth factor stimulus)	NA	NA	NA	tachykinin precursor 1 [Source:HGNC Symbol;Acc:HGNC:11517]	0.633373	0.329602	0.767728	0.661305	0.747317	0.412032	23	14	28	23	26	15
ENSOARG00000004627	chr11	13984486	13985622	-	ENSOARG00000004627	ENSOART00000005034	GO:0005125(cytokine activity);GO:0005576(extracellular region);GO:0005615(extracellular space);GO:0006935(chemotaxis);GO:0006955(immune response);GO:0008009(chemokine activity);GO:0010469(regulation of signaling receptor activity);GO:0060326(cell chemotaxis)	04060(Cytokine-cytokine receptor interaction);04062(Chemokine signaling pathway);04620(Toll-like receptor signaling pathway);05132(Salmonella infection);05142(Chagas disease (American trypanosomiasis));05163(Human cytomegalovirus infection);05323(Rheumatoid arthritis)	K05408	NA	C-C motif chemokine 3-like [Source:NCBI gene;Acc:101111035]	0	0.073033	0	0	0	0	0	3	0	0	0	0
ENSOARG00000004628	chr2	239633804	239640434	+	ENSOARG00000004628	ENSOART00000005035	GO:0001779(natural killer cell differentiation);GO:0003676(nucleic acid binding);GO:0010468(regulation of gene expression);GO:0032823(regulation of natural killer cell differentiation);GO:0032826(regulation of natural killer cell differentiation involved in immune response);GO:0033082(regulation of extrathymic T cell differentiation);GO:0051136(regulation of NK T cell differentiation);GO:1990841(…	NA	NA	NA	zinc finger protein 683 [Source:NCBI gene;Acc:101111348]	0.707475	0.442593	0.655978	0.224488	0.20702	0.365415	114	79	106	35	32	58
ENSOARG00000004629	chr19	16371549	16373650	+	ENSOARG00000004629	ENSOART00000005036	GO:0003676(nucleic acid binding)	NA	NA	NA		0.100424	0.186099	0.204807	0.316035	0.209169	0.426526	18	36	36	53	36	73
ENSOARG00000004630	chr24	4042050	4076185	+	SEC14L5	ENSOART00000005041	NA	NA	NA	NA	SEC14 like lipid binding 5 [Source:HGNC Symbol;Acc:HGNC:29032]	0.047512	0.083502	0.009846	0.225378	0.010021	0.149057	11	21	3	49	3	33
ENSOARG00000004634	chr17	52761975	52762961	-	B3GNT4	ENSOART00000005039	GO:0000139(Golgi membrane);GO:0005794(Golgi apparatus);GO:0006486(protein glycosylation);GO:0008378(galactosyltransferase activity);GO:0008532(N-acetyllactosaminide beta-1,3-N-acetylglucosaminyltransferase activity);GO:0016020(membrane);GO:0016021(integral component of membrane);GO:0016740(transferase activity);GO:0016757(transferase activity, transferring glycosyl groups);GO:0030311(poly-N-acety…	00601(Glycosphingolipid biosynthesis - lacto and neolacto series)	K07971	EC:2.4.1.149	UDP-GlcNAc:betaGal beta-1,3-N-acetylglucosaminyltransferase 4 [Source:NCBI gene;Acc:101102267]	0	0.076479	0.16687	0.216582	0	0.1639	0	9	18	23	0	18
ENSOARG00000004649	chr11	42523411	42526278	+	RND2	ENSOART00000005058	GO:0000166(nucleotide binding);GO:0003924(GTPase activity);GO:0005525(GTP binding);GO:0005622(intracellular);GO:0007264(small GTPase mediated signal transduction);GO:0048672(positive regulation of collateral sprouting)	NA	K07858	NA	Rho family GTPase 2 [Source:NCBI gene;Acc:101108323]	0.1482	0.194613	0.513542	0.153265	0	0	12	17	39	12	0	0
ENSOARG00000004653	chr23	3926172	3946229	-	CNDP1	ENSOART00000005062	GO:0005829(cytosol);GO:0006508(proteolysis);GO:0008237(metallopeptidase activity);GO:0016787(hydrolase activity);GO:0016805(dipeptidase activity);GO:0032268(regulation of cellular protein metabolic process)	00330(Arginine and proline metabolism);00340(Histidine metabolism);00410(beta-Alanine metabolism)	K05604	EC:3.4.13.20	carnosine dipeptidase 1 [Source:NCBI gene;Acc:101110987]	0.01541	0	0	0.023012	0.030147	0.12756	3	0	0	4	5	21
ENSOARG00000004657	chr11	13999735	14001143	+	ENSOARG00000004657	ENSOART00000005067	GO:0005125(cytokine activity);GO:0005576(extracellular region);GO:0005615(extracellular space);GO:0006935(chemotaxis);GO:0006955(immune response);GO:0008009(chemokine activity);GO:0010469(regulation of signaling receptor activity);GO:0060326(cell chemotaxis)	NA	NA	NA	uncharacterized LOC101111303 [Source:NCBI gene;Acc:101111303]	0	0	0	0.153779	0	0	0	0	0	5	0	0
ENSOARG00000004663	chr19	16397120	16404926	-	KIAA1143	ENSOART00000005071	NA	NA	NA	NA	KIAA1143 ortholog [Source:NCBI gene;Acc:101121299]	0.44414	1.36881	0.357852	0.906343	0.994843	0.506086	23	77	19	45	49	26
ENSOARG00000004669	chr8	82967383	83002611	+	SLC22A1	ENSOART00000005087	GO:0005215(transporter activity);GO:0006812(cation transport);GO:0015101(organic cation transmembrane transporter activity);GO:0015695(organic cation transport);GO:0016020(membrane);GO:0016021(integral component of membrane);GO:0022857(transmembrane transporter activity);GO:0055085(transmembrane transport)	04976(Bile secretion);05231(Choline metabolism in cancer)	K08198	NA	solute carrier family 22 member 1 [Source:NCBI gene;Acc:101112740]	0.242039	0	0	0	0.044762	0	42	0	0	0	8	0
ENSOARG00000004672	chr23	4006017	4013700	+	ENSOARG00000004672	ENSOART00000005081	NA	NA	NA	NA	divergent protein kinase domain 1C [Source:NCBI gene;Acc:101111509]	0	0.10847	0	0.32367	0	0.346661	0	10	0	25	0	27
ENSOARG00000004683	chr13	46251485	46252021	+	PRND	ENSOART00000005095	GO:0005507(copper ion binding);GO:0005886(plasma membrane);GO:0007338(single fertilization);GO:0007340(acrosome reaction);GO:0016020(membrane);GO:0031225(anchored component of membrane);GO:0031362(anchored component of external side of plasma membrane);GO:0046872(metal ion binding);GO:0051260(protein homooligomerization)	NA	NA	NA	prion like protein doppel [Source:NCBI gene;Acc:443194]	0.034216	0	0	0.229391	0	0.264852	2	0	0	13	0	16
ENSOARG00000004686	chr4	14991159	15007966	-	ASNS	ENSOART00000005101	GO:0000166(nucleotide binding);GO:0004066(asparagine synthase (glutamine-hydrolyzing) activity);GO:0005524(ATP binding);GO:0005829(cytosol);GO:0006529(asparagine biosynthetic process);GO:0006541(glutamine metabolic process);GO:0008652(cellular amino acid biosynthetic process);GO:0042149(cellular response to glucose starvation);GO:0043066(negative regulation of apoptotic process);GO:0045931(positi…	00250(Alanine, aspartate and glutamate metabolism)	K01953	EC:6.3.5.4	asparagine synthetase (glutamine-hydrolyzing) [Source:NCBI gene;Acc:101120073]	0.706098	0.700933	0.671285	0.64601	0.695687	0.889909	130	143	124	115	124	161
ENSOARG00000004688	chr18	33669383	33675133	-	ENSOARG00000004688	ENSOART00000005099	GO:0004252(serine-type endopeptidase activity);GO:0006508(proteolysis)	04080(Neuroactive ligand-receptor interaction);04142(Lysosome);04614(Renin-angiotensin system);05146(Amoebiasis);05322(Systemic lupus erythematosus)	K01319	EC:3.4.21.20	cathepsin G-like [Source:NCBI gene;Acc:101121553]	0.008792	0	0.012935	0	0	0	4	0	6	0	0	0
ENSOARG00000004692	chr8	83028720	83060568	-	SLC22A2	ENSOART00000005111	GO:0005215(transporter activity);GO:0006812(cation transport);GO:0015101(organic cation transmembrane transporter activity);GO:0015695(organic cation transport);GO:0016020(membrane);GO:0016021(integral component of membrane);GO:0022857(transmembrane transporter activity);GO:0055085(transmembrane transport)	05231(Choline metabolism in cancer)	K08199	NA	solute carrier family 22 member 2 [Source:NCBI gene;Acc:101111810]	0.163135	0	0	0	0	0	29	0	0	0	0	0
ENSOARG00000004693	chr13	47597749	47597937	-	ENSOARG00000004693	ENSOART00000005106	NA	NA	NA	NA		0.508417	0	0.138563	0	0	0.462636	11	0	3	0	0	10
ENSOARG00000004699	chr21	9075950	9128982	-	CCDC83	ENSOART00000005112	NA	NA	NA	NA	coiled-coil domain containing 83 [Source:NCBI gene;Acc:101103433]	0.017646	0	0.021407	0	0	0	3	0	3	0	0	0
ENSOARG00000004705	chr13	49771680	49772081	-	ENSOARG00000004705	ENSOART00000005116	GO:0003735(structural constituent of ribosome);GO:0005515(protein binding);GO:0005840(ribosome);GO:0006412(translation)	NA	NA	NA		0.130634	0.117743	0.087066	0	0.251511	0.17627	6	6	4	0	11	8
ENSOARG00000004712	chr14	44972947	44981866	+	FXYD7	ENSOART00000005133	GO:0006811(ion transport);GO:0016020(membrane);GO:0016021(integral component of membrane);GO:0043269(regulation of ion transport);GO:0099106(ion channel regulator activity)	NA	NA	NA	FXYD domain-containing ion transport regulator 7 [Source:NCBI gene;Acc:101123402]	0.436132	0.345685	0.276932	0.238739	0	0	11	10	7	6	0	0
ENSOARG00000004713	chr17	61848477	61850924	-	ENSOARG00000004713	ENSOART00000005132	GO:0004222(metalloendopeptidase activity);GO:0006508(proteolysis);GO:0008237(metallopeptidase activity);GO:0016020(membrane);GO:0016021(integral component of membrane)	NA	K08607	EC:3.4.24.-	disintegrin and metalloproteinase domain-containing protein 1a-like [Source:NCBI gene;Acc:101115734]	0.541788	0.249523	0.387869	0.59297	0.167321	0.115862	143	73	103	151	43	30
ENSOARG00000004720	chr2	239655006	239672946	+	ENSOARG00000004720	ENSOART00000005144	NA	NA	NA	NA	crystallin beta-gamma domain containing 2 [Source:NCBI gene;Acc:101116029]	0.021059	0	0.010526	0.031467	0	0.010694	8	0	4	11	0	4
ENSOARG00000004726	chr8	83234080	83281935	-	ENSOARG00000004726	ENSOART00000005150	GO:0004252(serine-type endopeptidase activity);GO:0005576(extracellular region);GO:0006508(proteolysis);GO:0007596(blood coagulation);GO:0007599(hemostasis);GO:0008233(peptidase activity);GO:0008236(serine-type peptidase activity);GO:0016787(hydrolase activity);GO:0019897(extrinsic component of plasma membrane);GO:0019900(kinase binding);GO:0042246(tissue regeneration);GO:0042730(fibrinolysis);GO…	04080(Neuroactive ligand-receptor interaction);04610(Complement and coagulation cascades);05150(Staphylococcus aureus infection);05164(Influenza A)	K01315	EC:3.4.21.7	plasminogen [Source:NCBI gene;Acc:101112066]	0.046043	0.006248	0	0	0	0	13	2	0	0	0	0
ENSOARG00000004727	chr1	236401591	236432933	+	ANKUB1	ENSOART00000005146	GO:0005515(protein binding)	NA	NA	NA	ankyrin repeat and ubiquitin domain containing 1 [Source:NCBI gene;Acc:101102780]	0	0	0.018861	0	0.080824	0	0	0	4	0	14	0
ENSOARG00000004728	chr14	45037541	45041882	-	FAM187B	ENSOART00000005143	GO:0016020(membrane);GO:0016021(integral component of membrane)	NA	NA	NA	protein FAM187B-like [Source:NCBI gene;Acc:101123657]	0.046705	0	0	0	0	0	10	0	0	0	0	0
ENSOARG00000004729	chr10	76922939	77202820	-	NALCN	ENSOART00000005154	GO:0005216(ion channel activity);GO:0005261(cation channel activity);GO:0006811(ion transport);GO:0016020(membrane);GO:0016021(integral component of membrane);GO:0034220(ion transmembrane transport);GO:0055085(transmembrane transport);GO:0098655(cation transmembrane transport)	NA	K21863	NA	sodium leak channel, non-selective [Source:NCBI gene;Acc:101112742]	0.079696	0	0.013418	0	0.06477	0.15003	45	0	8	0	35	83
ENSOARG00000004738	chr5	15142427	15181236	-	ENSOARG00000004738	ENSOART00000005162	GO:0004888(transmembrane signaling receptor activity);GO:0004930(G protein-coupled receptor activity);GO:0005509(calcium ion binding);GO:0007166(cell surface receptor signaling pathway);GO:0007186(G protein-coupled receptor signaling pathway);GO:0016020(membrane);GO:0016021(integral component of membrane)	NA	K08445	NA	adhesion G protein-coupled receptor E4-like [Source:NCBI gene;Acc:101106844]	0	0	0	0.027362	0	0	0	0	0	6	0	0
ENSOARG00000004757	chr13	53097296	53098312	+	NPBWR2	ENSOART00000005176	GO:0004930(G protein-coupled receptor activity);GO:0007165(signal transduction);GO:0007186(G protein-coupled receptor signaling pathway);GO:0007218(neuropeptide signaling pathway);GO:0008188(neuropeptide receptor activity);GO:0016020(membrane);GO:0016021(integral component of membrane)	04080(Neuroactive ligand-receptor interaction)	K08377	NA	neuropeptides B and W receptor 2 [Source:NCBI gene;Acc:101107300]	0	0	0	0	0.015324	0	0	0	0	0	2	0
ENSOARG00000004767	chr14	45104795	45120915	+	MAG	ENSOART00000005195	GO:0005886(plasma membrane);GO:0005887(integral component of plasma membrane);GO:0010977(negative regulation of neuron projection development);GO:0016020(membrane);GO:0016021(integral component of membrane);GO:0019226(transmission of nerve impulse);GO:0022010(central nervous system myelination);GO:0031103(axon regeneration);GO:0031643(positive regulation of myelination);GO:0033270(paranode region…	04514(Cell adhesion molecules (CAMs))	K06771	NA	myelin associated glycoprotein [Source:NCBI gene;Acc:101116672]	0.017346	0.045403	0.017218	0.097347	0.018124	0.070719	4	11	4	21	4	15
ENSOARG00000004771	chr25	24090538	24123429	-	DNAJC12	ENSOART00000005194	GO:0005737(cytoplasm)	NA	K09532	NA	DnaJ heat shock protein family (Hsp40) member C12 [Source:NCBI gene;Acc:101102697]	0.683811	1.02007	0.531468	1.42089	0.639049	0.503436	46	76	36	92	42	34
ENSOARG00000004773	chr8	83449093	83583173	-	AGPAT4	ENSOART00000005198	GO:0005741(mitochondrial outer membrane);GO:0006644(phospholipid metabolic process);GO:0016020(membrane);GO:0016021(integral component of membrane);GO:0016746(transferase activity, transferring acyl groups);GO:0042171(lysophosphatidic acid acyltransferase activity)	00561(Glycerolipid metabolism);00564(Glycerophospholipid metabolism);04072(Phospholipase D signaling pathway)	K13523	2.3.1.-;EC:2.3.1.51	1-acylglycerol-3-phosphate O-acyltransferase 4 [Source:NCBI gene;Acc:101112654]	0.2469	0.18229	0.574887	1.59399	0.436371	0.725979	40	33	92	245	68	115
ENSOARG00000004774	chr11	14045854	14050177	+	ENSOARG00000004774	ENSOART00000005196	GO:0005576(extracellular region);GO:0006955(immune response);GO:0008009(chemokine activity);GO:0016020(membrane);GO:0016021(integral component of membrane);GO:0060326(cell chemotaxis)	NA	NA	NA		0.153115	0.251229	0.166749	0.291181	0.20967	0.638205	7	12	7	12	9	25
ENSOARG00000004780	chr19	16405187	16463300	+	KIF15	ENSOART00000005210	GO:0000166(nucleotide binding);GO:0003774(motor activity);GO:0003777(microtubule motor activity);GO:0005524(ATP binding);GO:0007018(microtubule-based movement);GO:0008017(microtubule binding)	NA	K10400	NA	kinesin family member 15 [Source:NCBI gene;Acc:101121554]	0.0404883	0.00497984	0.0823415	0.34302	0.0119074	0.0520217	19	3	38	150	6	24
ENSOARG00000004783	chr17	64260293	64261387	+	CMKLR1	ENSOART00000005209	GO:0004930(G protein-coupled receptor activity);GO:0005886(plasma membrane);GO:0006935(chemotaxis);GO:0007165(signal transduction);GO:0007186(G protein-coupled receptor signaling pathway);GO:0010759(positive regulation of macrophage chemotaxis);GO:0016020(membrane);GO:0016021(integral component of membrane);GO:0032088(negative regulation of NF-kappaB transcription factor activity);GO:0032695(nega…	NA	K04245	NA	chemerin chemokine-like receptor 1 [Source:NCBI gene;Acc:101103843]	0.411062	0.174646	1.34247	0.569974	0.84576	0.353004	49	23	158	65	96	41
[truncated: 26,191 more rows]
