# Supplementary material for: Identification and co-expression analysis of long noncoding RNAs and mRNAs involved in the deposition of intramuscular fat in Aohan fine-wool sheep
Source: BMC Genomics. 2021 Feb 1;22:98. doi: 10.1186/s12864-021-07385-9 (PMC7852088; doi:10.1186/s12864-021-07385-9)
Supplement: Supplementary file 2 — Additional file 2 Table S2. The summary of lncRNAs identified in the libraries. [file 12864_2021_7385_MOESM2_ESM.xlsx]

## Sheet: Table S2
t_id	class_code	Known/Novel	CPC_Score	CNCI_Score	chr	strand	start	end	t_name	num_exons	length	gene_id	gene_name	GO	KEGG	KO_ENTRY	EC	Description	trans_type	cov.Mth_12_1	FPKM.Mth_12_1	cov.Mth_12_2	FPKM.Mth_12_2	cov.Mth_12_3	FPKM.Mth_12_3	cov.Mth_2_1	FPKM.Mth_2_1	cov.Mth_2_2	FPKM.Mth_2_2	cov.Mth_2_3	FPKM.Mth_2_3
37439	0	known	NA	NA	chr4	-	613578	751572	ENSOART00000027102	2	2514	ENSOARG00000025200	ENSOARG00000025200	NA	NA	NA	NA	NA	NA	0.0001	0.0001	0.0001	0.0001	0.0001	0.0001	0.0001	0.0001	0.0001	0.0001	0.0001	0.0001
37445	0	known	NA	NA	chr4	+	1424087	1428979	ENSOART00000027103	2	302	ENSOARG00000025201	ENSOARG00000025201	NA	NA	NA	NA	NA	NA	0.0001	0.0001	0.0001	0.0001	0.0001	0.0001	0.0001	0.0001	0.0001	0.0001	0.0001	0.0001
37446	0	known	NA	NA	chr4	+	1430430	1616868	ENSOART00000027104	2	533	ENSOARG00000025202	ENSOARG00000025202	NA	NA	NA	NA	NA	NA	0.0001	0.0001	0.0001	0.0001	0.0001	0.0001	0.0001	0.0001	0.0001	0.0001	0.0001	0.0001
37447	0	known	NA	NA	chr4	-	1728138	1833712	ENSOART00000027105	2	553	ENSOARG00000025203	ENSOARG00000025203	NA	NA	NA	NA	NA	NA	0.0001	0.0001	0.0001	0.0001	0.0001	0.0001	0.0001	0.0001	0.0001	0.0001	0.0001	0.0001
37448	0	known	NA	NA	chr4	+	1772663	1899512	ENSOART00000027106	2	949	ENSOARG00000025204	ENSOARG00000025204	NA	NA	NA	NA	NA	NA	0.0001	0.0001	0.0001	0.0001	0.0001	0.0001	0.0001	0.0001	0.0001	0.0001	0.0001	0.0001
37449	0	known	NA	NA	chr4	+	1846720	1914730	ENSOART00000027107	2	1626	ENSOARG00000025205	ENSOARG00000025205	NA	NA	NA	NA	NA	NA	0.0001	0.0001	0.0001	0.0001	0.131201	0.016284	0.0001	0.0001	0.0001	0.0001	0.0001	0.0001
37452	0	known	NA	NA	chr4	-	1972925	2105742	ENSOART00000027108	2	875	MSTRG.16708	ENSOARG00000025206	NA	NA	NA	NA	NA	NA	0.0001	0.0001	0.0001	0.0001	0.0001	0.0001	0.0001	0.0001	0.0001	0.0001	0.0001	0.0001
37453	0	known	NA	NA	chr4	+	2069419	2094940	ENSOART00000027109	2	845	MSTRG.16709	ENSOARG00000025207	NA	NA	NA	NA	NA	NA	0.0001	0.0001	0.0001	0.0001	0.0001	0.0001	0.0001	0.0001	0.0001	0.0001	0.0001	0.0001
37455	0	known	NA	NA	chr4	+	2195142	2302469	ENSOART00000027110	2	1117	ENSOARG00000025208	ENSOARG00000025208	NA	NA	NA	NA	NA	NA	0.0001	0.0001	0.0001	0.0001	0.0001	0.0001	0.0001	0.0001	0.0001	0.0001	0.0001	0.0001
37461	0	known	NA	NA	chr4	+	2498745	2599693	ENSOART00000027111	2	2268	ENSOARG00000025209	ENSOARG00000025209	NA	NA	NA	NA	NA	NA	0.0001	0.0001	0.0001	0.0001	0.0001	0.0001	0.0001	0.0001	0.0001	0.0001	0.0001	0.0001
37460	0	known	NA	NA	chr4	+	2498745	2593595	ENSOART00000027112	2	2551	ENSOARG00000025209	ENSOARG00000025209	NA	NA	NA	NA	NA	NA	0.0001	0.0001	0.0001	0.0001	0.0001	0.0001	0.0001	0.0001	0.0001	0.0001	0.0001	0.0001
37463	0	known	NA	NA	chr4	+	2825089	2838738	ENSOART00000027113	2	496	ENSOARG00000025210	ENSOARG00000025210	NA	NA	NA	NA	NA	NA	0.0001	0.0001	0.0001	0.0001	0.0001	0.0001	0.0001	0.0001	0.0001	0.0001	0.0001	0.0001
37466	0	known	NA	NA	chr4	+	3683214	3745148	ENSOART00000027114	2	546	ENSOARG00000025211	ENSOARG00000025211	NA	NA	NA	NA	NA	NA	0.0001	0.0001	0.0001	0.0001	0.0001	0.0001	0.0001	0.0001	0.0001	0.0001	0.0001	0.0001
37467	0	known	NA	NA	chr4	-	3900425	3902519	ENSOART00000027115	2	783	ENSOARG00000025212	ENSOARG00000025212	NA	NA	NA	NA	NA	NA	0.0001	0.0001	0.0001	0.0001	0.0001	0.0001	0.0001	0.0001	0.0001	0.0001	0.0001	0.0001
37469	0	known	NA	NA	chr4	+	4163535	4172750	ENSOART00000027116	2	408	ENSOARG00000025213	ENSOARG00000025213	NA	NA	NA	NA	NA	NA	0.0001	0.0001	0.0001	0.0001	0.0001	0.0001	0.0001	0.0001	0.0001	0.0001	0.0001	0.0001
37483	0	known	NA	NA	chr4	-	4677784	4679883	ENSOART00000027117	2	2063	MSTRG.16718	ENSOARG00000025214	NA	NA	NA	NA	NA	NA	4.39457	0.545579	4.33301	0.486001	7.09149	0.880162	6.86282	0.884291	4.86369	0.626439	2.76345	0.348434
37484	0	known	NA	NA	chr4	-	4828596	4946526	ENSOART00000027118	2	1082	MSTRG.16719	ENSOARG00000025215	NA	NA	NA	NA	NA	NA	0.0001	0.0001	0.0001	0.0001	0.0001	0.0001	0.613169	0.079008	0.521257	0.067137	0.0001	0.0001
37522	0	known	NA	NA	chr4	+	5632651	5634796	ENSOART00000027119	2	1380	ENSOARG00000025216	ENSOARG00000025216	NA	NA	NA	NA	NA	NA	0.0001	0.0001	0.0001	0.0001	0.0001	0.0001	0.0001	0.0001	0.0001	0.0001	0.0001	0.0001
37528	0	known	NA	NA	chr4	+	6168807	6173179	ENSOART00000027120	2	4156	ENSOARG00000025217	ENSOARG00000025217	NA	NA	NA	NA	NA	NA	0.874391	0.108554	0.557507	0.062531	0.861154	0.106882	0.458223	0.059043	0.800594	0.103116	0.135707	0.017111
37542	0	known	NA	NA	chr4	-	7868799	7870786	ENSOART00000027121	3	477	ENSOARG00000025218	ENSOARG00000025218	NA	NA	NA	NA	NA	NA	0.0001	0.0001	0.591195	0.06631	1.6457	0.204257	0.0001	0.0001	0.0001	0.0001	0.532463	0.067136
37548	0	known	NA	NA	chr4	-	8837314	8955083	ENSOART00000027122	2	961	ENSOARG00000025219	ENSOARG00000025219	NA	NA	NA	NA	NA	NA	0.0001	0.0001	0.110196	0.01236	0.17888	0.022202	0.0001	0.0001	0.285948	0.03683	0.0001	0.0001
37658	0	known	NA	NA	chr4	+	15848328	15849340	ENSOART00000027123	2	931	MSTRG.16802	ENSOARG00000025220	NA	NA	NA	NA	NA	NA	0.835661	0.103746	1.17186	0.131438	0.595059	0.073856	1.4561	0.187622	1.44253	0.185797	1.54918	0.195331
37685	0	known	NA	NA	chr4	+	20439819	20594169	ENSOART00000027124	4	769	MSTRG.16818	ENSOARG00000025221	NA	NA	NA	NA	NA	NA	0.0001	0.0001	0.0001	0.0001	0.0001	0.0001	0.0001	0.0001	0.0001	0.0001	0.0001	0.0001
37690	0	known	NA	NA	chr4	+	20584126	20599507	ENSOART00000027125	5	1287	MSTRG.16818	ENSOARG00000025221	NA	NA	NA	NA	NA	NA	0.0001	0.0001	0.0001	0.0001	0.0001	0.0001	0.0001	0.0001	0.0001	0.0001	0.0001	0.0001
37694	0	known	NA	NA	chr4	+	21460181	21461410	ENSOART00000027126	2	693	ENSOARG00000025222	ENSOARG00000025222	NA	NA	NA	NA	NA	NA	0.0001	0.0001	0.0001	0.0001	0.0001	0.0001	0.0001	0.0001	0.0001	0.0001	0.0001	0.0001
37695	0	known	NA	NA	chr4	-	21559052	21563925	ENSOART00000027127	2	431	ENSOARG00000025223	ENSOARG00000025223	NA	NA	NA	NA	NA	NA	0.0001	0.0001	0.0001	0.0001	0.0001	0.0001	0.0001	0.0001	0.0001	0.0001	0.0001	0.0001
37752	0	known	NA	NA	chr4	-	28466054	28471449	ENSOART00000027128	3	3603	ENSOARG00000025224	ENSOARG00000025224	NA	NA	NA	NA	NA	NA	0.341105	0.042348	0.0001	0.0001	0.0001	0.0001	0.387455	0.049924	0.269498	0.034711	0.0001	0.0001
37757	0	known	NA	NA	chr4	+	29529431	29533300	ENSOART00000027129	2	607	ENSOARG00000025225	ENSOARG00000025225	NA	NA	NA	NA	NA	NA	0.0001	0.0001	0.0001	0.0001	0.0001	0.0001	0.0001	0.0001	0.0001	0.0001	0.0001	0.0001
37767	0	known	NA	NA	chr4	-	31135448	31234970	ENSOART00000027130	2	378	ENSOARG00000025226	ENSOARG00000025226	NA	NA	NA	NA	NA	NA	0.0001	0.0001	0.0001	0.0001	0.0001	0.0001	0.0001	0.0001	0.0001	0.0001	0.0001	0.0001
37766	0	known	NA	NA	chr4	-	31135448	31228867	ENSOART00000027131	2	534	ENSOARG00000025226	ENSOARG00000025226	NA	NA	NA	NA	NA	NA	0.0001	0.0001	0.0001	0.0001	0.0001	0.0001	0.0001	0.0001	0.0001	0.0001	0.0001	0.0001
37804	0	known	NA	NA	chr4	+	33768545	33779593	ENSOART00000027132	2	2718	ENSOARG00000025227	ENSOARG00000025227	NA	NA	NA	NA	NA	NA	0.0001	0.0001	0.0001	0.0001	0.0001	0.0001	0.0001	0.0001	0.0001	0.0001	0.0001	0.0001
37807	0	known	NA	NA	chr4	-	35134036	35136120	ENSOART00000027133	2	302	ENSOARG00000025228	ENSOARG00000025228	NA	NA	NA	NA	NA	NA	0.0001	0.0001	0.0001	0.0001	0.0001	0.0001	0.0001	0.0001	0.0001	0.0001	0.0001	0.0001
37814	0	known	NA	NA	chr4	+	36706037	36708020	ENSOART00000027134	2	1462	ENSOARG00000025229	ENSOARG00000025229	NA	NA	NA	NA	NA	NA	0.0001	0.0001	0.0001	0.0001	0.0001	0.0001	0.0001	0.0001	0.0001	0.0001	0.0001	0.0001
37826	0	known	NA	NA	chr4	-	38776752	38812821	ENSOART00000027135	3	3570	ENSOARG00000025230	ENSOARG00000025230	NA	NA	NA	NA	NA	NA	0.0001	0.0001	0.0001	0.0001	0.0001	0.0001	0.0001	0.0001	0.0001	0.0001	0.0001	0.0001
37825	0	known	NA	NA	chr4	-	38776752	38807805	ENSOART00000027136	2	3787	ENSOARG00000025230	ENSOARG00000025230	NA	NA	NA	NA	NA	NA	0.0001	0.0001	0.222604	0.024968	0.0001	0.0001	0.0001	0.0001	0.0001	0.0001	0.0001	0.0001
37835	0	known	NA	NA	chr4	-	40164548	40177100	ENSOART00000027137	2	1274	ENSOARG00000025231	ENSOARG00000025231	NA	NA	NA	NA	NA	NA	0.0001	0.0001	0.0001	0.0001	0.0001	0.0001	0.0001	0.0001	0.0001	0.0001	0.15687	0.019779
37846	0	known	NA	NA	chr4	-	40595283	40770048	ENSOART00000027138	2	302	ENSOARG00000025232	ENSOARG00000025232	NA	NA	NA	NA	NA	NA	0.0001	0.0001	0.0001	0.0001	0.0001	0.0001	0.0001	0.0001	0.0001	0.0001	0.0001	0.0001
37933	0	known	NA	NA	chr4	-	47308313	47330698	ENSOART00000027139	2	2926	ENSOARG00000025233	ENSOARG00000025233	NA	NA	NA	NA	NA	NA	0.0001	0.0001	0.0001	0.0001	0.0001	0.0001	0.0001	0.0001	0.0001	0.0001	0.0001	0.0001
38046	0	known	NA	NA	chr4	+	54490731	54690430	ENSOART00000027140	2	201	MSTRG.16980	ENSOARG00000025234	NA	NA	NA	NA	NA	NA	0.0001	0.0001	0.0001	0.0001	0.0001	0.0001	0.0001	0.0001	0.0001	0.0001	0.0001	0.0001
38090	0	known	NA	NA	chr4	+	59827992	59830440	ENSOART00000027141	2	1721	ENSOARG00000025235	ENSOARG00000025235	NA	NA	NA	NA	NA	NA	0.0001	0.0001	0.0001	0.0001	0.0001	0.0001	0.0001	0.0001	0.0001	0.0001	0.0001	0.0001
38111	0	known	NA	NA	chr4	-	61535329	61588704	ENSOART00000027142	3	1012	ENSOARG00000025236	ENSOARG00000025236	NA	NA	NA	NA	NA	NA	0.0001	0.0001	0.0001	0.0001	0.0001	0.0001	0.0001	0.0001	0.0001	0.0001	0.0001	0.0001
38112	0	known	NA	NA	chr4	+	61536630	61569078	ENSOART00000027143	2	3090	ENSOARG00000025237	ENSOARG00000025237	NA	NA	NA	NA	NA	NA	0.0001	0.0001	0.091262	0.010236	0.0001	0.0001	0.0001	0.0001	0.0001	0.0001	0.335021	0.042242
38114	0	known	NA	NA	chr4	+	61564959	61569078	ENSOART00000027144	2	2746	ENSOARG00000025237	ENSOARG00000025237	NA	NA	NA	NA	NA	NA	0.0001	0.0001	0.0001	0.0001	0.0001	0.0001	0.0001	0.0001	0.0001	0.0001	0.0001	0.0001
38154	0	known	NA	NA	chr4	+	64045961	64058681	ENSOART00000027145	2	2840	ENSOARG00000025238	ENSOARG00000025238	NA	NA	NA	NA	NA	NA	0.0001	0.0001	0.0001	0.0001	0.0001	0.0001	0.0001	0.0001	0.0001	0.0001	0.0001	0.0001
38211	0	known	NA	NA	chr4	+	67498203	67653554	ENSOART00000027146	2	2825	MSTRG.17080	ENSOARG00000025239	NA	NA	NA	NA	NA	NA	4.5843	0.569133	5.98726	0.671546	9.01631	1.11906	4.64115	0.598023	5.35721	0.690003	2.46801	0.311183
38229	0	known	NA	NA	chr4	-	68741161	68742853	ENSOART00000027147	2	1597	ENSOARG00000025240	ENSOARG00000025240	NA	NA	NA	NA	NA	NA	0.0001	0.0001	0.106156	0.011907	0.0001	0.0001	0.266117	0.03429	0.0001	0.0001	0.260801	0.032883
38279	0	known	NA	NA	chr4	-	69995852	69997201	ENSOART00000027148	2	1287	MSTRG.17109	ENSOARG00000025241	NA	NA	NA	NA	NA	NA	0.0001	0.0001	0.0001	0.0001	0.0001	0.0001	0.0001	0.0001	0.0001	0.0001	0.0001	0.0001
38309	0	known	NA	NA	chr4	+	72441713	72473297	ENSOART00000027149	2	2827	ENSOARG00000025242	ENSOARG00000025242	NA	NA	NA	NA	NA	NA	0.0001	0.0001	0.0001	0.0001	0.0001	0.0001	0.0001	0.0001	0.0001	0.0001	0.0001	0.0001
38318	0	known	NA	NA	chr4	-	74429211	74430600	ENSOART00000027150	2	1219	ENSOARG00000025243	ENSOARG00000025243	NA	NA	NA	NA	NA	NA	0.0001	0.0001	0.0001	0.0001	0.0001	0.0001	0.0001	0.0001	0.0001	0.0001	0.0001	0.0001
38332	0	known	NA	NA	chr4	-	75580728	75585673	ENSOART00000027151	3	1017	ENSOARG00000025244	ENSOARG00000025244	NA	NA	NA	NA	NA	NA	0.0001	0.0001	0.0001	0.0001	0.0001	0.0001	0.0001	0.0001	0.0001	0.0001	0.0001	0.0001
38403	0	known	NA	NA	chr4	+	77838004	77841108	ENSOART00000027152	2	3065	ENSOARG00000025245	ENSOARG00000025245	NA	NA	NA	NA	NA	NA	0.184013	0.022845	0.0001	0.0001	0.0001	0.0001	0.0001	0.0001	0.0001	0.0001	0.092007	0.011601
38405	0	known	NA	NA	chr4	+	78080474	78103201	ENSOART00000027153	2	367	ENSOARG00000025246	ENSOARG00000025246	NA	NA	NA	NA	NA	NA	0.296573	0.036819	0.0001	0.0001	0.0001	0.0001	0.0001	0.0001	0.0001	0.0001	0.0001	0.0001
38425	0	known	NA	NA	chr4	+	81395656	81396561	ENSOART00000027154	2	574	ENSOARG00000025247	ENSOARG00000025247	NA	NA	NA	NA	NA	NA	0.0001	0.0001	1.17004	0.131235	0.0001	0.0001	0.265011	0.034147	0.0001	0.0001	0.0001	0.0001
38429	0	known	NA	NA	chr4	+	81546935	81554199	ENSOART00000027155	2	911	ENSOARG00000025248	ENSOARG00000025248	NA	NA	NA	NA	NA	NA	0.0001	0.0001	0.0001	0.0001	0.0001	0.0001	0.0001	0.0001	0.0001	0.0001	0.0001	0.0001
38450	0	known	NA	NA	chr4	-	85470576	85474765	ENSOART00000027156	2	4072	MSTRG.17176	ENSOARG00000025249	NA	NA	NA	NA	NA	NA	1.62153	0.20131	1.48401	0.16645	1.01182	0.125582	1.05662	0.136148	0.626801	0.080731	0.874269	0.110233
38509	0	known	NA	NA	chr4	+	91714476	91717538	ENSOART00000027157	2	2838	MSTRG.17204	ENSOARG00000025250	NA	NA	NA	NA	NA	NA	0.392178	0.048688	0.0001	0.0001	0.0001	0.0001	0.446441	0.057525	0.572441	0.07373	0.0001	0.0001
38525	0	known	NA	NA	chr4	-	92615707	92636868	ENSOART00000027158	3	5068	MSTRG.17213	ENSOARG00000025251	NA	NA	NA	NA	NA	NA	0.23974	0.029763	0.295096	0.033099	0.0001	0.0001	0.0001	0.0001	0.083465	0.01075	0.391279	0.049335
38603	0	known	NA	NA	chr4	+	94315658	94322177	ENSOART00000027159	2	1915	MSTRG.17247	ENSOARG00000025252	NA	NA	NA	NA	NA	NA	0.597094	0.074128	0.953518	0.106949	0.273629	0.033962	0.417824	0.053838	1.50686	0.194082	0.61114	0.077056
38604	0	known	NA	NA	chr4	+	94319240	94326518	ENSOART00000027160	2	4179	MSTRG.17248	ENSOARG00000025253	NA	NA	NA	NA	NA	NA	1.44604	0.179524	0.268246	0.030087	1.04929	0.130233	2.91158	0.375164	2.73095	0.351743	1.90668	0.240406
38605	0	known	NA	NA	chr4	+	94322672	94326518	ENSOART00000027161	2	3060	MSTRG.17248	ENSOARG00000025253	NA	NA	NA	NA	NA	NA	0.0001	0.0001	0.0001	0.0001	0.0001	0.0001	0.0001	0.0001	0.0001	0.0001	0.0001	0.0001
38638	0	known	NA	NA	chr4	+	95314176	95324251	ENSOART00000027162	2	1457	ENSOARG00000025254	ENSOARG00000025254	NA	NA	NA	NA	NA	NA	0.193548	0.024029	0.0001	0.0001	0.387097	0.048045	0.097623	0.012579	0.0001	0.0001	0.0001	0.0001
38698	0	known	NA	NA	chr4	-	99416840	99542254	ENSOART00000027163	2	1233	MSTRG.17293	ENSOARG00000025255	NA	NA	NA	NA	NA	NA	0.10948	0.013592	0.066036	0.007407	0.06946	0.008621	0.393737	0.050734	0.101925	0.013128	0.010543	0.001329
38712	0	known	NA	NA	chr4	+	101364818	101365737	ENSOART00000027164	2	715	MSTRG.17299	ENSOARG00000025256	NA	NA	NA	NA	NA	NA	0.0001	0.0001	0.0001	0.0001	0.0001	0.0001	0.0001	0.0001	0.0001	0.0001	0.0001	0.0001
38765	0	known	NA	NA	chr4	+	103756746	103760870	ENSOART00000027165	3	916	ENSOARG00000025257	ENSOARG00000025257	NA	NA	NA	NA	NA	NA	0.0001	0.0001	0.0001	0.0001	0.0001	0.0001	0.0001	0.0001	0.0001	0.0001	0.0001	0.0001
38815	0	known	NA	NA	chr4	-	105305587	105313031	ENSOART00000027166	3	1247	ENSOARG00000025258	ENSOARG00000025258	NA	NA	NA	NA	NA	NA	0.0001	0.0001	0.0001	0.0001	0.0001	0.0001	0.0001	0.0001	0.0001	0.0001	0.0001	0.0001
38883	0	known	NA	NA	chr4	+	106520418	106544105	ENSOART00000027167	2	1481	ENSOARG00000025259	ENSOARG00000025259	NA	NA	NA	NA	NA	NA	0.0001	0.0001	0.0001	0.0001	0.0001	0.0001	0.0001	0.0001	0.0001	0.0001	0.0001	0.0001
38903	0	known	NA	NA	chr4	-	107947753	107958927	ENSOART00000027168	2	282	ENSOARG00000025260	ENSOARG00000025260	NA	NA	NA	NA	NA	NA	0.0001	0.0001	0.0001	0.0001	0.0001	0.0001	0.0001	0.0001	0.0001	0.0001	0.0001	0.0001
38946	0	known	NA	NA	chr4	+	111728443	111827559	ENSOART00000027169	2	1000	MSTRG.17404	ENSOARG00000025261	NA	NA	NA	NA	NA	NA	3.27388	0.406446	3.22945	0.362223	3.08722	0.383171	3.06059	0.394364	5.73309	0.738417	4.34996	0.548471
38955	0	known	NA	NA	chr4	+	112000112	112124900	ENSOART00000027170	2	714	MSTRG.17408	ENSOARG00000025262	NA	NA	NA	NA	NA	NA	2.90476	0.360621	1.57143	0.176255	0.394958	0.04902	5.45378	0.702733	6.94538	0.894558	4.54902	0.573569
38986	0	known	NA	NA	chr4	+	112389525	112563829	ENSOART00000027171	2	1152	MSTRG.17426	ENSOARG00000025263	NA	NA	NA	NA	NA	NA	0.0001	0.0001	0.0001	0.0001	0.0001	0.0001	0.0001	0.0001	0.0001	0.0001	0.0001	0.0001
39029	0	known	NA	NA	chr4	-	113085240	113104158	ENSOART00000027172	2	4473	MSTRG.17442	ENSOARG00000025264	NA	NA	NA	NA	NA	NA	0.427226	0.053039	0.529595	0.059401	1.28303	0.159244	1.80722	0.232865	1.3273	0.170955	1.10853	0.139771
39030	0	known	NA	NA	chr4	-	113091309	113093882	ENSOART00000027173	2	2519	MSTRG.17443	ENSOARG00000025265	NA	NA	NA	NA	NA	NA	8.59218	1.06671	7.6177	0.85442	12.5597	1.55886	6.18738	0.797258	7.23081	0.931322	7.10044	0.895268
39031	0	known	NA	NA	chr4	-	113111152	113112925	ENSOART00000027174	2	1203	MSTRG.17444	ENSOARG00000025266	NA	NA	NA	NA	NA	NA	7.55243	0.937622	8.34427	0.935913	6.40776	0.795301	7.24016	0.932911	7.13926	0.91953	11.9621	1.50825
39032	0	known	NA	NA	chr4	-	113111152	113112925	ENSOART00000027175	3	1155	MSTRG.17444	ENSOARG00000025266	NA	NA	NA	NA	NA	NA	0.0001	0.0001	0.0001	0.0001	0.0001	0.0001	0.0001	0.0001	0.0001	0.0001	0.0001	0.0001
39045	0	known	NA	NA	chr4	+	113208235	113213701	ENSOART00000027176	2	5249	MSTRG.17451	ENSOARG00000025267	NA	NA	NA	NA	NA	NA	8.44157	1.04801	5.87987	0.6595	9.90619	1.22951	10.9655	1.41294	9.69716	1.24899	8.26198	1.04172
39056	0	known	NA	NA	chr4	+	113596978	113732486	ENSOART00000027177	3	3384	MSTRG.17457	ENSOARG00000025268	NA	NA	NA	NA	NA	NA	0.90676	0.112573	1.36822	0.153463	1.72324	0.21388	1.36481	0.175859	2.25658	0.290645	0.171099	0.021573
39086	0	known	NA	NA	chr4	+	114195696	114243135	ENSOART00000027178	2	5044	MSTRG.17471	ENSOARG00000025269	NA	NA	NA	NA	NA	NA	14.1715	1.75937	7.92247	0.888603	10.1645	1.26157	13.8136	1.77992	11.8292	1.52359	5.54855	0.699596
39117	0	known	NA	NA	chr4	+	116582528	116590679	ENSOART00000027179	2	5264	ENSOARG00000025270	ENSOARG00000025270	NA	NA	NA	NA	NA	NA	0.0001	0.0001	0.0001	0.0001	0.0001	0.0001	0.0001	0.0001	0.0001	0.0001	0.0001	0.0001
39118	0	known	NA	NA	chr4	-	116619528	116623655	ENSOART00000027180	2	768	ENSOARG00000025271	ENSOARG00000025271	NA	NA	NA	NA	NA	NA	0.0001	0.0001	0.0001	0.0001	0.0001	0.0001	0.0001	0.0001	0.0001	0.0001	0.0001	0.0001
39120	0	known	NA	NA	chr4	-	116627842	116631899	ENSOART00000027181	2	3918	ENSOARG00000025272	ENSOARG00000025272	NA	NA	NA	NA	NA	NA	0.0001	0.0001	0.0001	0.0001	0.143951	0.017867	0.0001	0.0001	0.0001	0.0001	0.0001	0.0001
39154	0	known	NA	NA	chr4	-	118176465	118264152	ENSOART00000027182	2	1419	ENSOARG00000025273	ENSOARG00000025273	NA	NA	NA	NA	NA	NA	0.0001	0.0001	0.0001	0.0001	0.0001	0.0001	0.0001	0.0001	0.0001	0.0001	0.0001	0.0001
39158	0	known	NA	NA	chr4	+	118586126	118589191	ENSOART00000027183	2	903	ENSOARG00000025274	ENSOARG00000025274	NA	NA	NA	NA	NA	NA	0.0001	0.0001	0.0001	0.0001	0.0001	0.0001	0.0001	0.0001	0.0001	0.0001	0.0001	0.0001
39175	0	known	NA	NA	chr4	+	118995961	119050830	ENSOART00000027184	2	3925	ENSOARG00000025275	ENSOARG00000025275	NA	NA	NA	NA	NA	NA	0.620637	0.077051	0.280255	0.031434	0.56563	0.070203	0.316688	0.040806	0.984718	0.126831	0.416858	0.05256
39177	0	known	NA	NA	chr4	+	119199419	119216609	ENSOART00000027185	2	5513	ENSOARG00000025276	ENSOARG00000025276	NA	NA	NA	NA	NA	NA	0.0001	0.0001	0.0001	0.0001	0.051152	0.006349	0.024824	0.003199	0.0001	0.0001	0.0001	0.0001
39178	0	known	NA	NA	chr5	+	5972	8053	ENSOART00000027186	2	1960	ENSOARG00000025277	ENSOARG00000025277	NA	NA	NA	NA	NA	NA	0.0001	0.0001	0.0001	0.0001	0.0001	0.0001	0.0001	0.0001	0.0001	0.0001	0.0001	0.0001
39249	0	known	NA	NA	chr5	+	2250114	2439312	ENSOART00000027187	2	2334	MSTRG.17555	ENSOARG00000025278	NA	NA	NA	NA	NA	NA	20.0914	2.49432	14.6332	1.64129	10.9851	1.36341	13.2444	1.70657	11.0725	1.42613	2.1791	0.274755
39250	0	known	NA	NA	chr5	+	2273915	2373981	ENSOART00000027188	2	4315	MSTRG.17556	ENSOARG00000025279	NA	NA	NA	NA	NA	NA	0.621006	0.077097	4.26676	0.47857	4.44462	0.551645	1.10316	0.142145	10.0379	1.29287	1.88873	0.238144
39268	0	known	NA	NA	chr5	+	2415894	2426231	ENSOART00000027189	2	1510	MSTRG.17563	ENSOARG00000025280	NA	NA	NA	NA	NA	NA	9.05391	1.12403	8.42009	0.944418	11.7702	1.46086	3.15944	0.407101	7.31524	0.942196	2.5218	0.317965
39457	0	known	NA	NA	chr5	-	4093082	4209811	ENSOART00000027190	2	921	MSTRG.17574	ENSOARG00000025281	NA	NA	NA	NA	NA	NA	4.52902	0.562271	6.28136	0.704532	5.55199	0.689087	0.901684	0.116184	4.05337	0.52207	1.91727	0.241742
39460	0	known	NA	NA	chr5	+	4104461	4213753	ENSOART00000027191	2	2321	MSTRG.17575	ENSOARG00000025282	NA	NA	NA	NA	NA	NA	10.2389	1.27115	9.68159	1.08591	10.0425	1.24642	11.5335	1.48612	9.68266	1.24712	9.94035	1.25334
39466	0	known	NA	NA	chr5	+	4220019	4309765	ENSOART00000027192	2	1615	MSTRG.17579	ENSOARG00000025283	NA	NA	NA	NA	NA	NA	2.56262	0.318145	3.23378	0.362708	3.66153	0.454451	1.93762	0.249667	2.51465	0.323884	1.57593	0.198704
39483	0	known	NA	NA	chr5	-	4418367	4425268	ENSOART00000027193	3	836	ENSOARG00000025284	ENSOARG00000025284	NA	NA	NA	NA	NA	NA	0.537684	0.066753	0.0001	0.0001	0.330631	0.041036	0.0001	0.0001	0.0001	0.0001	0.0001	0.0001
39492	0	known	NA	NA	chr5	+	4518875	4520108	ENSOART00000027194	2	918	MSTRG.17583	ENSOARG00000025285	NA	NA	NA	NA	NA	NA	5.4109	0.671755	2.43592	0.273219	2.97167	0.36883	8.21351	1.05833	6.74619	0.868903	4.79956	0.60516
39533	0	known	NA	NA	chr5	-	5017508	5057803	ENSOART00000027195	2	2546	ENSOARG00000025286	ENSOARG00000025286	NA	NA	NA	NA	NA	NA	0.0001	0.0001	0.0001	0.0001	0.0001	0.0001	0.0001	0.0001	0.0001	0.0001	0.0001	0.0001
39634	0	known	NA	NA	chr5	+	6838283	7002392	ENSOART00000027196	2	1242	ENSOARG00000025287	ENSOARG00000025287	NA	NA	NA	NA	NA	NA	0.0001	0.0001	0.0001	0.0001	0.0001	0.0001	0.0001	0.0001	0.0001	0.0001	0.0001	0.0001
39725	0	known	NA	NA	chr5	-	9660559	9708688	ENSOART00000027197	2	526	MSTRG.17677	ENSOARG00000025288	NA	NA	NA	NA	NA	NA	2.01432	0.250074	1.96881	0.220826	3.56176	0.442068	7.53697	0.971157	3.69697	0.476166	6.10449	0.769693
39762	0	known	NA	NA	chr5	+	9963163	9966407	ENSOART00000027198	2	1273	ENSOARG00000025289	ENSOARG00000025289	NA	NA	NA	NA	NA	NA	0.0001	0.0001	0.657502	0.073747	0.0001	0.0001	0.0001	0.0001	0.0001	0.0001	0.0001	0.0001
39852	0	known	NA	NA	chr5	-	11249398	11302524	ENSOART00000027199	2	3364	ENSOARG00000025290	ENSOARG00000025290	NA	NA	NA	NA	NA	NA	0.0001	0.0001	0.0001	0.0001	0.0001	0.0001	0.0001	0.0001	0.0001	0.0001	0.0001	0.0001
40086	0	known	NA	NA	chr5	-	14569424	14634733	ENSOART00000027200	2	1315	MSTRG.17830	ENSOARG00000025291	NA	NA	NA	NA	NA	NA	1.59885	0.198495	0.67657	0.075886	0.296825	0.036841	0.592545	0.076351	1.28704	0.16577	0.832981	0.105028
40087	0	known	NA	NA	chr5	-	14582693	14726264	ENSOART00000027201	2	720	MSTRG.17831	ENSOARG00000025292	NA	NA	NA	NA	NA	NA	1.47222	0.182774	0.0001	0.0001	1.23529	0.153318	1.23199	0.158744	1.82752	0.235383	0.456301	0.057533
40150	0	known	NA	NA	chr5	-	15627785	15652591	ENSOART00000027202	5	913	MSTRG.17850	ENSOARG00000025293	NA	NA	NA	NA	NA	NA	2.97658	0.369537	2.96329	0.33237	3.69794	0.45897	2.06652	0.266276	2.99539	0.385804	2.46846	0.311239
40205	0	known	NA	NA	chr5	-	16405363	16601603	ENSOART00000027203	2	885	MSTRG.17882	ENSOARG00000025294	NA	NA	NA	NA	NA	NA	0.677877	0.084157	1.34667	0.151046	1.20798	0.149928	0.998029	0.128598	1.91586	0.246761	0.642452	0.081004
40229	0	known	NA	NA	chr5	+	16934931	16941361	ENSOART00000027204	2	524	MSTRG.17891	ENSOARG00000025295	NA	NA	NA	NA	NA	NA	481.377	59.7622	603.564	67.6971	370.508	45.9857	448.562	57.7983	385.295	49.6256	419.627	52.9092
40314	0	known	NA	NA	chr5	-	17857816	17992134	ENSOART00000027205	2	3117	MSTRG.17927	ENSOARG00000025296	NA	NA	NA	NA	NA	NA	10.0349	1.24581	4.56091	0.511563	5.7108	0.708798	8.03814	1.03573	5.53577	0.713002	7.38698	0.931398
40381	0	known	NA	NA	chr5	+	18848127	18849701	ENSOART00000027206	2	1299	MSTRG.17966	ENSOARG00000025297	NA	NA	NA	NA	NA	NA	13.1437	1.63177	11.3212	1.26981	10.4851	1.30137	9.12243	1.17545	13.0835	1.68514	8.96444	1.13029
40391	0	known	NA	NA	chr5	-	18995135	19000910	ENSOART00000027207	2	5589	MSTRG.17975	ENSOARG00000025298	NA	NA	NA	NA	NA	NA	4.65176	0.577509	4.13524	0.463818	4.04992	0.502657	4.18643	0.539432	5.40428	0.696066	2.77595	0.35001
40531	0	known	NA	NA	chr5	+	31364817	31371461	ENSOART00000027208	2	2381	ENSOARG00000025299	ENSOARG00000025299	NA	NA	NA	NA	NA	NA	0.0001	0.0001	0.0001	0.0001	0.0001	0.0001	0.0001	0.0001	0.0001	0.0001	0.0001	0.0001
40534	0	known	NA	NA	chr5	-	31608703	31609412	ENSOART00000027209	2	584	ENSOARG00000025300	ENSOARG00000025300	NA	NA	NA	NA	NA	NA	0.0001	0.0001	0.0001	0.0001	0.0001	0.0001	0.0001	0.0001	0.0001	0.0001	0.0001	0.0001
40540	0	known	NA	NA	chr5	+	31921124	31935371	ENSOART00000027210	3	5380	MSTRG.18042	ENSOARG00000025301	NA	NA	NA	NA	NA	NA	0.314498	0.039044	0.0001	0.0001	0.183457	0.02277	0.163279	0.021039	0.077118	0.009933	0.115748	0.014594
40575	0	known	NA	NA	chr5	+	35355007	35368975	ENSOART00000027211	3	3937	MSTRG.18060	ENSOARG00000025302	NA	NA	NA	NA	NA	NA	4.05061	0.502876	2.42102	0.271548	4.22392	0.524253	4.24491	0.546967	3.7442	0.482249	4.74993	0.598901
40589	0	known	NA	NA	chr5	-	35731688	35757017	ENSOART00000027212	2	213	MSTRG.18065	ENSOARG00000025303	NA	NA	NA	NA	NA	NA	0.0001	0.0001	0.0001	0.0001	0.0001	0.0001	0.0001	0.0001	2.45291	0.315933	0.0001	0.0001
40674	0	known	NA	NA	chr5	-	37694660	37696333	ENSOART00000027213	2	1008	ENSOARG00000025304	ENSOARG00000025304	NA	NA	NA	NA	NA	NA	0.0001	0.0001	0.0001	0.0001	0.0001	0.0001	0.0001	0.0001	0.0001	0.0001	0.0001	0.0001
40682	0	known	NA	NA	chr5	-	37864537	37870628	ENSOART00000027214	3	3916	MSTRG.18102	ENSOARG00000025305	NA	NA	NA	NA	NA	NA	1.78728	0.221888	0.321246	0.036032	0.983362	0.12205	1.08018	0.139184	1.14607	0.147612	1.8095	0.228153
40692	0	known	NA	NA	chr5	+	37990585	37994569	ENSOART00000027215	2	379	ENSOARG00000025306	ENSOARG00000025306	NA	NA	NA	NA	NA	NA	0.0001	0.0001	0.0001	0.0001	0.0001	0.0001	0.0001	0.0001	0.0001	0.0001	0.0001	0.0001
40839	0	known	NA	NA	chr5	-	41141859	41143692	ENSOART00000027216	2	912	ENSOARG00000025307	ENSOARG00000025307	NA	NA	NA	NA	NA	NA	0.0001	0.0001	0.0001	0.0001	0.0001	0.0001	0.0001	0.0001	0.0001	0.0001	0.0001	0.0001
40840	0	known	NA	NA	chr5	+	41163618	41168236	ENSOART00000027217	2	1685	ENSOARG00000025308	ENSOARG00000025308	NA	NA	NA	NA	NA	NA	0.0001	0.0001	0.0001	0.0001	0.0001	0.0001	0.0001	0.0001	0.0001	0.0001	0.0001	0.0001
40971	0	known	NA	NA	chr5	-	44295999	44299188	ENSOART00000027218	2	1055	ENSOARG00000025309	ENSOARG00000025309	NA	NA	NA	NA	NA	NA	0.0001	0.0001	0.0001	0.0001	0.0001	0.0001	0.0001	0.0001	0.0001	0.0001	0.0001	0.0001
40994	0	known	NA	NA	chr5	+	45418487	45420290	ENSOART00000027219	2	660	MSTRG.18230	ENSOARG00000025310	NA	NA	NA	NA	NA	NA	0.0001	0.0001	0.0001	0.0001	0.0001	0.0001	0.0001	0.0001	0.0001	0.0001	0.0001	0.0001
41196	0	known	NA	NA	chr5	-	50153403	50154695	ENSOART00000027220	2	1155	ENSOARG00000025311	ENSOARG00000025311	NA	NA	NA	NA	NA	NA	2.53399	0.314591	1.79755	0.201618	0.244156	0.030303	0.945223	0.121794	1.60137	0.206255	0.87485	0.110307
41257	0	known	NA	NA	chr5	-	53906776	53913224	ENSOART00000027221	2	3385	ENSOARG00000025312	ENSOARG00000025312	NA	NA	NA	NA	NA	NA	0.0001	0.0001	0.083309	0.009344	0.0001	0.0001	0.083309	0.010735	0.0001	0.0001	0.0001	0.0001
41304	0	known	NA	NA	chr5	-	57737929	57804381	ENSOART00000027222	2	3912	MSTRG.18356	ENSOARG00000025313	NA	NA	NA	NA	NA	NA	0.0001	0.0001	0.072086	0.008085	0.0001	0.0001	0.242413	0.031235	0.071063	0.009153	0.0001	0.0001
41494	0	known	NA	NA	chr5	-	65960052	65961784	ENSOART00000027223	2	634	ENSOARG00000025314	ENSOARG00000025314	NA	NA	NA	NA	NA	NA	0.0001	0.0001	0.0001	0.0001	0.0001	0.0001	0.0001	0.0001	0.0001	0.0001	0.0001	0.0001
41525	0	known	NA	NA	chr5	+	67930125	67932260	ENSOART00000027224	2	2055	MSTRG.18454	ENSOARG00000025315	NA	NA	NA	NA	NA	NA	0.0001	0.0001	0.0001	0.0001	0.0001	0.0001	0.0001	0.0001	0.0001	0.0001	0.0001	0.0001
41538	0	known	NA	NA	chr5	+	68270592	68271937	ENSOART00000027225	2	949	ENSOARG00000025316	ENSOARG00000025316	NA	NA	NA	NA	NA	NA	0.0001	0.0001	0.0001	0.0001	0.0001	0.0001	0.369336	0.04759	0.343669	0.044264	0.0001	0.0001
41575	0	known	NA	NA	chr5	+	73168249	73333244	ENSOART00000027226	2	333	ENSOARG00000025317	ENSOARG00000025317	NA	NA	NA	NA	NA	NA	0.0001	0.0001	0.0001	0.0001	0.0001	0.0001	0.0001	0.0001	0.0001	0.0001	0.0001	0.0001
41576	0	known	NA	NA	chr5	-	73225899	73407613	ENSOART00000027227	2	3690	ENSOARG00000025318	ENSOARG00000025318	NA	NA	NA	NA	NA	NA	0.0001	0.0001	0.0001	0.0001	0.0001	0.0001	0.0001	0.0001	0.0001	0.0001	0.0001	0.0001
41578	0	known	NA	NA	chr5	+	75200349	75244691	ENSOART00000027228	2	1411	ENSOARG00000025319	ENSOARG00000025319	NA	NA	NA	NA	NA	NA	0.0001	0.0001	0.0001	0.0001	0.0001	0.0001	0.0001	0.0001	0.0001	0.0001	0.0001	0.0001
41585	0	known	NA	NA	chr5	+	76229796	76231029	ENSOART00000027229	2	1125	ENSOARG00000025320	ENSOARG00000025320	NA	NA	NA	NA	NA	NA	0.0001	0.0001	0.0001	0.0001	0.0001	0.0001	0.0001	0.0001	0.0001	0.0001	0.0001	0.0001
41611	0	known	NA	NA	chr5	+	78673827	78682818	ENSOART00000027230	4	906	ENSOARG00000025321	ENSOARG00000025321	NA	NA	NA	NA	NA	NA	0.0001	0.0001	0.0001	0.0001	0.0001	0.0001	0.203473	0.026218	0.0001	0.0001	0.0001	0.0001
41624	0	known	NA	NA	chr5	+	79052463	79053964	ENSOART00000027231	2	1325	ENSOARG00000025322	ENSOARG00000025322	NA	NA	NA	NA	NA	NA	0.0001	0.0001	0.0001	0.0001	0.0001	0.0001	0.0001	0.0001	0.0001	0.0001	0.0001	0.0001
41643	0	known	NA	NA	chr5	+	81026371	81042061	ENSOART00000027232	2	635	ENSOARG00000025323	ENSOARG00000025323	NA	NA	NA	NA	NA	NA	0.0001	0.0001	0.0001	0.0001	0.0001	0.0001	0.0001	0.0001	0.0001	0.0001	0.0001	0.0001
41646	0	known	NA	NA	chr5	+	82278298	82279302	ENSOART00000027233	2	960	ENSOARG00000025324	ENSOARG00000025324	NA	NA	NA	NA	NA	NA	0.0001	0.0001	0.0001	0.0001	0.0001	0.0001	0.0001	0.0001	0.0001	0.0001	0.0001	0.0001
41651	0	known	NA	NA	chr5	-	83720988	83770415	ENSOART00000027234	2	1930	ENSOARG00000025325	ENSOARG00000025325	NA	NA	NA	NA	NA	NA	0.0001	0.0001	0.0001	0.0001	0.0001	0.0001	0.0001	0.0001	0.0001	0.0001	0.0001	0.0001
41662	0	known	NA	NA	chr5	+	84432692	84542717	ENSOART00000027235	2	1093	ENSOARG00000025326	ENSOARG00000025326	NA	NA	NA	NA	NA	NA	0.461457	0.057289	0.369446	0.041438	0.0001	0.0001	0.0001	0.0001	0.568247	0.07319	0.99578	0.125554
41667	0	known	NA	NA	chr5	+	85289994	85331890	ENSOART00000027236	4	2294	ENSOARG00000025327	ENSOARG00000025327	NA	NA	NA	NA	NA	NA	0.0001	0.0001	0.0001	0.0001	0.0001	0.0001	0.0001	0.0001	0.0001	0.0001	0.0001	0.0001
41681	0	known	NA	NA	chr5	+	86888501	86891414	ENSOART00000027237	2	1854	ENSOARG00000025328	ENSOARG00000025328	NA	NA	NA	NA	NA	NA	0.0001	0.0001	0.0001	0.0001	0.0001	0.0001	0.0001	0.0001	0.0001	0.0001	0.0001	0.0001
41700	0	known	NA	NA	chr5	-	90385180	90394493	ENSOART00000027238	3	2150	ENSOARG00000025329	ENSOARG00000025329	NA	NA	NA	NA	NA	NA	0.0001	0.0001	0.180145	0.020205	0.0001	0.0001	0.909189	0.117151	0.0001	0.0001	0.0001	0.0001
41701	0	known	NA	NA	chr5	-	90392872	90401227	ENSOART00000027239	3	1200	ENSOARG00000025329	ENSOARG00000025329	NA	NA	NA	NA	NA	NA	0.0001	0.0001	0.0001	0.0001	0.909214	0.112847	0.0001	0.0001	1.64366	0.211702	0.0001	0.0001
41702	0	known	NA	NA	chr5	-	90394829	90401227	ENSOART00000027240	2	2106	ENSOARG00000025329	ENSOARG00000025329	NA	NA	NA	NA	NA	NA	1.57302	0.195288	0.788944	0.08849	0.0001	0.0001	0.587464	0.075696	0.0001	0.0001	3.04038	0.38335
41741	0	known	NA	NA	chr5	+	92868264	93003786	ENSOART00000027241	4	728	ENSOARG00000025330	ENSOARG00000025330	NA	NA	NA	NA	NA	NA	0.0001	0.0001	0.0001	0.0001	0.0001	0.0001	0.0001	0.0001	0.0001	0.0001	0.0001	0.0001
41742	0	known	NA	NA	chr5	+	92920385	93016811	ENSOART00000027242	3	449	ENSOARG00000025330	ENSOARG00000025330	NA	NA	NA	NA	NA	NA	0.0001	0.0001	0.0001	0.0001	0.0001	0.0001	0.0001	0.0001	0.0001	0.0001	0.0001	0.0001
41762	0	known	NA	NA	chr5	+	94178112	94201158	ENSOART00000027243	2	306	ENSOARG00000025331	ENSOARG00000025331	NA	NA	NA	NA	NA	NA	0.0001	0.0001	0.0001	0.0001	0.0001	0.0001	0.0001	0.0001	0.0001	0.0001	0.0001	0.0001
41764	0	known	NA	NA	chr5	+	94949983	94995649	ENSOART00000027244	2	1075	ENSOARG00000025332	ENSOARG00000025332	NA	NA	NA	NA	NA	NA	0.0001	0.0001	0.0001	0.0001	0.0001	0.0001	0.0001	0.0001	0.0001	0.0001	0.0001	0.0001
41765	0	known	NA	NA	chr5	+	95112332	95172745	ENSOART00000027245	2	1529	ENSOARG00000025333	ENSOARG00000025333	NA	NA	NA	NA	NA	NA	0.0001	0.0001	0.0001	0.0001	0.0001	0.0001	0.0001	0.0001	0.0001	0.0001	0.0001	0.0001
41776	0	known	NA	NA	chr5	-	96266710	96267956	ENSOART00000027246	2	1212	ENSOARG00000025334	ENSOARG00000025334	NA	NA	NA	NA	NA	NA	0.781353	0.097004	0.0001	0.0001	0.0001	0.0001	0.0001	0.0001	0.651815	0.083953	0.0001	0.0001
41784	0	known	NA	NA	chr5	-	97894095	97895996	ENSOART00000027247	2	410	ENSOARG00000025335	ENSOARG00000025335	NA	NA	NA	NA	NA	NA	0.0001	0.0001	0.0001	0.0001	0.0001	0.0001	0.0001	0.0001	0.0001	0.0001	0.0001	0.0001
41787	0	known	NA	NA	chr5	-	98317994	98344697	ENSOART00000027248	2	662	ENSOARG00000025336	ENSOARG00000025336	NA	NA	NA	NA	NA	NA	0.0001	0.0001	1.69637	0.190269	0.422813	0.052478	0.0001	0.0001	0.0001	0.0001	0.0001	0.0001
41824	0	known	NA	NA	chr5	-	103991340	104014999	ENSOART00000027249	2	2070	ENSOARG00000025337	ENSOARG00000025337	NA	NA	NA	NA	NA	NA	0.272464	0.033826	0.0001	0.0001	0.0001	0.0001	0.0001	0.0001	0.0001	0.0001	0.0001	0.0001
41846	0	known	NA	NA	chr5	+	106375698	106491517	ENSOART00000027250	4	3085	ENSOARG00000025338	ENSOARG00000025338	NA	NA	NA	NA	NA	NA	0.0001	0.0001	0.0001	0.0001	0.0001	0.0001	0.0001	0.0001	0.0001	0.0001	0.0001	0.0001
41858	0	known	NA	NA	chr5	-	107515293	107519481	ENSOART00000027251	2	1526	ENSOARG00000025339	ENSOARG00000025339	NA	NA	NA	NA	NA	NA	0.0001	0.0001	0.231773	0.025996	0.0001	0.0001	0.132201	0.017034	0.223453	0.028781	0.507522	0.063992
41864	0	known	NA	NA	chr5	+	107849027	107882075	ENSOART00000027252	3	1830	ENSOARG00000025340	ENSOARG00000025340	NA	NA	NA	NA	NA	NA	0.0001	0.0001	0.0001	0.0001	0.0001	0.0001	0.0001	0.0001	0.0001	0.0001	0.0001	0.0001
41863	0	known	NA	NA	chr5	+	107849027	107855406	ENSOART00000027253	2	552	ENSOARG00000025340	ENSOARG00000025340	NA	NA	NA	NA	NA	NA	0.0001	0.0001	0.0001	0.0001	0.0001	0.0001	0.0001	0.0001	0.0001	0.0001	0.0001	0.0001
48084	0	known	NA	NA	chrX	+	611570	615597	ENSOART00000027254	2	2005	MSTRG.21416	ENSOARG00000025341	NA	NA	NA	NA	NA	NA	15.9231	1.97683	12.6734	1.42148	13.4287	1.66671	19.8648	2.55963	19.1213	2.46281	26.7567	3.37366
48150	0	known	NA	NA	chrX	-	4268222	4268872	ENSOART00000027255	2	576	ENSOARG00000025342	ENSOARG00000025342	NA	NA	NA	NA	NA	NA	0.0001	0.0001	0.0001	0.0001	0.0001	0.0001	0.0001	0.0001	0.0001	0.0001	0.0001	0.0001
48160	0	known	NA	NA	chrX	+	5239682	5523201	ENSOART00000027256	5	1469	MSTRG.21451	ENSOARG00000025343	NA	NA	NA	NA	NA	NA	6.95307	0.863212	4.49816	0.504524	5.01035	0.62186	13.0307	1.67904	6.02369	0.775846	3.62139	0.456608
48165	0	known	NA	NA	chrX	+	5332772	5523201	ENSOART00000027257	4	1585	MSTRG.21451	ENSOARG00000025343	NA	NA	NA	NA	NA	NA	0.0001	0.0001	4.40209	0.493749	0.0001	0.0001	0.0001	0.0001	0.0001	0.0001	0.0001	0.0001
48166	0	known	NA	NA	chrX	+	5332772	5523201	ENSOART00000027258	3	901	MSTRG.21451	ENSOARG00000025343	NA	NA	NA	NA	NA	NA	3.47998	0.432033	0.0001	0.0001	2.49046	0.309104	2.98969	0.385229	2.13565	0.27507	1.94023	0.244636
48174	0	known	NA	NA	chrX	+	6075310	6081207	ENSOART00000027259	2	1812	ENSOARG00000025344	ENSOARG00000025344	NA	NA	NA	NA	NA	NA	0.0001	0.0001	0.0001	0.0001	0.0001	0.0001	0.0001	0.0001	0.0001	0.0001	0.0001	0.0001
48209	0	known	NA	NA	chrX	+	7393456	7479469	ENSOART00000027260	2	1575	ENSOARG00000025345	ENSOARG00000025345	NA	NA	NA	NA	NA	NA	0.0001	0.0001	0.0001	0.0001	0.0001	0.0001	0.0001	0.0001	0.0001	0.0001	0.0001	0.0001
48244	0	known	NA	NA	chrX	+	10659012	10683916	ENSOART00000027261	3	3456	ENSOARG00000025346	ENSOARG00000025346	NA	NA	NA	NA	NA	NA	0.0001	0.0001	0.0001	0.0001	0.0001	0.0001	0.0001	0.0001	0.0001	0.0001	0.0001	0.0001
48245	0	known	NA	NA	chrX	+	10677250	10724421	ENSOART00000027262	4	1425	ENSOARG00000025346	ENSOARG00000025346	NA	NA	NA	NA	NA	NA	0.0001	0.0001	0.0001	0.0001	0.0001	0.0001	0.0001	0.0001	0.0001	0.0001	0.0001	0.0001
48251	0	known	NA	NA	chrX	+	11119320	11120748	ENSOART00000027263	2	710	MSTRG.21495	ENSOARG00000025347	NA	NA	NA	NA	NA	NA	0.0001	0.0001	0.752113	0.084359	0.320885	0.039827	0.0001	0.0001	0.0001	0.0001	0.0001	0.0001
48265	0	known	NA	NA	chrX	-	11696002	11700135	ENSOART00000027264	2	910	ENSOARG00000025348	ENSOARG00000025348	NA	NA	NA	NA	NA	NA	0.0001	0.0001	0.0001	0.0001	0.0001	0.0001	0.0001	0.0001	0.0001	0.0001	0.0001	0.0001
48275	0	known	NA	NA	chrX	+	12652949	12654987	ENSOART00000027265	2	1882	ENSOARG00000025349	ENSOARG00000025349	NA	NA	NA	NA	NA	NA	0.0001	0.0001	0.0001	0.0001	0.0001	0.0001	0.0001	0.0001	0.0001	0.0001	0.0001	0.0001
48334	0	known	NA	NA	chrX	+	16176678	16178621	ENSOART00000027266	2	1216	ENSOARG00000025350	ENSOARG00000025350	NA	NA	NA	NA	NA	NA	0.157072	0.0195	0.709704	0.079602	0.0001	0.0001	0.0001	0.0001	0.717928	0.092468	0.919408	0.115925
48363	0	known	NA	NA	chrX	+	17711601	17724417	ENSOART00000027267	2	1057	ENSOARG00000025351	ENSOARG00000025351	NA	NA	NA	NA	NA	NA	0.0001	0.0001	0.0001	0.0001	0.0001	0.0001	0.0001	0.0001	0.0001	0.0001	0.0001	0.0001
48364	0	known	NA	NA	chrX	-	17982808	17984131	ENSOART00000027268	2	689	ENSOARG00000025352	ENSOARG00000025352	NA	NA	NA	NA	NA	NA	0.0001	0.0001	0.0001	0.0001	0.0001	0.0001	0.0001	0.0001	0.0001	0.0001	0.0001	0.0001
48426	0	known	NA	NA	chrX	+	23413557	23620455	ENSOART00000027269	3	1694	ENSOARG00000025353	ENSOARG00000025353	NA	NA	NA	NA	NA	NA	0.0001	0.0001	0.0001	0.0001	0.0001	0.0001	0.0001	0.0001	0.0001	0.0001	0.0001	0.0001
48432	0	known	NA	NA	chrX	-	24505815	24508135	ENSOART00000027270	2	2183	ENSOARG00000025354	ENSOARG00000025354	NA	NA	NA	NA	NA	NA	1.3683	0.169872	0.0001	0.0001	0.0001	0.0001	2.21484	0.285388	1.31562	0.169451	0.0001	0.0001
48436	0	known	NA	NA	chrX	-	24649918	24726052	ENSOART00000027271	4	667	MSTRG.21581	ENSOARG00000025355	NA	NA	NA	NA	NA	NA	0.0001	0.0001	0.0001	0.0001	0.0001	0.0001	0.0001	0.0001	0.0001	0.0001	0.0001	0.0001
48455	0	known	NA	NA	chrX	+	27544593	27552233	ENSOART00000027272	2	3163	ENSOARG00000025356	ENSOARG00000025356	NA	NA	NA	NA	NA	NA	0.0001	0.0001	0.0001	0.0001	0.0001	0.0001	0.0001	0.0001	0.0001	0.0001	0.0001	0.0001
48553	0	known	NA	NA	chrX	+	31238919	31242062	ENSOART00000027273	2	502	ENSOARG00000025357	ENSOARG00000025357	NA	NA	NA	NA	NA	NA	0.0001	0.0001	0.0001	0.0001	0.0001	0.0001	0.0001	0.0001	0.0001	0.0001	0.0001	0.0001
48608	0	known	NA	NA	chrX	+	36367737	36385607	ENSOART00000027274	3	1004	ENSOARG00000025358	ENSOARG00000025358	NA	NA	NA	NA	NA	NA	0.0001	0.0001	0.0001	0.0001	0.0001	0.0001	0.0001	0.0001	0.0001	0.0001	0.0001	0.0001
48648	0	known	NA	NA	chrX	-	40647514	40680573	ENSOART00000027275	2	1812	MSTRG.21704	ENSOARG00000025359	NA	NA	NA	NA	NA	NA	0.0001	0.0001	0.604038	0.06775	0.0001	0.0001	0.155629	0.020053	0.458057	0.058997	0.23234	0.029295
48709	0	known	NA	NA	chrX	-	44685358	44691222	ENSOART00000027276	2	2214	MSTRG.21737	ENSOARG00000025360	NA	NA	NA	NA	NA	NA	0.0001	0.0001	0.0001	0.0001	0.0001	0.0001	0.0001	0.0001	0.0001	0.0001	0.0001	0.0001
48739	0	known	NA	NA	chrX	-	47592291	47611087	ENSOART00000027277	2	1038	ENSOARG00000025361	ENSOARG00000025361	NA	NA	NA	NA	NA	NA	0.0001	0.0001	0.0001	0.0001	0.0001	0.0001	0.0001	0.0001	0.0001	0.0001	0.0001	0.0001
48741	0	known	NA	NA	chrX	-	47673510	47720260	ENSOART00000027278	2	1174	MSTRG.21749	ENSOARG00000025362	NA	NA	NA	NA	NA	NA	0.0001	0.0001	0.0001	0.0001	0.0001	0.0001	0.0001	0.0001	0.0001	0.0001	0.0001	0.0001
48796	0	known	NA	NA	chrX	-	49702553	49814007	ENSOART00000027279	2	932	MSTRG.21777	ENSOARG00000025363	NA	NA	NA	NA	NA	NA	0.376833	0.046783	0.0001	0.0001	0.0001	0.0001	1.07843	0.138958	2.38099	0.30667	2.03203	0.256211
48805	0	known	NA	NA	chrX	-	50081284	50086247	ENSOART00000027280	2	1058	ENSOARG00000025364	ENSOARG00000025364	NA	NA	NA	NA	NA	NA	0.0001	0.0001	0.259924	0.029154	0.266541	0.033082	0.0001	0.0001	0.0001	0.0001	0.0001	0.0001
48904	0	known	NA	NA	chrX	+	53341459	53346181	ENSOART00000027281	2	4453	ENSOARG00000025365	ENSOARG00000025365	NA	NA	NA	NA	NA	NA	0.0001	0.0001	0.0001	0.0001	0.0001	0.0001	0.0001	0.0001	0.0001	0.0001	0.0001	0.0001
48978	0	known	NA	NA	chrX	+	56341563	56344597	ENSOART00000027282	2	1799	MSTRG.21843	ENSOARG00000025366	NA	NA	NA	NA	NA	NA	0.0001	0.0001	0.0001	0.0001	0.0001	0.0001	0.0001	0.0001	0.0001	0.0001	0.0001	0.0001
49090	0	known	NA	NA	chrX	-	62577683	62580286	ENSOART00000027283	2	1828	ENSOARG00000025367	ENSOARG00000025367	NA	NA	NA	NA	NA	NA	0.0001	0.0001	0.0001	0.0001	0.0001	0.0001	0.0001	0.0001	0.0001	0.0001	0.0001	0.0001
49108	0	known	NA	NA	chrX	-	62854167	62857317	ENSOART00000027284	3	528	MSTRG.21898	ENSOARG00000025368	NA	NA	NA	NA	NA	NA	9.33178	1.15853	10.3298	1.15862	14.8648	1.84494	13.3821	1.72432	6.98452	0.8996	4.40295	0.555152
49120	0	known	NA	NA	chrX	+	62970831	62972168	ENSOART00000027285	2	465	ENSOARG00000025369	ENSOARG00000025369	NA	NA	NA	NA	NA	NA	0.0001	0.0001	0.0001	0.0001	0.0001	0.0001	0.0001	0.0001	0.0001	0.0001	0.0001	0.0001
49250	0	known	NA	NA	chrX	-	75146542	75148063	ENSOART00000027286	2	1062	ENSOARG00000025370	ENSOARG00000025370	NA	NA	NA	NA	NA	NA	0.0001	0.0001	0.0001	0.0001	0.0001	0.0001	0.0001	0.0001	0.0001	0.0001	0.0001	0.0001
49294	0	known	NA	NA	chrX	-	76828385	76859568	ENSOART00000027287	6	995	ENSOARG00000025371	ENSOARG00000025371	NA	NA	NA	NA	NA	NA	0.0001	0.0001	0.0001	0.0001	0.566834	0.070353	0.0001	0.0001	0.838191	0.107958	0.0001	0.0001
49317	0	known	NA	NA	chrX	+	77185295	77187295	ENSOART00000027288	2	1381	MSTRG.21997	ENSOARG00000025372	NA	NA	NA	NA	NA	NA	5.04678	0.626549	3.3193	0.3723	3.26892	0.405723	5.88032	0.757693	5.08341	0.654738	3.46778	0.437239
49320	0	known	NA	NA	chrX	+	77196546	77198409	ENSOART00000027289	2	1296	MSTRG.21998	ENSOARG00000025373	NA	NA	NA	NA	NA	NA	2.40773	0.298915	1.39142	0.156065	2.00926	0.24938	2.27778	0.293497	2.81944	0.363142	1.74483	0.219999
49365	0	known	NA	NA	chrX	-	77639867	77643487	ENSOART00000027290	3	892	ENSOARG00000025374	ENSOARG00000025374	NA	NA	NA	NA	NA	NA	0.540519	0.067105	0.0001	0.0001	0.0001	0.0001	0.0001	0.0001	0.0001	0.0001	0.0001	0.0001
49388	0	known	NA	NA	chrX	+	78033133	78034672	ENSOART00000027291	2	1469	MSTRG.22031	ENSOARG00000025375	NA	NA	NA	NA	NA	NA	0.490293	0.060869	0.0001	0.0001	0.211159	0.026208	0.0001	0.0001	0.0001	0.0001	0.0001	0.0001
49413	0	known	NA	NA	chrX	+	79145820	79301662	ENSOART00000027292	2	1028	MSTRG.22038	ENSOARG00000025376	NA	NA	NA	NA	NA	NA	3.70879	0.46044	2.65557	0.297856	2.06981	0.256895	4.3976	0.566641	5.06611	0.65251	3.04698	0.384183
49418	0	known	NA	NA	chrX	-	79340096	79346914	ENSOART00000027293	4	1199	MSTRG.22042	ENSOARG00000025377	NA	NA	NA	NA	NA	NA	0.0001	0.0001	0.0001	0.0001	0.0001	0.0001	0.0001	0.0001	0.0001	0.0001	0.0001	0.0001
49456	0	known	NA	NA	chrX	-	81580684	81582668	ENSOART00000027294	2	1798	ENSOARG00000025378	ENSOARG00000025378	NA	NA	NA	NA	NA	NA	0.0001	0.0001	0.0001	0.0001	0.0001	0.0001	0.0001	0.0001	0.0001	0.0001	0.0001	0.0001
49459	0	known	NA	NA	chrX	+	81897022	81951666	ENSOART00000027295	2	3008	ENSOARG00000025379	ENSOARG00000025379	NA	NA	NA	NA	NA	NA	0.0001	0.0001	0.5625	0.063091	0.437168	0.054259	0.051801	0.006675	0.09375	0.012075	0.0001	0.0001
49476	0	known	NA	NA	chrX	-	84193019	84278875	ENSOART00000027296	2	547	ENSOARG00000025380	ENSOARG00000025380	NA	NA	NA	NA	NA	NA	0.0001	0.0001	0.0001	0.0001	0.0001	0.0001	0.0001	0.0001	0.0001	0.0001	0.0001	0.0001
49496	0	known	NA	NA	chrX	+	88892088	88894242	ENSOART00000027297	2	1992	ENSOARG00000025381	ENSOARG00000025381	NA	NA	NA	NA	NA	NA	0.0001	0.0001	0.0001	0.0001	0.0001	0.0001	0.0001	0.0001	0.0001	0.0001	0.0001	0.0001
49498	0	known	NA	NA	chrX	-	89207138	89209290	ENSOART00000027298	2	482	ENSOARG00000025382	ENSOARG00000025382	NA	NA	NA	NA	NA	NA	0.0001	0.0001	0.0001	0.0001	0.0001	0.0001	0.0001	0.0001	0.418174	0.05386	0.0001	0.0001
49500	0	known	NA	NA	chrX	-	89367880	89394753	ENSOART00000027299	2	4562	ENSOARG00000025383	ENSOARG00000025383	NA	NA	NA	NA	NA	NA	0.554782	0.068875	0.262835	0.02948	0.278167	0.034525	0.792603	0.102129	0.809985	0.104325	0.553705	0.069815
49524	0	known	NA	NA	chrX	+	91004850	91008143	ENSOART00000027300	2	2347	ENSOARG00000025384	ENSOARG00000025384	NA	NA	NA	NA	NA	NA	0.0001	0.0001	0.0001	0.0001	0.0001	0.0001	0.0001	0.0001	0.0001	0.0001	0.0001	0.0001
49579	0	known	NA	NA	chrX	+	93783165	93784526	ENSOART00000027301	2	928	MSTRG.22108	ENSOARG00000025385	NA	NA	NA	NA	NA	NA	0.018773	0.002331	0.156568	0.017561	1.03509	0.128471	56.1099	7.22989	77.2642	9.95155	84.5353	10.6588
49607	0	known	NA	NA	chrX	-	94519476	94522584	ENSOART00000027302	3	538	ENSOARG00000025386	ENSOARG00000025386	NA	NA	NA	NA	NA	NA	1.96261	0.243655	0.0001	0.0001	0.0001	0.0001	0.0001	0.0001	2.35646	0.303509	1.04833	0.13218
49632	0	known	NA	NA	chrX	-	95048211	95091794	ENSOART00000027303	7	3797	MSTRG.22132	ENSOARG00000025387	NA	NA	NA	NA	NA	NA	0.0001	0.0001	0.017119	0.00192	0.0001	0.0001	0.087277	0.011246	0.070208	0.009043	0.037135	0.004682
49633	0	known	NA	NA	chrX	-	95051299	95092619	ENSOART00000027304	6	1477	MSTRG.22132	ENSOARG00000025387	NA	NA	NA	NA	NA	NA	0.0001	0.0001	0.0001	0.0001	0.0001	0.0001	0.0001	0.0001	0.0001	0.0001	0.0001	0.0001
49666	0	known	NA	NA	chrX	+	96592950	96594140	ENSOART00000027305	2	1019	ENSOARG00000025388	ENSOARG00000025388	NA	NA	NA	NA	NA	NA	0.189235	0.023493	0.240072	0.026927	0.0001	0.0001	0.0001	0.0001	0.097738	0.012589	0.0001	0.0001
49670	0	known	NA	NA	chrX	+	96959056	97099352	ENSOART00000027306	2	2185	MSTRG.22150	ENSOARG00000025389	NA	NA	NA	NA	NA	NA	0.057766	0.007172	0.129062	0.014476	0.0001	0.0001	0.0001	0.0001	0.002288	0.000295	0.130892	0.016504
49686	0	known	NA	NA	chrX	+	98359726	98405028	ENSOART00000027307	2	1802	ENSOARG00000025390	ENSOARG00000025390	NA	NA	NA	NA	NA	NA	0.0001	0.0001	0.0001	0.0001	0.0001	0.0001	0.0001	0.0001	0.0001	0.0001	0.0001	0.0001
49726	0	known	NA	NA	chrX	+	102012556	102104798	ENSOART00000027308	2	2333	MSTRG.22172	ENSOARG00000025391	NA	NA	NA	NA	NA	NA	0.0001	0.0001	0.499324	0.056005	0.159392	0.019783	0.0001	0.0001	0.0001	0.0001	0.0001	0.0001
49738	0	known	NA	NA	chrX	+	102512476	102538639	ENSOART00000027309	2	829	ENSOARG00000025392	ENSOARG00000025392	NA	NA	NA	NA	NA	NA	0.0001	0.0001	0.0001	0.0001	0.0001	0.0001	0.0001	0.0001	0.0001	0.0001	0.0001	0.0001
49745	0	known	NA	NA	chrX	+	103591199	103593096	ENSOART00000027310	2	1692	ENSOARG00000025393	ENSOARG00000025393	NA	NA	NA	NA	NA	NA	0.897754	0.111455	0.0001	0.0001	0.166667	0.020686	0.322695	0.04158	0.618733	0.079692	0.0001	0.0001
49764	0	known	NA	NA	chrX	-	106215337	106217821	ENSOART00000027311	2	2109	ENSOARG00000025394	ENSOARG00000025394	NA	NA	NA	NA	NA	NA	0.0001	0.0001	0.0001	0.0001	0.0001	0.0001	0.0001	0.0001	0.0001	0.0001	0.0001	0.0001
49794	0	known	NA	NA	chrX	-	108081532	108157886	ENSOART00000027312	3	2893	MSTRG.22207	ENSOARG00000025395	NA	NA	NA	NA	NA	NA	0.083786	0.010402	0.101497	0.011384	0.0001	0.0001	0.064924	0.008366	0.083904	0.010807	0.0001	0.0001
49793	0	known	NA	NA	chrX	+	108081532	108091390	ENSOART00000027313	2	1013	MSTRG.22206	ENSOARG00000025396	NA	NA	NA	NA	NA	NA	0.0001	0.0001	0.0001	0.0001	0.0001	0.0001	0.0001	0.0001	0.0001	0.0001	0.0001	0.0001
49799	0	known	NA	NA	chrX	-	108192306	108198222	ENSOART00000027314	4	571	ENSOARG00000025397	ENSOARG00000025397	NA	NA	NA	NA	NA	NA	0.215197	0.026716	0.559321	0.062735	0.0001	0.0001	0.0001	0.0001	0.579659	0.07466	0.454351	0.057287
49802	0	known	NA	NA	chrX	-	108201943	108203931	ENSOART00000027315	2	936	MSTRG.22212	ENSOARG00000025398	NA	NA	NA	NA	NA	NA	0.0001	0.0001	0.465704	0.052234	0.574786	0.07134	0.0001	0.0001	0.204225	0.026304	0.0001	0.0001
49863	0	known	NA	NA	chrX	+	109831559	109832277	ENSOART00000027316	2	614	MSTRG.22254	ENSOARG00000025399	NA	NA	NA	NA	NA	NA	0.137215	0.017035	0.0001	0.0001	0.591411	0.073403	0.0001	0.0001	0.095859	0.012347	0.0001	0.0001
49904	0	known	NA	NA	chrX	-	113547774	113557662	ENSOART00000027317	2	2992	ENSOARG00000025400	ENSOARG00000025400	NA	NA	NA	NA	NA	NA	0.0001	0.0001	0.0001	0.0001	0.0001	0.0001	0.0001	0.0001	0.0001	0.0001	0.0001	0.0001
49963	0	known	NA	NA	chrX	+	118457156	118457912	ENSOART00000027318	2	646	MSTRG.22300	ENSOARG00000025401	NA	NA	NA	NA	NA	NA	0.0001	0.0001	0.0001	0.0001	0.0001	0.0001	0.0001	0.0001	0.0001	0.0001	0.0001	0.0001
50006	0	known	NA	NA	chrX	-	120795612	120797482	ENSOART00000027319	2	704	ENSOARG00000025402	ENSOARG00000025402	NA	NA	NA	NA	NA	NA	0.0001	0.0001	0.0001	0.0001	0.0001	0.0001	0.0001	0.0001	0.0001	0.0001	0.0001	0.0001
50019	0	known	NA	NA	chrX	+	121614233	121615282	ENSOART00000027320	2	917	MSTRG.22328	ENSOARG00000025403	NA	NA	NA	NA	NA	NA	1.63103	0.202489	4.79508	0.537828	1.2301	0.152674	1.35769	0.174941	1.68702	0.217287	1.68702	0.212711
50048	0	known	NA	NA	chrX	+	122495282	122619516	ENSOART00000027321	2	2718	MSTRG.22337	ENSOARG00000025404	NA	NA	NA	NA	NA	NA	0.0001	0.0001	0.0001	0.0001	0.0001	0.0001	0.0001	0.0001	0.0001	0.0001	0.049669	0.006263
50058	0	known	NA	NA	chrX	-	123220149	123221761	ENSOART00000027322	2	1490	ENSOARG00000025405	ENSOARG00000025405	NA	NA	NA	NA	NA	NA	0.0001	0.0001	0.0001	0.0001	0.0001	0.0001	0.0001	0.0001	0.0001	0.0001	0.0001	0.0001
50073	0	known	NA	NA	chrX	+	124901153	124903389	ENSOART00000027323	2	1495	ENSOARG00000025406	ENSOARG00000025406	NA	NA	NA	NA	NA	NA	0.0001	0.0001	0.0001	0.0001	0.0001	0.0001	0.0001	0.0001	0.0001	0.0001	0.0001	0.0001
50098	0	known	NA	NA	chrX	-	125777845	125780758	ENSOART00000027324	2	2846	MSTRG.22359	ENSOARG00000025407	NA	NA	NA	NA	NA	NA	0.0001	0.0001	0.0001	0.0001	0.0001	0.0001	0.0001	0.0001	0.0001	0.0001	0.0001	0.0001
50107	0	known	NA	NA	chrX	-	125822205	125823413	ENSOART00000027325	2	890	MSTRG.22365	ENSOARG00000025408	NA	NA	NA	NA	NA	NA	0.21259	0.026393	0.0001	0.0001	1.4936	0.185378	0.0001	0.0001	1.07561	0.138538	1.02584	0.129345
50108	0	known	NA	NA	chrX	-	125831731	125832904	ENSOART00000027326	2	868	ENSOARG00000025409	ENSOARG00000025409	NA	NA	NA	NA	NA	NA	0.0001	0.0001	0.0001	0.0001	0.0001	0.0001	0.0001	0.0001	0.0001	0.0001	0.0001	0.0001
50137	0	known	NA	NA	chrX	-	126923471	126927153	ENSOART00000027327	3	3145	ENSOARG00000025410	ENSOARG00000025410	NA	NA	NA	NA	NA	NA	0.224574	0.02788	0.0001	0.0001	0.0001	0.0001	0.0001	0.0001	0.160753	0.020705	0.090302	0.011386
50147	0	known	NA	NA	chrX	-	129003928	129007334	ENSOART00000027328	2	2782	ENSOARG00000025411	ENSOARG00000025411	NA	NA	NA	NA	NA	NA	0.0001	0.0001	0.128325	0.014393	0.101366	0.012581	0.502516	0.06475	0.101006	0.013009	0.0001	0.0001
50148	0	known	NA	NA	chrX	-	129003928	129007334	ENSOART00000027329	3	2478	ENSOARG00000025411	ENSOARG00000025411	NA	NA	NA	NA	NA	NA	0.0001	0.0001	0.0001	0.0001	0.0001	0.0001	0.0001	0.0001	0.0001	0.0001	0.0001	0.0001
8450	0	known	NA	NA	chr12	+	522719	678684	ENSOART00000027330	2	2570	MSTRG.3709	ENSOARG00000025412	NA	NA	NA	NA	NA	NA	5.19589	0.645061	1.98708	0.222875	8.2623	1.02548	1.17154	0.150956	7.1956	0.926787	6.49287	0.818663
8454	0	known	NA	NA	chr12	-	646701	793221	ENSOART00000027331	2	592	MSTRG.3712	ENSOARG00000025413	NA	NA	NA	NA	NA	NA	0.476351	0.059138	0.952703	0.106857	1.41385	0.17548	0.476351	0.061379	0.476351	0.061354	1.42905	0.180184
8458	0	known	NA	NA	chr12	+	681578	853837	ENSOART00000027332	2	1373	MSTRG.3715	ENSOARG00000025414	NA	NA	NA	NA	NA	NA	0.982021	0.121916	1.02695	0.115185	0.163927	0.020346	0.655967	0.084523	0.513783	0.066175	0.20539	0.025897
8497	0	known	NA	NA	chr12	+	1800103	1802860	ENSOART00000027333	2	2106	ENSOARG00000025415	ENSOARG00000025415	NA	NA	NA	NA	NA	NA	0.0001	0.0001	0.0001	0.0001	0.0001	0.0001	0.0001	0.0001	0.0001	0.0001	0.0001	0.0001
8532	0	known	NA	NA	chr12	-	3233433	3235054	ENSOART00000027334	2	921	ENSOARG00000025416	ENSOARG00000025416	NA	NA	NA	NA	NA	NA	0.0001	0.0001	0.0001	0.0001	0.0001	0.0001	0.0001	0.0001	0.0001	0.0001	0.0001	0.0001
8579	0	known	NA	NA	chr12	-	5568064	5590169	ENSOART00000027335	2	520	MSTRG.3760	ENSOARG00000025417	NA	NA	NA	NA	NA	NA	3.72609	0.462588	3.87993	0.435182	4.98015	0.618112	2.40656	0.310091	0.858401	0.110561	2.02085	0.254801
8586	0	known	NA	NA	chr12	-	5761663	5795600	ENSOART00000027336	14	922	ENSOARG00000025418	ENSOARG00000025418	NA	NA	NA	NA	NA	NA	0.0001	0.0001	0.0001	0.0001	0.0001	0.0001	0.0001	0.0001	0.0001	0.0001	0.0001	0.0001
8592	0	known	NA	NA	chr12	+	6401248	6425424	ENSOART00000027337	12	1314	ENSOARG00000025419	ENSOARG00000025419	NA	NA	NA	NA	NA	NA	0.0001	0.0001	0.0001	0.0001	0.0001	0.0001	0.0001	0.0001	0.0001	0.0001	0.0001	0.0001
8595	0	known	NA	NA	chr12	+	6920359	7000461	ENSOART00000027338	2	1464	ENSOARG00000025420	ENSOARG00000025420	NA	NA	NA	NA	NA	NA	0.0001	0.0001	0.0001	0.0001	0.0001	0.0001	0.0001	0.0001	0.0001	0.0001	0.0001	0.0001
8596	0	known	NA	NA	chr12	+	7093615	7126525	ENSOART00000027339	2	1300	ENSOARG00000025421	ENSOARG00000025421	NA	NA	NA	NA	NA	NA	0.0001	0.0001	0.0001	0.0001	0.0001	0.0001	0.0001	0.0001	0.0001	0.0001	0.216923	0.027351
8597	0	known	NA	NA	chr12	-	7234293	7425411	ENSOART00000027340	2	1970	ENSOARG00000025422	ENSOARG00000025422	NA	NA	NA	NA	NA	NA	0.0001	0.0001	0.0001	0.0001	0.0001	0.0001	0.0001	0.0001	0.0001	0.0001	0.0001	0.0001
8598	0	known	NA	NA	chr12	+	7298243	7304939	ENSOART00000027341	2	1381	ENSOARG00000025423	ENSOARG00000025423	NA	NA	NA	NA	NA	NA	0.665119	0.082573	0.0001	0.0001	0.609703	0.075673	0.506155	0.065219	0.459088	0.05913	0.0001	0.0001
8600	0	known	NA	NA	chr12	-	7633701	7680445	ENSOART00000027342	2	273	ENSOARG00000025424	ENSOARG00000025424	NA	NA	NA	NA	NA	NA	0.0001	0.0001	0.0001	0.0001	0.0001	0.0001	0.0001	0.0001	0.0001	0.0001	0.0001	0.0001
8601	0	known	NA	NA	chr12	-	7917736	7977782	ENSOART00000027343	2	2088	ENSOARG00000025425	ENSOARG00000025425	NA	NA	NA	NA	NA	NA	0.0001	0.0001	0.0001	0.0001	0.0001	0.0001	0.0001	0.0001	0.0001	0.0001	0.0001	0.0001
8602	0	known	NA	NA	chr12	+	7976412	8010103	ENSOART00000027344	2	632	ENSOARG00000025426	ENSOARG00000025426	NA	NA	NA	NA	NA	NA	0.0001	0.0001	0.0001	0.0001	0.0001	0.0001	0.0001	0.0001	0.0001	0.0001	0.0001	0.0001
8607	0	known	NA	NA	chr12	-	9383068	9394916	ENSOART00000027345	2	517	ENSOARG00000025427	ENSOARG00000025427	NA	NA	NA	NA	NA	NA	0.0001	0.0001	0.0001	0.0001	0.0001	0.0001	0.0001	0.0001	0.0001	0.0001	0.0001	0.0001
8608	0	known	NA	NA	chr12	-	9992245	9997264	ENSOART00000027346	2	3354	ENSOARG00000025428	ENSOARG00000025428	NA	NA	NA	NA	NA	NA	0.0001	0.0001	0.0001	0.0001	0.0001	0.0001	0.0001	0.0001	0.0001	0.0001	0.0001	0.0001
8619	0	known	NA	NA	chr12	-	10475689	10493995	ENSOART00000027347	3	1033	ENSOARG00000025429	ENSOARG00000025429	NA	NA	NA	NA	NA	NA	0.0001	0.0001	0.0001	0.0001	0.0001	0.0001	0.0001	0.0001	0.0001	0.0001	0.0001	0.0001
8620	0	known	NA	NA	chr12	-	10487341	10493995	ENSOART00000027348	2	1730	ENSOARG00000025429	ENSOARG00000025429	NA	NA	NA	NA	NA	NA	0.0001	0.0001	0.0001	0.0001	0.0001	0.0001	0.0001	0.0001	0.0001	0.0001	0.0001	0.0001
8627	0	known	NA	NA	chr12	+	11634642	11641568	ENSOART00000027349	2	969	ENSOARG00000025430	ENSOARG00000025430	NA	NA	NA	NA	NA	NA	0.0001	0.0001	0.0001	0.0001	0.0001	0.0001	0.0001	0.0001	0.0001	0.0001	0.0001	0.0001
8639	0	known	NA	NA	chr12	+	15190612	15230517	ENSOART00000027350	3	577	ENSOARG00000025431	ENSOARG00000025431	NA	NA	NA	NA	NA	NA	0.0001	0.0001	0.0001	0.0001	0.0001	0.0001	0.0001	0.0001	0.0001	0.0001	0.0001	0.0001
8642	0	known	NA	NA	chr12	+	15688758	15744623	ENSOART00000027351	2	3231	ENSOARG00000025432	ENSOARG00000025432	NA	NA	NA	NA	NA	NA	0.0001	0.0001	0.0001	0.0001	0.0001	0.0001	0.0001	0.0001	0.0001	0.0001	0.0001	0.0001
8643	0	known	NA	NA	chr12	+	15691409	15744623	ENSOART00000027352	2	2194	ENSOARG00000025432	ENSOARG00000025432	NA	NA	NA	NA	NA	NA	0.0001	0.0001	0.0001	0.0001	0.0001	0.0001	0.0001	0.0001	0.0001	0.0001	0.0001	0.0001
8646	0	known	NA	NA	chr12	-	16594474	16650905	ENSOART00000027353	4	1791	ENSOARG00000025433	ENSOARG00000025433	NA	NA	NA	NA	NA	NA	0.0001	0.0001	0.0001	0.0001	0.0001	0.0001	0.0001	0.0001	0.0001	0.0001	0.0001	0.0001
8686	0	known	NA	NA	chr12	-	20055919	20066136	ENSOART00000027354	2	388	ENSOARG00000025434	ENSOARG00000025434	NA	NA	NA	NA	NA	NA	0.0001	0.0001	0.0001	0.0001	0.0001	0.0001	0.0001	0.0001	0.0001	0.0001	0.0001	0.0001
8702	0	known	NA	NA	chr12	+	21926680	21928059	ENSOART00000027355	2	347	ENSOARG00000025435	ENSOARG00000025435	NA	NA	NA	NA	NA	NA	0.0001	0.0001	0.0001	0.0001	0.0001	0.0001	0.0001	0.0001	0.0001	0.0001	0.0001	0.0001
8704	0	known	NA	NA	chr12	-	22042217	22049977	ENSOART00000027356	2	2747	ENSOARG00000025436	ENSOARG00000025436	NA	NA	NA	NA	NA	NA	0.0001	0.0001	0.0001	0.0001	0.0001	0.0001	0.0001	0.0001	0.0001	0.0001	0.0001	0.0001
8719	0	known	NA	NA	chr12	+	23567301	23687517	ENSOART00000027357	2	2161	ENSOARG00000025437	ENSOARG00000025437	NA	NA	NA	NA	NA	NA	0.0001	0.0001	0.0001	0.0001	0.0001	0.0001	0.0001	0.0001	0.0001	0.0001	0.0001	0.0001
8720	0	known	NA	NA	chr12	+	23570015	23657488	ENSOART00000027358	2	1048	ENSOARG00000025438	ENSOARG00000025438	NA	NA	NA	NA	NA	NA	0.0001	0.0001	0.0001	0.0001	0.0001	0.0001	0.0001	0.0001	0.0001	0.0001	0.0001	0.0001
8721	0	known	NA	NA	chr12	-	24082989	24108601	ENSOART00000027359	2	1070	ENSOARG00000025439	ENSOARG00000025439	NA	NA	NA	NA	NA	NA	0.0001	0.0001	0.0001	0.0001	0.0001	0.0001	0.0001	0.0001	0.0001	0.0001	0.0001	0.0001
8738	0	known	NA	NA	chr12	-	24942001	25006476	ENSOART00000027360	2	3990	ENSOARG00000025440	ENSOARG00000025440	NA	NA	NA	NA	NA	NA	0.0001	0.0001	0.0001	0.0001	0.0001	0.0001	0.0001	0.0001	0.0001	0.0001	0.0001	0.0001
8741	0	known	NA	NA	chr12	+	25094747	25096236	ENSOART00000027361	2	1147	ENSOARG00000025441	ENSOARG00000025441	NA	NA	NA	NA	NA	NA	0.0001	0.0001	0.0001	0.0001	0.0001	0.0001	0.0001	0.0001	0.0001	0.0001	0.0001	0.0001
8765	0	known	NA	NA	chr12	+	26036768	26039181	ENSOART00000027362	2	924	ENSOARG00000025442	ENSOARG00000025442	NA	NA	NA	NA	NA	NA	0.0001	0.0001	0.0001	0.0001	0.0001	0.0001	0.0001	0.0001	0.0001	0.0001	0.0001	0.0001
8779	0	known	NA	NA	chr12	+	26847033	26855415	ENSOART00000027363	2	706	ENSOARG00000025443	ENSOARG00000025443	NA	NA	NA	NA	NA	NA	0.0001	0.0001	0.0001	0.0001	0.0001	0.0001	0.0001	0.0001	0.0001	0.0001	0.0001	0.0001
8839	0	known	NA	NA	chr12	-	28788196	28812560	ENSOART00000027364	12	4797	ENSOARG00000025444	ENSOARG00000025444	NA	NA	NA	NA	NA	NA	0.0001	0.0001	0.0001	0.0001	0.0001	0.0001	0.0001	0.0001	0.0001	0.0001	0.0001	0.0001
8873	0	known	NA	NA	chr12	+	31463235	31469702	ENSOART00000027365	2	195	ENSOARG00000025445	ENSOARG00000025445	NA	NA	NA	NA	NA	NA	0.0001	0.0001	0.0001	0.0001	0.0001	0.0001	0.0001	0.0001	0.0001	0.0001	0.0001	0.0001
8897	0	known	NA	NA	chr12	+	34057424	34144099	ENSOART00000027366	2	1464	ENSOARG00000025446	ENSOARG00000025446	NA	NA	NA	NA	NA	NA	0.0001	0.0001	1.32966	0.149138	0.0001	0.0001	1.17244	0.151072	0.0001	0.0001	0.0001	0.0001
8981	0	known	NA	NA	chr12	+	38429229	38537201	ENSOART00000027367	2	1520	MSTRG.3942	ENSOARG00000025447	NA	NA	NA	NA	NA	NA	0.0001	0.0001	0.0001	0.0001	0.0001	0.0001	0.0001	0.0001	0.0001	0.0001	0.0001	0.0001
9028	0	known	NA	NA	chr12	+	40094869	40098008	ENSOART00000027368	2	834	ENSOARG00000025448	ENSOARG00000025448	NA	NA	NA	NA	NA	NA	0.0001	0.0001	0.0001	0.0001	0.0001	0.0001	0.0001	0.0001	0.0001	0.0001	0.0001	0.0001
9038	0	known	NA	NA	chr12	+	40373137	40387133	ENSOART00000027369	3	673	ENSOARG00000025449	ENSOARG00000025449	NA	NA	NA	NA	NA	NA	0.0001	0.0001	0.0001	0.0001	0.0001	0.0001	0.0001	0.0001	0.0001	0.0001	0.0001	0.0001
9068	0	known	NA	NA	chr12	+	41312990	41316656	ENSOART00000027370	2	3499	MSTRG.3974	ENSOARG00000025450	NA	NA	NA	NA	NA	NA	0.0001	0.0001	0.120519	0.013518	0.122732	0.015233	0.0001	0.0001	0.287118	0.036981	0.260399	0.032833
9160	0	known	NA	NA	chr12	-	43458472	43471060	ENSOART00000027371	2	945	ENSOARG00000025451	ENSOARG00000025451	NA	NA	NA	NA	NA	NA	0.0001	0.0001	0.0001	0.0001	0.0001	0.0001	0.0001	0.0001	0.0001	0.0001	0.0001	0.0001
9208	0	known	NA	NA	chr12	-	46015654	46054688	ENSOART00000027372	2	1887	ENSOARG00000025452	ENSOARG00000025452	NA	NA	NA	NA	NA	NA	0.0001	0.0001	0.0001	0.0001	0.0001	0.0001	0.0001	0.0001	0.0001	0.0001	0.0001	0.0001
9209	0	known	NA	NA	chr12	+	46447871	46463855	ENSOART00000027373	2	3445	ENSOARG00000025453	ENSOARG00000025453	NA	NA	NA	NA	NA	NA	0.0001	0.0001	0.0001	0.0001	0.0001	0.0001	0.0001	0.0001	0.0001	0.0001	0.0001	0.0001
9213	0	known	NA	NA	chr12	-	46971679	46976138	ENSOART00000027374	2	912	ENSOARG00000025454	ENSOARG00000025454	NA	NA	NA	NA	NA	NA	0.0001	0.0001	0.0001	0.0001	0.0001	0.0001	0.0001	0.0001	0.0001	0.0001	0.0001	0.0001
9254	0	known	NA	NA	chr12	+	48573125	48625091	ENSOART00000027375	2	662	MSTRG.4046	ENSOARG00000025455	NA	NA	NA	NA	NA	NA	0.0001	0.0001	0.0001	0.0001	0.0001	0.0001	0.0001	0.0001	0.0001	0.0001	0.0001	0.0001
9265	0	known	NA	NA	chr12	-	48797277	48797873	ENSOART00000027376	2	429	ENSOARG00000025456	ENSOARG00000025456	NA	NA	NA	NA	NA	NA	0.0001	0.0001	0.0001	0.0001	0.0001	0.0001	0.0001	0.0001	0.0001	0.0001	0.0001	0.0001
9442	0	known	NA	NA	chr12	+	52297018	52300420	ENSOART00000027377	2	3294	ENSOARG00000025457	ENSOARG00000025457	NA	NA	NA	NA	NA	NA	0.0001	0.0001	0.0001	0.0001	0.0001	0.0001	0.0001	0.0001	0.0001	0.0001	0.0001	0.0001
9455	0	known	NA	NA	chr12	-	52699662	52701910	ENSOART00000027378	2	1683	ENSOARG00000025458	ENSOARG00000025458	NA	NA	NA	NA	NA	NA	0.0001	0.0001	0.0001	0.0001	0.0001	0.0001	0.0001	0.0001	0.0001	0.0001	0.0001	0.0001
9487	0	known	NA	NA	chr12	-	53507564	53604089	ENSOART00000027379	2	1645	MSTRG.4162	ENSOARG00000025459	NA	NA	NA	NA	NA	NA	4.278	0.531106	1.82517	0.204716	2.77143	0.343977	2.81714	0.362995	3.68693	0.474873	0.594529	0.074962
9495	0	known	NA	NA	chr12	-	54382912	54387801	ENSOART00000027380	2	502	ENSOARG00000025460	ENSOARG00000025460	NA	NA	NA	NA	NA	NA	0.0001	0.0001	0.0001	0.0001	0.0001	0.0001	0.0001	0.0001	0.0001	0.0001	0.0001	0.0001
9569	0	known	NA	NA	chr12	-	59816600	59828292	ENSOART00000027381	2	333	ENSOARG00000025461	ENSOARG00000025461	NA	NA	NA	NA	NA	NA	0.0001	0.0001	0.0001	0.0001	0.0001	0.0001	0.0001	0.0001	0.0001	0.0001	0.0001	0.0001
9611	0	known	NA	NA	chr12	-	61898844	61901555	ENSOART00000027382	4	721	ENSOARG00000025462	ENSOARG00000025462	NA	NA	NA	NA	NA	NA	0.326041	0.040477	0.0001	0.0001	0.0001	0.0001	0.0001	0.0001	0.644973	0.083072	0.0001	0.0001
9624	0	known	NA	NA	chr12	-	62613982	62615810	ENSOART00000027383	2	1603	ENSOARG00000025463	ENSOARG00000025463	NA	NA	NA	NA	NA	NA	1.23456	0.153269	0.0001	0.0001	0.519027	0.064419	2.31878	0.29878	0.26388	0.033987	0.872739	0.110041
9721	0	known	NA	NA	chr12	+	68769977	68771790	ENSOART00000027384	2	1410	MSTRG.4258	ENSOARG00000025464	NA	NA	NA	NA	NA	NA	0.0001	0.0001	1.5	0.168244	0.0001	0.0001	1.74433	0.22476	1.3908	0.179134	1	0.126086
9731	0	known	NA	NA	chr12	-	68996915	68997668	ENSOART00000027385	2	704	MSTRG.4264	ENSOARG00000025465	NA	NA	NA	NA	NA	NA	1.53843	0.190993	1.24587	0.13974	3.20856	0.398231	5.48082	0.706217	2.21973	0.285899	3.70862	0.467607
9791	0	known	NA	NA	chr12	+	72276109	72407440	ENSOART00000027386	2	816	ENSOARG00000025466	ENSOARG00000025466	NA	NA	NA	NA	NA	NA	0.0001	0.0001	0.0001	0.0001	0.0001	0.0001	0.0001	0.0001	0.0001	0.0001	0.0001	0.0001
9794	0	known	NA	NA	chr12	-	73101430	73103824	ENSOART00000027387	2	2362	ENSOARG00000025467	ENSOARG00000025467	NA	NA	NA	NA	NA	NA	0.0001	0.0001	0.0001	0.0001	0.0001	0.0001	0.0001	0.0001	0.0001	0.0001	0.0001	0.0001
9849	0	known	NA	NA	chr12	-	75407469	75428697	ENSOART00000027388	2	1144	MSTRG.4314	ENSOARG00000025468	NA	NA	NA	NA	NA	NA	0.0001	0.0001	0.0001	0.0001	0.0001	0.0001	0.0001	0.0001	0.0001	0.0001	0.0001	0.0001
9852	0	known	NA	NA	chr12	+	75594465	75601647	ENSOART00000027389	3	2259	ENSOARG00000025469	ENSOARG00000025469	NA	NA	NA	NA	NA	NA	0.0001	0.0001	0.0001	0.0001	0.0001	0.0001	0.0001	0.0001	0.0001	0.0001	0.0001	0.0001
9860	0	known	NA	NA	chr12	-	76140018	76141599	ENSOART00000027390	2	526	ENSOARG00000025470	ENSOARG00000025470	NA	NA	NA	NA	NA	NA	0.0001	0.0001	0.0001	0.0001	0.0001	0.0001	0.0001	0.0001	0.0001	0.0001	0.0001	0.0001
9875	0	known	NA	NA	chr12	-	77614425	77642026	ENSOART00000027391	2	1530	ENSOARG00000025471	ENSOARG00000025471	NA	NA	NA	NA	NA	NA	0.0001	0.0001	0.0001	0.0001	0.0001	0.0001	0.0001	0.0001	0.0001	0.0001	0.0001	0.0001
9902	0	known	NA	NA	chr12	-	77881996	77901353	ENSOART00000027392	2	1928	ENSOARG00000025472	ENSOARG00000025472	NA	NA	NA	NA	NA	NA	0.0001	0.0001	0.0001	0.0001	0.0001	0.0001	0.0001	0.0001	0.0001	0.0001	0.0001	0.0001
9904	0	known	NA	NA	chr12	+	77920132	77921048	ENSOART00000027393	2	743	ENSOARG00000025473	ENSOARG00000025473	NA	NA	NA	NA	NA	NA	1.54217	0.191458	0.0001	0.0001	0.0001	0.0001	0.0001	0.0001	3.02806	0.390011	2.01277	0.253783
9914	0	known	NA	NA	chr12	+	78017781	78023195	ENSOART00000027394	2	5352	MSTRG.4347	ENSOARG00000025474	NA	NA	NA	NA	NA	NA	7.28487	0.904404	10.7288	1.20337	10.5723	1.31218	9.16095	1.18041	10.2981	1.32639	9.75516	1.22999
9926	0	known	NA	NA	chr12	+	78236083	78238032	ENSOART00000027395	2	1712	MSTRG.4352	ENSOARG00000025475	NA	NA	NA	NA	NA	NA	0.048939	0.006076	0.048727	0.005465	0.0001	0.0001	0.0001	0.0001	0.050634	0.006522	0.081468	0.010272
9944	0	known	NA	NA	chr12	+	78358667	78359866	ENSOART00000027396	2	1112	MSTRG.4365	ENSOARG00000025476	NA	NA	NA	NA	NA	NA	0.0001	0.0001	0.019967	0.00224	0.0001	0.0001	0.070151	0.009039	0.019562	0.00252	0.0001	0.0001
9952	0	known	NA	NA	chr12	+	78421130	78422101	ENSOART00000027397	2	873	ENSOARG00000025477	ENSOARG00000025477	NA	NA	NA	NA	NA	NA	0.0001	0.0001	0.0001	0.0001	0.0001	0.0001	0.0001	0.0001	0.0001	0.0001	0.0001	0.0001
9956	0	known	NA	NA	chr12	-	78533854	78566392	ENSOART00000027398	2	4901	MSTRG.4371	ENSOARG00000025478	NA	NA	NA	NA	NA	NA	12.6803	1.57424	6.67363	0.74853	7.42333	0.921349	14.1598	1.82452	9.59102	1.23531	9.17694	1.15709
9955	0	known	NA	NA	chr12	-	78533854	78549359	ENSOART00000027399	2	1013	MSTRG.4371	ENSOARG00000025478	NA	NA	NA	NA	NA	NA	6.16647	0.765557	4.54138	0.509372	1.64251	0.20386	3.30924	0.426403	1.67014	0.215113	1.37094	0.172856
9966	0	known	NA	NA	chr12	-	78592696	78595254	ENSOART00000027400	2	1545	MSTRG.4377	ENSOARG00000025479	NA	NA	NA	NA	NA	NA	76.2926	9.4716	48.6183	5.45315	31.4052	3.89786	45.0951	5.81062	32.531	4.18996	23.8521	3.00742
9973	0	known	NA	NA	chr12	-	78703719	78805612	ENSOART00000027401	2	2154	MSTRG.4386	ENSOARG00000025480	NA	NA	NA	NA	NA	NA	3.90121	0.484329	4.29832	0.482109	4.23955	0.526193	3.20382	0.41282	2.40202	0.309378	1.34726	0.169871
9979	0	known	NA	NA	chr12	-	78780120	78935504	ENSOART00000027402	2	4656	MSTRG.4391	ENSOARG00000025481	NA	NA	NA	NA	NA	NA	1.82743	0.226872	2.27597	0.255278	2.41052	0.299182	2.26764	0.292191	2.12415	0.273588	1.46318	0.184487
9993	0	known	NA	NA	chr12	-	78934329	79049714	ENSOART00000027403	4	1663	MSTRG.4391	ENSOARG00000025481	NA	NA	NA	NA	NA	NA	9.91471	1.2309	15.0699	1.69028	10.5586	1.31048	7.38363	0.951398	10.2585	1.32129	24.5224	3.09195
9980	0	known	NA	NA	chr12	-	78854696	79053579	ENSOART00000027404	2	1467	MSTRG.4392	ENSOARG00000025482	NA	NA	NA	NA	NA	NA	0.0001	0.0001	2.83363	0.317826	2.48268	0.308138	4.15069	0.534827	3.16376	0.407489	0.0001	0.0001
9981	0	known	NA	NA	chr12	-	78873778	78886087	ENSOART00000027405	3	3585	MSTRG.4393	ENSOARG00000025483	NA	NA	NA	NA	NA	NA	5.63453	0.699518	4.62017	0.518209	3.71994	0.461702	5.48185	0.706349	3.50991	0.452073	2.43394	0.306887
9982	0	known	NA	NA	chr12	-	78878448	78886087	ENSOART00000027406	2	4002	MSTRG.4393	ENSOARG00000025483	NA	NA	NA	NA	NA	NA	0.0001	0.0001	0.0001	0.0001	11.9396	1.48189	0.0001	0.0001	11.2654	1.45097	11.2964	1.42432
9983	0	known	NA	NA	chr12	-	78878448	78886087	ENSOART00000027407	3	3380	MSTRG.4393	ENSOARG00000025483	NA	NA	NA	NA	NA	NA	0.0001	0.0001	0.0001	0.0001	0.0001	0.0001	0.0001	0.0001	0.0001	0.0001	0.0001	0.0001
9996	0	known	NA	NA	chr12	-	78939953	78982616	ENSOART00000027408	2	1146	MSTRG.4397	ENSOARG00000025484	NA	NA	NA	NA	NA	NA	0.0001	0.0001	0.0001	0.0001	3.29494	0.408952	0.029378	0.003785	0.14938	0.01924	0.0001	0.0001
5	0	known	NA	NA	chr1	+	91112	96882	ENSOART00000027409	2	3684	MSTRG.7	ENSOARG00000025485	NA	NA	NA	NA	NA	NA	0.151737	0.018838	0.076547	0.008586	0.267915	0.033252	0.426982	0.055018	1.52713	0.196693	0.97175	0.122524
32	0	known	NA	NA	chr1	-	485106	684294	ENSOART00000027410	2	1635	MSTRG.19	ENSOARG00000025486	NA	NA	NA	NA	NA	NA	11.559	1.43503	18.8458	2.11379	10.1958	1.26545	14.2361	1.83435	20.8091	2.68019	13.7478	1.73341
37	0	known	NA	NA	chr1	-	522174	679187	ENSOART00000027411	2	1640	MSTRG.21	ENSOARG00000025487	NA	NA	NA	NA	NA	NA	1.08308	0.134462	1.40584	0.157682	0.184942	0.022954	0.426496	0.054955	1.33305	0.171695	0.101644	0.012816
54	0	known	NA	NA	chr1	+	798541	803635	ENSOART00000027412	2	1576	ENSOARG00000025488	ENSOARG00000025488	NA	NA	NA	NA	NA	NA	0.0001	0.0001	0.0001	0.0001	0.0001	0.0001	0.0001	0.0001	0.0001	0.0001	0.0001	0.0001
56	0	known	NA	NA	chr1	+	891736	948267	ENSOART00000027413	2	539	MSTRG.28	ENSOARG00000025489	NA	NA	NA	NA	NA	NA	1.14316	0.141922	1.13912	0.127767	0.872604	0.108303	0.289425	0.037293	0.523191	0.067386	0.0001	0.0001
59	0	known	NA	NA	chr1	+	945528	954613	ENSOART00000027414	2	467	MSTRG.31	ENSOARG00000025490	NA	NA	NA	NA	NA	NA	0.483789	0.060062	0.0001	0.0001	0.0001	0.0001	0.301927	0.038904	0.0001	0.0001	0.0001	0.0001
62	0	known	NA	NA	chr1	+	967722	968777	ENSOART00000027415	2	828	MSTRG.34	ENSOARG00000025491	NA	NA	NA	NA	NA	NA	3.95219	0.490658	3.69244	0.414153	2.7396	0.340026	4.70773	0.606602	5.58602	0.719474	4.9227	0.620686
66	0	known	NA	NA	chr1	+	1039061	1164690	ENSOART00000027416	2	1812	MSTRG.38	ENSOARG00000025492	NA	NA	NA	NA	NA	NA	0.81914	0.101695	0.612031	0.068647	0.829999	0.103016	1.43297	0.184642	1.29754	0.167122	1.49496	0.188495
71	0	known	NA	NA	chr1	+	1045642	1161882	ENSOART00000027417	2	1160	MSTRG.42	ENSOARG00000025493	NA	NA	NA	NA	NA	NA	0.72931	0.090543	0.0001	0.0001	0.972414	0.120691	1.12658	0.145162	0.484483	0.062401	0.534881	0.067441
88	0	known	NA	NA	chr1	-	1970371	2157301	ENSOART00000027418	2	894	MSTRG.48	ENSOARG00000025494	NA	NA	NA	NA	NA	NA	0.981079	0.121799	2.26781	0.254363	1.76167	0.21865	3.61461	0.46575	1.8167	0.233989	0.425216	0.053614
105	0	known	NA	NA	chr1	+	2832976	2839242	ENSOART00000027419	2	3073	ENSOARG00000025495	ENSOARG00000025495	NA	NA	NA	NA	NA	NA	0.091767	0.011393	0.0001	0.0001	0.0001	0.0001	0.0001	0.0001	0.0001	0.0001	0.0001	0.0001
124	0	known	NA	NA	chr1	+	3088617	3108492	ENSOART00000027420	2	1454	MSTRG.66	ENSOARG00000025496	NA	NA	NA	NA	NA	NA	0.0001	0.0001	0.0001	0.0001	0.0001	0.0001	0.277748	0.035788	0.41917	0.053989	0.272657	0.034378
159	0	known	NA	NA	chr1	-	3780030	3791552	ENSOART00000027421	2	1159	ENSOARG00000025497	ENSOARG00000025497	NA	NA	NA	NA	NA	NA	0.0001	0.0001	0.0001	0.0001	0.0001	0.0001	0.0001	0.0001	0.0001	0.0001	0.0001	0.0001
164	0	known	NA	NA	chr1	+	3955875	3974955	ENSOART00000027422	2	2626	ENSOARG00000025498	ENSOARG00000025498	NA	NA	NA	NA	NA	NA	0.0001	0.0001	0.0001	0.0001	0.429551	0.053314	0.0001	0.0001	0.0001	0.0001	0.0001	0.0001
165	0	known	NA	NA	chr1	+	4073272	4111564	ENSOART00000027423	3	409	ENSOARG00000025499	ENSOARG00000025499	NA	NA	NA	NA	NA	NA	0.597973	0.074237	0.0001	0.0001	0.0001	0.0001	0.0001	0.0001	0.555037	0.071488	0.0001	0.0001
190	0	known	NA	NA	chr1	-	5382033	5387322	ENSOART00000027424	2	4956	MSTRG.77	ENSOARG00000025500	NA	NA	NA	NA	NA	NA	5.39168	0.669368	6.94566	0.779042	7.50047	0.930923	6.67729	0.860385	9.4179	1.21302	3.88564	0.489927
189	0	known	NA	NA	chr1	+	5382033	5386867	ENSOART00000027425	2	4767	MSTRG.78	ENSOARG00000025501	NA	NA	NA	NA	NA	NA	0.438713	0.054466	2.68018	0.300615	2.09088	0.25951	0.362662	0.04673	0.411496	0.053	0.39696	0.050051
195	0	known	NA	NA	chr1	-	5459827	5461433	ENSOART00000027426	2	294	ENSOARG00000025502	ENSOARG00000025502	NA	NA	NA	NA	NA	NA	0.0001	0.0001	0.0001	0.0001	0.0001	0.0001	0.0001	0.0001	1.45215	0.187035	0.789116	0.099497
196	0	known	NA	NA	chr1	+	5546396	5582498	ENSOART00000027427	3	4751	ENSOARG00000025503	ENSOARG00000025503	NA	NA	NA	NA	NA	NA	0.0001	0.0001	0.0001	0.0001	0.0001	0.0001	0.0001	0.0001	0.0001	0.0001	0.0001	0.0001
201	0	known	NA	NA	chr1	-	6475016	6518681	ENSOART00000027428	3	476	ENSOARG00000025504	ENSOARG00000025504	NA	NA	NA	NA	NA	NA	0.0001	0.0001	0.0001	0.0001	0.0001	0.0001	0.0001	0.0001	0.0001	0.0001	0.0001	0.0001
202	0	known	NA	NA	chr1	-	6475165	6518681	ENSOART00000027429	2	538	ENSOARG00000025504	ENSOARG00000025504	NA	NA	NA	NA	NA	NA	0.0001	0.0001	0.0001	0.0001	0.0001	0.0001	0.0001	0.0001	0.0001	0.0001	0.0001	0.0001
247	0	known	NA	NA	chr1	-	9484343	9492692	ENSOART00000027430	3	5388	ENSOARG00000025505	ENSOARG00000025505	NA	NA	NA	NA	NA	NA	0.241997	0.030044	0.104677	0.011741	0.052339	0.006496	0.388456	0.050053	0.387899	0.049961	0.153945	0.01941
255	0	known	NA	NA	chr1	+	9700334	9701748	ENSOART00000027431	2	1326	ENSOARG00000025506	ENSOARG00000025506	NA	NA	NA	NA	NA	NA	0.0001	0.0001	0.0001	0.0001	0.0001	0.0001	0.0001	0.0001	0.0001	0.0001	0.0001	0.0001
259	0	known	NA	NA	chr1	-	9905187	9912815	ENSOART00000027432	4	1859	MSTRG.110	ENSOARG00000025507	NA	NA	NA	NA	NA	NA	0.0001	0.0001	0.0001	0.0001	0.0001	0.0001	0.0001	0.0001	0.0001	0.0001	0.0001	0.0001
263	0	known	NA	NA	chr1	+	9942616	10006272	ENSOART00000027433	2	252	MSTRG.112	ENSOARG00000025508	NA	NA	NA	NA	NA	NA	0.0001	0.0001	0.0001	0.0001	0.080243	0.009959	0.0001	0.0001	0.209616	0.026998	0.0001	0.0001
323	0	known	NA	NA	chr1	-	11208701	11217064	ENSOART00000027434	3	804	ENSOARG00000025509	ENSOARG00000025509	NA	NA	NA	NA	NA	NA	0.0001	0.0001	0.0001	0.0001	0.0001	0.0001	0.0001	0.0001	0.0001	0.0001	0.0001	0.0001
355	0	known	NA	NA	chr1	-	12896094	12897126	ENSOART00000027435	2	856	ENSOARG00000025510	ENSOARG00000025510	NA	NA	NA	NA	NA	NA	0.0001	0.0001	0.0001	0.0001	0.0001	0.0001	0.0001	0.0001	0.0001	0.0001	0.0001	0.0001
500	0	known	NA	NA	chr1	-	17971643	18117954	ENSOART00000027436	2	770	MSTRG.209	ENSOARG00000025511	NA	NA	NA	NA	NA	NA	4.23445	0.5257	2.13452	0.239413	2.76898	0.343673	5.73652	0.739164	4.98746	0.64238	4.81445	0.607036
518	0	known	NA	NA	chr1	+	18435711	18438733	ENSOART00000027437	2	2733	ENSOARG00000025512	ENSOARG00000025512	NA	NA	NA	NA	NA	NA	0.0001	0.0001	0.0001	0.0001	0.0001	0.0001	0.0001	0.0001	0.0001	0.0001	0.0001	0.0001
655	0	known	NA	NA	chr1	-	24180551	24278603	ENSOART00000027438	2	3516	ENSOARG00000025513	ENSOARG00000025513	NA	NA	NA	NA	NA	NA	0.0001	0.0001	0.0001	0.0001	0.0001	0.0001	0.0001	0.0001	0.0001	0.0001	0.0001	0.0001
733	0	known	NA	NA	chr1	+	27103901	27108637	ENSOART00000027439	2	4142	MSTRG.310	ENSOARG00000025514	NA	NA	NA	NA	NA	NA	3.65185	0.453371	2.90978	0.326368	1.92081	0.238402	4.69483	0.60494	3.26994	0.421165	4.09054	0.515761
803	0	known	NA	NA	chr1	+	29218965	29236721	ENSOART00000027440	2	312	MSTRG.340	ENSOARG00000025515	NA	NA	NA	NA	NA	NA	7.34423	0.911774	4.57868	0.513555	6.97365	0.865536	4.39214	0.565937	2.68739	0.346134	2.85485	0.359958
870	0	known	NA	NA	chr1	-	36969481	37040346	ENSOART00000027441	3	2267	MSTRG.371	ENSOARG00000025516	NA	NA	NA	NA	NA	NA	106.994	13.2832	108.596	12.1804	173.915	21.5855	114.115	14.7039	175.958	22.6632	187.093	23.5899
874	0	known	NA	NA	chr1	-	37100592	37104005	ENSOART00000027442	2	2499	ENSOARG00000025517	ENSOARG00000025517	NA	NA	NA	NA	NA	NA	0.0001	0.0001	0.0001	0.0001	0.0001	0.0001	0.0001	0.0001	0.0001	0.0001	0.0001	0.0001
888	0	known	NA	NA	chr1	+	37923485	37929107	ENSOART00000027443	2	1109	ENSOARG00000025518	ENSOARG00000025518	NA	NA	NA	NA	NA	NA	0.0001	0.0001	0.0001	0.0001	0.0001	0.0001	0.0001	0.0001	0.0001	0.0001	0.0001	0.0001
903	0	known	NA	NA	chr1	+	38794583	38796108	ENSOART00000027444	2	1333	ENSOARG00000025519	ENSOARG00000025519	NA	NA	NA	NA	NA	NA	1.04801	0.130109	1.57464	0.176616	1.0473	0.129986	1.69807	0.218801	1.16258	0.14974	0.833458	0.105088
904	0	known	NA	NA	chr1	+	38794583	38796108	ENSOART00000027445	3	1184	ENSOARG00000025519	ENSOARG00000025519	NA	NA	NA	NA	NA	NA	0.0001	0.0001	0.0001	0.0001	0.0001	0.0001	0.0001	0.0001	0.0001	0.0001	0.0001	0.0001
902	0	known	NA	NA	chr1	-	38794583	38795508	ENSOART00000027446	2	777	ENSOARG00000025520	ENSOARG00000025520	NA	NA	NA	NA	NA	NA	0.0001	0.0001	0.0001	0.0001	0.0001	0.0001	0.0001	0.0001	0.0001	0.0001	0.0001	0.0001
968	0	known	NA	NA	chr1	-	43033018	43091076	ENSOART00000027447	2	1225	ENSOARG00000025521	ENSOARG00000025521	NA	NA	NA	NA	NA	NA	0.021224	0.002635	0.182041	0.020418	0.352653	0.04377	0.111837	0.01441	0.048909	0.006299	0.158367	0.019968
971	0	known	NA	NA	chr1	-	43541411	43542272	ENSOART00000027448	2	417	ENSOARG00000025522	ENSOARG00000025522	NA	NA	NA	NA	NA	NA	0.0001	0.0001	0.0001	0.0001	0.0001	0.0001	0.0001	0.0001	0.0001	0.0001	0.0001	0.0001
974	0	known	NA	NA	chr1	+	44551982	44553227	ENSOART00000027449	2	202	ENSOARG00000025523	ENSOARG00000025523	NA	NA	NA	NA	NA	NA	0.0001	0.0001	0.0001	0.0001	0.0001	0.0001	0.0001	0.0001	0.0001	0.0001	0.0001	0.0001
999	0	known	NA	NA	chr1	+	48509795	48511986	ENSOART00000027450	2	167	ENSOARG00000025524	ENSOARG00000025524	NA	NA	NA	NA	NA	NA	0.0001	0.0001	0.0001	0.0001	0.0001	0.0001	0.0001	0.0001	0.0001	0.0001	0.0001	0.0001
1081	0	known	NA	NA	chr1	+	59528702	59530945	ENSOART00000027451	2	168	ENSOARG00000025525	ENSOARG00000025525	NA	NA	NA	NA	NA	NA	0.0001	0.0001	0.0001	0.0001	0.0001	0.0001	0.0001	0.0001	0.0001	0.0001	0.0001	0.0001
1084	0	known	NA	NA	chr1	-	59806083	59807717	ENSOART00000027452	2	422	ENSOARG00000025526	ENSOARG00000025526	NA	NA	NA	NA	NA	NA	0.0001	0.0001	0.0001	0.0001	0.0001	0.0001	0.0001	0.0001	0.0001	0.0001	0.0001	0.0001
1085	0	known	NA	NA	chr1	-	59844937	60011169	ENSOART00000027453	2	863	ENSOARG00000025527	ENSOARG00000025527	NA	NA	NA	NA	NA	NA	0.0001	0.0001	0.0001	0.0001	0.0001	0.0001	0.0001	0.0001	0.0001	0.0001	0.0001	0.0001
1086	0	known	NA	NA	chr1	-	59931078	59936020	ENSOART00000027454	2	2171	ENSOARG00000025528	ENSOARG00000025528	NA	NA	NA	NA	NA	NA	0.0001	0.0001	0.0001	0.0001	0.0001	0.0001	0.0001	0.0001	0.0001	0.0001	0.0001	0.0001
1122	0	known	NA	NA	chr1	+	61873239	61893271	ENSOART00000027455	2	1764	MSTRG.481	ENSOARG00000025529	NA	NA	NA	NA	NA	NA	0.0001	0.0001	0.0001	0.0001	0.0001	0.0001	0.0001	0.0001	0.0001	0.0001	0.0001	0.0001
1128	0	known	NA	NA	chr1	-	62641431	62696397	ENSOART00000027456	3	1593	MSTRG.485	ENSOARG00000025530	NA	NA	NA	NA	NA	NA	0.0001	0.0001	0.0001	0.0001	0.0001	0.0001	0.0001	0.0001	0.0001	0.0001	0.0001	0.0001
1148	0	known	NA	NA	chr1	-	63677968	63681370	ENSOART00000027457	2	2601	MSTRG.491	ENSOARG00000025531	NA	NA	NA	NA	NA	NA	7.96637	0.989011	43.9195	4.92612	0.339968	0.042195	0.87267	0.112446	13.8927	1.78936	37.4424	4.72098
1149	0	known	NA	NA	chr1	-	63677968	63681370	ENSOART00000027458	3	1044	MSTRG.491	ENSOARG00000025531	NA	NA	NA	NA	NA	NA	0.0001	0.0001	2.12	0.237785	0.0001	0.0001	0.0001	0.0001	0.63427	0.081693	0.0001	0.0001
1151	0	known	NA	NA	chr1	-	64507789	64520342	ENSOART00000027459	2	758	ENSOARG00000025532	ENSOARG00000025532	NA	NA	NA	NA	NA	NA	0.0001	0.0001	0.0001	0.0001	0.0001	0.0001	0.0001	0.0001	0.0001	0.0001	0.0001	0.0001
1160	0	known	NA	NA	chr1	+	65619140	65732215	ENSOART00000027460	2	5294	MSTRG.496	ENSOARG00000025533	NA	NA	NA	NA	NA	NA	0.290587	0.036076	0.765886	0.085904	1.0779	0.133783	5.22154	0.672808	3.0359	0.391021	3.15078	0.397271
1191	0	known	NA	NA	chr1	+	67626660	67674630	ENSOART00000027461	2	3942	ENSOARG00000025534	ENSOARG00000025534	NA	NA	NA	NA	NA	NA	0.0001	0.0001	0.0001	0.0001	0.0001	0.0001	0.0001	0.0001	0.0001	0.0001	0.0001	0.0001
1244	0	known	NA	NA	chr1	+	70595467	70621528	ENSOART00000027462	2	687	ENSOARG00000025535	ENSOARG00000025535	NA	NA	NA	NA	NA	NA	0.0001	0.0001	0.0001	0.0001	0.0001	0.0001	0.0001	0.0001	0.0001	0.0001	0.0001	0.0001
1261	0	known	NA	NA	chr1	+	72035272	72059706	ENSOART00000027463	3	3146	MSTRG.544	ENSOARG00000025536	NA	NA	NA	NA	NA	NA	0.0001	0.0001	0.0001	0.0001	0.0001	0.0001	0.0001	0.0001	0.0001	0.0001	0.0001	0.0001
1260	0	known	NA	NA	chr1	+	72035272	72039434	ENSOART00000027464	2	737	MSTRG.544	ENSOARG00000025536	NA	NA	NA	NA	NA	NA	0.0001	0.0001	0.0001	0.0001	0.0001	0.0001	0.0001	0.0001	0.0001	0.0001	0.0001	0.0001
1263	0	known	NA	NA	chr1	+	72463008	72493250	ENSOART00000027465	2	892	ENSOARG00000025537	ENSOARG00000025537	NA	NA	NA	NA	NA	NA	0.0001	0.0001	0.0001	0.0001	0.0001	0.0001	0.0001	0.0001	0.0001	0.0001	0.0001	0.0001
1283	0	known	NA	NA	chr1	+	75582200	75603803	ENSOART00000027466	2	1392	ENSOARG00000025538	ENSOARG00000025538	NA	NA	NA	NA	NA	NA	0.0001	0.0001	0.202586	0.022723	0.0001	0.0001	0.0001	0.0001	0.0001	0.0001	0.0001	0.0001
1317	0	known	NA	NA	chr1	+	77684747	77699717	ENSOART00000027467	2	4405	ENSOARG00000025539	ENSOARG00000025539	NA	NA	NA	NA	NA	NA	0.0001	0.0001	0.0001	0.0001	0.0001	0.0001	0.0001	0.0001	0.064018	0.008245	0.0001	0.0001
1336	0	known	NA	NA	chr1	+	80922455	80924360	ENSOART00000027468	2	1290	MSTRG.582	ENSOARG00000025540	NA	NA	NA	NA	NA	NA	8.04444	0.998704	0.680078	0.076279	2.57335	0.319392	1.25739	0.162018	0.450445	0.058017	1.29065	0.162733
1341	0	known	NA	NA	chr1	-	82668577	82733394	ENSOART00000027469	2	457	ENSOARG00000025541	ENSOARG00000025541	NA	NA	NA	NA	NA	NA	0.0001	0.0001	0.0001	0.0001	0.0001	0.0001	0.0001	0.0001	0.0001	0.0001	0.0001	0.0001
1344	0	known	NA	NA	chr1	-	82937659	82946378	ENSOART00000027470	3	1488	ENSOARG00000025542	ENSOARG00000025542	NA	NA	NA	NA	NA	NA	0.0001	0.0001	0.0001	0.0001	0.0001	0.0001	0.0001	0.0001	0.0001	0.0001	0.0001	0.0001
1397	0	known	NA	NA	chr1	-	85943598	85955777	ENSOART00000027471	2	4271	ENSOARG00000025543	ENSOARG00000025543	NA	NA	NA	NA	NA	NA	0.19808	0.024591	0.131585	0.014759	0.263638	0.032721	0.414314	0.053385	0.19808	0.025513	0.347843	0.043858
1444	0	known	NA	NA	chr1	+	86962612	87060305	ENSOART00000027472	2	4232	ENSOARG00000025544	ENSOARG00000025544	NA	NA	NA	NA	NA	NA	0.927338	0.115127	0.836248	0.093796	0.545841	0.067747	0.333176	0.042931	0.830915	0.107021	0.198488	0.025027
1443	0	known	NA	NA	chr1	+	86962612	87048846	ENSOART00000027473	2	1721	ENSOARG00000025544	ENSOARG00000025544	NA	NA	NA	NA	NA	NA	0.0001	0.0001	0.0001	0.0001	0.081535	0.01012	0.0001	0.0001	0.0001	0.0001	0.0001	0.0001
1463	0	known	NA	NA	chr1	+	87765075	87765650	ENSOART00000027474	2	294	ENSOARG00000025545	ENSOARG00000025545	NA	NA	NA	NA	NA	NA	0.0001	0.0001	0.0001	0.0001	0.0001	0.0001	0.0001	0.0001	0.0001	0.0001	0.0001	0.0001
1572	0	known	NA	NA	chr1	+	93070416	93074909	ENSOART00000027475	3	1372	MSTRG.689	ENSOARG00000025546	NA	NA	NA	NA	NA	NA	2.18618	0.271411	1.4117	0.158339	2.41989	0.300346	2.39517	0.308623	3.94054	0.507537	3.44103	0.433867
1578	0	known	NA	NA	chr1	+	93355440	93378362	ENSOART00000027476	2	884	ENSOARG00000025547	ENSOARG00000025547	NA	NA	NA	NA	NA	NA	0.473982	0.058844	0.475516	0.053335	0.653846	0.081152	1.86072	0.239758	1.02232	0.131674	1.28045	0.161448
1604	0	known	NA	NA	chr1	-	95301870	95428638	ENSOART00000027477	2	819	ENSOARG00000025548	ENSOARG00000025548	NA	NA	NA	NA	NA	NA	0.0001	0.0001	0.0001	0.0001	0.0001	0.0001	0.0001	0.0001	0.0001	0.0001	0.0001	0.0001
1770	0	known	NA	NA	chr1	+	99473909	99478623	ENSOART00000027478	3	4287	ENSOARG00000025549	ENSOARG00000025549	NA	NA	NA	NA	NA	NA	0.230231	0.028583	0.328901	0.03689	0.0001	0.0001	0.06578	0.008476	0.230231	0.029654	0.0001	0.0001
1886	0	known	NA	NA	chr1	+	101330815	101357657	ENSOART00000027479	3	736	ENSOARG00000025550	ENSOARG00000025550	NA	NA	NA	NA	NA	NA	0.0001	0.0001	0.0001	0.0001	0.0001	0.0001	0.0001	0.0001	0.0001	0.0001	0.0001	0.0001
1888	0	known	NA	NA	chr1	-	101427257	101580342	ENSOART00000027480	3	1348	ENSOARG00000025551	ENSOARG00000025551	NA	NA	NA	NA	NA	NA	0.0001	0.0001	0.0001	0.0001	0.0001	0.0001	0.0001	0.0001	0.0001	0.0001	0.0001	0.0001
1887	0	known	NA	NA	chr1	-	101427257	101524132	ENSOART00000027481	2	1605	ENSOARG00000025551	ENSOARG00000025551	NA	NA	NA	NA	NA	NA	0.0001	0.0001	0.0001	0.0001	0.0001	0.0001	0.0001	0.0001	0.0001	0.0001	0.0001	0.0001
1891	0	known	NA	NA	chr1	+	101515087	101517609	ENSOART00000027482	2	2039	ENSOARG00000025552	ENSOARG00000025552	NA	NA	NA	NA	NA	NA	0.0001	0.0001	0.0001	0.0001	0.0001	0.0001	0.0001	0.0001	0.0001	0.0001	0.0001	0.0001
1898	0	known	NA	NA	chr1	-	101761096	101772449	ENSOART00000027483	2	5472	ENSOARG00000025553	ENSOARG00000025553	NA	NA	NA	NA	NA	NA	0.0001	0.0001	0.0001	0.0001	0.0001	0.0001	0.0001	0.0001	0.0001	0.0001	0.0001	0.0001
1901	0	known	NA	NA	chr1	+	101897312	101998330	ENSOART00000027484	3	955	ENSOARG00000025554	ENSOARG00000025554	NA	NA	NA	NA	NA	NA	0.0001	0.0001	0.0001	0.0001	0.0001	0.0001	0.0001	0.0001	0.0001	0.0001	0.0001	0.0001
1906	0	known	NA	NA	chr1	-	102070358	102078969	ENSOART00000027485	2	2561	ENSOARG00000025555	ENSOARG00000025555	NA	NA	NA	NA	NA	NA	0.0001	0.0001	0.0001	0.0001	0.0001	0.0001	0.0001	0.0001	0.0001	0.0001	0.0001	0.0001
1930	0	known	NA	NA	chr1	+	102589867	102629631	ENSOART00000027486	2	545	MSTRG.827	ENSOARG00000025556	NA	NA	NA	NA	NA	NA	0.0001	0.0001	0.0001	0.0001	0.928428	0.115232	0.0001	0.0001	0.0001	0.0001	0.0001	0.0001
1931	0	known	NA	NA	chr1	+	102589935	102629631	ENSOART00000027487	3	379	MSTRG.827	ENSOARG00000025556	NA	NA	NA	NA	NA	NA	0.0001	0.0001	0.0001	0.0001	0.0001	0.0001	0.0001	0.0001	0.0001	0.0001	0.0001	0.0001
2097	0	known	NA	NA	chr1	+	104515795	104658975	ENSOART00000027488	2	1289	MSTRG.898	ENSOARG00000025557	NA	NA	NA	NA	NA	NA	1.25007	0.155195	0.656323	0.073615	2.22555	0.276224	1.51183	0.194803	1.30722	0.168368	0.83532	0.105322
2244	0	known	NA	NA	chr1	+	107976968	107990929	ENSOART00000027489	2	1026	ENSOARG00000025558	ENSOARG00000025558	NA	NA	NA	NA	NA	NA	0.0001	0.0001	0.0001	0.0001	0.0001	0.0001	0.0001	0.0001	0.0001	0.0001	0.0001	0.0001
2280	0	known	NA	NA	chr1	+	109264963	109270297	ENSOART00000027490	3	1165	MSTRG.953	ENSOARG00000025559	NA	NA	NA	NA	NA	NA	16.128	2.00226	7.86367	0.882008	8.40333	1.04298	9.37974	1.2086	7.90732	1.01846	7.10783	0.896201
2390	0	known	NA	NA	chr1	-	111381716	111526818	ENSOART00000027491	2	3140	MSTRG.999	ENSOARG00000025560	NA	NA	NA	NA	NA	NA	1.61115	0.200021	2.86935	0.321833	2.61955	0.325126	1.53672	0.19801	1.35514	0.174541	1.20796	0.152308
2427	0	known	NA	NA	chr1	+	113860608	113872443	ENSOART00000027492	2	1512	ENSOARG00000025561	ENSOARG00000025561	NA	NA	NA	NA	NA	NA	0.0001	0.0001	0.0001	0.0001	0.0001	0.0001	0.0001	0.0001	0.0001	0.0001	0.0001	0.0001
2429	0	known	NA	NA	chr1	-	114570948	114573332	ENSOART00000027493	3	1286	MSTRG.1014	ENSOARG00000025562	NA	NA	NA	NA	NA	NA	0.0001	0.0001	0.0001	0.0001	0.0001	0.0001	0.0001	0.0001	0.0001	0.0001	0.0001	0.0001
2444	0	known	NA	NA	chr1	+	115359833	115523110	ENSOART00000027494	2	2661	MSTRG.1027	ENSOARG00000025563	NA	NA	NA	NA	NA	NA	2.46373	0.305869	1.6799	0.188422	2.68042	0.332681	2.07537	0.267416	1.70011	0.218973	2.92146	0.368357
2520	0	known	NA	NA	chr1	-	118805801	118931927	ENSOART00000027495	2	4477	MSTRG.1070	ENSOARG00000025564	NA	NA	NA	NA	NA	NA	31.47	3.90695	29.9799	3.36262	32.3084	4.00997	47.4483	6.11382	75.0755	9.66964	77.6521	9.79087
2529	0	known	NA	NA	chr1	+	119133330	119308013	ENSOART00000027496	2	2809	MSTRG.1076	ENSOARG00000025565	NA	NA	NA	NA	NA	NA	0.885055	0.109878	1.21309	0.136063	0.668886	0.083019	0.856626	0.110378	1.55061	0.199717	0.497508	0.062729
2631	0	known	NA	NA	chr1	+	123103169	123137359	ENSOART00000027497	2	1864	ENSOARG00000025566	ENSOARG00000025566	NA	NA	NA	NA	NA	NA	0.0001	0.0001	0.0001	0.0001	0.0001	0.0001	0.0001	0.0001	0.0001	0.0001	0.0001	0.0001
2634	0	known	NA	NA	chr1	-	123135539	123236862	ENSOART00000027498	2	594	ENSOARG00000025567	ENSOARG00000025567	NA	NA	NA	NA	NA	NA	0.0001	0.0001	0.0001	0.0001	0.0001	0.0001	0.0001	0.0001	0.0001	0.0001	0.0001	0.0001
2638	0	known	NA	NA	chr1	-	123331825	123342291	ENSOART00000027499	2	540	ENSOARG00000025568	ENSOARG00000025568	NA	NA	NA	NA	NA	NA	0.0001	0.0001	0.0001	0.0001	0.0001	0.0001	0.0001	0.0001	0.0001	0.0001	0.0001	0.0001
2639	0	known	NA	NA	chr1	+	123359524	123378720	ENSOART00000027500	3	585	ENSOARG00000025569	ENSOARG00000025569	NA	NA	NA	NA	NA	NA	0.0001	0.0001	0.0001	0.0001	0.0001	0.0001	0.0001	0.0001	0.0001	0.0001	0.0001	0.0001
2648	0	known	NA	NA	chr1	+	123660445	123707865	ENSOART00000027501	2	1221	ENSOARG00000025570	ENSOARG00000025570	NA	NA	NA	NA	NA	NA	0.0001	0.0001	0.0001	0.0001	0.0001	0.0001	0.0001	0.0001	0.0001	0.0001	0.0001	0.0001
2656	0	known	NA	NA	chr1	-	124220286	124226245	ENSOART00000027502	2	1323	ENSOARG00000025571	ENSOARG00000025571	NA	NA	NA	NA	NA	NA	0.0001	0.0001	0.0001	0.0001	0.0001	0.0001	0.0001	0.0001	0.0001	0.0001	0.0001	0.0001
2683	0	known	NA	NA	chr1	+	125840701	125841901	ENSOART00000027503	2	633	ENSOARG00000025572	ENSOARG00000025572	NA	NA	NA	NA	NA	NA	0.0001	0.0001	0.0001	0.0001	0.0001	0.0001	0.0001	0.0001	0.0001	0.0001	0.0001	0.0001
2685	0	known	NA	NA	chr1	-	126221577	126227724	ENSOART00000027504	2	745	ENSOARG00000025573	ENSOARG00000025573	NA	NA	NA	NA	NA	NA	0.0001	0.0001	0.0001	0.0001	0.0001	0.0001	0.0001	0.0001	0.0001	0.0001	0.0001	0.0001
2697	0	known	NA	NA	chr1	-	128107018	128107509	ENSOART00000027505	2	258	MSTRG.1138	ENSOARG00000025574	NA	NA	NA	NA	NA	NA	3.21995	0.399751	3.65702	0.41018	4.16529	0.516976	6.1063	0.786811	9.53467	1.22806	2.97285	0.374836
2704	0	known	NA	NA	chr1	+	128760245	128768317	ENSOART00000027506	3	516	ENSOARG00000025575	ENSOARG00000025575	NA	NA	NA	NA	NA	NA	0.0001	0.0001	0.0001	0.0001	0.0001	0.0001	0.0001	0.0001	0.0001	0.0001	0.0001	0.0001
2721	0	known	NA	NA	chr1	+	129823291	129831506	ENSOART00000027507	2	1190	ENSOARG00000025576	ENSOARG00000025576	NA	NA	NA	NA	NA	NA	0.0001	0.0001	0.0001	0.0001	0.0001	0.0001	0.0001	0.0001	0.0001	0.0001	0.0001	0.0001
2731	0	known	NA	NA	chr1	-	134928382	134934170	ENSOART00000027508	2	1484	ENSOARG00000025577	ENSOARG00000025577	NA	NA	NA	NA	NA	NA	0.0001	0.0001	0.0001	0.0001	0.0001	0.0001	0.0001	0.0001	0.475067	0.061188	0.0001	0.0001
2737	0	known	NA	NA	chr1	+	136607781	136608895	ENSOART00000027509	2	311	ENSOARG00000025578	ENSOARG00000025578	NA	NA	NA	NA	NA	NA	0.0001	0.0001	0.0001	0.0001	0.0001	0.0001	0.0001	0.0001	0.0001	0.0001	0.0001	0.0001
2826	0	known	NA	NA	chr1	-	145740519	145905104	ENSOART00000027510	2	943	MSTRG.1204	ENSOARG00000025579	NA	NA	NA	NA	NA	NA	0.0001	0.0001	0.0001	0.0001	0.0001	0.0001	0.0001	0.0001	0.0001	0.0001	0.0001	0.0001
2831	0	known	NA	NA	chr1	-	147559783	147594519	ENSOART00000027511	2	2101	ENSOARG00000025580	ENSOARG00000025580	NA	NA	NA	NA	NA	NA	0.0001	0.0001	0.0001	0.0001	0.0001	0.0001	0.0001	0.0001	0.0001	0.0001	0.0001	0.0001
2854	0	known	NA	NA	chr1	+	154363699	154366022	ENSOART00000027512	2	336	ENSOARG00000025581	ENSOARG00000025581	NA	NA	NA	NA	NA	NA	0.0001	0.0001	0.0001	0.0001	0.0001	0.0001	0.0001	0.0001	0.0001	0.0001	0.0001	0.0001
2864	0	known	NA	NA	chr1	-	155422270	155454809	ENSOART00000027513	2	333	ENSOARG00000025582	ENSOARG00000025582	NA	NA	NA	NA	NA	NA	0.0001	0.0001	0.0001	0.0001	0.0001	0.0001	0.0001	0.0001	0.0001	0.0001	0.0001	0.0001
2869	0	known	NA	NA	chr1	+	156609830	156611643	ENSOART00000027514	2	1673	ENSOARG00000025583	ENSOARG00000025583	NA	NA	NA	NA	NA	NA	0.0001	0.0001	0.0001	0.0001	0.0001	0.0001	0.0001	0.0001	0.0001	0.0001	0.0001	0.0001
2879	0	known	NA	NA	chr1	+	157860396	157870825	ENSOART00000027515	3	934	ENSOARG00000025584	ENSOARG00000025584	NA	NA	NA	NA	NA	NA	0.0001	0.0001	0.0001	0.0001	0.0001	0.0001	0.0001	0.0001	0.0001	0.0001	0.0001	0.0001
2962	0	known	NA	NA	chr1	-	163581126	163587857	ENSOART00000027516	2	2505	MSTRG.1268	ENSOARG00000025585	NA	NA	NA	NA	NA	NA	0.990419	0.122959	1.3194	0.147987	0.924516	0.114747	0.584908	0.075367	1.11632	0.143781	1.73972	0.219355
2972	0	known	NA	NA	chr1	+	163966227	163980615	ENSOART00000027517	2	1899	ENSOARG00000025586	ENSOARG00000025586	NA	NA	NA	NA	NA	NA	0.0001	0.0001	0.0001	0.0001	0.0001	0.0001	0.0001	0.0001	0.0001	0.0001	0.0001	0.0001
2973	0	known	NA	NA	chr1	+	163966227	163980615	ENSOART00000027518	3	1561	ENSOARG00000025586	ENSOARG00000025586	NA	NA	NA	NA	NA	NA	0.0001	0.0001	0.0001	0.0001	0.0001	0.0001	0.0001	0.0001	0.0001	0.0001	0.0001	0.0001
3003	0	known	NA	NA	chr1	-	167634650	167675895	ENSOART00000027519	2	1025	ENSOARG00000025587	ENSOARG00000025587	NA	NA	NA	NA	NA	NA	0.0001	0.0001	0.0001	0.0001	0.0001	0.0001	0.0001	0.0001	0.0001	0.0001	0.0001	0.0001
3007	0	known	NA	NA	chr1	-	169229774	169237355	ENSOART00000027520	2	447	ENSOARG00000025588	ENSOARG00000025588	NA	NA	NA	NA	NA	NA	0.0001	0.0001	0.0001	0.0001	0.0001	0.0001	0.0001	0.0001	0.0001	0.0001	0.0001	0.0001
3015	0	known	NA	NA	chr1	+	170942793	170953651	ENSOART00000027521	3	1669	ENSOARG00000025589	ENSOARG00000025589	NA	NA	NA	NA	NA	NA	0.0001	0.0001	0.0001	0.0001	0.0001	0.0001	0.0001	0.0001	0.0001	0.0001	0.0001	0.0001
3016	0	known	NA	NA	chr1	+	170944441	170953651	ENSOART00000027522	2	868	ENSOARG00000025589	ENSOARG00000025589	NA	NA	NA	NA	NA	NA	0.0001	0.0001	0.0001	0.0001	0.0001	0.0001	0.0001	0.0001	0.0001	0.0001	0.0001	0.0001
3018	0	known	NA	NA	chr1	+	171108018	171136794	ENSOART00000027523	3	4637	MSTRG.1292	ENSOARG00000025590	NA	NA	NA	NA	NA	NA	0.0001	0.0001	0.0001	0.0001	0.0001	0.0001	0.0001	0.0001	0.0001	0.0001	0.0001	0.0001
3019	0	known	NA	NA	chr1	+	171108550	171129553	ENSOART00000027524	2	1786	MSTRG.1292	ENSOARG00000025590	NA	NA	NA	NA	NA	NA	0.0001	0.0001	0.0001	0.0001	0.0001	0.0001	0.0001	0.0001	0.0001	0.0001	0.0001	0.0001
3044	0	known	NA	NA	chr1	-	173286372	173397338	ENSOART00000027525	2	532	ENSOARG00000025591	ENSOARG00000025591	NA	NA	NA	NA	NA	NA	0.0001	0.0001	0.0001	0.0001	0.0001	0.0001	0.0001	0.0001	0.0001	0.0001	0.0001	0.0001
3148	0	known	NA	NA	chr1	+	181398774	181400786	ENSOART00000027526	2	1849	MSTRG.1340	ENSOARG00000025592	NA	NA	NA	NA	NA	NA	25.3745	3.15021	19.0717	2.13912	20.9959	2.60592	21.3745	2.75416	41.9329	5.40092	33.205	4.1867
3149	0	known	NA	NA	chr1	-	181673381	181674482	ENSOART00000027527	2	618	ENSOARG00000025593	ENSOARG00000025593	NA	NA	NA	NA	NA	NA	0.0001	0.0001	0.0001	0.0001	0.0001	0.0001	0.0001	0.0001	0.0001	0.0001	0.0001	0.0001
3151	0	known	NA	NA	chr1	+	181797403	181807740	ENSOART00000027528	2	1134	ENSOARG00000025594	ENSOARG00000025594	NA	NA	NA	NA	NA	NA	0.0001	0.0001	0.0001	0.0001	0.0001	0.0001	0.0001	0.0001	0.0001	0.0001	0.0001	0.0001
3216	0	known	NA	NA	chr1	-	184664161	184685932	ENSOART00000027529	2	4344	ENSOARG00000025595	ENSOARG00000025595	NA	NA	NA	NA	NA	NA	0.0001	0.0001	0.0001	0.0001	0.0001	0.0001	0.0001	0.0001	0.0001	0.0001	0.0001	0.0001
3282	0	known	NA	NA	chr1	+	187586052	187650171	ENSOART00000027530	2	1301	MSTRG.1394	ENSOARG00000025596	NA	NA	NA	NA	NA	NA	0.0001	0.0001	0.269246	0.030199	0.0001	0.0001	0.398325	0.051325	0.244852	0.031537	2.15744	0.272024
3328	0	known	NA	NA	chr1	+	188953503	188995664	ENSOART00000027531	2	2178	MSTRG.1429	ENSOARG00000025597	NA	NA	NA	NA	NA	NA	0.045914	0.0057	0.129477	0.014522	0.492444	0.06112	0.385675	0.049695	0.170864	0.022007	0.37741	0.047586
3371	0	known	NA	NA	chr1	-	191007692	191019922	ENSOART00000027532	2	5188	ENSOARG00000025598	ENSOARG00000025598	NA	NA	NA	NA	NA	NA	0.0001	0.0001	0.0001	0.0001	0.0001	0.0001	0.0001	0.0001	0.0001	0.0001	0.0001	0.0001
3408	0	known	NA	NA	chr1	+	194315826	194321827	ENSOART00000027533	2	425	ENSOARG00000025599	ENSOARG00000025599	NA	NA	NA	NA	NA	NA	0.0001	0.0001	0.0001	0.0001	0.0001	0.0001	0.0001	0.0001	0.0001	0.0001	0.0001	0.0001
3434	0	known	NA	NA	chr1	+	196083278	196089412	ENSOART00000027534	2	3050	ENSOARG00000025600	ENSOARG00000025600	NA	NA	NA	NA	NA	NA	0.0001	0.0001	0.0001	0.0001	0.0001	0.0001	0.0001	0.0001	0.092459	0.011909	0.0001	0.0001
3500	0	known	NA	NA	chr1	-	199436013	199438596	ENSOART00000027535	2	654	ENSOARG00000025601	ENSOARG00000025601	NA	NA	NA	NA	NA	NA	0.0001	0.0001	0.0001	0.0001	0.0001	0.0001	0.0001	0.0001	0.0001	0.0001	0.0001	0.0001
3596	0	known	NA	NA	chr1	-	202893090	202900327	ENSOART00000027536	3	1288	ENSOARG00000025602	ENSOARG00000025602	NA	NA	NA	NA	NA	NA	0.0001	0.0001	0.0001	0.0001	0.0001	0.0001	0.0001	0.0001	0.0001	0.0001	0.0001	0.0001
3597	0	known	NA	NA	chr1	-	202912891	202914444	ENSOART00000027537	2	618	ENSOARG00000025603	ENSOARG00000025603	NA	NA	NA	NA	NA	NA	0.0001	0.0001	0.0001	0.0001	0.0001	0.0001	0.0001	0.0001	0.0001	0.0001	0.0001	0.0001
3600	0	known	NA	NA	chr1	-	203239417	203280483	ENSOART00000027538	2	940	ENSOARG00000025604	ENSOARG00000025604	NA	NA	NA	NA	NA	NA	0.0001	0.0001	0.0001	0.0001	0.0001	0.0001	0.0001	0.0001	0.0001	0.0001	0.0001	0.0001
3603	0	known	NA	NA	chr1	-	203329901	203333764	ENSOART00000027539	2	533	ENSOARG00000025605	ENSOARG00000025605	NA	NA	NA	NA	NA	NA	0.0001	0.0001	0.0001	0.0001	0.0001	0.0001	0.0001	0.0001	0.0001	0.0001	0.0001	0.0001
3651	0	known	NA	NA	chr1	+	206801632	206804422	ENSOART00000027540	2	614	ENSOARG00000025606	ENSOARG00000025606	NA	NA	NA	NA	NA	NA	0.0001	0.0001	0.0001	0.0001	0.0001	0.0001	0.0001	0.0001	0.0001	0.0001	0.0001	0.0001
3652	0	known	NA	NA	chr1	-	206843280	206845185	ENSOART00000027541	2	1324	ENSOARG00000025607	ENSOARG00000025607	NA	NA	NA	NA	NA	NA	0.609517	0.075671	0.0001	0.0001	0.0001	0.0001	0.255589	0.032933	0.279722	0.036028	1.27795	0.161132
3662	0	known	NA	NA	chr1	-	209003838	209012656	ENSOART00000027542	2	575	ENSOARG00000025608	ENSOARG00000025608	NA	NA	NA	NA	NA	NA	0.0001	0.0001	0.0001	0.0001	0.0001	0.0001	0.0001	0.0001	0.0001	0.0001	0.0001	0.0001
3668	0	known	NA	NA	chr1	-	211035308	211041741	ENSOART00000027543	2	775	ENSOARG00000025609	ENSOARG00000025609	NA	NA	NA	NA	NA	NA	0.0001	0.0001	0.0001	0.0001	0.0001	0.0001	0.0001	0.0001	0.0001	0.0001	0.0001	0.0001
3692	0	known	NA	NA	chr1	+	213668263	213714898	ENSOART00000027544	2	4624	ENSOARG00000025610	ENSOARG00000025610	NA	NA	NA	NA	NA	NA	0.0001	0.0001	0.0001	0.0001	0.0001	0.0001	0.0001	0.0001	0.0001	0.0001	0.0001	0.0001
3738	0	known	NA	NA	chr1	-	215729276	215814381	ENSOART00000027545	2	1147	MSTRG.1606	ENSOARG00000025611	NA	NA	NA	NA	NA	NA	5.08515	0.631313	2.74832	0.308259	2.03988	0.25318	5.96823	0.769021	10.1181	1.30321	2.6905	0.339235
3760	0	known	NA	NA	chr1	-	216473183	216476208	ENSOART00000027546	2	1287	ENSOARG00000025612	ENSOARG00000025612	NA	NA	NA	NA	NA	NA	0.0001	0.0001	0.0001	0.0001	0.0001	0.0001	0.0001	0.0001	0.0001	0.0001	0.0001	0.0001
3783	0	known	NA	NA	chr1	-	219880971	220206244	ENSOART00000027547	5	1272	ENSOARG00000025613	ENSOARG00000025613	NA	NA	NA	NA	NA	NA	0.0001	0.0001	0.0001	0.0001	0.0001	0.0001	0.0001	0.0001	0.0001	0.0001	0.0001	0.0001
3782	0	known	NA	NA	chr1	-	219880971	220019512	ENSOART00000027548	2	544	ENSOARG00000025613	ENSOARG00000025613	NA	NA	NA	NA	NA	NA	0.0001	0.0001	0.0001	0.0001	0.0001	0.0001	0.0001	0.0001	0.0001	0.0001	0.0001	0.0001
3801	0	known	NA	NA	chr1	-	223446876	223448055	ENSOART00000027549	2	910	ENSOARG00000025614	ENSOARG00000025614	NA	NA	NA	NA	NA	NA	0.0001	0.0001	0.0001	0.0001	0.0001	0.0001	0.0001	0.0001	0.0001	0.0001	0.0001	0.0001
3842	0	known	NA	NA	chr1	-	224894006	224954099	ENSOART00000027550	2	1907	MSTRG.1666	ENSOARG00000025615	NA	NA	NA	NA	NA	NA	0.0001	0.0001	0.0001	0.0001	0.0001	0.0001	0.0001	0.0001	0.0001	0.0001	0.0001	0.0001
3893	0	known	NA	NA	chr1	+	227771316	227923680	ENSOART00000027551	2	710	ENSOARG00000025616	ENSOARG00000025616	NA	NA	NA	NA	NA	NA	0.0001	0.0001	0.0001	0.0001	0.0001	0.0001	0.0001	0.0001	0.0001	0.0001	0.0001	0.0001
3894	0	known	NA	NA	chr1	+	227807796	227847479	ENSOART00000027552	4	2949	ENSOARG00000025617	ENSOARG00000025617	NA	NA	NA	NA	NA	NA	0.0001	0.0001	0.0001	0.0001	0.0001	0.0001	0.0001	0.0001	0.0001	0.0001	0.0001	0.0001
3895	0	known	NA	NA	chr1	-	228040041	228055166	ENSOART00000027553	3	1601	ENSOARG00000025618	ENSOARG00000025618	NA	NA	NA	NA	NA	NA	0.0001	0.0001	0.0001	0.0001	0.0001	0.0001	0.0001	0.0001	0.0001	0.0001	0.0001	0.0001
3896	0	known	NA	NA	chr1	+	228053119	228064746	ENSOART00000027554	2	818	ENSOARG00000025619	ENSOARG00000025619	NA	NA	NA	NA	NA	NA	0.0001	0.0001	0.0001	0.0001	0.0001	0.0001	0.0001	0.0001	0.0001	0.0001	0.0001	0.0001
3914	0	known	NA	NA	chr1	-	229563882	229741892	ENSOART00000027555	3	5132	MSTRG.1702	ENSOARG00000025620	NA	NA	NA	NA	NA	NA	0.811964	0.100804	1.54385	0.173162	1.11925	0.138916	0.799883	0.103067	0.949053	0.122237	0.537802	0.06781
3952	0	known	NA	NA	chr1	-	233367958	233384467	ENSOART00000027556	2	419	ENSOARG00000025621	ENSOARG00000025621	NA	NA	NA	NA	NA	NA	0.0001	0.0001	0.0001	0.0001	0.0001	0.0001	0.0001	0.0001	0.0001	0.0001	0.0001	0.0001
4069	0	known	NA	NA	chr1	+	239177860	239178701	ENSOART00000027557	2	795	MSTRG.1770	ENSOARG00000025622	NA	NA	NA	NA	NA	NA	0.0001	0.0001	0.0001	0.0001	0.0001	0.0001	0.0001	0.0001	0.0001	0.0001	0.0001	0.0001
4082	0	known	NA	NA	chr1	-	240235977	240237423	ENSOART00000027558	2	854	ENSOARG00000025623	ENSOARG00000025623	NA	NA	NA	NA	NA	NA	0.379996	0.047176	0.0001	0.0001	0.0001	0.0001	0.0001	0.0001	1.48009	0.190635	0.330211	0.041635
4091	0	known	NA	NA	chr1	+	241623779	241646118	ENSOART00000027559	3	467	ENSOARG00000025624	ENSOARG00000025624	NA	NA	NA	NA	NA	NA	0.0001	0.0001	0.0001	0.0001	0.0001	0.0001	0.0001	0.0001	0.0001	0.0001	0.0001	0.0001
4138	0	known	NA	NA	chr1	-	245254734	245307064	ENSOART00000027560	10	4911	ENSOARG00000025625	ENSOARG00000025625	NA	NA	NA	NA	NA	NA	0.0001	0.0001	0.0001	0.0001	0.0001	0.0001	0.0001	0.0001	0.0001	0.0001	0.0001	0.0001
4137	0	known	NA	NA	chr1	-	245254734	245300479	ENSOART00000027561	7	5445	ENSOARG00000025625	ENSOARG00000025625	NA	NA	NA	NA	NA	NA	0.0001	0.0001	0.0001	0.0001	0.414325	0.051424	0.100826	0.012992	0.051791	0.006671	0.0001	0.0001
4154	0	known	NA	NA	chr1	+	245911769	245917368	ENSOART00000027562	2	5528	MSTRG.1803	ENSOARG00000025626	NA	NA	NA	NA	NA	NA	3.75935	0.466717	1.6894	0.189487	1.59308	0.197726	5.69694	0.734064	4.84477	0.624002	3.09802	0.390618
4162	0	known	NA	NA	chr1	+	247020144	247087789	ENSOART00000027563	2	1827	MSTRG.1809	ENSOARG00000025627	NA	NA	NA	NA	NA	NA	1.69932	0.210968	3.43643	0.385439	1.63752	0.203242	1.52463	0.196453	0.927749	0.119493	0.770737	0.097179
4179	0	known	NA	NA	chr1	-	247822713	247825482	ENSOART00000027564	2	2642	MSTRG.1818	ENSOARG00000025628	NA	NA	NA	NA	NA	NA	0.0001	0.0001	0.0001	0.0001	0.0001	0.0001	0.0001	0.0001	0.0001	0.0001	0.0001	0.0001
4187	0	known	NA	NA	chr1	-	248315244	248316946	ENSOART00000027565	2	995	ENSOARG00000025629	ENSOARG00000025629	NA	NA	NA	NA	NA	NA	0.0001	0.0001	0.0001	0.0001	0.0001	0.0001	0.0001	0.0001	0.0001	0.0001	0.0001	0.0001
4188	0	known	NA	NA	chr1	+	248316948	248325818	ENSOART00000027566	2	2169	ENSOARG00000025630	ENSOARG00000025630	NA	NA	NA	NA	NA	NA	0.260028	0.032282	0.0001	0.0001	0.0001	0.0001	0.0001	0.0001	0.0001	0.0001	0.0001	0.0001
4231	0	known	NA	NA	chr1	+	251394380	251395753	ENSOART00000027567	2	992	ENSOARG00000025631	ENSOARG00000025631	NA	NA	NA	NA	NA	NA	3.56076	0.442062	4.23806	0.475351	3.66431	0.454797	4.03404	0.519796	4.35303	0.560666	3.39214	0.427703
4232	0	known	NA	NA	chr1	+	251419262	251497362	ENSOART00000027568	3	1594	ENSOARG00000025632	ENSOARG00000025632	NA	NA	NA	NA	NA	NA	0.0001	0.0001	0.0001	0.0001	0.0001	0.0001	0.0001	0.0001	0.0001	0.0001	0.0001	0.0001
4237	0	known	NA	NA	chr1	-	252722136	252724322	ENSOART00000027569	2	977	ENSOARG00000025633	ENSOARG00000025633	NA	NA	NA	NA	NA	NA	0.0001	0.0001	0.185035	0.020754	1.54248	0.191445	0.38972	0.050216	0.0001	0.0001	0.013787	0.001738
4238	0	known	NA	NA	chr1	-	252722136	252724322	ENSOART00000027570	3	510	ENSOARG00000025633	ENSOARG00000025633	NA	NA	NA	NA	NA	NA	0.0001	0.0001	2.15762	0.242004	0.0001	0.0001	2.22069	0.286141	0.0001	0.0001	2.82653	0.356387
4258	0	known	NA	NA	chr1	-	253580414	253584230	ENSOART00000027571	2	3587	ENSOARG00000025634	ENSOARG00000025634	NA	NA	NA	NA	NA	NA	1.4491	0.179904	0.30973	0.03474	0.773796	0.09604	1.06357	0.137043	0.379756	0.048912	0.966135	0.121816
4274	0	known	NA	NA	chr1	+	254235176	254258083	ENSOART00000027572	2	1928	MSTRG.1856	ENSOARG00000025635	NA	NA	NA	NA	NA	NA	55.7458	6.92076	69.2979	7.77262	135.647	16.8359	86.7484	11.1777	46.0407	5.92999	52.6839	6.64272
4301	0	known	NA	NA	chr1	+	257214008	257215000	ENSOART00000027573	2	879	ENSOARG00000025636	ENSOARG00000025636	NA	NA	NA	NA	NA	NA	0.0001	0.0001	0.0001	0.0001	0.0001	0.0001	0.0001	0.0001	0.228881	0.02948	0.0001	0.0001
4343	0	known	NA	NA	chr1	+	259817258	259843280	ENSOART00000027574	3	3533	ENSOARG00000025637	ENSOARG00000025637	NA	NA	NA	NA	NA	NA	0.0001	0.0001	0.0001	0.0001	0.0001	0.0001	0.0001	0.0001	0.0001	0.0001	0.0001	0.0001
4385	0	known	NA	NA	chr1	-	261789777	261885079	ENSOART00000027575	2	1046	MSTRG.1897	ENSOARG00000025638	NA	NA	NA	NA	NA	NA	3.47786	0.431771	6.82964	0.766029	2.78208	0.345298	3.94352	0.508132	2.60877	0.336006	3.36201	0.423904
4424	0	known	NA	NA	chr1	+	262688359	262829604	ENSOART00000027576	2	962	MSTRG.1919	ENSOARG00000025639	NA	NA	NA	NA	NA	NA	4.71414	0.585252	2.47401	0.277491	3.30977	0.410793	3.22765	0.41589	2.62578	0.338198	5.16944	0.651796
4426	0	known	NA	NA	chr1	-	262701571	262705739	ENSOART00000027577	2	4075	MSTRG.1921	ENSOARG00000025640	NA	NA	NA	NA	NA	NA	0.069202	0.008591	0.0001	0.0001	0.0001	0.0001	0.0001	0.0001	0.0001	0.0001	0.0001	0.0001
4439	0	known	NA	NA	chr1	+	262959649	262963713	ENSOART00000027578	3	2621	ENSOARG00000025641	ENSOARG00000025641	NA	NA	NA	NA	NA	NA	0.0001	0.0001	0.0001	0.0001	0.0001	0.0001	0.107593	0.013864	0.161389	0.020787	0.0001	0.0001
4455	0	known	NA	NA	chr1	+	263187516	263194039	ENSOART00000027579	2	2013	MSTRG.1942	ENSOARG00000025642	NA	NA	NA	NA	NA	NA	0.0001	0.0001	0.0001	0.0001	0.0001	0.0001	0.0001	0.0001	0.0001	0.0001	0.0001	0.0001
4461	0	known	NA	NA	chr1	-	263400448	263418759	ENSOART00000027580	2	2547	MSTRG.1945	ENSOARG00000025643	NA	NA	NA	NA	NA	NA	0.0001	0.0001	0.498233	0.055883	0.868491	0.107793	0.422269	0.05441	0.221437	0.028521	0.201021	0.025346
4520	0	known	NA	NA	chr1	-	264862103	264868094	ENSOART00000027581	2	4789	ENSOARG00000025644	ENSOARG00000025644	NA	NA	NA	NA	NA	NA	0.0001	0.0001	0.0001	0.0001	0.0001	0.0001	0.0001	0.0001	0.0001	0.0001	0.0001	0.0001
4549	0	known	NA	NA	chr1	-	266854180	266866713	ENSOART00000027582	2	5407	ENSOARG00000025645	ENSOARG00000025645	NA	NA	NA	NA	NA	NA	0.260958	0.032398	0.242279	0.027175	0.345663	0.042902	0.231737	0.02986	0.104309	0.013435	0.084011	0.010593
4588	0	known	NA	NA	chr1	+	268540092	268546361	ENSOART00000027583	2	1669	ENSOARG00000025646	ENSOARG00000025646	NA	NA	NA	NA	NA	NA	0.0001	0.0001	0.0001	0.0001	0.0001	0.0001	0.0001	0.0001	0.0001	0.0001	0.0001	0.0001
4604	0	known	NA	NA	chr1	+	269392468	269440315	ENSOART00000027584	2	4425	ENSOARG00000025647	ENSOARG00000025647	NA	NA	NA	NA	NA	NA	0.0001	0.0001	0.0001	0.0001	0.0001	0.0001	0.0001	0.0001	0.0001	0.0001	0.0001	0.0001
4653	0	known	NA	NA	chr1	-	270928864	271050083	ENSOART00000027585	2	926	MSTRG.2025	ENSOARG00000025648	NA	NA	NA	NA	NA	NA	1.85824	0.230698	1.69464	0.190075	0.818545	0.101594	3.23969	0.417441	0.633202	0.081556	1.12605	0.141979
4695	0	known	NA	NA	chr1	+	272846322	272859046	ENSOART00000027586	2	948	ENSOARG00000025649	ENSOARG00000025649	NA	NA	NA	NA	NA	NA	0.0001	0.0001	0.0001	0.0001	0.0001	0.0001	0.0001	0.0001	0.0001	0.0001	0.0001	0.0001
16710	0	known	NA	NA	chr17	-	3621722	3719234	ENSOART00000027587	2	824	MSTRG.7275	ENSOARG00000025650	NA	NA	NA	NA	NA	NA	0.0001	0.0001	0.299262	0.033566	0.734657	0.091182	0.51335	0.066146	0.534839	0.068887	0.290049	0.036571
16742	0	known	NA	NA	chr17	+	5211615	5227102	ENSOART00000027588	2	2660	ENSOARG00000025651	ENSOARG00000025651	NA	NA	NA	NA	NA	NA	0.0001	0.0001	0.0001	0.0001	0.0001	0.0001	0.0001	0.0001	0.0001	0.0001	0.0001	0.0001
16743	0	known	NA	NA	chr17	+	5369921	5398864	ENSOART00000027589	2	985	ENSOARG00000025652	ENSOARG00000025652	NA	NA	NA	NA	NA	NA	0.0001	0.0001	0.0001	0.0001	0.0001	0.0001	0.0001	0.0001	0.0001	0.0001	0.0001	0.0001
16798	0	known	NA	NA	chr17	+	8733263	8735977	ENSOART00000027590	2	2680	ENSOARG00000025653	ENSOARG00000025653	NA	NA	NA	NA	NA	NA	0.0001	0.0001	0.0001	0.0001	0.0001	0.0001	0.0001	0.0001	0.0001	0.0001	0.0001	0.0001
16844	0	known	NA	NA	chr17	+	12044770	12054104	ENSOART00000027591	2	3261	ENSOARG00000025654	ENSOARG00000025654	NA	NA	NA	NA	NA	NA	0.0001	0.0001	0.0001	0.0001	0.0001	0.0001	0.0001	0.0001	0.0001	0.0001	0.0001	0.0001
16861	0	known	NA	NA	chr17	-	12689521	12695225	ENSOART00000027592	2	1551	ENSOARG00000025655	ENSOARG00000025655	NA	NA	NA	NA	NA	NA	0.0001	0.0001	0.0001	0.0001	0.0001	0.0001	0.0001	0.0001	0.0001	0.0001	0.0001	0.0001
16862	0	known	NA	NA	chr17	-	12837002	12840634	ENSOART00000027593	2	2511	ENSOARG00000025656	ENSOARG00000025656	NA	NA	NA	NA	NA	NA	0.0001	0.0001	0.0001	0.0001	0.0001	0.0001	0.0001	0.0001	0.019836	0.002555	0.0001	0.0001
16898	0	known	NA	NA	chr17	-	16033122	16185075	ENSOART00000027594	2	2187	ENSOARG00000025657	ENSOARG00000025657	NA	NA	NA	NA	NA	NA	0.0001	0.0001	0.0001	0.0001	0.0001	0.0001	0.0001	0.0001	0.0001	0.0001	0.0001	0.0001
16933	0	known	NA	NA	chr17	-	17669436	17673568	ENSOART00000027595	2	4027	MSTRG.7394	ENSOARG00000025658	NA	NA	NA	NA	NA	NA	1.72721	0.21443	1.63582	0.183477	2.0221	0.250974	1.82085	0.234621	1.41311	0.182007	1.25677	0.158461
16958	0	known	NA	NA	chr17	+	18369210	18447030	ENSOART00000027596	2	596	ENSOARG00000025659	ENSOARG00000025659	NA	NA	NA	NA	NA	NA	0.0001	0.0001	0.0001	0.0001	0.0001	0.0001	0.0001	0.0001	0.0001	0.0001	0.0001	0.0001
16966	0	known	NA	NA	chr17	-	19886782	19914678	ENSOART00000027597	2	720	ENSOARG00000025660	ENSOARG00000025660	NA	NA	NA	NA	NA	NA	0.0001	0.0001	0.0001	0.0001	0.0001	0.0001	0.0001	0.0001	0.0001	0.0001	0.0001	0.0001
16972	0	known	NA	NA	chr17	+	22063314	22120771	ENSOART00000027598	2	4655	ENSOARG00000025661	ENSOARG00000025661	NA	NA	NA	NA	NA	NA	0.0001	0.0001	0.0001	0.0001	0.12116	0.015038	0.0001	0.0001	0.0001	0.0001	0.0001	0.0001
16975	0	known	NA	NA	chr17	+	22645442	22820539	ENSOART00000027599	2	892	ENSOARG00000025662	ENSOARG00000025662	NA	NA	NA	NA	NA	NA	0.0001	0.0001	0.0001	0.0001	0.0001	0.0001	0.0001	0.0001	0.0001	0.0001	0.0001	0.0001
16974	0	known	NA	NA	chr17	-	22645442	22669326	ENSOART00000027600	2	665	ENSOARG00000025663	ENSOARG00000025663	NA	NA	NA	NA	NA	NA	0.0001	0.0001	0.0001	0.0001	0.0001	0.0001	0.0001	0.0001	0.0001	0.0001	0.0001	0.0001
16977	0	known	NA	NA	chr17	-	22804130	22807293	ENSOART00000027601	2	258	ENSOARG00000025664	ENSOARG00000025664	NA	NA	NA	NA	NA	NA	0.0001	0.0001	0.0001	0.0001	0.0001	0.0001	0.0001	0.0001	0.0001	0.0001	0.0001	0.0001
16978	0	known	NA	NA	chr17	-	22879344	23023967	ENSOART00000027602	2	819	ENSOARG00000025665	ENSOARG00000025665	NA	NA	NA	NA	NA	NA	0.0001	0.0001	0.0001	0.0001	0.0001	0.0001	0.0001	0.0001	0.0001	0.0001	0.0001	0.0001
17000	0	known	NA	NA	chr17	-	27680899	27812946	ENSOART00000027603	2	594	ENSOARG00000025666	ENSOARG00000025666	NA	NA	NA	NA	NA	NA	0.0001	0.0001	0.0001	0.0001	0.0001	0.0001	0.0001	0.0001	0.0001	0.0001	0.0001	0.0001
17045	0	known	NA	NA	chr17	+	34045215	34048697	ENSOART00000027604	2	3433	MSTRG.7444	ENSOARG00000025667	NA	NA	NA	NA	NA	NA	31.1506	3.8673	22.5829	2.53295	27.5666	3.42144	30.4905	3.92878	22.3513	2.87882	20.55	2.59108
17049	0	known	NA	NA	chr17	+	34053296	34054454	ENSOART00000027605	2	678	MSTRG.7446	ENSOARG00000025668	NA	NA	NA	NA	NA	NA	1.36452	0.169403	2.10472	0.23607	4.9174	0.610325	5.22223	0.672896	5.84956	0.753417	4.06637	0.512714
17062	0	known	NA	NA	chr17	-	34730032	34736009	ENSOART00000027606	2	195	ENSOARG00000025669	ENSOARG00000025669	NA	NA	NA	NA	NA	NA	0.0001	0.0001	0.0001	0.0001	0.0001	0.0001	0.0001	0.0001	0.0001	0.0001	0.0001	0.0001
17070	0	known	NA	NA	chr17	+	35229901	35299146	ENSOART00000027607	2	1366	MSTRG.7456	ENSOARG00000025670	NA	NA	NA	NA	NA	NA	0.0001	0.0001	0.0001	0.0001	0.412884	0.051245	0.0001	0.0001	0.0001	0.0001	0.0001	0.0001
17082	0	known	NA	NA	chr17	-	37596228	37598541	ENSOART00000027608	2	215	ENSOARG00000025671	ENSOARG00000025671	NA	NA	NA	NA	NA	NA	0.0001	0.0001	0.0001	0.0001	0.0001	0.0001	0.0001	0.0001	0.0001	0.0001	0.0001	0.0001
17093	0	known	NA	NA	chr17	+	39083866	39085362	ENSOART00000027609	2	1436	ENSOARG00000025672	ENSOARG00000025672	NA	NA	NA	NA	NA	NA	0.0001	0.0001	0.0001	0.0001	0.0001	0.0001	0.0001	0.0001	0.0001	0.0001	0.0001	0.0001
17111	0	known	NA	NA	chr17	-	40040415	40043287	ENSOART00000027610	2	809	ENSOARG00000025673	ENSOARG00000025673	NA	NA	NA	NA	NA	NA	0.0001	0.0001	0.0001	0.0001	0.0001	0.0001	0.0001	0.0001	0.0001	0.0001	0.0001	0.0001
17142	0	known	NA	NA	chr17	+	42375863	42391287	ENSOART00000027611	2	423	ENSOARG00000025674	ENSOARG00000025674	NA	NA	NA	NA	NA	NA	0.0001	0.0001	0.0001	0.0001	0.0001	0.0001	0.0001	0.0001	0.0001	0.0001	0.0001	0.0001
17169	0	known	NA	NA	chr17	-	43839968	44012775	ENSOART00000027612	2	1430	MSTRG.7513	ENSOARG00000025675	NA	NA	NA	NA	NA	NA	0.251867	0.031269	0.167826	0.018824	0.203627	0.025273	0.325212	0.041904	0.276119	0.035564	0.304891	0.038443
17168	0	known	NA	NA	chr17	-	43839968	44003161	ENSOART00000027613	2	1421	MSTRG.7513	ENSOARG00000025675	NA	NA	NA	NA	NA	NA	1.04478	0.129708	0.238806	0.026785	0.025334	0.003144	2.83038	0.364701	1.57175	0.202439	1.6153	0.203667
17167	0	known	NA	NA	chr17	-	43839968	43975974	ENSOART00000027614	2	1502	MSTRG.7513	ENSOARG00000025675	NA	NA	NA	NA	NA	NA	0.0001	0.0001	2.37483	0.266367	1.46338	0.181628	0.0001	0.0001	0.0001	0.0001	0.0001	0.0001
17197	0	known	NA	NA	chr17	+	44590631	44785361	ENSOART00000027615	2	1716	MSTRG.7529	ENSOARG00000025676	NA	NA	NA	NA	NA	NA	18.1696	2.25572	15.6487	1.7552	11.7634	1.46001	25.8194	3.32689	18.1761	2.34106	14.6919	1.85245
17221	0	known	NA	NA	chr17	+	45198968	45200385	ENSOART00000027616	2	948	ENSOARG00000025677	ENSOARG00000025677	NA	NA	NA	NA	NA	NA	0.0001	0.0001	0.0001	0.0001	0.0001	0.0001	0.0001	0.0001	0.0001	0.0001	0.0001	0.0001
17222	0	known	NA	NA	chr17	-	45408201	45411985	ENSOART00000027617	2	3676	ENSOARG00000025678	ENSOARG00000025678	NA	NA	NA	NA	NA	NA	0.0001	0.0001	0.0001	0.0001	0.0001	0.0001	0.0001	0.0001	0.076714	0.009881	0.0001	0.0001
17224	0	known	NA	NA	chr17	-	45487480	45490523	ENSOART00000027618	2	1728	ENSOARG00000025679	ENSOARG00000025679	NA	NA	NA	NA	NA	NA	0.0001	0.0001	0.0001	0.0001	0.0001	0.0001	0.0001	0.0001	0.0001	0.0001	0.0001	0.0001
17246	0	known	NA	NA	chr17	+	49073571	49074421	ENSOART00000027619	2	822	ENSOARG00000025680	ENSOARG00000025680	NA	NA	NA	NA	NA	NA	0.0001	0.0001	0.0001	0.0001	0.0001	0.0001	0.0001	0.0001	0.0001	0.0001	0.0001	0.0001
17248	0	known	NA	NA	chr17	-	49552168	49566888	ENSOART00000027620	3	5860	ENSOARG00000025681	ENSOARG00000025681	NA	NA	NA	NA	NA	NA	0.35098	0.043574	0.096246	0.010795	0.143686	0.017834	0.0001	0.0001	0.312799	0.040288	0.240102	0.030274
17405	0	known	NA	NA	chr17	-	52916876	52917440	ENSOART00000027621	2	413	MSTRG.7607	ENSOARG00000025682	NA	NA	NA	NA	NA	NA	0.0001	0.0001	0.0001	0.0001	0.0001	0.0001	0.0001	0.0001	0.0001	0.0001	0.0001	0.0001
17491	0	known	NA	NA	chr17	+	55052408	55055252	ENSOART00000027622	2	2705	ENSOARG00000025683	ENSOARG00000025683	NA	NA	NA	NA	NA	NA	0.0001	0.0001	0.0001	0.0001	0.544038	0.067523	0.0001	0.0001	0.0001	0.0001	0.391362	0.049345
17551	0	known	NA	NA	chr17	-	59679324	59737034	ENSOART00000027623	4	303	MSTRG.7679	ENSOARG00000025684	NA	NA	NA	NA	NA	NA	0.0001	0.0001	0.0001	0.0001	0.0001	0.0001	0.7001	0.09021	2.01441	0.259455	0.0001	0.0001
17560	0	known	NA	NA	chr17	+	60200131	60204281	ENSOART00000027624	3	2186	ENSOARG00000025685	ENSOARG00000025685	NA	NA	NA	NA	NA	NA	0.0001	0.0001	0.0001	0.0001	0.0001	0.0001	0.0001	0.0001	0.0001	0.0001	0.0001	0.0001
17621	0	known	NA	NA	chr17	+	61944688	62006129	ENSOART00000027625	3	752	MSTRG.7708	ENSOARG00000025686	NA	NA	NA	NA	NA	NA	1.0952	0.135967	2.78447	0.312313	0.75	0.093086	4.2501	0.547635	6.85575	0.883014	1.79539	0.226374
17636	0	known	NA	NA	chr17	+	62195706	62200769	ENSOART00000027626	2	4046	MSTRG.7720	ENSOARG00000025687	NA	NA	NA	NA	NA	NA	14.904	1.85031	13.3999	1.50296	14.5982	1.81186	15.2203	1.96117	18.6935	2.40771	14.4515	1.82214
17640	0	known	NA	NA	chr17	+	62200479	62206556	ENSOART00000027627	2	888	MSTRG.7720	ENSOARG00000025687	NA	NA	NA	NA	NA	NA	8.59879	1.06753	8.54464	0.958387	5.68737	0.705889	7.59944	0.979206	13.3581	1.72051	7.25729	0.915046
17641	0	known	NA	NA	chr17	-	62205770	62206556	ENSOART00000027628	2	550	MSTRG.7722	ENSOARG00000025688	NA	NA	NA	NA	NA	NA	5.33646	0.662512	2.87701	0.322693	4.37894	0.543493	4.17763	0.538298	11.2583	1.45006	11.4105	1.43871
17681	0	known	NA	NA	chr17	-	62618649	62619815	ENSOART00000027629	2	1055	MSTRG.7735	ENSOARG00000025689	NA	NA	NA	NA	NA	NA	2.91516	0.361913	5.50889	0.61789	2.37654	0.294965	3.25073	0.418864	4.10348	0.528524	4.8678	0.613764
17694	0	known	NA	NA	chr17	-	62879526	62886433	ENSOART00000027630	2	3898	ENSOARG00000025690	ENSOARG00000025690	NA	NA	NA	NA	NA	NA	0.108004	0.013409	0.072345	0.008114	0.211904	0.026301	0.143663	0.018511	0.144433	0.018603	0.0001	0.0001
17814	0	known	NA	NA	chr17	-	66974821	66976941	ENSOART00000027631	2	823	MSTRG.7780	ENSOARG00000025691	NA	NA	NA	NA	NA	NA	0.963946	0.119672	0.0001	0.0001	0.205589	0.025517	3.24908	0.418652	1.47678	0.190208	0.716701	0.090366
17818	0	known	NA	NA	chr17	+	67098730	67119131	ENSOART00000027632	2	630	MSTRG.7784	ENSOARG00000025692	NA	NA	NA	NA	NA	NA	3.45577	0.429029	2.77016	0.310707	3.39298	0.42112	3.66749	0.472565	3.78168	0.487077	0.876271	0.110486
17843	0	known	NA	NA	chr17	+	68037946	68085072	ENSOART00000027633	2	4831	MSTRG.7796	ENSOARG00000025693	NA	NA	NA	NA	NA	NA	2.83006	0.351347	2.63265	0.295285	2.17884	0.270428	5.04576	0.650158	4.27448	0.550548	4.28273	0.539994
17846	0	known	NA	NA	chr17	+	68081737	68124857	ENSOART00000027634	2	2001	MSTRG.7796	ENSOARG00000025693	NA	NA	NA	NA	NA	NA	1.57257	0.195232	0.440613	0.04942	1.33633	0.165859	0.708381	0.091277	0.563718	0.072606	0.14043	0.017706
17887	0	known	NA	NA	chr17	+	68788500	68790058	ENSOART00000027635	2	1235	ENSOARG00000025694	ENSOARG00000025694	NA	NA	NA	NA	NA	NA	0.0001	0.0001	0.0001	0.0001	0.0001	0.0001	0.0001	0.0001	0.0001	0.0001	0.0001	0.0001
17907	0	known	NA	NA	chr17	+	69057571	69061534	ENSOART00000027636	2	3703	MSTRG.7822	ENSOARG00000025695	NA	NA	NA	NA	NA	NA	0.58893	0.073115	0.773905	0.086803	1.4538	0.180438	0.684825	0.088241	1.51543	0.195186	1.24677	0.157201
17933	0	known	NA	NA	chr17	-	69413175	69414609	ENSOART00000027637	2	874	MSTRG.7829	ENSOARG00000025696	NA	NA	NA	NA	NA	NA	0.0001	0.0001	1.69664	0.190299	1.60075	0.198678	6.67354	0.859901	3.32159	0.427817	6.20259	0.782063
17976	0	known	NA	NA	chr17	+	70086605	70099727	ENSOART00000027638	2	1216	ENSOARG00000025697	ENSOARG00000025697	NA	NA	NA	NA	NA	NA	0.0001	0.0001	0.0001	0.0001	0.0001	0.0001	0.0001	0.0001	0.0001	0.0001	0.0001	0.0001
17987	0	known	NA	NA	chr17	+	70371117	70478033	ENSOART00000027639	2	3438	MSTRG.7862	ENSOARG00000025698	NA	NA	NA	NA	NA	NA	0.0001	0.0001	0.0001	0.0001	0.0001	0.0001	0.164049	0.021138	0.408156	0.05257	0.162595	0.020501
17990	0	known	NA	NA	chr17	+	70457079	70468862	ENSOART00000027640	3	1877	MSTRG.7864	ENSOARG00000025699	NA	NA	NA	NA	NA	NA	0.0001	0.0001	0.0001	0.0001	0.0001	0.0001	0.0001	0.0001	0.0001	0.0001	0.0001	0.0001
17991	0	known	NA	NA	chr17	+	70457079	70468862	ENSOART00000027641	4	1746	MSTRG.7864	ENSOARG00000025699	NA	NA	NA	NA	NA	NA	0.0001	0.0001	0.0001	0.0001	0.0001	0.0001	0.0001	0.0001	0.0001	0.0001	0.0001	0.0001
17992	0	known	NA	NA	chr17	+	70461036	70468862	ENSOART00000027642	2	2368	MSTRG.7864	ENSOARG00000025699	NA	NA	NA	NA	NA	NA	0.0001	0.0001	0.0001	0.0001	0.168497	0.020913	0.461149	0.05942	0.0001	0.0001	0.0001	0.0001
17995	0	known	NA	NA	chr17	+	70473262	70487209	ENSOART00000027643	2	369	MSTRG.7866	ENSOARG00000025700	NA	NA	NA	NA	NA	NA	0.0001	0.0001	0.0001	0.0001	0.0001	0.0001	0.0001	0.0001	0.0001	0.0001	0.0001	0.0001
18001	0	known	NA	NA	chr17	-	70495492	70501242	ENSOART00000027644	2	3769	MSTRG.7870	ENSOARG00000025701	NA	NA	NA	NA	NA	NA	0.872115	0.108272	0.513399	0.057584	0.494839	0.061417	0.897344	0.115625	2.22502	0.286581	0.853807	0.107653
18006	0	known	NA	NA	chr17	-	70520104	70522300	ENSOART00000027645	2	1080	MSTRG.7873	ENSOARG00000025702	NA	NA	NA	NA	NA	NA	0.0001	0.0001	0.0001	0.0001	0.30842	0.03828	1.75968	0.22674	0.0001	0.0001	0.0001	0.0001
18018	0	known	NA	NA	chr17	-	70641860	70698565	ENSOART00000027646	2	2554	MSTRG.7880	ENSOARG00000025703	NA	NA	NA	NA	NA	NA	0.393496	0.048852	1.04777	0.11752	0.44166	0.054817	0.0001	0.0001	0.316506	0.040766	0.055208	0.006961
18017	0	known	NA	NA	chr17	-	70641860	70678262	ENSOART00000027647	2	1318	MSTRG.7880	ENSOARG00000025703	NA	NA	NA	NA	NA	NA	0.305766	0.03796	0.19651	0.022041	0.0001	0.0001	0.0001	0.0001	0.413669	0.05328	0.0001	0.0001
18022	0	known	NA	NA	chr17	-	70694838	70698565	ENSOART00000027648	2	1756	MSTRG.7880	ENSOARG00000025703	NA	NA	NA	NA	NA	NA	0.0001	0.0001	0.0001	0.0001	0.0001	0.0001	0.0001	0.0001	0.0001	0.0001	0.0001	0.0001
18019	0	known	NA	NA	chr17	+	70666176	70788318	ENSOART00000027649	2	1412	MSTRG.7881	ENSOARG00000025704	NA	NA	NA	NA	NA	NA	0.723543	0.089827	0.394915	0.044295	0.53041	0.065832	0.890935	0.114799	0.487709	0.062816	0.683199	0.086142
18020	0	known	NA	NA	chr17	-	70668874	70827897	ENSOART00000027650	2	1584	MSTRG.7882	ENSOARG00000025705	NA	NA	NA	NA	NA	NA	2.40341	0.298379	0.492424	0.055231	2.31502	0.28733	0.876263	0.112909	4.18056	0.538451	2.67046	0.336708
18041	0	known	NA	NA	chr17	-	70969035	70970415	ENSOART00000027651	2	810	ENSOARG00000025706	ENSOARG00000025706	NA	NA	NA	NA	NA	NA	0.0001	0.0001	0.0001	0.0001	0.0001	0.0001	0.0001	0.0001	0.0001	0.0001	0.0001	0.0001
18042	0	known	NA	NA	chr17	+	70973519	70975904	ENSOART00000027652	2	2007	MSTRG.7850	ENSOARG00000025707	NA	NA	NA	NA	NA	NA	0.008969	0.001113	0.004484	0.000503	0.008969	0.001113	0.034081	0.004391	0.01721	0.002217	0.0001	0.0001
18043	0	known	NA	NA	chr17	+	70973519	70975904	ENSOART00000027653	3	1697	MSTRG.7850	ENSOARG00000025707	NA	NA	NA	NA	NA	NA	0.0001	0.0001	0.0001	0.0001	0.0001	0.0001	0.0001	0.0001	0.0001	0.0001	0.0001	0.0001
18048	0	known	NA	NA	chr17	+	70994293	71060132	ENSOART00000027654	2	822	MSTRG.7855	ENSOARG00000025708	NA	NA	NA	NA	NA	NA	0.0001	0.0001	0.0001	0.0001	0.0001	0.0001	0.0001	0.0001	0.0001	0.0001	0.0001	0.0001
18051	0	known	NA	NA	chr17	+	71059436	71061903	ENSOART00000027655	2	1446	MSTRG.7855	ENSOARG00000025708	NA	NA	NA	NA	NA	NA	0.0001	0.0001	0.0001	0.0001	0.0001	0.0001	0.0001	0.0001	0.0001	0.0001	0.0001	0.0001
18052	0	known	NA	NA	chr17	+	71096542	71102022	ENSOART00000027656	2	734	MSTRG.7851	ENSOARG00000025709	NA	NA	NA	NA	NA	NA	1.64918	0.204743	0.320491	0.035947	0.598744	0.074313	2.45597	0.316457	1.16232	0.149706	0.730946	0.092162
18060	0	known	NA	NA	chr17	-	71225798	71292372	ENSOART00000027657	2	1465	MSTRG.7896	ENSOARG00000025710	NA	NA	NA	NA	NA	NA	21.4418	2.66197	19.4645	2.18319	21.6081	2.68189	36.9603	4.76243	32.8759	4.23439	34.3788	4.3347
18068	0	known	NA	NA	chr17	+	71337608	71458137	ENSOART00000027658	2	3109	MSTRG.7908	ENSOARG00000025711	NA	NA	NA	NA	NA	NA	1.60169	0.198848	3.11408	0.349283	2.04688	0.254049	2.97407	0.383216	3.66023	0.471434	1.17187	0.147756
18077	0	known	NA	NA	chr17	-	71385150	71387121	ENSOART00000027659	2	1927	MSTRG.7917	ENSOARG00000025712	NA	NA	NA	NA	NA	NA	2.68909	0.333847	3.62308	0.406374	3.46601	0.430185	2.86789	0.369534	4.71603	0.607421	1.33109	0.167832
18097	0	known	NA	NA	chr17	-	71560277	71561805	ENSOART00000027660	2	1434	MSTRG.7903	ENSOARG00000025713	NA	NA	NA	NA	NA	NA	0.0001	0.0001	0.0001	0.0001	0.0001	0.0001	0.0001	0.0001	0.0001	0.0001	0.0001	0.0001
18107	0	known	NA	NA	chr17	-	71611707	71713012	ENSOART00000027661	2	690	MSTRG.7926	ENSOARG00000025714	NA	NA	NA	NA	NA	NA	6.66607	0.827581	2.24032	0.251279	6.50681	0.807594	9.96857	1.28447	7.06308	0.909717	5.49525	0.692876
18109	0	known	NA	NA	chr17	+	71621658	71642698	ENSOART00000027662	2	1807	MSTRG.7928	ENSOARG00000025715	NA	NA	NA	NA	NA	NA	11.9804	1.48735	14.2702	1.60058	7.71872	0.958011	6.00032	0.773156	12.3879	1.59554	6.51332	0.821242
18116	0	known	NA	NA	chr17	-	71659505	71663507	ENSOART00000027663	2	1652	MSTRG.7932	ENSOARG00000025716	NA	NA	NA	NA	NA	NA	2.32203	0.288277	1.62833	0.182637	1.84988	0.229598	0.900507	0.116032	2.29898	0.296106	1.39511	0.175904
18117	0	known	NA	NA	chr17	-	71661882	71663507	ENSOART00000027664	2	857	MSTRG.7932	ENSOARG00000025716	NA	NA	NA	NA	NA	NA	1.27789	0.158648	1.64122	0.184083	1.25934	0.156304	0.614686	0.079204	0.322054	0.04148	0.475224	0.059919
18125	0	known	NA	NA	chr17	+	71692284	71794016	ENSOART00000027665	2	1335	MSTRG.7939	ENSOARG00000025717	NA	NA	NA	NA	NA	NA	3.62462	0.449991	3.99666	0.448275	5.06651	0.628831	2.26848	0.292299	1.43458	0.184773	0.850936	0.107291
18126	0	known	NA	NA	chr17	+	71695522	71850950	ENSOART00000027666	3	1624	MSTRG.7940	ENSOARG00000025718	NA	NA	NA	NA	NA	NA	1.12849	0.1401	1.04366	0.117059	0.014619	0.001814	0.402284	0.051835	1.595	0.205435	0.036822	0.004643
18127	0	known	NA	NA	chr17	+	71695823	71831732	ENSOART00000027667	2	1032	MSTRG.7940	ENSOARG00000025718	NA	NA	NA	NA	NA	NA	0.0001	0.0001	1.45856	0.163596	2.41235	0.29941	2.56512	0.330521	0.0001	0.0001	1.84424	0.232533
18136	0	known	NA	NA	chr17	+	71761047	71762798	ENSOART00000027668	2	997	MSTRG.7947	ENSOARG00000025719	NA	NA	NA	NA	NA	NA	2.79137	0.346545	1.01605	0.113962	1.94283	0.241135	3.01805	0.388883	4.39518	0.566096	3.11256	0.392452
18138	0	known	NA	NA	chr17	+	71765828	71768542	ENSOART00000027669	2	2630	MSTRG.7949	ENSOARG00000025720	NA	NA	NA	NA	NA	NA	1.2541	0.155695	0.530483	0.0595	0.706844	0.08773	0.787452	0.101465	0.0001	0.0001	0.072243	0.009109
18148	0	known	NA	NA	chr17	+	71816466	71819100	ENSOART00000027670	2	864	MSTRG.7953	ENSOARG00000025721	NA	NA	NA	NA	NA	NA	34.884	4.33079	126.189	14.1536	9.04858	1.12307	0.0001	0.0001	92.7019	11.9399	1.10076	0.13879
18168	0	known	NA	NA	chr17	+	71986609	71987687	ENSOART00000027671	3	744	MSTRG.7969	ENSOARG00000025722	NA	NA	NA	NA	NA	NA	0.0001	0.0001	0.0001	0.0001	0.0001	0.0001	0.0001	0.0001	0.0001	0.0001	0.0001	0.0001
18169	0	known	NA	NA	chr17	+	71986609	71987687	ENSOART00000027672	4	555	MSTRG.7969	ENSOARG00000025722	NA	NA	NA	NA	NA	NA	0.0001	0.0001	0.0001	0.0001	0.0001	0.0001	0.0001	0.0001	0.0001	0.0001	0.0001	0.0001
18172	0	known	NA	NA	chr17	+	72031647	72084547	ENSOART00000027673	2	2791	MSTRG.7972	ENSOARG00000025723	NA	NA	NA	NA	NA	NA	22.2193	2.75849	26.2667	2.94614	0.002702	0.000335	0.0001	0.0001	36.6874	4.7253	8.8883	1.12069
18175	0	known	NA	NA	chr17	+	72057511	72084547	ENSOART00000027674	2	2950	MSTRG.7972	ENSOARG00000025723	NA	NA	NA	NA	NA	NA	0.0001	0.0001	0.236064	0.026478	0.0001	0.0001	21.3158	2.74659	0.0001	0.0001	0.0001	0.0001
18182	0	known	NA	NA	chr17	-	72116217	72123839	ENSOART00000027675	2	3094	MSTRG.7977	ENSOARG00000025724	NA	NA	NA	NA	NA	NA	0.307046	0.038119	0.856496	0.096067	0.299935	0.037227	0.351002	0.045227	0.356496	0.045916	0.173737	0.021906
18183	0	known	NA	NA	chr17	-	72116217	72123839	ENSOART00000027676	3	2982	MSTRG.7977	ENSOARG00000025724	NA	NA	NA	NA	NA	NA	0.0001	0.0001	0.0001	0.0001	0.0001	0.0001	0.0001	0.0001	0.0001	0.0001	0.0001	0.0001
18201	0	known	NA	NA	chr17	+	72194679	72198114	ENSOART00000027677	2	992	ENSOARG00000025725	ENSOARG00000025725	NA	NA	NA	NA	NA	NA	0.0001	0.0001	0.0001	0.0001	0.0001	0.0001	0.0001	0.0001	0.0001	0.0001	0.0001	0.0001
20987	0	known	NA	NA	chr2	+	242905	246216	ENSOART00000027678	2	3271	MSTRG.9330	ENSOARG00000025726	NA	NA	NA	NA	NA	NA	0.0001	0.0001	0.0001	0.0001	0.0001	0.0001	0.0001	0.0001	0.0001	0.0001	0.0001	0.0001
20989	0	known	NA	NA	chr2	+	379947	388737	ENSOART00000027679	2	2824	ENSOARG00000025727	ENSOARG00000025727	NA	NA	NA	NA	NA	NA	0.0001	0.0001	0.0001	0.0001	0.0001	0.0001	0.0001	0.0001	0.0001	0.0001	0.0001	0.0001
20990	0	known	NA	NA	chr2	+	389962	534965	ENSOART00000027680	2	535	MSTRG.9331	ENSOARG00000025728	NA	NA	NA	NA	NA	NA	0.0001	0.0001	0.0001	0.0001	0.0001	0.0001	0.0001	0.0001	0.0001	0.0001	0.0001	0.0001
20991	0	known	NA	NA	chr2	+	414748	746557	ENSOART00000027681	4	742	MSTRG.9332	ENSOARG00000025729	NA	NA	NA	NA	NA	NA	49.4365	6.13746	28.0471	3.14583	47.8439	5.93816	64.7132	8.33845	76.7525	9.88565	68.971	8.69631
20993	0	known	NA	NA	chr2	-	421275	618848	ENSOART00000027682	2	5478	MSTRG.9333	ENSOARG00000025730	NA	NA	NA	NA	NA	NA	0.0001	0.0001	0.102957	0.011548	0.051479	0.006389	0.280394	0.036129	0.291746	0.037577	0.089814	0.011324
20992	0	known	NA	NA	chr2	-	421275	470257	ENSOART00000027683	2	4009	MSTRG.9333	ENSOARG00000025730	NA	NA	NA	NA	NA	NA	0.0001	0.0001	0.0001	0.0001	0.0001	0.0001	0.0001	0.0001	0.0001	0.0001	0.118823	0.014982
20997	0	known	NA	NA	chr2	-	577704	618848	ENSOART00000027684	2	1627	MSTRG.9333	ENSOARG00000025730	NA	NA	NA	NA	NA	NA	0.0001	0.0001	0.0001	0.0001	0.0001	0.0001	0.173325	0.022333	0.0001	0.0001	0.0001	0.0001
20994	0	known	NA	NA	chr2	+	475258	618945	ENSOART00000027685	2	867	MSTRG.9334	ENSOARG00000025731	NA	NA	NA	NA	NA	NA	0.0001	0.0001	0.0001	0.0001	0.0001	0.0001	0.0001	0.0001	0.0001	0.0001	0.0001	0.0001
20996	0	known	NA	NA	chr2	+	484129	618945	ENSOART00000027686	2	1578	MSTRG.9334	ENSOARG00000025731	NA	NA	NA	NA	NA	NA	0.714829	0.088745	0.714829	0.080177	0.357414	0.044361	0.536122	0.069081	1.67365	0.215564	0.62294	0.078544
21004	0	known	NA	NA	chr2	+	810371	894848	ENSOART00000027687	2	2940	ENSOARG00000025732	ENSOARG00000025732	NA	NA	NA	NA	NA	NA	0.0001	0.0001	0.0001	0.0001	0.0001	0.0001	0.232457	0.029953	0.586447	0.075534	0.0001	0.0001
21007	0	known	NA	NA	chr2	-	954711	1233648	ENSOART00000027688	5	1206	ENSOARG00000025733	ENSOARG00000025733	NA	NA	NA	NA	NA	NA	0.0001	0.0001	0.0001	0.0001	0.0001	0.0001	0.0001	0.0001	0.0001	0.0001	0.0001	0.0001
21006	0	known	NA	NA	chr2	-	954711	960329	ENSOART00000027689	2	924	ENSOARG00000025733	ENSOARG00000025733	NA	NA	NA	NA	NA	NA	0.0001	0.0001	0.0001	0.0001	0.0001	0.0001	0.0001	0.0001	0.0001	0.0001	0.0001	0.0001
21008	0	known	NA	NA	chr2	+	1131291	1237176	ENSOART00000027690	2	3850	ENSOARG00000025734	ENSOARG00000025734	NA	NA	NA	NA	NA	NA	0.0001	0.0001	0.0001	0.0001	0.0001	0.0001	0.0001	0.0001	0.0001	0.0001	0.0001	0.0001
21010	0	known	NA	NA	chr2	+	1715164	1771388	ENSOART00000027691	2	792	MSTRG.9342	ENSOARG00000025735	NA	NA	NA	NA	NA	NA	1.22111	0.151598	0.0001	0.0001	0.898549	0.111524	0.98571	0.127011	0.569973	0.073412	0.0001	0.0001
21013	0	known	NA	NA	chr2	+	1725892	1771388	ENSOART00000027692	2	1018	MSTRG.9342	ENSOARG00000025735	NA	NA	NA	NA	NA	NA	4.90189	0.608562	5.19508	0.582692	4.42747	0.549517	3.23614	0.416985	6.04742	0.778902	4.0077	0.505317
21015	0	known	NA	NA	chr2	+	1752902	1771388	ENSOART00000027693	2	732	MSTRG.9342	ENSOARG00000025735	NA	NA	NA	NA	NA	NA	0.0001	0.0001	0.0001	0.0001	0.513661	0.063753	0.424237	0.054664	0.379545	0.048885	0.0001	0.0001
21076	0	known	NA	NA	chr2	+	4321229	4325054	ENSOART00000027694	3	891	ENSOARG00000025736	ENSOARG00000025736	NA	NA	NA	NA	NA	NA	0.0001	0.0001	0.0001	0.0001	0.0001	0.0001	0.0001	0.0001	0.0001	0.0001	0.0001	0.0001
21078	0	known	NA	NA	chr2	+	4441213	4448215	ENSOART00000027695	2	5457	ENSOARG00000025737	ENSOARG00000025737	NA	NA	NA	NA	NA	NA	0.0001	0.0001	0.0001	0.0001	0.0001	0.0001	0.0001	0.0001	0.0001	0.0001	0.0001	0.0001
21082	0	known	NA	NA	chr2	-	5607591	5622287	ENSOART00000027696	2	3783	ENSOARG00000025738	ENSOARG00000025738	NA	NA	NA	NA	NA	NA	0.0001	0.0001	0.0001	0.0001	0.0001	0.0001	0.0001	0.0001	0.0001	0.0001	0.0001	0.0001
21084	0	known	NA	NA	chr2	-	5747366	5763174	ENSOART00000027697	2	1092	ENSOARG00000025739	ENSOARG00000025739	NA	NA	NA	NA	NA	NA	0.0001	0.0001	0.0001	0.0001	0.0001	0.0001	0.0001	0.0001	0.0001	0.0001	0.0001	0.0001
21111	0	known	NA	NA	chr2	+	9445015	9446676	ENSOART00000027698	2	728	ENSOARG00000025740	ENSOARG00000025740	NA	NA	NA	NA	NA	NA	0.387363	0.04809	1.36222	0.15279	1.45203	0.180219	0.979754	0.126244	0.663263	0.085428	0.796412	0.100417
21224	0	known	NA	NA	chr2	-	15284096	15331135	ENSOART00000027699	2	5231	ENSOARG00000025741	ENSOARG00000025741	NA	NA	NA	NA	NA	NA	0.0001	0.0001	0.0001	0.0001	0.0001	0.0001	0.0001	0.0001	0.0001	0.0001	0.0001	0.0001
21226	0	known	NA	NA	chr2	-	15442020	15451077	ENSOART00000027700	2	1439	ENSOARG00000025742	ENSOARG00000025742	NA	NA	NA	NA	NA	NA	0.0001	0.0001	0.0001	0.0001	0.0001	0.0001	0.0001	0.0001	0.0001	0.0001	0.0001	0.0001
21228	0	known	NA	NA	chr2	-	15532406	15580456	ENSOART00000027701	2	3067	ENSOARG00000025743	ENSOARG00000025743	NA	NA	NA	NA	NA	NA	0.0001	0.0001	0.0001	0.0001	0.0001	0.0001	0.0001	0.0001	0.0001	0.0001	0.0001	0.0001
21293	0	known	NA	NA	chr2	+	20637975	20648006	ENSOART00000027702	2	1567	ENSOARG00000025744	ENSOARG00000025744	NA	NA	NA	NA	NA	NA	0.0001	0.0001	0.0001	0.0001	0.0001	0.0001	0.0001	0.0001	0.0001	0.0001	0.0001	0.0001
21326	0	known	NA	NA	chr2	-	23006423	23007827	ENSOART00000027703	2	710	ENSOARG00000025745	ENSOARG00000025745	NA	NA	NA	NA	NA	NA	0.0001	0.0001	0.0001	0.0001	0.0001	0.0001	0.0001	0.0001	0.0001	0.0001	0.0001	0.0001
21334	0	known	NA	NA	chr2	+	23399519	23424673	ENSOART00000027704	2	5457	ENSOARG00000025746	ENSOARG00000025746	NA	NA	NA	NA	NA	NA	0.0001	0.0001	0.0001	0.0001	0.0001	0.0001	0.0001	0.0001	0.0001	0.0001	0.0001	0.0001
21351	0	known	NA	NA	chr2	+	24775635	24805035	ENSOART00000027705	2	1972	ENSOARG00000025747	ENSOARG00000025747	NA	NA	NA	NA	NA	NA	0.0001	0.0001	0.0001	0.0001	0.0001	0.0001	0.0001	0.0001	0.0001	0.0001	0.0001	0.0001
21352	0	known	NA	NA	chr2	-	24940665	24945597	ENSOART00000027706	2	4489	ENSOARG00000025748	ENSOARG00000025748	NA	NA	NA	NA	NA	NA	0.093117	0.01156	0.093339	0.010469	0.186456	0.023142	0.28826	0.037143	0.0001	0.0001	0.0001	0.0001
21353	0	known	NA	NA	chr2	-	25258013	25350946	ENSOART00000027707	2	2301	ENSOARG00000025749	ENSOARG00000025749	NA	NA	NA	NA	NA	NA	0.0001	0.0001	0.0001	0.0001	0.0001	0.0001	0.0001	0.0001	0.0001	0.0001	0.0001	0.0001
21356	0	known	NA	NA	chr2	+	25906985	25927725	ENSOART00000027708	2	1868	ENSOARG00000025750	ENSOARG00000025750	NA	NA	NA	NA	NA	NA	0.0001	0.0001	0.301392	0.033805	0.0001	0.0001	0.0001	0.0001	0.0001	0.0001	0.0001	0.0001
21376	0	known	NA	NA	chr2	-	27154702	27308031	ENSOART00000027709	2	3311	ENSOARG00000025751	ENSOARG00000025751	NA	NA	NA	NA	NA	NA	0.048649	0.00604	0.104403	0.01171	0.187484	0.02327	0.14073	0.018133	0.180043	0.023189	0.117223	0.01478
21434	0	known	NA	NA	chr2	+	28989172	29003649	ENSOART00000027710	2	4978	ENSOARG00000025752	ENSOARG00000025752	NA	NA	NA	NA	NA	NA	0.056649	0.007033	0.0001	0.0001	0.141623	0.017578	0.056649	0.007299	0.040881	0.005265	0.112495	0.014184
21454	0	known	NA	NA	chr2	+	29879434	29893011	ENSOART00000027711	2	1453	ENSOARG00000025753	ENSOARG00000025753	NA	NA	NA	NA	NA	NA	0.194769	0.02418	0.0001	0.0001	0.0001	0.0001	0.0001	0.0001	0.0001	0.0001	0.0001	0.0001
21463	0	known	NA	NA	chr2	-	30627370	30678908	ENSOART00000027712	2	1434	MSTRG.9531	ENSOARG00000025754	NA	NA	NA	NA	NA	NA	0.294156	0.036519	0.0001	0.0001	0.901001	0.111828	1.00703	0.129758	2.00023	0.257628	0.768201	0.09686
21462	0	known	NA	NA	chr2	-	30627370	30666693	ENSOART00000027713	2	1317	MSTRG.9531	ENSOARG00000025754	NA	NA	NA	NA	NA	NA	0.0001	0.0001	0.0001	0.0001	0.789996	0.098051	0.0001	0.0001	0.0001	0.0001	0.285497	0.035997
21488	0	known	NA	NA	chr2	+	32070787	32074679	ENSOART00000027714	2	2709	MSTRG.9548	ENSOARG00000025755	NA	NA	NA	NA	NA	NA	0.177521	0.022039	0.0001	0.0001	0.086518	0.010738	0.0001	0.0001	0.0001	0.0001	0.0001	0.0001
21494	0	known	NA	NA	chr2	-	33019438	33028116	ENSOART00000027715	2	892	ENSOARG00000025756	ENSOARG00000025756	NA	NA	NA	NA	NA	NA	0.0001	0.0001	0.0001	0.0001	0.0001	0.0001	0.0001	0.0001	0.0001	0.0001	0.0001	0.0001
21583	0	known	NA	NA	chr2	+	37175369	37176100	ENSOART00000027716	2	555	MSTRG.9599	ENSOARG00000025757	NA	NA	NA	NA	NA	NA	4.71457	0.585306	6.56225	0.736037	5.57089	0.691433	8.54979	1.10166	8.68944	1.11919	10.8751	1.37121
21624	0	known	NA	NA	chr2	+	38574271	38592405	ENSOART00000027717	2	1282	ENSOARG00000025758	ENSOARG00000025758	NA	NA	NA	NA	NA	NA	0.0001	0.0001	0.0001	0.0001	0.0001	0.0001	0.0001	0.0001	0.0001	0.0001	0.0001	0.0001
21627	0	known	NA	NA	chr2	-	38831586	38957512	ENSOART00000027718	2	952	MSTRG.9617	ENSOARG00000025759	NA	NA	NA	NA	NA	NA	0.718487	0.089199	0.258172	0.028957	0.216807	0.026909	1.50192	0.193526	0.975067	0.125588	0.395467	0.049863
21659	0	known	NA	NA	chr2	-	41291744	41586982	ENSOART00000027719	5	608	MSTRG.9630	ENSOARG00000025760	NA	NA	NA	NA	NA	NA	0.226974	0.028178	0.0001	0.0001	0.0001	0.0001	0.0001	0.0001	0.0001	0.0001	0.0001	0.0001
21718	0	known	NA	NA	chr2	+	43205223	43210162	ENSOART00000027720	2	754	ENSOARG00000025761	ENSOARG00000025761	NA	NA	NA	NA	NA	NA	0.0001	0.0001	0.0001	0.0001	0.0001	0.0001	0.0001	0.0001	0.0001	0.0001	0.0001	0.0001
21741	0	known	NA	NA	chr2	-	44084350	44092269	ENSOART00000027721	2	4257	ENSOARG00000025762	ENSOARG00000025762	NA	NA	NA	NA	NA	NA	0.0001	0.0001	0.0001	0.0001	0.562368	0.069798	0.066244	0.008536	0.0001	0.0001	0.0001	0.0001
21757	0	known	NA	NA	chr2	+	45941924	45954522	ENSOART00000027722	2	455	ENSOARG00000025763	ENSOARG00000025763	NA	NA	NA	NA	NA	NA	0.0001	0.0001	0.0001	0.0001	0.0001	0.0001	0.0001	0.0001	0.0001	0.0001	0.0001	0.0001
21765	0	known	NA	NA	chr2	-	47122190	47127695	ENSOART00000027723	2	3385	ENSOARG00000025764	ENSOARG00000025764	NA	NA	NA	NA	NA	NA	0.0001	0.0001	0.0001	0.0001	0.0001	0.0001	0.0001	0.0001	0.0001	0.0001	0.0001	0.0001
21813	0	known	NA	NA	chr2	+	49498792	49506319	ENSOART00000027724	3	1117	ENSOARG00000025765	ENSOARG00000025765	NA	NA	NA	NA	NA	NA	0.0001	0.0001	0.0001	0.0001	0.0001	0.0001	0.0001	0.0001	0.0001	0.0001	0.0001	0.0001
21812	0	known	NA	NA	chr2	+	49498792	49500679	ENSOART00000027725	2	1080	ENSOARG00000025765	ENSOARG00000025765	NA	NA	NA	NA	NA	NA	0.0001	0.0001	0.0001	0.0001	0.0001	0.0001	0.0001	0.0001	0.0001	0.0001	0.0001	0.0001
21829	0	known	NA	NA	chr2	-	50388292	50508316	ENSOART00000027726	2	448	MSTRG.9694	ENSOARG00000025766	NA	NA	NA	NA	NA	NA	0.0001	0.0001	0.0001	0.0001	0.157109	0.0195	0.0001	0.0001	0.0001	0.0001	0.0001	0.0001
21957	0	known	NA	NA	chr2	-	55161531	55217512	ENSOART00000027727	2	1113	MSTRG.9754	ENSOARG00000025767	NA	NA	NA	NA	NA	NA	0.0001	0.0001	0.0001	0.0001	0.0001	0.0001	0.0001	0.0001	0.0001	0.0001	0.0001	0.0001
21967	0	known	NA	NA	chr2	-	56132256	56181717	ENSOART00000027728	2	2328	MSTRG.9762	ENSOARG00000025768	NA	NA	NA	NA	NA	NA	0.0001	0.0001	0.0001	0.0001	0.0001	0.0001	0.0001	0.0001	0.0001	0.0001	0.0001	0.0001
21969	0	known	NA	NA	chr2	-	56278135	56286820	ENSOART00000027729	2	1040	ENSOARG00000025769	ENSOARG00000025769	NA	NA	NA	NA	NA	NA	0.0001	0.0001	0.0001	0.0001	0.256734	0.031865	0.776312	0.10003	0.0001	0.0001	0.0001	0.0001
21980	0	known	NA	NA	chr2	+	57188751	57196038	ENSOART00000027730	2	1424	ENSOARG00000025770	ENSOARG00000025770	NA	NA	NA	NA	NA	NA	0.0001	0.0001	0.0001	0.0001	0.0001	0.0001	0.0001	0.0001	0.0001	0.0001	0.0001	0.0001
21984	0	known	NA	NA	chr2	-	57856955	57927820	ENSOART00000027731	2	2477	ENSOARG00000025771	ENSOARG00000025771	NA	NA	NA	NA	NA	NA	0.0001	0.0001	0.0001	0.0001	0.0001	0.0001	0.0001	0.0001	0.113847	0.014663	0.0001	0.0001
21983	0	known	NA	NA	chr2	-	57856955	57902866	ENSOART00000027732	2	2435	ENSOARG00000025771	ENSOARG00000025771	NA	NA	NA	NA	NA	NA	0.0001	0.0001	0.0001	0.0001	0.0001	0.0001	0.0001	0.0001	0.0001	0.0001	0.0001	0.0001
22060	0	known	NA	NA	chr2	+	64417126	64417920	ENSOART00000027733	2	700	MSTRG.9805	ENSOARG00000025772	NA	NA	NA	NA	NA	NA	5.43429	0.674658	3.60217	0.404028	4.37538	0.543051	5.45205	0.70251	2.60041	0.33493	2.4731	0.311824
22136	0	known	NA	NA	chr2	+	70975591	70980779	ENSOART00000027734	2	5144	ENSOARG00000025773	ENSOARG00000025773	NA	NA	NA	NA	NA	NA	0.0001	0.0001	0.0001	0.0001	0.0001	0.0001	0.0001	0.0001	0.0001	0.0001	0.0001	0.0001
22165	0	known	NA	NA	chr2	+	72456763	72567306	ENSOART00000027735	2	4213	MSTRG.9867	ENSOARG00000025774	NA	NA	NA	NA	NA	NA	0.534299	0.066332	1.1535	0.129379	1.79284	0.222519	0.866502	0.111651	1.26679	0.163162	0.796582	0.100438
22203	0	known	NA	NA	chr2	+	74857521	74859168	ENSOART00000027736	2	1568	ENSOARG00000025775	ENSOARG00000025775	NA	NA	NA	NA	NA	NA	0.0001	0.0001	0.0001	0.0001	0.0001	0.0001	0.0001	0.0001	0.0001	0.0001	0.0001	0.0001
22214	0	known	NA	NA	chr2	+	78854157	78866031	ENSOART00000027737	2	795	ENSOARG00000025776	ENSOARG00000025776	NA	NA	NA	NA	NA	NA	0.0001	0.0001	0.0001	0.0001	0.0001	0.0001	0.0001	0.0001	0.0001	0.0001	0.0001	0.0001
22216	0	known	NA	NA	chr2	-	79042695	79044825	ENSOART00000027738	2	456	ENSOARG00000025777	ENSOARG00000025777	NA	NA	NA	NA	NA	NA	0.0001	0.0001	0.0001	0.0001	0.0001	0.0001	0.0001	0.0001	0.0001	0.0001	0.0001	0.0001
22218	0	known	NA	NA	chr2	+	79362308	79363579	ENSOART00000027739	2	1079	MSTRG.9894	ENSOARG00000025778	NA	NA	NA	NA	NA	NA	0.0001	0.0001	0.0001	0.0001	0.0001	0.0001	0.0001	0.0001	0.0001	0.0001	0.0001	0.0001
22219	0	known	NA	NA	chr2	-	79362308	79363579	ENSOART00000027740	2	1154	MSTRG.9895	ENSOARG00000025779	NA	NA	NA	NA	NA	NA	0.0001	0.0001	0.0001	0.0001	0.0001	0.0001	0.0001	0.0001	0.0001	0.0001	0.0001	0.0001
22236	0	known	NA	NA	chr2	-	81398971	81564319	ENSOART00000027741	2	1648	MSTRG.9900	ENSOARG00000025780	NA	NA	NA	NA	NA	NA	0.256675	0.031866	0.253034	0.028381	0.19369	0.02404	0.462281	0.059566	0.0001	0.0001	0.0001	0.0001
22290	0	known	NA	NA	chr2	-	87138572	87147409	ENSOART00000027742	2	2242	ENSOARG00000025781	ENSOARG00000025781	NA	NA	NA	NA	NA	NA	0.0001	0.0001	0.0001	0.0001	0.0001	0.0001	0.0001	0.0001	0.0001	0.0001	0.0001	0.0001
22301	0	known	NA	NA	chr2	+	88465941	88469442	ENSOART00000027743	2	206	ENSOARG00000025782	ENSOARG00000025782	NA	NA	NA	NA	NA	NA	0.0001	0.0001	0.0001	0.0001	0.0001	0.0001	0.0001	0.0001	0.0001	0.0001	0.0001	0.0001
22312	0	known	NA	NA	chr2	+	88928604	88966029	ENSOART00000027744	3	4793	ENSOARG00000025783	ENSOARG00000025783	NA	NA	NA	NA	NA	NA	0.875026	0.108633	1.00007	0.11217	0.897492	0.111392	0.522324	0.067303	0.210411	0.027101	0.40893	0.051561
22318	0	known	NA	NA	chr2	-	89005766	89097118	ENSOART00000027745	2	442	MSTRG.9935	ENSOARG00000025784	NA	NA	NA	NA	NA	NA	0.0001	0.0001	0.0001	0.0001	0.0001	0.0001	0.0001	0.0001	0.0001	0.0001	0.0001	0.0001
22322	0	known	NA	NA	chr2	-	89118565	89140392	ENSOART00000027746	2	2556	MSTRG.9939	ENSOARG00000025785	NA	NA	NA	NA	NA	NA	0.977521	0.121358	0.908941	0.101949	0.429434	0.053299	0.919782	0.118516	0.72206	0.093001	0.744938	0.093927
22333	0	known	NA	NA	chr2	+	89795772	89821319	ENSOART00000027747	2	4745	ENSOARG00000025786	ENSOARG00000025786	NA	NA	NA	NA	NA	NA	0.261749	0.032496	0.089146	0.009999	0.0001	0.0001	0.0001	0.0001	0.0001	0.0001	0.127924	0.016129
22341	0	known	NA	NA	chr2	-	91830491	91831664	ENSOART00000027748	2	156	ENSOARG00000025787	ENSOARG00000025787	NA	NA	NA	NA	NA	NA	0.0001	0.0001	0.0001	0.0001	0.0001	0.0001	0.0001	0.0001	0.0001	0.0001	0.0001	0.0001
22361	0	known	NA	NA	chr2	-	93972935	93974575	ENSOART00000027749	2	631	ENSOARG00000025788	ENSOARG00000025788	NA	NA	NA	NA	NA	NA	0.0001	0.0001	0.0001	0.0001	0.0001	0.0001	0.0001	0.0001	0.0001	0.0001	0.0001	0.0001
22362	0	known	NA	NA	chr2	-	93974414	93979495	ENSOART00000027750	2	1058	ENSOARG00000025788	ENSOARG00000025788	NA	NA	NA	NA	NA	NA	0.0001	0.0001	0.0001	0.0001	0.0001	0.0001	0.0001	0.0001	0.0001	0.0001	0.0001	0.0001
22388	0	known	NA	NA	chr2	+	98598274	98598966	ENSOART00000027751	2	481	MSTRG.9963	ENSOARG00000025789	NA	NA	NA	NA	NA	NA	0.0001	0.0001	0.0001	0.0001	0.0001	0.0001	0.0001	0.0001	0.0001	0.0001	0.0001	0.0001
22390	0	known	NA	NA	chr2	-	99106474	99111474	ENSOART00000027752	2	517	ENSOARG00000025790	ENSOARG00000025790	NA	NA	NA	NA	NA	NA	0.0001	0.0001	0.0001	0.0001	0.0001	0.0001	0.0001	0.0001	0.0001	0.0001	0.0001	0.0001
22442	0	known	NA	NA	chr2	-	102811626	102899881	ENSOART00000027753	2	5181	MSTRG.9991	ENSOARG00000025791	NA	NA	NA	NA	NA	NA	0.011906	0.001478	0.0001	0.0001	0.006755	0.000838	0.031491	0.004058	0.0001	0.0001	0.0001	0.0001
22476	0	known	NA	NA	chr2	+	104467828	104471925	ENSOART00000027754	2	2547	ENSOARG00000025792	ENSOARG00000025792	NA	NA	NA	NA	NA	NA	0.0001	0.0001	0.32391	0.036331	0.0001	0.0001	0.161366	0.020792	0.0001	0.0001	0.0001	0.0001
22486	0	known	NA	NA	chr2	-	105075842	105078804	ENSOART00000027755	2	352	ENSOARG00000025793	ENSOARG00000025793	NA	NA	NA	NA	NA	NA	0.0001	0.0001	0.0001	0.0001	0.0001	0.0001	0.0001	0.0001	0.0001	0.0001	0.0001	0.0001
22493	0	known	NA	NA	chr2	+	105539930	105543742	ENSOART00000027756	2	647	ENSOARG00000025794	ENSOARG00000025794	NA	NA	NA	NA	NA	NA	0.0001	0.0001	0.0001	0.0001	0.0001	0.0001	0.0001	0.0001	0.0001	0.0001	0.0001	0.0001
22494	0	known	NA	NA	chr2	-	105572601	105574035	ENSOART00000027757	2	737	ENSOARG00000025795	ENSOARG00000025795	NA	NA	NA	NA	NA	NA	0.0001	0.0001	0.0001	0.0001	0.0001	0.0001	0.0001	0.0001	0.0001	0.0001	0.0001	0.0001
22503	0	known	NA	NA	chr2	+	106229454	106232139	ENSOART00000027758	3	1800	ENSOARG00000025796	ENSOARG00000025796	NA	NA	NA	NA	NA	NA	0.156667	0.01945	0.658333	0.07384	0.0001	0.0001	0.402786	0.0519	1.19056	0.153342	1.3837	0.174466
22514	0	known	NA	NA	chr2	+	109046582	109048084	ENSOART00000027759	2	591	ENSOARG00000025797	ENSOARG00000025797	NA	NA	NA	NA	NA	NA	0.0001	0.0001	0.0001	0.0001	0.0001	0.0001	0.0001	0.0001	0.0001	0.0001	0.0001	0.0001
22647	0	known	NA	NA	chr2	-	114046190	114223286	ENSOART00000027760	2	1141	MSTRG.10085	ENSOARG00000025798	NA	NA	NA	NA	NA	NA	22.2821	2.76629	33.9521	3.80815	49.605	6.15674	126.901	16.3515	68.2196	8.78661	54.7798	6.90698
22649	0	known	NA	NA	chr2	-	114487298	114488625	ENSOART00000027761	2	867	ENSOARG00000025799	ENSOARG00000025799	NA	NA	NA	NA	NA	NA	0.0001	0.0001	0.0001	0.0001	0.0001	0.0001	0.0001	0.0001	0.0001	0.0001	0.0001	0.0001
22652	0	known	NA	NA	chr2	-	115725037	115837201	ENSOART00000027762	2	920	ENSOARG00000025800	ENSOARG00000025800	NA	NA	NA	NA	NA	NA	0.0001	0.0001	0.0001	0.0001	0.0001	0.0001	0.0001	0.0001	0.0001	0.0001	0.0001	0.0001
22660	0	known	NA	NA	chr2	-	116100910	116103516	ENSOART00000027763	2	2388	MSTRG.10091	ENSOARG00000025801	NA	NA	NA	NA	NA	NA	0.0001	0.0001	0.0001	0.0001	0.0001	0.0001	0.0001	0.0001	0.0001	0.0001	0.0001	0.0001
22769	0	known	NA	NA	chr2	-	121001383	121139396	ENSOART00000027764	2	981	ENSOARG00000025802	ENSOARG00000025802	NA	NA	NA	NA	NA	NA	0.0001	0.0001	0.0001	0.0001	0.0001	0.0001	0.0001	0.0001	0.0001	0.0001	0.0001	0.0001
22785	0	known	NA	NA	chr2	+	122614201	122698895	ENSOART00000027765	3	1804	ENSOARG00000025803	ENSOARG00000025803	NA	NA	NA	NA	NA	NA	0.0001	0.0001	0.0001	0.0001	0.0001	0.0001	0.0001	0.0001	0.0001	0.0001	0.0001	0.0001
22805	0	known	NA	NA	chr2	+	125725808	125754038	ENSOART00000027766	4	1278	ENSOARG00000025804	ENSOARG00000025804	NA	NA	NA	NA	NA	NA	1.01174	0.125605	1.15649	0.129715	0.50313	0.062446	0.0001	0.0001	1.97423	0.254279	0.0001	0.0001
22810	0	known	NA	NA	chr2	+	125816906	125821410	ENSOART00000027767	2	713	MSTRG.10172	ENSOARG00000025805	NA	NA	NA	NA	NA	NA	49.9019	6.19524	57.0698	6.40108	48.2357	5.98678	52.0225	6.70322	58.6625	7.55567	74.7798	9.42872
22996	0	known	NA	NA	chr2	+	132870898	132877353	ENSOART00000027768	2	5346	MSTRG.10215	ENSOARG00000025806	NA	NA	NA	NA	NA	NA	74.526	9.25228	95.5018	10.7117	62.3503	7.73863	81.4449	10.4944	55.2165	7.11184	61.7779	7.78935
23035	0	known	NA	NA	chr2	+	134607080	134608585	ENSOART00000027769	2	483	ENSOARG00000025807	ENSOARG00000025807	NA	NA	NA	NA	NA	NA	0.0001	0.0001	0.0001	0.0001	0.0001	0.0001	0.0001	0.0001	0.0001	0.0001	0.0001	0.0001
23056	0	known	NA	NA	chr2	+	136213089	136218543	ENSOART00000027770	2	5035	MSTRG.10242	ENSOARG00000025808	NA	NA	NA	NA	NA	NA	2.25781	0.280304	17.833	2.00019	4.4805	0.556098	2.15116	0.277182	1.2127	0.156195	1.30844	0.164977
23132	0	known	NA	NA	chr2	-	140037537	140039903	ENSOART00000027771	2	2302	MSTRG.10275	ENSOARG00000025809	NA	NA	NA	NA	NA	NA	0.367507	0.045625	0.412754	0.046295	1.16068	0.144058	0.459398	0.059195	0.55126	0.071002	0.122502	0.015446
23174	0	known	NA	NA	chr2	-	144467398	144472860	ENSOART00000027772	2	672	ENSOARG00000025810	ENSOARG00000025810	NA	NA	NA	NA	NA	NA	0.0001	0.0001	0.0001	0.0001	0.0001	0.0001	0.0001	0.0001	0.0001	0.0001	0.0001	0.0001
23232	0	known	NA	NA	chr2	+	149553097	149714670	ENSOART00000027773	2	915	MSTRG.10326	ENSOARG00000025811	NA	NA	NA	NA	NA	NA	0.149014	0.0185	0.067118	0.007528	0.167177	0.020749	0.414555	0.053416	0.080328	0.010346	0.092083	0.01161
23252	0	known	NA	NA	chr2	+	151479914	151492382	ENSOART00000027774	2	962	ENSOARG00000025812	ENSOARG00000025812	NA	NA	NA	NA	NA	NA	0.0001	0.0001	0.0001	0.0001	0.0001	0.0001	0.0001	0.0001	0.0001	0.0001	0.0001	0.0001
23261	0	known	NA	NA	chr2	+	152316300	152320119	ENSOART00000027775	2	838	ENSOARG00000025813	ENSOARG00000025813	NA	NA	NA	NA	NA	NA	0.0001	0.0001	0.0001	0.0001	0.0001	0.0001	0.0001	0.0001	0.0001	0.0001	0.0001	0.0001
23262	0	known	NA	NA	chr2	-	152324557	152338440	ENSOART00000027776	3	1213	ENSOARG00000025814	ENSOARG00000025814	NA	NA	NA	NA	NA	NA	0.0001	0.0001	0.0001	0.0001	0.0001	0.0001	0.0001	0.0001	0.0001	0.0001	0.0001	0.0001
23275	0	known	NA	NA	chr2	-	155064344	155076454	ENSOART00000027777	2	222	ENSOARG00000025815	ENSOARG00000025815	NA	NA	NA	NA	NA	NA	0.0001	0.0001	0.0001	0.0001	0.0001	0.0001	0.0001	0.0001	0.0001	0.0001	0.0001	0.0001
23297	0	known	NA	NA	chr2	+	156611429	156617720	ENSOART00000027778	3	3359	MSTRG.10351	ENSOARG00000025816	NA	NA	NA	NA	NA	NA	0.743485	0.092302	3.28382	0.368321	2.25455	0.279825	1.88878	0.243374	2.13248	0.274662	1.37962	0.173951
23350	0	known	NA	NA	chr2	+	158526303	158629628	ENSOART00000027779	2	66	ENSOARG00000025817	ENSOARG00000025817	NA	NA	NA	NA	NA	NA	0.0001	0.0001	0.0001	0.0001	0.0001	0.0001	0.0001	0.0001	0.0001	0.0001	0.0001	0.0001
23351	0	known	NA	NA	chr2	-	158541821	158546067	ENSOART00000027780	4	273	ENSOARG00000025818	ENSOARG00000025818	NA	NA	NA	NA	NA	NA	0.0001	0.0001	0.0001	0.0001	0.726845	0.090213	0.0001	0.0001	0.0001	0.0001	0.0001	0.0001
23352	0	known	NA	NA	chr2	-	158647892	158699668	ENSOART00000027781	2	431	ENSOARG00000025819	ENSOARG00000025819	NA	NA	NA	NA	NA	NA	0.774073	0.0961	0.0001	0.0001	0.654292	0.081208	0.0001	0.0001	0.0001	0.0001	1.50912	0.19028
23359	0	known	NA	NA	chr2	+	159475811	159552022	ENSOART00000027782	2	1432	ENSOARG00000025820	ENSOARG00000025820	NA	NA	NA	NA	NA	NA	0.097067	0.012051	0.0001	0.0001	0.0001	0.0001	0.0001	0.0001	0.0001	0.0001	0.0001	0.0001
23368	0	known	NA	NA	chr2	-	160136348	160361056	ENSOART00000027783	3	903	MSTRG.10368	ENSOARG00000025821	NA	NA	NA	NA	NA	NA	2.78962	0.346327	2.14989	0.241137	2.15685	0.267698	2.21694	0.285658	5.44374	0.701149	0.0001	0.0001
23376	0	known	NA	NA	chr2	+	160643823	160651246	ENSOART00000027784	2	697	ENSOARG00000025822	ENSOARG00000025822	NA	NA	NA	NA	NA	NA	0.0001	0.0001	0.0001	0.0001	0.0001	0.0001	0.0001	0.0001	0.0001	0.0001	0.0001	0.0001
23377	0	known	NA	NA	chr2	+	161787904	161972956	ENSOART00000027785	4	1946	MSTRG.10365	ENSOARG00000025823	NA	NA	NA	NA	NA	NA	0.0001	0.0001	0.0001	0.0001	0.143885	0.017858	0.0001	0.0001	0.069887	0.009001	0.069887	0.008812
23380	0	known	NA	NA	chr2	+	162564476	162606550	ENSOART00000027786	2	814	ENSOARG00000025824	ENSOARG00000025824	NA	NA	NA	NA	NA	NA	0.0001	0.0001	0.0001	0.0001	0.0001	0.0001	0.0001	0.0001	0.0001	0.0001	0.0001	0.0001
23402	0	known	NA	NA	chr2	+	166132726	166136273	ENSOART00000027787	2	1496	ENSOARG00000025825	ENSOARG00000025825	NA	NA	NA	NA	NA	NA	0.0001	0.0001	0.0001	0.0001	0.0001	0.0001	0.0001	0.0001	0.0001	0.0001	0.0001	0.0001
23416	0	known	NA	NA	chr2	-	170648415	170650818	ENSOART00000027788	2	894	ENSOARG00000025826	ENSOARG00000025826	NA	NA	NA	NA	NA	NA	0.0001	0.0001	0.0001	0.0001	0.0001	0.0001	0.0001	0.0001	0.0001	0.0001	0.0001	0.0001
23427	0	known	NA	NA	chr2	+	172031664	172062262	ENSOART00000027789	2	1461	MSTRG.10396	ENSOARG00000025827	NA	NA	NA	NA	NA	NA	0.0001	0.0001	0.0001	0.0001	0.0001	0.0001	0.0001	0.0001	0.0001	0.0001	0.0001	0.0001
23485	0	known	NA	NA	chr2	+	178282754	178289800	ENSOART00000027790	2	748	ENSOARG00000025828	ENSOARG00000025828	NA	NA	NA	NA	NA	NA	0.0001	0.0001	0.0001	0.0001	0.0001	0.0001	0.0001	0.0001	0.0001	0.0001	0.0001	0.0001
23497	0	known	NA	NA	chr2	+	181710978	181723721	ENSOART00000027791	2	1328	ENSOARG00000025829	ENSOARG00000025829	NA	NA	NA	NA	NA	NA	0.0001	0.0001	0.0001	0.0001	0.0001	0.0001	0.0001	0.0001	0.0001	0.0001	0.0001	0.0001
23496	0	known	NA	NA	chr2	+	181710978	181715125	ENSOART00000027792	2	2767	ENSOARG00000025829	ENSOARG00000025829	NA	NA	NA	NA	NA	NA	0.0001	0.0001	0.0001	0.0001	0.0001	0.0001	0.0001	0.0001	0.0001	0.0001	0.0001	0.0001
23540	0	known	NA	NA	chr2	-	184979039	185169369	ENSOART00000027793	2	3827	MSTRG.10466	ENSOARG00000025830	NA	NA	NA	NA	NA	NA	0.701348	0.087071	0.250794	0.02813	1.10453	0.137089	0.26276	0.033857	0.862778	0.111125	0.39419	0.049702
23557	0	known	NA	NA	chr2	+	186563167	186592379	ENSOART00000027794	2	554	ENSOARG00000025831	ENSOARG00000025831	NA	NA	NA	NA	NA	NA	0.0001	0.0001	0.0001	0.0001	0.0001	0.0001	0.0001	0.0001	0.0001	0.0001	0.0001	0.0001
23562	0	known	NA	NA	chr2	+	187321768	187322875	ENSOART00000027795	2	631	ENSOARG00000025832	ENSOARG00000025832	NA	NA	NA	NA	NA	NA	0.0001	0.0001	0.0001	0.0001	0.0001	0.0001	0.0001	0.0001	0.0001	0.0001	0.0001	0.0001
23568	0	known	NA	NA	chr2	+	190059831	190067997	ENSOART00000027796	2	766	ENSOARG00000025833	ENSOARG00000025833	NA	NA	NA	NA	NA	NA	0.0001	0.0001	0.0001	0.0001	0.0001	0.0001	0.0001	0.0001	0.0001	0.0001	0.0001	0.0001
23603	0	known	NA	NA	chr2	+	193689806	193691931	ENSOART00000027797	2	1014	ENSOARG00000025834	ENSOARG00000025834	NA	NA	NA	NA	NA	NA	0.0001	0.0001	0.0001	0.0001	0.0001	0.0001	0.0001	0.0001	0.0001	0.0001	0.0001	0.0001
23611	0	known	NA	NA	chr2	+	196015430	196029346	ENSOART00000027798	2	875	ENSOARG00000025835	ENSOARG00000025835	NA	NA	NA	NA	NA	NA	0.0001	0.0001	0.0001	0.0001	0.0001	0.0001	0.0001	0.0001	0.0001	0.0001	0.0001	0.0001
23619	0	known	NA	NA	chr2	+	197366311	197367335	ENSOART00000027799	2	825	MSTRG.10505	ENSOARG00000025836	NA	NA	NA	NA	NA	NA	0.341818	0.042436	1.36727	0.153357	0.0001	0.0001	0.40407	0.052065	1.15177	0.148347	1.02546	0.129296
23674	0	known	NA	NA	chr2	-	200881484	200888067	ENSOART00000027800	3	1222	ENSOARG00000025837	ENSOARG00000025837	NA	NA	NA	NA	NA	NA	0.0001	0.0001	0.0001	0.0001	0.0001	0.0001	0.0001	0.0001	0.0001	0.0001	0.0001	0.0001
23680	0	known	NA	NA	chr2	-	201438365	201498933	ENSOART00000027801	2	344	ENSOARG00000025838	ENSOARG00000025838	NA	NA	NA	NA	NA	NA	0.0001	0.0001	0.0001	0.0001	0.0001	0.0001	0.0001	0.0001	0.0001	0.0001	0.0001	0.0001
23681	0	known	NA	NA	chr2	-	201499974	201502701	ENSOART00000027802	2	691	ENSOARG00000025839	ENSOARG00000025839	NA	NA	NA	NA	NA	NA	0.0001	0.0001	0.0001	0.0001	0.0001	0.0001	0.0001	0.0001	0.0001	0.0001	0.0001	0.0001
23759	0	known	NA	NA	chr2	+	203865597	203866807	ENSOART00000027803	2	1098	ENSOARG00000025840	ENSOARG00000025840	NA	NA	NA	NA	NA	NA	0.0001	0.0001	0.0001	0.0001	0.0001	0.0001	0.0001	0.0001	0.0001	0.0001	0.0001	0.0001
23812	0	known	NA	NA	chr2	+	207131480	207134257	ENSOART00000027804	2	2691	MSTRG.10602	ENSOARG00000025841	NA	NA	NA	NA	NA	NA	5.53246	0.686846	1.28346	0.143956	5.86264	0.727643	2.22593	0.286817	8.53022	1.09868	1.59441	0.201034
23813	0	known	NA	NA	chr2	+	207131480	207134257	ENSOART00000027805	3	2533	MSTRG.10602	ENSOARG00000025841	NA	NA	NA	NA	NA	NA	0.0001	0.0001	0.0001	0.0001	0.0001	0.0001	0.0001	0.0001	0.0001	0.0001	4.50195	0.567635
23814	0	known	NA	NA	chr2	+	207131480	207134257	ENSOART00000027806	4	2430	MSTRG.10602	ENSOARG00000025841	NA	NA	NA	NA	NA	NA	0.0001	0.0001	0.0001	0.0001	0.0001	0.0001	0.0001	0.0001	0.0001	0.0001	0.0001	0.0001
23826	0	known	NA	NA	chr2	+	207647675	207649247	ENSOART00000027807	2	642	ENSOARG00000025842	ENSOARG00000025842	NA	NA	NA	NA	NA	NA	0.0001	0.0001	0.0001	0.0001	0.0001	0.0001	0.0001	0.0001	0.0001	0.0001	0.0001	0.0001
23828	0	known	NA	NA	chr2	-	207678095	207688957	ENSOART00000027808	2	293	ENSOARG00000025843	ENSOARG00000025843	NA	NA	NA	NA	NA	NA	0.0001	0.0001	0.0001	0.0001	0.0001	0.0001	0.0001	0.0001	0.0001	0.0001	0.0001	0.0001
23843	0	known	NA	NA	chr2	+	208644640	208651490	ENSOART00000027809	2	3695	ENSOARG00000025844	ENSOARG00000025844	NA	NA	NA	NA	NA	NA	0.343437	0.042637	0.076319	0.00856	0.228417	0.02835	0.228958	0.029502	0.0001	0.0001	0.221974	0.027988
23863	0	known	NA	NA	chr2	-	209436435	209579884	ENSOART00000027810	2	1410	ENSOARG00000025845	ENSOARG00000025845	NA	NA	NA	NA	NA	NA	0.0001	0.0001	0.0001	0.0001	0.0001	0.0001	0.0001	0.0001	0.0001	0.0001	0.0001	0.0001
23891	0	known	NA	NA	chr2	+	211101109	211297568	ENSOART00000027811	2	856	MSTRG.10637	ENSOARG00000025846	NA	NA	NA	NA	NA	NA	0.29112	0.036142	0.856766	0.096097	0.0001	0.0001	0.0001	0.0001	0.0001	0.0001	0.0001	0.0001
23926	0	known	NA	NA	chr2	-	215173693	215317344	ENSOART00000027812	4	346	ENSOARG00000025847	ENSOARG00000025847	NA	NA	NA	NA	NA	NA	0.0001	0.0001	0.0001	0.0001	0.0001	0.0001	0.0001	0.0001	0.0001	0.0001	0.0001	0.0001
23971	0	known	NA	NA	chr2	+	218473677	218494696	ENSOART00000027813	2	1340	ENSOARG00000025848	ENSOARG00000025848	NA	NA	NA	NA	NA	NA	0.0001	0.0001	0.0001	0.0001	0.0001	0.0001	0.0001	0.0001	0.0001	0.0001	0.0001	0.0001
24037	0	known	NA	NA	chr2	+	219835019	219851509	ENSOART00000027814	2	1007	ENSOARG00000025849	ENSOARG00000025849	NA	NA	NA	NA	NA	NA	0.0001	0.0001	0.0001	0.0001	0.0001	0.0001	0.0001	0.0001	0.0001	0.0001	0.0001	0.0001
24112	0	known	NA	NA	chr2	-	220632574	220633366	ENSOART00000027815	2	457	ENSOARG00000025850	ENSOARG00000025850	NA	NA	NA	NA	NA	NA	0.0001	0.0001	0.0001	0.0001	0.0001	0.0001	0.0001	0.0001	0.0001	0.0001	0.0001	0.0001
24140	0	known	NA	NA	chr2	-	225864735	225871286	ENSOART00000027816	2	1567	ENSOARG00000025851	ENSOARG00000025851	NA	NA	NA	NA	NA	NA	0.0001	0.0001	0.0001	0.0001	0.0001	0.0001	0.0001	0.0001	0.0001	0.0001	0.0001	0.0001
24143	0	known	NA	NA	chr2	-	226391080	226394891	ENSOART00000027817	2	596	ENSOARG00000025852	ENSOARG00000025852	NA	NA	NA	NA	NA	NA	0.0001	0.0001	0.0001	0.0001	0.0001	0.0001	0.0001	0.0001	0.0001	0.0001	0.0001	0.0001
24167	0	known	NA	NA	chr2	+	228657644	228667247	ENSOART00000027818	2	1596	ENSOARG00000025853	ENSOARG00000025853	NA	NA	NA	NA	NA	NA	0.0001	0.0001	0.0001	0.0001	0.0001	0.0001	0.0001	0.0001	0.0001	0.0001	0.0001	0.0001
24174	0	known	NA	NA	chr2	-	228855781	228961567	ENSOART00000027819	3	3655	ENSOARG00000025854	ENSOARG00000025854	NA	NA	NA	NA	NA	NA	0.450889	0.055977	1.63447	0.183326	1.84159	0.228569	0.146922	0.018931	0.843776	0.108678	0.308071	0.038844
24255	0	known	NA	NA	chr2	-	233072574	233120716	ENSOART00000027820	2	3191	MSTRG.10796	ENSOARG00000025855	NA	NA	NA	NA	NA	NA	0.176747	0.021943	0.088374	0.009912	0.0001	0.0001	0.0001	0.0001	0.0001	0.0001	0.0001	0.0001
24284	0	known	NA	NA	chr2	+	233757234	233764831	ENSOART00000027821	3	4929	ENSOARG00000025856	ENSOARG00000025856	NA	NA	NA	NA	NA	NA	0.22885	0.028411	0.299523	0.033595	0.861513	0.106927	0.428792	0.055251	0.381773	0.049172	0.457699	0.05771
24287	0	known	NA	NA	chr2	+	233790223	233795927	ENSOART00000027822	2	1226	ENSOARG00000025857	ENSOARG00000025857	NA	NA	NA	NA	NA	NA	0.0001	0.0001	4.32899	0.48555	0.0001	0.0001	0.0001	0.0001	0.120884	0.01557	0.0001	0.0001
24344	0	known	NA	NA	chr2	-	234730828	234736563	ENSOART00000027823	2	1604	ENSOARG00000025858	ENSOARG00000025858	NA	NA	NA	NA	NA	NA	0.0001	0.0001	0.0001	0.0001	0.0001	0.0001	0.0001	0.0001	0.0001	0.0001	0.0001	0.0001
24400	0	known	NA	NA	chr2	-	235984447	235988711	ENSOART00000027824	2	1564	ENSOARG00000025859	ENSOARG00000025859	NA	NA	NA	NA	NA	NA	0.0001	0.0001	0.0001	0.0001	0.0001	0.0001	0.0001	0.0001	0.0001	0.0001	0.0001	0.0001
24402	0	known	NA	NA	chr2	-	236529120	236573297	ENSOART00000027825	2	2291	ENSOARG00000025860	ENSOARG00000025860	NA	NA	NA	NA	NA	NA	0.0001	0.0001	0.0001	0.0001	0.0001	0.0001	0.0001	0.0001	0.0001	0.0001	0.0001	0.0001
24500	0	known	NA	NA	chr2	+	238819661	238826754	ENSOART00000027826	3	689	MSTRG.10907	ENSOARG00000025861	NA	NA	NA	NA	NA	NA	2.8756	0.357002	2.39798	0.268963	1.66556	0.206722	2.82464	0.363962	3.01623	0.388487	2.90084	0.365756
24594	0	known	NA	NA	chr2	+	240664671	240666358	ENSOART00000027827	2	929	ENSOARG00000025862	ENSOARG00000025862	NA	NA	NA	NA	NA	NA	0.0001	0.0001	0.0001	0.0001	0.0001	0.0001	0.0001	0.0001	0.0001	0.0001	0.0001	0.0001
24614	0	known	NA	NA	chr2	-	241546871	241575651	ENSOART00000027828	2	3579	ENSOARG00000025863	ENSOARG00000025863	NA	NA	NA	NA	NA	NA	0.0001	0.0001	0.0001	0.0001	0.0001	0.0001	0.0001	0.0001	0.0001	0.0001	0.0001	0.0001
24677	0	known	NA	NA	chr2	-	243093250	243096499	ENSOART00000027829	2	1331	ENSOARG00000025864	ENSOARG00000025864	NA	NA	NA	NA	NA	NA	0.0001	0.0001	0.0001	0.0001	0.0001	0.0001	0.0001	0.0001	0.0001	0.0001	0.0001	0.0001
24838	0	known	NA	NA	chr2	-	246667261	246672124	ENSOART00000027830	2	850	ENSOARG00000025865	ENSOARG00000025865	NA	NA	NA	NA	NA	NA	0.0001	0.0001	0.0001	0.0001	0.0001	0.0001	0.0001	0.0001	0.0001	0.0001	0.0001	0.0001
24850	0	known	NA	NA	chr2	+	247799736	247857211	ENSOART00000027831	3	622	MSTRG.11052	ENSOARG00000025866	NA	NA	NA	NA	NA	NA	6.55814	0.814182	8.25883	0.92633	7.83365	0.972276	7.20011	0.927751	5.59567	0.720717	7.22032	0.910384
24858	0	known	NA	NA	chr2	+	247868324	247870830	ENSOART00000027832	2	2041	MSTRG.11053	ENSOARG00000025867	NA	NA	NA	NA	NA	NA	3.37056	0.418449	3.94874	0.442901	3.01751	0.374519	3.20516	0.412992	4.02584	0.518524	3.97396	0.501062
24861	0	known	NA	NA	chr2	+	247878395	247914967	ENSOART00000027833	2	2044	MSTRG.11055	ENSOARG00000025868	NA	NA	NA	NA	NA	NA	1.24194	0.154185	3.86638	0.433662	3.59386	0.446053	1.43832	0.185331	3.55304	0.457628	0.715471	0.090211
24862	0	known	NA	NA	chr2	-	247880373	247882695	ENSOART00000027834	2	926	MSTRG.11056	ENSOARG00000025869	NA	NA	NA	NA	NA	NA	3.82336	0.474664	7.45638	0.836325	3.45762	0.429144	4.37539	0.563779	4.80387	0.618734	2.0475	0.258162
24930	0	known	NA	NA	chr2	+	248965542	248983447	ENSOART00000027835	5	718	ENSOARG00000025870	ENSOARG00000025870	NA	NA	NA	NA	NA	NA	10.7391	1.33324	7.03238	0.788768	11.9038	1.47744	14.8421	1.91245	11.0973	1.42932	7.36031	0.928034
29710	0	known	NA	NA	chr24	-	228211	228899	ENSOART00000027836	2	538	ENSOARG00000025871	ENSOARG00000025871	NA	NA	NA	NA	NA	NA	0.0001	0.0001	0.0001	0.0001	0.0001	0.0001	0.0001	0.0001	0.0001	0.0001	0.0001	0.0001
29720	0	known	NA	NA	chr24	-	300576	303886	ENSOART00000027837	2	1097	ENSOARG00000025872	ENSOARG00000025872	NA	NA	NA	NA	NA	NA	0.512152	0.063583	0.766397	0.085961	0.0001	0.0001	0.88139	0.113569	0.0001	0.0001	0.115269	0.014534
29777	0	known	NA	NA	chr24	-	901683	906244	ENSOART00000027838	2	4367	ENSOARG00000025873	ENSOARG00000025873	NA	NA	NA	NA	NA	NA	1.01527	0.126044	1.05479	0.118307	0.92741	0.115106	1.68606	0.217252	1.80238	0.232145	0.480192	0.060546
29784	0	known	NA	NA	chr24	-	1004693	1005334	ENSOART00000027839	2	581	MSTRG.13186	ENSOARG00000025874	NA	NA	NA	NA	NA	NA	0.0001	0.0001	0.0001	0.0001	0.48537	0.060242	0.0001	0.0001	0.0001	0.0001	1.42513	0.179689
29857	0	known	NA	NA	chr24	-	1656624	1682490	ENSOART00000027840	2	1960	MSTRG.13228	ENSOARG00000025875	NA	NA	NA	NA	NA	NA	1.42589	0.177022	3.03182	0.340056	1.04309	0.129464	1.45786	0.187849	2.69195	0.346721	2.79433	0.352327
30078	0	known	NA	NA	chr24	-	7373003	7419823	ENSOART00000027841	2	312	ENSOARG00000025876	ENSOARG00000025876	NA	NA	NA	NA	NA	NA	0.0001	0.0001	0.0001	0.0001	0.0001	0.0001	0.0001	0.0001	0.0001	0.0001	0.0001	0.0001
30113	0	known	NA	NA	chr24	-	9518636	9530140	ENSOART00000027842	2	2162	ENSOARG00000025877	ENSOARG00000025877	NA	NA	NA	NA	NA	NA	0.0001	0.0001	0.0001	0.0001	0.0001	0.0001	0.0001	0.0001	0.0001	0.0001	0.0001	0.0001
30114	0	known	NA	NA	chr24	-	9518636	9530140	ENSOART00000027843	3	1919	ENSOARG00000025877	ENSOARG00000025877	NA	NA	NA	NA	NA	NA	0.0001	0.0001	0.0001	0.0001	0.0001	0.0001	0.0001	0.0001	0.0001	0.0001	0.0001	0.0001
30136	0	known	NA	NA	chr24	+	10232183	10300719	ENSOART00000027844	2	4082	MSTRG.13352	ENSOARG00000025878	NA	NA	NA	NA	NA	NA	0.780774	0.096932	1.427	0.160056	1.72108	0.213612	1.30367	0.167981	0.36492	0.047001	1.29681	0.163511
30275	0	known	NA	NA	chr24	+	16608593	16611965	ENSOART00000027845	2	2536	ENSOARG00000025879	ENSOARG00000025879	NA	NA	NA	NA	NA	NA	0.0001	0.0001	0.0001	0.0001	0.0001	0.0001	0.0001	0.0001	0.0001	0.0001	0.0001	0.0001
30297	0	known	NA	NA	chr24	-	17739739	17741901	ENSOART00000027846	2	2108	ENSOARG00000025880	ENSOARG00000025880	NA	NA	NA	NA	NA	NA	0.0001	0.0001	0.0001	0.0001	0.0001	0.0001	0.0001	0.0001	0.0001	0.0001	0.0001	0.0001
30356	0	known	NA	NA	chr24	-	20439750	20506782	ENSOART00000027847	3	6370	MSTRG.13455	ENSOARG00000025881	NA	NA	NA	NA	NA	NA	0.77394	0.096083	0.0001	0.0001	0.288383	0.035793	0.989011	0.127436	0.566091	0.072912	0.13124	0.016548
30357	0	known	NA	NA	chr24	-	20439750	20506782	ENSOART00000027848	2	6214	MSTRG.13455	ENSOARG00000025881	NA	NA	NA	NA	NA	NA	0.0001	0.0001	0.0001	0.0001	0.0001	0.0001	0.0001	0.0001	0.0001	0.0001	0.0001	0.0001
30380	0	known	NA	NA	chr24	-	22192111	22201388	ENSOART00000027849	2	2112	ENSOARG00000025882	ENSOARG00000025882	NA	NA	NA	NA	NA	NA	0.0001	0.0001	0.0001	0.0001	0.0001	0.0001	0.0001	0.0001	0.0001	0.0001	0.0001	0.0001
30412	0	known	NA	NA	chr24	+	24410895	24441922	ENSOART00000027850	3	659	ENSOARG00000025883	ENSOARG00000025883	NA	NA	NA	NA	NA	NA	0.0001	0.0001	0.0001	0.0001	0.0001	0.0001	0.0001	0.0001	0.0001	0.0001	0.0001	0.0001
30413	0	known	NA	NA	chr24	-	24661530	24663614	ENSOART00000027851	3	1655	ENSOARG00000025884	ENSOARG00000025884	NA	NA	NA	NA	NA	NA	0.0001	0.0001	0.0001	0.0001	0.0001	0.0001	0.0001	0.0001	0.0001	0.0001	0.0001	0.0001
30610	0	known	NA	NA	chr24	-	27237144	27238017	ENSOART00000027852	2	610	ENSOARG00000025885	ENSOARG00000025885	NA	NA	NA	NA	NA	NA	0.0001	0.0001	0.0001	0.0001	0.0001	0.0001	0.536859	0.069176	0.0001	0.0001	0.0001	0.0001
30682	0	known	NA	NA	chr24	+	29309747	29489513	ENSOART00000027853	2	3589	MSTRG.13601	ENSOARG00000025886	NA	NA	NA	NA	NA	NA	3.57674	0.444047	0.392867	0.044065	1.8338	0.227603	1.57647	0.203132	1.54505	0.199001	0.791298	0.099772
30684	0	known	NA	NA	chr24	+	29711793	29843090	ENSOART00000027854	2	694	MSTRG.13604	ENSOARG00000025887	NA	NA	NA	NA	NA	NA	27.9123	3.46527	28.1931	3.1622	43.2174	5.36394	47.9992	6.1848	58.8069	7.57427	70.8876	8.93796
30705	0	known	NA	NA	chr24	+	30927231	30931927	ENSOART00000027855	3	631	ENSOARG00000025888	ENSOARG00000025888	NA	NA	NA	NA	NA	NA	0.0001	0.0001	0.0001	0.0001	0.0001	0.0001	0.0001	0.0001	0.0001	0.0001	0.0001	0.0001
30707	0	known	NA	NA	chr24	+	31053456	31074351	ENSOART00000027856	2	1926	ENSOARG00000025889	ENSOARG00000025889	NA	NA	NA	NA	NA	NA	0.58567	0.07271	0.0001	0.0001	0.146417	0.018173	0.725338	0.093461	0.0001	0.0001	0.658879	0.083076
30731	0	known	NA	NA	chr24	-	32922765	32941636	ENSOART00000027857	2	1218	ENSOARG00000025890	ENSOARG00000025890	NA	NA	NA	NA	NA	NA	1.04052	0.129178	1.1132	0.124859	0.704031	0.087381	1.39047	0.179165	1.98285	0.255389	0.303719	0.038295
30743	0	known	NA	NA	chr24	+	33169760	33290472	ENSOART00000027858	2	2107	MSTRG.13633	ENSOARG00000025891	NA	NA	NA	NA	NA	NA	0.0001	0.0001	0.171635	0.019251	0.175542	0.021787	0.435601	0.056128	0.0001	0.0001	0.0001	0.0001
30829	0	known	NA	NA	chr24	+	34830626	34857935	ENSOART00000027859	2	2638	MSTRG.13670	ENSOARG00000025892	NA	NA	NA	NA	NA	NA	9.04868	1.12338	11.1046	1.24551	8.16027	1.01281	11.2836	1.45391	6.67204	0.859352	7.89496	0.995447
30832	0	known	NA	NA	chr24	+	35123737	35257272	ENSOART00000027860	4	1062	ENSOARG00000025893	ENSOARG00000025893	NA	NA	NA	NA	NA	NA	0.0001	0.0001	0.0001	0.0001	0.0001	0.0001	0.0001	0.0001	0.0001	0.0001	0.0001	0.0001
30850	0	known	NA	NA	chr24	+	35522356	35531832	ENSOART00000027861	2	5109	MSTRG.13677	ENSOARG00000025894	NA	NA	NA	NA	NA	NA	0.729739	0.090596	0.515102	0.057775	0.907943	0.11269	0.412494	0.053151	0.671335	0.086467	0.530501	0.066889
30851	0	known	NA	NA	chr24	+	35523580	35531832	ENSOART00000027862	2	5040	MSTRG.13677	ENSOARG00000025894	NA	NA	NA	NA	NA	NA	1.06621	0.132368	0.674891	0.075697	0.67317	0.083551	0.656744	0.084623	0.932065	0.120049	0.661258	0.083376
30853	0	known	NA	NA	chr24	+	35525094	35531832	ENSOART00000027863	2	4938	MSTRG.13677	ENSOARG00000025894	NA	NA	NA	NA	NA	NA	0.0001	0.0001	0.0001	0.0001	0.0001	0.0001	0.0001	0.0001	0.0001	0.0001	0.0001	0.0001
30856	0	known	NA	NA	chr24	+	35564747	35572571	ENSOART00000027864	3	1373	ENSOARG00000025895	ENSOARG00000025895	NA	NA	NA	NA	NA	NA	0.0001	0.0001	0.0001	0.0001	0.0001	0.0001	0.0001	0.0001	0.0001	0.0001	0.0001	0.0001
30986	0	known	NA	NA	chr24	-	37647345	37673039	ENSOART00000027865	2	1130	ENSOARG00000025896	ENSOARG00000025896	NA	NA	NA	NA	NA	NA	1.2641	0.156936	1.31681	0.147697	0.397599	0.049348	2.77699	0.357822	1.38407	0.178267	1.84314	0.232395
31050	0	known	NA	NA	chr24	-	38600242	38735793	ENSOART00000027866	3	1116	MSTRG.13762	ENSOARG00000025897	NA	NA	NA	NA	NA	NA	30.34	3.76666	2.78348	0.312202	1.68154	0.208705	3.64432	0.469579	3.00909	0.387568	1.25395	0.158106
31051	0	known	NA	NA	chr24	-	38605284	38610715	ENSOART00000027867	2	5395	MSTRG.13763	ENSOARG00000025898	NA	NA	NA	NA	NA	NA	0.0001	0.0001	0.0001	0.0001	0.0001	0.0001	0.0001	0.0001	0.0001	0.0001	0.0001	0.0001
31072	0	known	NA	NA	chr24	-	38785016	38838983	ENSOART00000027868	2	4352	MSTRG.13775	ENSOARG00000025899	NA	NA	NA	NA	NA	NA	3.30861	0.410759	2.8005	0.314111	2.92712	0.3633	4.83316	0.622763	5.49277	0.707464	3.43155	0.432672
31079	0	known	NA	NA	chr24	+	38964478	39079933	ENSOART00000027869	2	1779	MSTRG.13776	ENSOARG00000025900	NA	NA	NA	NA	NA	NA	0.0001	0.0001	0.0001	0.0001	0.317032	0.039349	0.0001	0.0001	0.317032	0.040833	1.26757	0.159823
31089	0	known	NA	NA	chr24	-	39157209	39160570	ENSOART00000027870	3	1155	ENSOARG00000025901	ENSOARG00000025901	NA	NA	NA	NA	NA	NA	0.0001	0.0001	0.0001	0.0001	0.0001	0.0001	0.0001	0.0001	0.24329	0.031336	0.150468	0.018972
31099	0	known	NA	NA	chr24	-	40413481	40551726	ENSOART00000027871	2	5661	MSTRG.13791	ENSOARG00000025902	NA	NA	NA	NA	NA	NA	1.35645	0.168402	2.19237	0.245901	1.90105	0.235949	2.23688	0.288228	1.74804	0.225146	0.943473	0.118959
31102	0	known	NA	NA	chr24	-	40462329	40463477	ENSOART00000027872	3	604	MSTRG.13792	ENSOARG00000025903	NA	NA	NA	NA	NA	NA	0.0001	0.0001	0.0001	0.0001	0.0001	0.0001	0.0001	0.0001	0.0001	0.0001	0.0001	0.0001
31108	0	known	NA	NA	chr24	+	40561696	40565703	ENSOART00000027873	3	1609	ENSOARG00000025904	ENSOARG00000025904	NA	NA	NA	NA	NA	NA	1.12182	0.139271	1.36855	0.1535	1.13487	0.140854	1.9192	0.247294	1.36855	0.176268	1.82971	0.230701
31109	0	known	NA	NA	chr24	-	40562525	40564555	ENSOART00000027874	2	1465	ENSOARG00000025905	ENSOARG00000025905	NA	NA	NA	NA	NA	NA	0.577474	0.071692	0.919739	0.10316	1.20661	0.149758	3.73874	0.481745	2.51397	0.323797	2.84822	0.359122
31110	0	known	NA	NA	chr24	-	40565957	40580901	ENSOART00000027875	2	1754	MSTRG.13796	ENSOARG00000025906	NA	NA	NA	NA	NA	NA	2.6567	0.329824	5.63398	0.631921	2.81149	0.348949	7.94698	1.02399	3.42329	0.440916	2.95338	0.372381
31114	0	known	NA	NA	chr24	-	40590851	40620365	ENSOART00000027876	2	2757	MSTRG.13799	ENSOARG00000025907	NA	NA	NA	NA	NA	NA	0.502262	0.062355	0.339951	0.03813	0.378097	0.046928	1.17762	0.15174	0.797078	0.102663	0.974015	0.12281
31120	0	known	NA	NA	chr24	-	40615682	40620186	ENSOART00000027877	3	2008	MSTRG.13804	ENSOARG00000025908	NA	NA	NA	NA	NA	NA	0.13994	0.017373	0.0001	0.0001	0.140438	0.01743	0.416335	0.053646	0.234614	0.030218	0.0001	0.0001
31125	0	known	NA	NA	chr24	-	40717989	40722193	ENSOART00000027878	4	1550	ENSOARG00000025909	ENSOARG00000025909	NA	NA	NA	NA	NA	NA	0.0001	0.0001	0.0001	0.0001	0.0001	0.0001	0.0001	0.0001	0.0001	0.0001	0.0001	0.0001
31134	0	known	NA	NA	chr24	-	40820044	40828219	ENSOART00000027879	2	5035	MSTRG.13812	ENSOARG00000025910	NA	NA	NA	NA	NA	NA	0.789928	0.098068	0.766435	0.085965	1.7811	0.221062	0.629196	0.081073	1.20865	0.155673	0.776418	0.097896
31137	0	known	NA	NA	chr24	-	40840320	40906649	ENSOART00000027880	2	1492	MSTRG.13814	ENSOARG00000025911	NA	NA	NA	NA	NA	NA	2.00298	0.248666	2.2839	0.256167	2.91329	0.361583	1.70041	0.219102	1.89538	0.244123	1.1744	0.148076
31141	0	known	NA	NA	chr24	-	40865291	40910697	ENSOART00000027881	2	5044	MSTRG.13817	ENSOARG00000025912	NA	NA	NA	NA	NA	NA	0.754691	0.093694	0.976437	0.10952	1.77589	0.220415	2.51376	0.323904	1.8089	0.232985	0.79581	0.100341
31143	0	known	NA	NA	chr24	-	40973772	41091132	ENSOART00000027882	2	1621	MSTRG.13819	ENSOARG00000025913	NA	NA	NA	NA	NA	NA	0.303208	0.037643	0.0001	0.0001	0.937693	0.116382	0.6095	0.078535	1.26123	0.162445	0.26095	0.032902
31153	0	known	NA	NA	chr24	-	41305624	41306831	ENSOART00000027883	2	634	MSTRG.13825	ENSOARG00000025914	NA	NA	NA	NA	NA	NA	0.0001	0.0001	0.664038	0.07448	0.0001	0.0001	1.27712	0.16456	0.0001	0.0001	0.572956	0.072242
31155	0	known	NA	NA	chr24	-	41319931	41325481	ENSOART00000027884	2	4745	ENSOARG00000025915	ENSOARG00000025915	NA	NA	NA	NA	NA	NA	0.316348	0.039274	0.176607	0.019809	0.356375	0.044232	0.650369	0.083802	0.55785	0.071851	0.562487	0.070922
31162	0	known	NA	NA	chr24	+	41467426	41498595	ENSOART00000027885	2	2230	MSTRG.13828	ENSOARG00000025916	NA	NA	NA	NA	NA	NA	1.03912	0.129005	1.27689	0.143219	1.7695	0.219622	1.7129	0.220711	1.56058	0.201001	1.2225	0.154141
31164	0	known	NA	NA	chr24	+	41480749	41488063	ENSOART00000027886	2	520	MSTRG.13830	ENSOARG00000025917	NA	NA	NA	NA	NA	NA	1.38627	0.172103	3.77016	0.42287	4.65124	0.577289	0.254764	0.032827	3.11117	0.400716	5.03514	0.634863
31166	0	known	NA	NA	chr24	+	41483434	41508821	ENSOART00000027887	2	303	MSTRG.13830	ENSOARG00000025918	NA	NA	NA	NA	NA	NA	0.0001	0.0001	0.0001	0.0001	0.0001	0.0001	0.0001	0.0001	0.0001	0.0001	0.0001	0.0001
31190	0	known	NA	NA	chr24	+	41650869	41652939	ENSOART00000027888	3	810	ENSOARG00000025919	ENSOARG00000025919	NA	NA	NA	NA	NA	NA	0.0001	0.0001	0.933204	0.10467	1.0101	0.125369	0.501333	0.064598	1.4125	0.181928	5.7816	0.72898
31191	0	known	NA	NA	chr24	+	41650869	41652939	ENSOART00000027889	2	654	ENSOARG00000025919	ENSOARG00000025919	NA	NA	NA	NA	NA	NA	5.40061	0.670477	3.66514	0.411091	0.0001	0.0001	7.43884	0.958512	3.31154	0.426524	0.0001	0.0001
31195	0	known	NA	NA	chr24	+	41696723	41716039	ENSOART00000027890	2	4885	ENSOARG00000025920	ENSOARG00000025920	NA	NA	NA	NA	NA	NA	0.465707	0.057817	0.169908	0.019057	0.082088	0.010188	0.230911	0.029753	0.173183	0.022306	0.057728	0.007279
31200	0	known	NA	NA	chr24	+	41799897	41832146	ENSOART00000027891	2	1304	MSTRG.13843	ENSOARG00000025921	NA	NA	NA	NA	NA	NA	1.52858	0.18977	1.21823	0.136639	1.90337	0.236237	2.69062	0.346693	1.15953	0.149347	0.844893	0.10653
33732	0	known	NA	NA	chr3	+	40336878	40475522	ENSOART00000027892	3	1909	ENSOARG00000025922	ENSOARG00000025922	NA	NA	NA	NA	NA	NA	0.0001	0.0001	0.0001	0.0001	0.0001	0.0001	0.0001	0.0001	0.0001	0.0001	0.0001	0.0001
33734	0	known	NA	NA	chr3	+	40455578	40461685	ENSOART00000027893	2	2559	ENSOARG00000025922	ENSOARG00000025922	NA	NA	NA	NA	NA	NA	0.0001	0.0001	0.0001	0.0001	0.0001	0.0001	0.0001	0.0001	0.0001	0.0001	0.0001	0.0001
33735	0	known	NA	NA	chr3	+	40455681	40475522	ENSOART00000027894	2	1945	ENSOARG00000025922	ENSOARG00000025922	NA	NA	NA	NA	NA	NA	0.072494	0.009	0.023822	0.002672	0.0001	0.0001	0.0001	0.0001	0.0001	0.0001	0.0001	0.0001
32707	0	known	NA	NA	chr3	+	569361	587086	ENSOART00000027895	2	1700	MSTRG.14547	ENSOARG00000025923	NA	NA	NA	NA	NA	NA	0.0001	0.0001	0.0001	0.0001	0.0001	0.0001	0.0001	0.0001	0.497647	0.064096	0.0001	0.0001
32709	0	known	NA	NA	chr3	+	583070	594862	ENSOART00000027896	3	830	MSTRG.14549	ENSOARG00000025924	NA	NA	NA	NA	NA	NA	0.0001	0.0001	0.0001	0.0001	0.0001	0.0001	0.0001	0.0001	0.0001	0.0001	0.0001	0.0001
32718	0	known	NA	NA	chr3	-	657336	660937	ENSOART00000027897	2	3359	ENSOARG00000025925	ENSOARG00000025925	NA	NA	NA	NA	NA	NA	0.083954	0.010423	0.0001	0.0001	0.0001	0.0001	0.0001	0.0001	0.0001	0.0001	0.251563	0.031719
32737	0	known	NA	NA	chr3	+	921265	1057121	ENSOART00000027898	2	5313	MSTRG.14567	ENSOARG00000025926	NA	NA	NA	NA	NA	NA	0.0001	0.0001	0.0001	0.0001	0.0001	0.0001	0.0001	0.0001	0.0001	0.0001	0.0001	0.0001
32739	0	known	NA	NA	chr3	+	935339	936842	ENSOART00000027899	3	1013	MSTRG.14569	ENSOARG00000025927	NA	NA	NA	NA	NA	NA	0.0001	0.0001	0.0001	0.0001	0.0001	0.0001	0.0001	0.0001	0.0001	0.0001	0.0001	0.0001
32740	0	known	NA	NA	chr3	+	935339	936842	ENSOART00000027900	4	700	MSTRG.14569	ENSOARG00000025927	NA	NA	NA	NA	NA	NA	0.0001	0.0001	0.0001	0.0001	0.0001	0.0001	0.0001	0.0001	0.0001	0.0001	0.0001	0.0001
32743	0	known	NA	NA	chr3	-	978878	980084	ENSOART00000027901	3	887	MSTRG.14572	ENSOARG00000025928	NA	NA	NA	NA	NA	NA	2.29421	0.284823	1.95523	0.219303	1.66292	0.206393	2.09943	0.270516	3.27481	0.421793	4.27009	0.538401
32747	0	known	NA	NA	chr3	+	1067875	1077130	ENSOART00000027902	2	3982	ENSOARG00000025929	ENSOARG00000025929	NA	NA	NA	NA	NA	NA	0.0001	0.0001	0.0001	0.0001	0.0001	0.0001	0.0001	0.0001	0.0001	0.0001	0.0001	0.0001
32751	0	known	NA	NA	chr3	+	1370186	1372130	ENSOART00000027903	2	1804	ENSOARG00000025930	ENSOARG00000025930	NA	NA	NA	NA	NA	NA	0.0001	0.0001	0.0001	0.0001	0.0001	0.0001	0.0001	0.0001	0.0001	0.0001	0.0001	0.0001
32758	0	known	NA	NA	chr3	+	1428154	1485459	ENSOART00000027904	2	1469	MSTRG.14591	ENSOARG00000025931	NA	NA	NA	NA	NA	NA	2.17263	0.269728	2.70124	0.302978	4.14195	0.514079	2.36928	0.305287	2.49861	0.321819	0.554799	0.069953
32760	0	known	NA	NA	chr3	+	1476799	1477426	ENSOART00000027905	2	599	MSTRG.14593	ENSOARG00000025932	NA	NA	NA	NA	NA	NA	0.0001	0.0001	0.0001	0.0001	0.0001	0.0001	0.0001	0.0001	0.0001	0.0001	0.0001	0.0001
32762	0	known	NA	NA	chr3	+	1516950	1531301	ENSOART00000027906	2	5373	MSTRG.14595	ENSOARG00000025933	NA	NA	NA	NA	NA	NA	3.62479	0.450012	1.47664	0.165624	3.0201	0.374841	1.73125	0.223075	2.35809	0.303719	1.65364	0.208501
32764	0	known	NA	NA	chr3	-	1532103	1540721	ENSOART00000027907	2	3126	MSTRG.14597	ENSOARG00000025934	NA	NA	NA	NA	NA	NA	0.089571	0.01112	0.0001	0.0001	0.0001	0.0001	0.40595	0.052308	0.0001	0.0001	0.355406	0.044812
32765	0	known	NA	NA	chr3	+	1613670	1618194	ENSOART00000027908	2	4379	MSTRG.14598	ENSOARG00000025935	NA	NA	NA	NA	NA	NA	0.217963	0.02706	0.257593	0.028892	0.0001	0.0001	0.124914	0.016095	0.257593	0.033178	0.274313	0.034587
32768	0	known	NA	NA	chr3	+	1690528	1699560	ENSOART00000027909	2	2459	MSTRG.14601	ENSOARG00000025936	NA	NA	NA	NA	NA	NA	4.86456	0.603928	4.28945	0.481115	2.09012	0.259415	5.23837	0.674977	4.78162	0.615868	2.94564	0.371405
32772	0	known	NA	NA	chr3	-	1759107	1790250	ENSOART00000027910	2	689	MSTRG.14604	ENSOARG00000025937	NA	NA	NA	NA	NA	NA	0.409289	0.050813	0.818578	0.091814	0.0001	0.0001	1.84538	0.237781	1.57866	0.20333	0.296081	0.037332
32784	0	known	NA	NA	chr3	+	1797576	1804422	ENSOART00000027911	2	875	MSTRG.14612	ENSOARG00000025938	NA	NA	NA	NA	NA	NA	0.852281	0.105809	0.797714	0.089474	0.384182	0.047683	1.2794	0.164854	0.948819	0.122207	0.953687	0.120247
32783	0	known	NA	NA	chr3	+	1797576	1798909	ENSOART00000027912	2	1027	MSTRG.14612	ENSOARG00000025938	NA	NA	NA	NA	NA	NA	0.261051	0.032409	0.349562	0.039208	0.111003	0.013777	1.18819	0.153101	0.263797	0.033977	1.30504	0.164548
32790	0	known	NA	NA	chr3	+	1984342	1985408	ENSOART00000027913	2	1016	MSTRG.14617	ENSOARG00000025939	NA	NA	NA	NA	NA	NA	1.66437	0.206629	3.1221	0.350182	1.93406	0.240046	0.832677	0.107292	0.692913	0.089247	0.13878	0.017498
32791	0	known	NA	NA	chr3	+	1984342	1985408	ENSOART00000027914	3	851	MSTRG.14617	ENSOARG00000025939	NA	NA	NA	NA	NA	NA	0.0001	0.0001	0.0001	0.0001	0.0001	0.0001	0.0001	0.0001	0.0001	0.0001	0.0001	0.0001
32794	0	known	NA	NA	chr3	-	2018023	2203956	ENSOART00000027915	2	712	MSTRG.14620	ENSOARG00000025940	NA	NA	NA	NA	NA	NA	3.73374	0.463538	1.00513	0.112738	2.25362	0.279709	2.39558	0.308676	2.30856	0.29734	1.80927	0.228124
32795	0	known	NA	NA	chr3	+	2080051	2161571	ENSOART00000027916	3	1435	MSTRG.14621	ENSOARG00000025941	NA	NA	NA	NA	NA	NA	0.290345	0.036046	0.389566	0.043695	2.38077	0.295489	0.703622	0.090663	0.216461	0.02788	0.131754	0.016612
32797	0	known	NA	NA	chr3	+	2115092	2161571	ENSOART00000027917	3	1386	MSTRG.14621	ENSOARG00000025941	NA	NA	NA	NA	NA	NA	0.0001	0.0001	0.004329	0.000486	0.200921	0.024937	0.0001	0.0001	0.0001	0.0001	0.0001	0.0001
32798	0	known	NA	NA	chr3	-	2134758	2161571	ENSOART00000027918	2	1128	MSTRG.14622	ENSOARG00000025942	NA	NA	NA	NA	NA	NA	0.0001	0.0001	0.361686	0.040568	0.0001	0.0001	0.122973	0.015845	0.278241	0.035837	0.0001	0.0001
32836	0	known	NA	NA	chr3	+	2668566	2670572	ENSOART00000027919	2	1946	MSTRG.14652	ENSOARG00000025943	NA	NA	NA	NA	NA	NA	10.1022	1.25417	6.23945	0.699832	9.53658	1.18363	8.61705	1.11033	0.0001	0.0001	8.68655	1.09526
32840	0	known	NA	NA	chr3	+	2690045	2693980	ENSOART00000027920	4	2586	MSTRG.14650	ENSOARG00000025944	NA	NA	NA	NA	NA	NA	2.01819	0.250555	7.24826	0.812982	0.709541	0.088065	2.11157	0.272081	2.07731	0.267556	2.08312	0.262653
32856	0	known	NA	NA	chr3	-	2878616	2887333	ENSOART00000027921	2	716	MSTRG.14667	ENSOARG00000025945	NA	NA	NA	NA	NA	NA	8.21748	1.02019	9.2033	1.03226	4.72369	0.586282	5.1801	0.667468	6.62157	0.852851	0.976257	0.123093
32860	0	known	NA	NA	chr3	-	2917466	2923957	ENSOART00000027922	2	6251	MSTRG.14669	ENSOARG00000025946	NA	NA	NA	NA	NA	NA	0.81155	0.100753	0.791187	0.088741	2.64784	0.328638	5.0206	0.646916	0.483283	0.062246	0.427932	0.053956
32874	0	known	NA	NA	chr3	-	3005589	3006413	ENSOART00000027923	2	441	ENSOARG00000025947	ENSOARG00000025947	NA	NA	NA	NA	NA	NA	0.0001	0.0001	0.0001	0.0001	0.0001	0.0001	0.0001	0.0001	0.0001	0.0001	0.0001	0.0001
32885	0	known	NA	NA	chr3	-	3228239	3230594	ENSOART00000027924	2	1251	ENSOARG00000025948	ENSOARG00000025948	NA	NA	NA	NA	NA	NA	0.0001	0.0001	0.0001	0.0001	0.0001	0.0001	0.0001	0.0001	0.0001	0.0001	0.338129	0.042633
32887	0	known	NA	NA	chr3	+	3245487	3331990	ENSOART00000027925	2	5343	MSTRG.14582	ENSOARG00000025949	NA	NA	NA	NA	NA	NA	0.112263	0.013937	0.263834	0.029592	0.179533	0.022283	0.26663	0.034356	0.515763	0.06643	0.361371	0.045564
32898	0	known	NA	NA	chr3	+	3473134	3523187	ENSOART00000027926	3	1278	MSTRG.14589	ENSOARG00000025950	NA	NA	NA	NA	NA	NA	0.0001	0.0001	0.010172	0.001141	0.0001	0.0001	0.0001	0.0001	0.0001	0.0001	0.0001	0.0001
32903	0	known	NA	NA	chr3	+	3564482	3676554	ENSOART00000027927	2	5256	ENSOARG00000025951	ENSOARG00000025951	NA	NA	NA	NA	NA	NA	1.19857	0.148801	2.71981	0.305061	1.18271	0.146792	2.34713	0.302433	2.92053	0.376162	1.57202	0.19821
32991	0	known	NA	NA	chr3	+	5888928	5904147	ENSOART00000027928	2	1694	ENSOARG00000025952	ENSOARG00000025952	NA	NA	NA	NA	NA	NA	0.0001	0.0001	0.071027	0.007967	0.0001	0.0001	0.0001	0.0001	0.0001	0.0001	0.0001	0.0001
33183	0	known	NA	NA	chr3	+	9450973	9525539	ENSOART00000027929	2	776	MSTRG.14786	ENSOARG00000025953	NA	NA	NA	NA	NA	NA	36.5787	4.54119	68.9615	7.73489	49.0776	6.09128	34.4445	4.43826	41.719	5.37336	44.1264	5.56374
33188	0	known	NA	NA	chr3	-	10002675	10018244	ENSOART00000027930	2	1634	ENSOARG00000025954	ENSOARG00000025954	NA	NA	NA	NA	NA	NA	0.0001	0.0001	0.0001	0.0001	0.0001	0.0001	0.0001	0.0001	0.0001	0.0001	0.0001	0.0001
33272	0	known	NA	NA	chr3	-	13274096	13295457	ENSOART00000027931	2	471	ENSOARG00000025955	ENSOARG00000025955	NA	NA	NA	NA	NA	NA	0.0001	0.0001	0.0001	0.0001	0.0001	0.0001	0.0001	0.0001	0.0001	0.0001	0.0001	0.0001
33276	0	known	NA	NA	chr3	+	13403867	13405714	ENSOART00000027932	2	1417	ENSOARG00000025956	ENSOARG00000025956	NA	NA	NA	NA	NA	NA	0.899083	0.11162	0.696542	0.078126	1.32963	0.165028	0.221439	0.028533	2.89524	0.372904	1.56089	0.196806
33306	0	known	NA	NA	chr3	+	14791830	14933668	ENSOART00000027933	2	1696	MSTRG.14843	ENSOARG00000025957	NA	NA	NA	NA	NA	NA	0.0001	0.0001	0.0001	0.0001	0.0001	0.0001	0.0001	0.0001	0.0001	0.0001	0.0001	0.0001
33311	0	known	NA	NA	chr3	+	15456895	15626449	ENSOART00000027934	3	394	ENSOARG00000025958	ENSOARG00000025958	NA	NA	NA	NA	NA	NA	0.0001	0.0001	0.0001	0.0001	0.687817	0.085369	0.0001	0.0001	0.0001	0.0001	0.0001	0.0001
33313	0	known	NA	NA	chr3	-	15709940	15711783	ENSOART00000027935	2	1796	ENSOARG00000025959	ENSOARG00000025959	NA	NA	NA	NA	NA	NA	0.0001	0.0001	0.0001	0.0001	0.660444	0.081971	2.04419	0.263398	0.744609	0.095905	1.74243	0.219697
33316	0	known	NA	NA	chr3	+	15953561	15957587	ENSOART00000027936	2	3629	ENSOARG00000025960	ENSOARG00000025960	NA	NA	NA	NA	NA	NA	0.0001	0.0001	0.0001	0.0001	0.0001	0.0001	0.0001	0.0001	0.183522	0.023637	0.0001	0.0001
33404	0	known	NA	NA	chr3	+	21260748	21262671	ENSOART00000027937	2	868	ENSOARG00000025961	ENSOARG00000025961	NA	NA	NA	NA	NA	NA	0.0001	0.0001	0.0001	0.0001	0.0001	0.0001	0.0001	0.0001	0.0001	0.0001	0.0001	0.0001
33406	0	known	NA	NA	chr3	+	21488790	21491847	ENSOART00000027938	2	643	ENSOARG00000025962	ENSOARG00000025962	NA	NA	NA	NA	NA	NA	0.0001	0.0001	0.0001	0.0001	0.0001	0.0001	0.0001	0.0001	0.0001	0.0001	0.0001	0.0001
33408	0	known	NA	NA	chr3	+	21696627	21700064	ENSOART00000027939	4	712	ENSOARG00000025963	ENSOARG00000025963	NA	NA	NA	NA	NA	NA	0.0001	0.0001	0.0001	0.0001	0.0001	0.0001	0.0001	0.0001	0.0001	0.0001	0.0001	0.0001
33414	0	known	NA	NA	chr3	+	23448504	23452197	ENSOART00000027940	2	3655	ENSOARG00000025964	ENSOARG00000025964	NA	NA	NA	NA	NA	NA	0.0001	0.0001	0.0001	0.0001	0.0001	0.0001	0.0001	0.0001	0.0001	0.0001	0.154309	0.019456
33415	0	known	NA	NA	chr3	-	23494277	23495455	ENSOART00000027941	2	746	ENSOARG00000025965	ENSOARG00000025965	NA	NA	NA	NA	NA	NA	0.377369	0.04685	0.0001	0.0001	0.226453	0.028106	0.378016	0.048708	0.262742	0.033841	0.0001	0.0001
33442	0	known	NA	NA	chr3	+	26628103	26725478	ENSOART00000027942	2	3641	ENSOARG00000025966	ENSOARG00000025966	NA	NA	NA	NA	NA	NA	0.0001	0.0001	0.0001	0.0001	0.0001	0.0001	0.0001	0.0001	0.0001	0.0001	0.0001	0.0001
33441	0	known	NA	NA	chr3	+	26628103	26666209	ENSOART00000027943	2	645	ENSOARG00000025966	ENSOARG00000025966	NA	NA	NA	NA	NA	NA	0.0001	0.0001	0.0001	0.0001	0.0001	0.0001	0.0001	0.0001	0.0001	0.0001	0.0001	0.0001
33647	0	known	NA	NA	chr3	-	35314634	35317268	ENSOART00000027944	2	2533	ENSOARG00000025967	ENSOARG00000025967	NA	NA	NA	NA	NA	NA	0.0001	0.0001	0.0001	0.0001	0.0001	0.0001	0.0001	0.0001	0.0001	0.0001	0.0001	0.0001
33672	0	known	NA	NA	chr3	-	36956866	36960147	ENSOART00000027945	2	1787	MSTRG.15019	ENSOARG00000025968	NA	NA	NA	NA	NA	NA	5.1973	0.645236	5.19219	0.582368	5.19427	0.644689	6.89921	0.888979	5.68874	0.732704	3.02723	0.381692
33673	0	known	NA	NA	chr3	+	37072849	37105859	ENSOART00000027946	2	477	ENSOARG00000025969	ENSOARG00000025969	NA	NA	NA	NA	NA	NA	0.0001	0.0001	0.0001	0.0001	0.0001	0.0001	0.0001	0.0001	0.0001	0.0001	0.0001	0.0001
33737	0	known	NA	NA	chr3	-	41117157	41139886	ENSOART00000027947	2	974	ENSOARG00000025970	ENSOARG00000025970	NA	NA	NA	NA	NA	NA	0.0001	0.0001	0.0001	0.0001	0.0001	0.0001	0.0001	0.0001	0.0001	0.0001	0.0001	0.0001
33766	0	known	NA	NA	chr3	+	43560901	43565217	ENSOART00000027948	2	3537	ENSOARG00000025971	ENSOARG00000025971	NA	NA	NA	NA	NA	NA	0.0001	0.0001	0.0001	0.0001	0.0001	0.0001	0.0001	0.0001	0.0001	0.0001	0.0001	0.0001
33804	0	known	NA	NA	chr3	-	46159070	46463353	ENSOART00000027949	3	806	MSTRG.15101	ENSOARG00000025972	NA	NA	NA	NA	NA	NA	0.0001	0.0001	0.0001	0.0001	0.150789	0.018715	0.054907	0.007075	0.591284	0.076157	0.071451	0.009009
33823	0	known	NA	NA	chr3	-	47067338	47069805	ENSOART00000027950	2	1822	ENSOARG00000025973	ENSOARG00000025973	NA	NA	NA	NA	NA	NA	0.0001	0.0001	0.0001	0.0001	0.0001	0.0001	0.0001	0.0001	0.0001	0.0001	0.0001	0.0001
33824	0	known	NA	NA	chr3	+	47068942	47079393	ENSOART00000027951	2	309	ENSOARG00000025974	ENSOARG00000025974	NA	NA	NA	NA	NA	NA	0.0001	0.0001	0.0001	0.0001	0.0001	0.0001	0.0001	0.0001	0.0001	0.0001	0.0001	0.0001
33825	0	known	NA	NA	chr3	-	47784382	47785864	ENSOART00000027952	2	1429	ENSOARG00000025975	ENSOARG00000025975	NA	NA	NA	NA	NA	NA	0.0001	0.0001	0.0001	0.0001	0.0001	0.0001	0.0001	0.0001	0.0001	0.0001	0.0001	0.0001
33827	0	known	NA	NA	chr3	+	48316038	48318998	ENSOART00000027953	2	2234	MSTRG.15089	ENSOARG00000025976	NA	NA	NA	NA	NA	NA	0.0001	0.0001	0.084154	0.009439	0.0001	0.0001	0.0001	0.0001	0.0001	0.0001	0.0001	0.0001
33859	0	known	NA	NA	chr3	-	53680811	53791502	ENSOART00000027954	2	345	ENSOARG00000025977	ENSOARG00000025977	NA	NA	NA	NA	NA	NA	0.0001	0.0001	0.0001	0.0001	0.0001	0.0001	0.0001	0.0001	0.0001	0.0001	0.0001	0.0001
33867	0	known	NA	NA	chr3	-	55987273	55990094	ENSOART00000027955	2	2658	ENSOARG00000025978	ENSOARG00000025978	NA	NA	NA	NA	NA	NA	0.0001	0.0001	0.0001	0.0001	0.0001	0.0001	0.0001	0.0001	0.0001	0.0001	0.0001	0.0001
33912	0	known	NA	NA	chr3	+	57359215	57360025	ENSOART00000027956	2	758	ENSOARG00000025979	ENSOARG00000025979	NA	NA	NA	NA	NA	NA	0.0001	0.0001	0.0001	0.0001	0.0001	0.0001	0.0001	0.0001	0.0001	0.0001	0.695495	0.087692
33960	0	known	NA	NA	chr3	-	58719894	58737411	ENSOART00000027957	3	2424	MSTRG.15154	ENSOARG00000025980	NA	NA	NA	NA	NA	NA	0.0001	0.0001	0.0001	0.0001	0.280116	0.034767	0.0001	0.0001	0.0001	0.0001	0.729772	0.092014
33963	0	known	NA	NA	chr3	-	58846331	58851967	ENSOART00000027958	3	4453	ENSOARG00000025981	ENSOARG00000025981	NA	NA	NA	NA	NA	NA	0.0001	0.0001	0.0001	0.0001	0.0001	0.0001	0.0001	0.0001	0.0001	0.0001	0.0001	0.0001
33978	0	known	NA	NA	chr3	+	59411379	59414565	ENSOART00000027959	2	2094	ENSOARG00000025982	ENSOARG00000025982	NA	NA	NA	NA	NA	NA	0.0001	0.0001	0.0001	0.0001	0.0001	0.0001	0.0001	0.0001	0.0001	0.0001	0.0001	0.0001
33990	0	known	NA	NA	chr3	-	59831962	59834182	ENSOART00000027960	2	634	ENSOARG00000025983	ENSOARG00000025983	NA	NA	NA	NA	NA	NA	0.0001	0.0001	0.0001	0.0001	0.0001	0.0001	0.0001	0.0001	0.0001	0.0001	0.0001	0.0001
34025	0	known	NA	NA	chr3	-	60920010	60924021	ENSOART00000027961	2	243	ENSOARG00000025984	ENSOARG00000025984	NA	NA	NA	NA	NA	NA	0.0001	0.0001	0.0001	0.0001	0.0001	0.0001	0.0001	0.0001	0.0001	0.0001	0.0001	0.0001
34065	0	known	NA	NA	chr3	-	62462472	62524665	ENSOART00000027962	4	1128	MSTRG.15191	ENSOARG00000025985	NA	NA	NA	NA	NA	NA	0.812943	0.100926	0.25	0.028041	0.0001	0.0001	0.478081	0.061602	0.0001	0.0001	0.365248	0.046053
34087	0	known	NA	NA	chr3	-	64028976	64035528	ENSOART00000027963	2	273	ENSOARG00000025986	ENSOARG00000025986	NA	NA	NA	NA	NA	NA	0.0001	0.0001	0.0001	0.0001	0.0001	0.0001	0.0001	0.0001	0.0001	0.0001	0.0001	0.0001
34098	0	known	NA	NA	chr3	+	66149500	66323914	ENSOART00000027964	2	448	ENSOARG00000025987	ENSOARG00000025987	NA	NA	NA	NA	NA	NA	0.0001	0.0001	0.0001	0.0001	0.0001	0.0001	0.0001	0.0001	0.0001	0.0001	0.0001	0.0001
34173	0	known	NA	NA	chr3	-	74981906	75013751	ENSOART00000027965	2	3180	ENSOARG00000025988	ENSOARG00000025988	NA	NA	NA	NA	NA	NA	0.0001	0.0001	0.0001	0.0001	0.0001	0.0001	0.0001	0.0001	0.0001	0.0001	0.0001	0.0001
34237	0	known	NA	NA	chr3	+	79095304	79108057	ENSOART00000027966	2	3649	ENSOARG00000025989	ENSOARG00000025989	NA	NA	NA	NA	NA	NA	0.270485	0.03358	0.231844	0.026004	0.226089	0.028061	0.0001	0.0001	0.077281	0.009954	0.0001	0.0001
34270	0	known	NA	NA	chr3	-	80177892	80195524	ENSOART00000027967	2	989	ENSOARG00000025990	ENSOARG00000025990	NA	NA	NA	NA	NA	NA	0.0001	0.0001	0.0001	0.0001	0.0001	0.0001	0.0001	0.0001	0.0001	0.0001	0.0001	0.0001
34271	0	known	NA	NA	chr3	-	80213151	80333966	ENSOART00000027968	2	3848	MSTRG.15298	ENSOARG00000025991	NA	NA	NA	NA	NA	NA	0.0001	0.0001	0.14657	0.01644	0.14657	0.018192	0.0001	0.0001	0.365644	0.047095	0.069647	0.008782
34317	0	known	NA	NA	chr3	-	84593692	84680075	ENSOART00000027969	2	646	MSTRG.15319	ENSOARG00000025992	NA	NA	NA	NA	NA	NA	0.0001	0.0001	0.0001	0.0001	0.0001	0.0001	0.493971	0.063649	0.134845	0.017368	0.0001	0.0001
34318	0	known	NA	NA	chr3	-	84646174	84681092	ENSOART00000027970	2	2157	MSTRG.15320	ENSOARG00000025993	NA	NA	NA	NA	NA	NA	0.39488	0.049024	0.24575	0.027564	0.975393	0.121061	0.78588	0.101262	1.7945	0.231129	0.710932	0.089639
34337	0	known	NA	NA	chr3	-	85210303	85211049	ENSOART00000027971	2	315	ENSOARG00000025994	ENSOARG00000025994	NA	NA	NA	NA	NA	NA	0.0001	0.0001	0.0001	0.0001	0.0001	0.0001	0.850794	0.109627	0.866667	0.111626	0.0001	0.0001
34355	0	known	NA	NA	chr3	+	85546784	85589942	ENSOART00000027972	2	1159	ENSOARG00000025995	ENSOARG00000025995	NA	NA	NA	NA	NA	NA	0.0001	0.0001	0.0001	0.0001	0.0001	0.0001	0.0001	0.0001	0.486626	0.062677	0.0001	0.0001
34367	0	known	NA	NA	chr3	-	86230633	86254709	ENSOART00000027973	3	1035	ENSOARG00000025996	ENSOARG00000025996	NA	NA	NA	NA	NA	NA	0.0001	0.0001	0.0001	0.0001	0.0001	0.0001	0.0001	0.0001	0.0001	0.0001	0.0001	0.0001
34370	0	known	NA	NA	chr3	-	86504787	86507062	ENSOART00000027974	2	285	ENSOARG00000025997	ENSOARG00000025997	NA	NA	NA	NA	NA	NA	0.0001	0.0001	0.0001	0.0001	0.0001	0.0001	0.0001	0.0001	0.0001	0.0001	0.0001	0.0001
34400	0	known	NA	NA	chr3	+	88847236	88896550	ENSOART00000027975	2	2471	ENSOARG00000025998	ENSOARG00000025998	NA	NA	NA	NA	NA	NA	0.0001	0.0001	0.0001	0.0001	0.0001	0.0001	0.0001	0.0001	0.0001	0.0001	0.0001	0.0001
34448	0	known	NA	NA	chr3	+	92539812	92543337	ENSOART00000027976	2	1603	ENSOARG00000025999	ENSOARG00000025999	NA	NA	NA	NA	NA	NA	0.0001	0.0001	0.0001	0.0001	0.0001	0.0001	0.0001	0.0001	0.0001	0.0001	0.0001	0.0001
34478	0	known	NA	NA	chr3	-	93611027	93612701	ENSOART00000027977	2	1610	ENSOARG00000026000	ENSOARG00000026000	NA	NA	NA	NA	NA	NA	0.0001	0.0001	0.0001	0.0001	0.0001	0.0001	0.0001	0.0001	0.0001	0.0001	0.0001	0.0001
34527	0	known	NA	NA	chr3	+	96107290	96115335	ENSOART00000027978	2	1407	ENSOARG00000026001	ENSOARG00000026001	NA	NA	NA	NA	NA	NA	0.919332	0.114134	0.0001	0.0001	0.0001	0.0001	0.0001	0.0001	0.673774	0.086781	0.581379	0.073304
34560	0	known	NA	NA	chr3	+	96548477	96549538	ENSOART00000027979	2	1009	ENSOARG00000026002	ENSOARG00000026002	NA	NA	NA	NA	NA	NA	0.0001	0.0001	0.0001	0.0001	0.0001	0.0001	0.0001	0.0001	0.0001	0.0001	0.0001	0.0001
34579	0	known	NA	NA	chr3	-	97408005	97409061	ENSOART00000027980	2	917	ENSOARG00000026003	ENSOARG00000026003	NA	NA	NA	NA	NA	NA	0.0001	0.0001	0.0001	0.0001	0.0001	0.0001	0.0001	0.0001	0.0001	0.0001	0.0001	0.0001
34580	0	known	NA	NA	chr3	-	97954866	97957379	ENSOART00000027981	2	865	ENSOARG00000026004	ENSOARG00000026004	NA	NA	NA	NA	NA	NA	0.0001	0.0001	0.0001	0.0001	0.0001	0.0001	0.0001	0.0001	0.0001	0.0001	0.0001	0.0001
34582	0	known	NA	NA	chr3	-	98598810	98622278	ENSOART00000027982	2	655	ENSOARG00000026005	ENSOARG00000026005	NA	NA	NA	NA	NA	NA	0.0001	0.0001	0.0001	0.0001	0.0001	0.0001	0.0001	0.0001	0.0001	0.0001	0.0001	0.0001
34584	0	known	NA	NA	chr3	+	98744814	98747443	ENSOART00000027983	2	1214	ENSOARG00000026006	ENSOARG00000026006	NA	NA	NA	NA	NA	NA	0.0001	0.0001	0.0001	0.0001	0.0001	0.0001	0.0001	0.0001	0.0001	0.0001	0.0001	0.0001
34653	0	known	NA	NA	chr3	+	100723193	100724856	ENSOART00000027984	2	1622	MSTRG.15476	ENSOARG00000026007	NA	NA	NA	NA	NA	NA	0.0001	0.0001	0.0001	0.0001	0.0001	0.0001	0.0001	0.0001	0.0001	0.0001	0.0001	0.0001
34654	0	known	NA	NA	chr3	+	100723193	100724856	ENSOART00000027985	3	1577	MSTRG.15476	ENSOARG00000026007	NA	NA	NA	NA	NA	NA	0.0001	0.0001	0.0001	0.0001	0.0001	0.0001	0.0001	0.0001	0.0001	0.0001	0.0001	0.0001
34713	0	known	NA	NA	chr3	-	103581031	103585295	ENSOART00000027986	3	2534	MSTRG.15509	ENSOARG00000026008	NA	NA	NA	NA	NA	NA	5.45987	0.677834	2.08886	0.234291	2.90823	0.360955	4.50228	0.58013	4.83463	0.622695	4.6291	0.583667
34788	0	known	NA	NA	chr3	-	104922352	104927420	ENSOART00000027987	2	3617	MSTRG.15534	ENSOARG00000026009	NA	NA	NA	NA	NA	NA	0.0001	0.0001	0.0001	0.0001	0.0001	0.0001	0.0001	0.0001	0.0001	0.0001	0.0001	0.0001
34795	0	known	NA	NA	chr3	-	105639624	105644340	ENSOART00000027988	2	2936	ENSOARG00000026010	ENSOARG00000026010	NA	NA	NA	NA	NA	NA	0.0001	0.0001	0.0001	0.0001	0.0001	0.0001	0.0001	0.0001	0.0001	0.0001	0.0001	0.0001
34818	0	known	NA	NA	chr3	+	107301948	107306482	ENSOART00000027989	2	970	ENSOARG00000026011	ENSOARG00000026011	NA	NA	NA	NA	NA	NA	0.0001	0.0001	0.0001	0.0001	0.0001	0.0001	0.0001	0.0001	0.0001	0.0001	0.0001	0.0001
34838	0	known	NA	NA	chr3	+	108802884	108807540	ENSOART00000027990	2	2293	ENSOARG00000026012	ENSOARG00000026012	NA	NA	NA	NA	NA	NA	0.0001	0.0001	0.0001	0.0001	0.0001	0.0001	0.0001	0.0001	0.0001	0.0001	0.0001	0.0001
34843	0	known	NA	NA	chr3	-	110363352	110364893	ENSOART00000027991	3	1422	MSTRG.15564	ENSOARG00000026013	NA	NA	NA	NA	NA	NA	0.0001	0.0001	0.0001	0.0001	0.0001	0.0001	0.035756	0.004607	0.0001	0.0001	0.0001	0.0001
34846	0	known	NA	NA	chr3	-	110400423	110405033	ENSOART00000027992	3	1416	MSTRG.15567	ENSOARG00000026014	NA	NA	NA	NA	NA	NA	0.0001	0.0001	0.0001	0.0001	0.0001	0.0001	0.0001	0.0001	0.0001	0.0001	0.0001	0.0001
34862	0	known	NA	NA	chr3	-	111718397	111747215	ENSOART00000027993	3	2654	ENSOARG00000026015	ENSOARG00000026015	NA	NA	NA	NA	NA	NA	0.0001	0.0001	0.106255	0.011918	0.0001	0.0001	0.318764	0.041073	0.847023	0.109096	0.0001	0.0001
34887	0	known	NA	NA	chr3	+	114468262	114555620	ENSOART00000027994	2	1694	ENSOARG00000026016	ENSOARG00000026016	NA	NA	NA	NA	NA	NA	0.0001	0.0001	0.0001	0.0001	0.0001	0.0001	0.0001	0.0001	0.0001	0.0001	0.0001	0.0001
34911	0	known	NA	NA	chr3	-	116989665	116992338	ENSOART00000027995	2	2169	MSTRG.15600	ENSOARG00000026017	NA	NA	NA	NA	NA	NA	0.0001	0.0001	0.0001	0.0001	0.0001	0.0001	0.0001	0.0001	0.0001	0.0001	0.0001	0.0001
34933	0	known	NA	NA	chr3	+	119543226	119545233	ENSOART00000027996	2	327	ENSOARG00000026018	ENSOARG00000026018	NA	NA	NA	NA	NA	NA	0.0001	0.0001	0.0001	0.0001	0.0001	0.0001	0.0001	0.0001	0.0001	0.0001	0.0001	0.0001
34944	0	known	NA	NA	chr3	-	122018516	122024503	ENSOART00000027997	3	472	ENSOARG00000026019	ENSOARG00000026019	NA	NA	NA	NA	NA	NA	0.0001	0.0001	0.0001	0.0001	0.0001	0.0001	0.0001	0.0001	0.0001	0.0001	0.0001	0.0001
34982	0	known	NA	NA	chr3	+	126128809	126138302	ENSOART00000027998	2	4653	ENSOARG00000026020	ENSOARG00000026020	NA	NA	NA	NA	NA	NA	0.30303	0.037621	0.180959	0.020297	0.060606	0.007522	0.30303	0.039046	0.16355	0.021065	0.0001	0.0001
34998	0	known	NA	NA	chr3	-	127734806	127737565	ENSOART00000027999	2	757	ENSOARG00000026021	ENSOARG00000026021	NA	NA	NA	NA	NA	NA	0.0001	0.0001	0.0001	0.0001	0.0001	0.0001	0.0001	0.0001	0.0001	0.0001	0.0001	0.0001
35003	0	known	NA	NA	chr3	+	128144226	128148620	ENSOART00000028000	2	657	ENSOARG00000026022	ENSOARG00000026022	NA	NA	NA	NA	NA	NA	0.0001	0.0001	0.0001	0.0001	0.0001	0.0001	0.0001	0.0001	0.0001	0.0001	0.0001	0.0001
35056	0	known	NA	NA	chr3	-	131586302	131591585	ENSOART00000028001	4	273	ENSOARG00000026023	ENSOARG00000026023	NA	NA	NA	NA	location of vulva defective 1-like [Source:NCBI gene;Acc:101118004]	NA	0.0001	0.0001	0.0001	0.0001	0.0001	0.0001	0.0001	0.0001	0.0001	0.0001	0.0001	0.0001
35057	0	known	NA	NA	chr3	-	131632147	131632909	ENSOART00000028002	2	288	ENSOARG00000026024	ENSOARG00000026024	NA	NA	NA	NA	NA	NA	0.0001	0.0001	0.0001	0.0001	0.0001	0.0001	0.0001	0.0001	0.0001	0.0001	0.0001	0.0001
35059	0	known	NA	NA	chr3	+	131784124	131789872	ENSOART00000028003	4	2861	ENSOARG00000026025	ENSOARG00000026025	NA	NA	NA	NA	NA	NA	0.352314	0.043739	0.0001	0.0001	0.197134	0.024467	0.480252	0.061882	0.0001	0.0001	0.394268	0.049712
35083	0	known	NA	NA	chr3	-	132180519	132308558	ENSOART00000028004	2	4058	MSTRG.15673	ENSOARG00000026026	NA	NA	NA	NA	NA	NA	0.0001	0.0001	0.0001	0.0001	0.0001	0.0001	0.0001	0.0001	0.0001	0.0001	0.0001	0.0001
35170	0	known	NA	NA	chr3	+	133303922	133335874	ENSOART00000028005	3	3827	ENSOARG00000026027	ENSOARG00000026027	NA	NA	NA	NA	NA	NA	0.0001	0.0001	0.438277	0.049158	0.0001	0.0001	0.0001	0.0001	0.0001	0.0001	0.0001	0.0001
35190	0	known	NA	NA	chr3	-	133771334	133828106	ENSOART00000028006	2	1396	ENSOARG00000026028	ENSOARG00000026028	NA	NA	NA	NA	NA	NA	0.0001	0.0001	0.0001	0.0001	0.0001	0.0001	0.0001	0.0001	0.0001	0.0001	0.0001	0.0001
35244	0	known	NA	NA	chr3	-	134982574	135079431	ENSOART00000028007	2	2050	MSTRG.15725	ENSOARG00000026029	NA	NA	NA	NA	NA	NA	0.278537	0.03458	0.0001	0.0001	0.324284	0.040249	0.0001	0.0001	0.068293	0.008796	0.248564	0.031341
35327	0	known	NA	NA	chr3	-	136890448	136930083	ENSOART00000028008	2	1137	MSTRG.15760	ENSOARG00000026030	NA	NA	NA	NA	NA	NA	73.2088	9.08876	122.656	13.7574	66.5454	8.2593	141.043	18.1737	97.1502	12.5129	130.385	16.4398
35496	0	known	NA	NA	chr3	-	144477169	144527177	ENSOART00000028009	3	2000	ENSOARG00000026031	ENSOARG00000026031	NA	NA	NA	NA	NA	NA	0.0001	0.0001	0.0001	0.0001	0.0001	0.0001	0.0001	0.0001	0.0001	0.0001	0.0001	0.0001
35544	0	known	NA	NA	chr3	+	149308589	149309664	ENSOART00000028010	3	622	MSTRG.15873	ENSOARG00000026032	NA	NA	NA	NA	NA	NA	3.21984	0.399738	1.43226	0.160646	1.7701	0.219697	3.6308	0.467837	7.57646	0.97584	1.07133	0.135081
35572	0	known	NA	NA	chr3	+	150624631	150653026	ENSOART00000028011	2	855	ENSOARG00000026033	ENSOARG00000026033	NA	NA	NA	NA	NA	NA	0.0001	0.0001	0.0001	0.0001	0.0001	0.0001	0.0001	0.0001	0.0001	0.0001	0.0001	0.0001
35577	0	known	NA	NA	chr3	+	150809445	150979162	ENSOART00000028012	2	2192	MSTRG.15884	ENSOARG00000026034	NA	NA	NA	NA	NA	NA	0.154186	0.019142	0.257299	0.028859	0.457291	0.056757	0.724787	0.093391	0.413982	0.05332	0.288305	0.036351
35667	0	known	NA	NA	chr3	+	160141066	160142856	ENSOART00000028013	2	1000	ENSOARG00000026035	ENSOARG00000026035	NA	NA	NA	NA	NA	NA	0.0001	0.0001	0.0001	0.0001	0.0001	0.0001	0.0001	0.0001	0.0001	0.0001	0.0001	0.0001
35757	0	known	NA	NA	chr3	+	162346698	162350833	ENSOART00000028014	2	3148	ENSOARG00000026036	ENSOARG00000026036	NA	NA	NA	NA	NA	NA	0.0001	0.0001	0.0001	0.0001	0.0001	0.0001	0.0001	0.0001	0.0001	0.0001	0.0001	0.0001
35821	0	known	NA	NA	chr3	+	163025309	163029420	ENSOART00000028015	2	450	MSTRG.16005	ENSOARG00000026037	NA	NA	NA	NA	NA	NA	0.0001	0.0001	0.0001	0.0001	0.0001	0.0001	0.0001	0.0001	0.0001	0.0001	0.0001	0.0001
36038	0	known	NA	NA	chr3	+	170699103	170755055	ENSOART00000028016	2	1414	ENSOARG00000026038	ENSOARG00000026038	NA	NA	NA	NA	NA	NA	0.0001	0.0001	0.0001	0.0001	0.0001	0.0001	0.123087	0.01586	0.329553	0.042446	0.273772	0.034519
36053	0	known	NA	NA	chr3	+	171842416	171845741	ENSOART00000028017	2	1143	ENSOARG00000026039	ENSOARG00000026039	NA	NA	NA	NA	NA	NA	0.0001	0.0001	0.0001	0.0001	0.0001	0.0001	0.0001	0.0001	0.0001	0.0001	0.0001	0.0001
36091	0	known	NA	NA	chr3	+	174577386	174723159	ENSOART00000028018	2	3252	MSTRG.16105	ENSOARG00000026040	NA	NA	NA	NA	NA	NA	0.21571	0.02678	0.235554	0.02642	0.450061	0.055859	0.885877	0.114147	0.176652	0.022753	0.159782	0.020146
36129	0	known	NA	NA	chr3	-	176756245	176766234	ENSOART00000028019	2	4567	ENSOARG00000026041	ENSOARG00000026041	NA	NA	NA	NA	NA	NA	0.122838	0.01525	0.092621	0.010389	0.0001	0.0001	0.0001	0.0001	0.0001	0.0001	0.0001	0.0001
36161	0	known	NA	NA	chr3	-	178313077	178317748	ENSOART00000028020	2	2698	ENSOARG00000026042	ENSOARG00000026042	NA	NA	NA	NA	NA	NA	0.0001	0.0001	0.0001	0.0001	0.0001	0.0001	0.0001	0.0001	0.0001	0.0001	0.0001	0.0001
36179	0	known	NA	NA	chr3	-	178934040	178937565	ENSOART00000028021	2	1571	ENSOARG00000026043	ENSOARG00000026043	NA	NA	NA	NA	NA	NA	0.0001	0.0001	0.955442	0.107165	0.763845	0.094805	0.0001	0.0001	0.442393	0.05698	0.0001	0.0001
36210	0	known	NA	NA	chr3	+	179334843	179355619	ENSOART00000028022	2	1386	ENSOARG00000026044	ENSOARG00000026044	NA	NA	NA	NA	NA	NA	0.504329	0.062612	0.0001	0.0001	0.294372	0.036536	0.20202	0.026031	0.898268	0.115696	0.272403	0.034346
36303	0	known	NA	NA	chr3	+	183754896	183756444	ENSOART00000028023	2	559	ENSOARG00000026045	ENSOARG00000026045	NA	NA	NA	NA	NA	NA	0.0001	0.0001	0.0001	0.0001	0.0001	0.0001	0.0001	0.0001	0.0001	0.0001	0.0001	0.0001
36313	0	known	NA	NA	chr3	+	185304041	185305621	ENSOART00000028024	2	632	ENSOARG00000026046	ENSOARG00000026046	NA	NA	NA	NA	NA	NA	0.0001	0.0001	0.0001	0.0001	0.0001	0.0001	0.0001	0.0001	0.0001	0.0001	0.0001	0.0001
36377	0	known	NA	NA	chr3	-	189782451	189788277	ENSOART00000028025	5	1202	ENSOARG00000026047	ENSOARG00000026047	NA	NA	NA	NA	NA	NA	0.0001	0.0001	0.0001	0.0001	0.0001	0.0001	0.0001	0.0001	0.0001	0.0001	0.0001	0.0001
36383	0	known	NA	NA	chr3	+	190079993	190087780	ENSOART00000028026	2	533	ENSOARG00000026048	ENSOARG00000026048	NA	NA	NA	NA	NA	NA	0.0001	0.0001	0.0001	0.0001	0.0001	0.0001	0.0001	0.0001	0.0001	0.0001	0.0001	0.0001
36391	0	known	NA	NA	chr3	+	191414093	191417755	ENSOART00000028027	2	3586	ENSOARG00000026049	ENSOARG00000026049	NA	NA	NA	NA	NA	NA	0.0001	0.0001	0.0001	0.0001	0.0001	0.0001	0.0001	0.0001	0.0001	0.0001	0.0001	0.0001
36461	0	known	NA	NA	chr3	-	196673376	196806003	ENSOART00000028028	2	1783	ENSOARG00000026050	ENSOARG00000026050	NA	NA	NA	NA	NA	NA	0.0001	0.0001	0.0001	0.0001	0.0001	0.0001	0.0001	0.0001	0.0001	0.0001	0.0001	0.0001
36553	0	known	NA	NA	chr3	+	202670218	202720543	ENSOART00000028029	2	4279	ENSOARG00000026051	ENSOARG00000026051	NA	NA	NA	NA	NA	NA	0.0001	0.0001	0.0001	0.0001	0.054273	0.006736	0.163823	0.021109	0.0001	0.0001	0.0001	0.0001
36565	0	known	NA	NA	chr3	-	203371853	203374631	ENSOART00000028030	3	953	ENSOARG00000026052	ENSOARG00000026052	NA	NA	NA	NA	NA	NA	0.0001	0.0001	0.0001	0.0001	0.0001	0.0001	0.0001	0.0001	0.0001	0.0001	0.0001	0.0001
36808	0	known	NA	NA	chr3	+	208014086	208023955	ENSOART00000028031	2	5365	ENSOARG00000026053	ENSOARG00000026053	NA	NA	NA	NA	NA	NA	0.157689	0.019577	0.076794	0.008613	0.329533	0.0409	0.0001	0.0001	0.0001	0.0001	0.052563	0.006627
36822	0	known	NA	NA	chr3	+	208886262	208905958	ENSOART00000028032	2	2254	ENSOARG00000026054	ENSOARG00000026054	NA	NA	NA	NA	NA	NA	0.0001	0.0001	0.0001	0.0001	0.0001	0.0001	0.0001	0.0001	0.0001	0.0001	0.0001	0.0001
36823	0	known	NA	NA	chr3	+	209096776	209231054	ENSOART00000028033	2	4884	MSTRG.16416	ENSOARG00000026055	NA	NA	NA	NA	NA	NA	0.268473	0.03333	0.230263	0.025827	0.148335	0.018411	0.477496	0.061526	0.296047	0.038131	0.317281	0.040005
36826	0	known	NA	NA	chr3	+	209223926	209231054	ENSOART00000028034	2	4937	MSTRG.16416	ENSOARG00000026055	NA	NA	NA	NA	NA	NA	0.0001	0.0001	0.0001	0.0001	0.0001	0.0001	0.0001	0.0001	0.0001	0.0001	0.0001	0.0001
36928	0	known	NA	NA	chr3	+	212520516	212568418	ENSOART00000028035	2	5267	MSTRG.16466	ENSOARG00000026056	NA	NA	NA	NA	NA	NA	1.0243	0.127165	1.4406	0.161581	1.81231	0.224935	2.53271	0.326345	0.458556	0.059062	0.834944	0.105275
37193	0	known	NA	NA	chr3	-	216901260	216903932	ENSOART00000028036	2	2550	MSTRG.16588	ENSOARG00000026057	NA	NA	NA	NA	NA	NA	9.11099	1.13112	4.6864	0.525637	2.11329	0.262292	5.09886	0.657	3.40502	0.438563	1.46604	0.184848
37195	0	known	NA	NA	chr3	-	216911013	216913954	ENSOART00000028037	3	1768	MSTRG.16589	ENSOARG00000026058	NA	NA	NA	NA	NA	NA	9.68839	1.2028	3.35903	0.376756	4.41737	0.548264	6.35335	0.818643	6.13007	0.789548	2.60584	0.328562
37222	0	known	NA	NA	chr3	+	217351704	217356106	ENSOART00000028038	2	4250	ENSOARG00000026059	ENSOARG00000026059	NA	NA	NA	NA	NA	NA	0.132706	0.016475	0.0001	0.0001	0.066353	0.008235	0.0001	0.0001	0.0001	0.0001	0.331765	0.041831
37271	0	known	NA	NA	chr3	-	219082398	219202054	ENSOART00000028039	2	688	MSTRG.16619	ENSOARG00000026060	NA	NA	NA	NA	NA	NA	0.0001	0.0001	0.0001	0.0001	0.0001	0.0001	0.0001	0.0001	0.0001	0.0001	0.0001	0.0001
37273	0	known	NA	NA	chr3	-	219235405	219245989	ENSOART00000028040	2	4588	ENSOARG00000026061	ENSOARG00000026061	NA	NA	NA	NA	NA	NA	0.0001	0.0001	0.0001	0.0001	0.0001	0.0001	0.0001	0.0001	0.0001	0.0001	0.0001	0.0001
37291	0	known	NA	NA	chr3	+	219874504	219876643	ENSOART00000028041	2	2051	ENSOARG00000026062	ENSOARG00000026062	NA	NA	NA	NA	NA	NA	0.0001	0.0001	0.0001	0.0001	0.0001	0.0001	0.0001	0.0001	0.0001	0.0001	0.0001	0.0001
37296	0	known	NA	NA	chr3	+	220210402	220211969	ENSOART00000028042	2	1390	MSTRG.16630	ENSOARG00000026063	NA	NA	NA	NA	NA	NA	4.66999	0.579772	6.64121	0.744894	4.06793	0.504892	6.61137	0.85189	5.29177	0.681574	2.3259	0.293264
37301	0	known	NA	NA	chr3	-	220399814	220402100	ENSOART00000028043	2	1575	MSTRG.16635	ENSOARG00000026064	NA	NA	NA	NA	NA	NA	0.0001	0.0001	0.0001	0.0001	0.016791	0.002084	0.0001	0.0001	0.0001	0.0001	0.0001	0.0001
37304	0	known	NA	NA	chr3	+	220483506	220523669	ENSOART00000028044	12	4634	MSTRG.16637	ENSOARG00000026065	NA	NA	NA	NA	NA	NA	0.0001	0.0001	0.0001	0.0001	0.0001	0.0001	0.0001	0.0001	0.0001	0.0001	0.0001	0.0001
37305	0	known	NA	NA	chr3	+	220484624	220523669	ENSOART00000028045	11	4721	MSTRG.16637	ENSOARG00000026065	NA	NA	NA	NA	NA	NA	0.0001	0.0001	0.0001	0.0001	0.0001	0.0001	0.0001	0.0001	0.0001	0.0001	0.0001	0.0001
37306	0	known	NA	NA	chr3	+	220484624	220523669	ENSOART00000028046	12	2443	MSTRG.16637	ENSOARG00000026065	NA	NA	NA	NA	NA	NA	0.0001	0.0001	0.0001	0.0001	0.0001	0.0001	0.0001	0.0001	0.0001	0.0001	0.0001	0.0001
37309	0	known	NA	NA	chr3	+	220536741	220562808	ENSOART00000028047	3	1559	MSTRG.16639	ENSOARG00000026066	NA	NA	NA	NA	NA	NA	0.635094	0.078846	3.62495	0.406583	3.32624	0.412836	6.41477	0.826558	4.28634	0.552076	4.46074	0.562438
37307	0	known	NA	NA	chr3	-	220536741	220543882	ENSOART00000028048	3	5729	MSTRG.16638	ENSOARG00000026067	NA	NA	NA	NA	NA	NA	0.0001	0.0001	0.0001	0.0001	0.0001	0.0001	0.0001	0.0001	0.0001	0.0001	0.0001	0.0001
37332	0	known	NA	NA	chr3	+	220872828	220966136	ENSOART00000028049	2	2530	ENSOARG00000026068	ENSOARG00000026068	NA	NA	NA	NA	NA	NA	0.804583	0.099888	0.278261	0.03121	0.216753	0.026902	0.763636	0.098396	1.18117	0.152134	0.558103	0.070369
37334	0	known	NA	NA	chr3	+	221045172	221191145	ENSOART00000028050	3	5107	MSTRG.16648	ENSOARG00000026069	NA	NA	NA	NA	NA	NA	2.22719	0.276502	1.29679	0.145451	1.94379	0.241254	1.5162	0.195366	2.05443	0.264609	1.11091	0.14007
37343	0	known	NA	NA	chr3	+	221410412	221415736	ENSOART00000028051	2	1949	MSTRG.16654	ENSOARG00000026070	NA	NA	NA	NA	NA	NA	0.274622	0.034094	3.07038	0.344381	1.38438	0.171823	0.44323	0.057111	1.68907	0.217551	0.578758	0.072974
37345	0	known	NA	NA	chr3	+	221752116	221755650	ENSOART00000028052	2	3214	ENSOARG00000026071	ENSOARG00000026071	NA	NA	NA	NA	NA	NA	0.0001	0.0001	0.0001	0.0001	0.0001	0.0001	0.0001	0.0001	0.0001	0.0001	0.0001	0.0001
37346	0	known	NA	NA	chr3	+	222356388	222364947	ENSOART00000028053	2	5076	ENSOARG00000026072	ENSOARG00000026072	NA	NA	NA	NA	NA	NA	0.0001	0.0001	0.0001	0.0001	0.0001	0.0001	0.0001	0.0001	0.0001	0.0001	0.0001	0.0001
37348	0	known	NA	NA	chr3	-	222692015	222695628	ENSOART00000028054	2	3431	ENSOARG00000026073	ENSOARG00000026073	NA	NA	NA	NA	NA	NA	0.0001	0.0001	0.0001	0.0001	0.0001	0.0001	0.277179	0.035715	0.0001	0.0001	0.0001	0.0001
37349	0	known	NA	NA	chr3	-	222756657	222759249	ENSOART00000028055	2	2494	ENSOARG00000026074	ENSOARG00000026074	NA	NA	NA	NA	NA	NA	0.0001	0.0001	0.0001	0.0001	0.0001	0.0001	0.0001	0.0001	0.0001	0.0001	0.0001	0.0001
37350	0	known	NA	NA	chr3	+	222839347	222841004	ENSOART00000028056	2	1329	ENSOARG00000026075	ENSOARG00000026075	NA	NA	NA	NA	NA	NA	0.0001	0.0001	0.0001	0.0001	0.0001	0.0001	0.0001	0.0001	0.0001	0.0001	0.0001	0.0001
37351	0	known	NA	NA	chr3	-	222868855	222870301	ENSOART00000028057	2	1343	ENSOARG00000026076	ENSOARG00000026076	NA	NA	NA	NA	NA	NA	0.0001	0.0001	0.0001	0.0001	0.0001	0.0001	0.0001	0.0001	0.0001	0.0001	0.0001	0.0001
37352	0	known	NA	NA	chr3	-	222868855	222870301	ENSOART00000028058	3	1250	ENSOARG00000026076	ENSOARG00000026076	NA	NA	NA	NA	NA	NA	0.0001	0.0001	0.0001	0.0001	0.0001	0.0001	0.0001	0.0001	0.0001	0.0001	0.0001	0.0001
37353	0	known	NA	NA	chr3	-	222869303	222870301	ENSOART00000028059	3	803	ENSOARG00000026076	ENSOARG00000026076	NA	NA	NA	NA	NA	NA	0.0001	0.0001	0.0001	0.0001	0.0001	0.0001	0.0001	0.0001	0.0001	0.0001	0.0001	0.0001
37354	0	known	NA	NA	chr3	+	222887936	222889599	ENSOART00000028060	2	1424	ENSOARG00000026077	ENSOARG00000026077	NA	NA	NA	NA	NA	NA	0.0001	0.0001	0.0001	0.0001	0.0001	0.0001	0.0001	0.0001	0.0001	0.0001	0.0001	0.0001
37355	0	known	NA	NA	chr3	+	222964522	222966144	ENSOART00000028061	2	1573	ENSOARG00000026078	ENSOARG00000026078	NA	NA	NA	NA	NA	NA	0.0001	0.0001	0.0001	0.0001	0.0001	0.0001	0.0001	0.0001	0.0001	0.0001	0.0001	0.0001
37360	0	known	NA	NA	chr3	+	223472789	223475856	ENSOART00000028062	2	2819	MSTRG.16662	ENSOARG00000026079	NA	NA	NA	NA	NA	NA	4.28656	0.53217	3.35776	0.376614	4.75628	0.590327	3.19902	0.412201	3.97735	0.512279	1.65655	0.208869
37365	0	known	NA	NA	chr3	-	223569080	223570263	ENSOART00000028063	2	1079	MSTRG.16667	ENSOARG00000026080	NA	NA	NA	NA	NA	NA	0.390176	0.04844	0.0001	0.0001	0.0001	0.0001	0.130677	0.016838	0.0001	0.0001	0.0001	0.0001
37366	0	known	NA	NA	chr3	+	223573985	223579907	ENSOART00000028064	2	2665	MSTRG.16668	ENSOARG00000026081	NA	NA	NA	NA	NA	NA	0.211632	0.026274	0.105441	0.011827	0.0001	0.0001	0.0001	0.0001	0.219016	0.028209	0.0001	0.0001
37372	0	known	NA	NA	chr3	+	223678314	223873132	ENSOART00000028065	3	1240	MSTRG.16671	ENSOARG00000026082	NA	NA	NA	NA	NA	NA	3.37704	0.419254	3.79446	0.425595	5.06018	0.628046	4.35218	0.560788	3.68917	0.475162	3.39891	0.428556
37393	0	known	NA	NA	chr3	+	223872166	223873132	ENSOART00000028066	2	759	MSTRG.16671	ENSOARG00000026082	NA	NA	NA	NA	NA	NA	0.0001	0.0001	0.0001	0.0001	0.0001	0.0001	0.0001	0.0001	0.0001	0.0001	0.0001	0.0001
37375	0	known	NA	NA	chr3	-	223791999	223793165	ENSOART00000028067	2	1059	MSTRG.16674	ENSOARG00000026083	NA	NA	NA	NA	NA	NA	0.0001	0.0001	0.0001	0.0001	0.0001	0.0001	0.0001	0.0001	0.715248	0.092123	0.0001	0.0001
37377	0	known	NA	NA	chr3	-	223796392	223802814	ENSOART00000028068	2	1930	MSTRG.16676	ENSOARG00000026084	NA	NA	NA	NA	NA	NA	0.102445	0.012718	0.53175	0.059642	0.0001	0.0001	0.039628	0.005106	0.632923	0.08152	0.092726	0.011691
37384	0	known	NA	NA	chr3	+	223831336	223885365	ENSOART00000028069	2	2791	MSTRG.16680	ENSOARG00000026085	NA	NA	NA	NA	NA	NA	4.15378	0.515685	2.15286	0.24147	2.74654	0.340887	4.26157	0.549113	3.04947	0.392769	1.10106	0.138828
37394	0	known	NA	NA	chr3	-	223873910	223877790	ENSOART00000028070	2	2005	MSTRG.16684	ENSOARG00000026086	NA	NA	NA	NA	NA	NA	3.27517	0.406608	3.06189	0.343429	5.8303	0.723629	2.4952	0.321512	4.19228	0.539962	1.4603	0.184124
37399	0	known	NA	NA	chr3	+	223888905	223903339	ENSOART00000028071	2	1543	MSTRG.16686	ENSOARG00000026087	NA	NA	NA	NA	NA	NA	1.15762	0.143716	2.07064	0.232248	1.31367	0.163047	1.16721	0.150397	0.456902	0.058849	0.365522	0.046087
37401	0	known	NA	NA	chr3	+	223902470	223906170	ENSOART00000028072	2	2308	MSTRG.16686	ENSOARG00000026087	NA	NA	NA	NA	NA	NA	2.11669	0.262783	0.907279	0.101763	0.244367	0.03033	0.667244	0.085976	2.17686	0.280377	1.07722	0.135823
26462	0	known	NA	NA	chr21	+	637865	671799	ENSOART00000028073	2	1470	ENSOARG00000026088	ENSOARG00000026088	NA	NA	NA	NA	NA	NA	0.0001	0.0001	0.0001	0.0001	0.0001	0.0001	0.0001	0.0001	0.0001	0.0001	0.0001	0.0001
26476	0	known	NA	NA	chr21	+	2460842	2468934	ENSOART00000028074	2	2072	ENSOARG00000026089	ENSOARG00000026089	NA	NA	NA	NA	NA	NA	0.0001	0.0001	0.0001	0.0001	0.0001	0.0001	0.0001	0.0001	0.0001	0.0001	0.0001	0.0001
26516	0	known	NA	NA	chr21	+	6805482	6809351	ENSOART00000028075	2	1322	MSTRG.11764	ENSOARG00000026090	NA	NA	NA	NA	NA	NA	4.39265	0.54534	3.09217	0.346825	7.86622	0.976318	11.563	1.48992	7.09334	0.913615	4.02068	0.506953
26593	0	known	NA	NA	chr21	-	14439803	14441851	ENSOART00000028076	2	1239	ENSOARG00000026091	ENSOARG00000026091	NA	NA	NA	NA	NA	NA	0.0001	0.0001	0.0001	0.0001	0.0001	0.0001	0.227603	0.029327	0.0001	0.0001	0.0001	0.0001
26651	0	known	NA	NA	chr21	+	18688324	18693066	ENSOART00000028077	2	1577	ENSOARG00000026092	ENSOARG00000026092	NA	NA	NA	NA	NA	NA	0.0001	0.0001	0.0001	0.0001	0.0001	0.0001	0.0001	0.0001	0.0001	0.0001	0.0001	0.0001
26659	0	known	NA	NA	chr21	-	20194654	20198310	ENSOART00000028078	2	564	ENSOARG00000026093	ENSOARG00000026093	NA	NA	NA	NA	NA	NA	0.0001	0.0001	0.0001	0.0001	0.0001	0.0001	0.0001	0.0001	0.0001	0.0001	0.0001	0.0001
26660	0	known	NA	NA	chr21	-	21138059	21139152	ENSOART00000028079	2	941	ENSOARG00000026094	ENSOARG00000026094	NA	NA	NA	NA	NA	NA	0.0001	0.0001	0.0001	0.0001	0.0001	0.0001	0.0001	0.0001	0.0001	0.0001	0.0001	0.0001
26662	0	known	NA	NA	chr21	+	21341285	21345244	ENSOART00000028080	3	216	ENSOARG00000026095	ENSOARG00000026095	NA	NA	NA	NA	NA	NA	0.0001	0.0001	0.0001	0.0001	0.0001	0.0001	0.0001	0.0001	0.0001	0.0001	0.0001	0.0001
26666	0	known	NA	NA	chr21	+	21671652	21685967	ENSOART00000028081	2	396	ENSOARG00000026096	ENSOARG00000026096	NA	NA	NA	NA	NA	NA	0.0001	0.0001	0.0001	0.0001	0.0001	0.0001	0.0001	0.0001	0.0001	0.0001	0.0001	0.0001
26762	0	known	NA	NA	chr21	-	26487237	26491252	ENSOART00000028082	2	256	ENSOARG00000026097	ENSOARG00000026097	NA	NA	NA	NA	NA	NA	0.0001	0.0001	0.0001	0.0001	0.0001	0.0001	0.0001	0.0001	0.0001	0.0001	0.0001	0.0001
26771	0	known	NA	NA	chr21	-	26708326	26743611	ENSOART00000028083	2	204	ENSOARG00000026098	ENSOARG00000026098	NA	NA	NA	NA	NA	NA	0.0001	0.0001	0.0001	0.0001	0.0001	0.0001	0.0001	0.0001	0.0001	0.0001	0.0001	0.0001
26783	0	known	NA	NA	chr21	+	27062545	27064445	ENSOART00000028084	2	1273	ENSOARG00000026099	ENSOARG00000026099	NA	NA	NA	NA	NA	NA	0.0001	0.0001	0.0001	0.0001	0.0001	0.0001	0.0001	0.0001	0.0001	0.0001	0.0001	0.0001
26860	0	known	NA	NA	chr21	-	30140521	30206324	ENSOART00000028085	2	1341	ENSOARG00000026100	ENSOARG00000026100	NA	NA	NA	NA	NA	NA	0.0001	0.0001	0.0001	0.0001	0.0001	0.0001	0.0001	0.0001	0.0001	0.0001	0.0001	0.0001
26879	0	known	NA	NA	chr21	-	31837176	31842900	ENSOART00000028086	2	5346	ENSOARG00000026101	ENSOARG00000026101	NA	NA	NA	NA	NA	NA	0.0001	0.0001	0.0001	0.0001	0.0001	0.0001	0.0001	0.0001	0.0001	0.0001	0.0001	0.0001
26885	0	known	NA	NA	chr21	-	32330204	32378008	ENSOART00000028087	2	4040	ENSOARG00000026102	ENSOARG00000026102	NA	NA	NA	NA	NA	NA	0.0001	0.0001	0.0001	0.0001	0.0001	0.0001	0.0001	0.0001	0.279208	0.035962	0.139109	0.01754
26896	0	known	NA	NA	chr21	-	34851191	34895950	ENSOART00000028088	2	992	ENSOARG00000026103	ENSOARG00000026103	NA	NA	NA	NA	NA	NA	0.0001	0.0001	0.0001	0.0001	0.0001	0.0001	0.0001	0.0001	0.0001	0.0001	0.0001	0.0001
26897	0	known	NA	NA	chr21	-	34858711	34895950	ENSOART00000028089	2	3041	ENSOARG00000026103	ENSOARG00000026103	NA	NA	NA	NA	NA	NA	0.0001	0.0001	0.0001	0.0001	0.0001	0.0001	0.0001	0.0001	0.0001	0.0001	0.0001	0.0001
26898	0	known	NA	NA	chr21	-	34904786	34929211	ENSOART00000028090	2	1788	ENSOARG00000026104	ENSOARG00000026104	NA	NA	NA	NA	NA	NA	0.0001	0.0001	0.0001	0.0001	0.0001	0.0001	0.0001	0.0001	0.0001	0.0001	0.0001	0.0001
26970	0	known	NA	NA	chr21	+	37496927	37502259	ENSOART00000028091	3	5125	ENSOARG00000026105	ENSOARG00000026105	NA	NA	NA	NA	NA	NA	0.0001	0.0001	0.0001	0.0001	0.0001	0.0001	0.0001	0.0001	0.0001	0.0001	0.0001	0.0001
26988	0	known	NA	NA	chr21	+	38212220	38235040	ENSOART00000028092	2	2123	ENSOARG00000026106	ENSOARG00000026106	NA	NA	NA	NA	NA	NA	0.0001	0.0001	0.0001	0.0001	0.0001	0.0001	0.0001	0.0001	0.0001	0.0001	0.0001	0.0001
26994	0	known	NA	NA	chr21	-	38470701	38570948	ENSOART00000028093	2	1426	ENSOARG00000026107	ENSOARG00000026107	NA	NA	NA	NA	NA	NA	0.0001	0.0001	0.0001	0.0001	0.0001	0.0001	0.0001	0.0001	0.0001	0.0001	0.0001	0.0001
27046	0	known	NA	NA	chr21	+	39812949	39818028	ENSOART00000028094	2	3449	MSTRG.11965	ENSOARG00000026108	NA	NA	NA	NA	NA	NA	1.23193	0.152942	1.27544	0.143057	0.980284	0.121668	1.65845	0.213695	2.16411	0.278736	1.4726	0.185675
27057	0	known	NA	NA	chr21	+	40066232	40080034	ENSOART00000028095	2	794	ENSOARG00000026109	ENSOARG00000026109	NA	NA	NA	NA	NA	NA	0.0001	0.0001	0.0001	0.0001	0.0001	0.0001	0.0001	0.0001	0.0001	0.0001	0.0001	0.0001
27173	0	known	NA	NA	chr21	+	40296816	40409943	ENSOART00000028096	2	1259	MSTRG.12013	ENSOARG00000026110	NA	NA	NA	NA	NA	NA	15.322	1.9022	11.0741	1.2421	13.0683	1.62198	10.9028	1.40485	11.6203	1.49669	14.748	1.85952
27281	0	known	NA	NA	chr21	+	41582152	41586158	ENSOART00000028097	2	3515	ENSOARG00000026111	ENSOARG00000026111	NA	NA	NA	NA	NA	NA	0.0001	0.0001	0.0001	0.0001	0.0001	0.0001	0.0001	0.0001	0.0001	0.0001	0.0001	0.0001
27290	0	known	NA	NA	chr21	+	41633711	41670040	ENSOART00000028098	2	3400	MSTRG.12030	ENSOARG00000026112	NA	NA	NA	NA	NA	NA	8.03216	0.997179	10.7367	1.20426	8.037	0.997515	10.238	1.31919	9.41035	1.21204	5.27737	0.665404
27300	0	known	NA	NA	chr21	-	41797305	41809180	ENSOART00000028099	4	2045	MSTRG.12038	ENSOARG00000026113	NA	NA	NA	NA	NA	NA	1.1489	0.142634	4.50672	0.505484	1.22051	0.151484	2.8892	0.37228	5.47491	0.705163	4.38887	0.553377
27332	0	known	NA	NA	chr21	-	42055538	42058123	ENSOART00000028100	2	2469	ENSOARG00000026114	ENSOARG00000026114	NA	NA	NA	NA	NA	NA	0.0001	0.0001	0.0001	0.0001	0.0001	0.0001	0.0001	0.0001	0.0001	0.0001	0.0001	0.0001
27342	0	known	NA	NA	chr21	+	42314105	42314914	ENSOART00000028101	2	732	MSTRG.12059	ENSOARG00000026115	NA	NA	NA	NA	NA	NA	0.0001	0.0001	0.0001	0.0001	0.0001	0.0001	0.0001	0.0001	0.0001	0.0001	0.0001	0.0001
27352	0	known	NA	NA	chr21	+	42373106	42445336	ENSOART00000028102	3	2117	MSTRG.12069	ENSOARG00000026116	NA	NA	NA	NA	NA	NA	0.725256	0.090039	1.44874	0.162494	0.527412	0.06546	0.998975	0.12872	1.03744	0.133621	0.504836	0.063653
27395	0	known	NA	NA	chr21	-	42754652	42764552	ENSOART00000028103	2	1311	MSTRG.12089	ENSOARG00000026117	NA	NA	NA	NA	NA	NA	0.0001	0.0001	0.0001	0.0001	0.0001	0.0001	0.0001	0.0001	0.0001	0.0001	0.0001	0.0001
27457	0	known	NA	NA	chr21	-	43215825	43232397	ENSOART00000028104	7	2825	MSTRG.12111	ENSOARG00000026118	NA	NA	NA	NA	NA	NA	0.0001	0.0001	0.0001	0.0001	0.0001	0.0001	0.0001	0.0001	0.0001	0.0001	0.0001	0.0001
27458	0	known	NA	NA	chr21	-	43226163	43274345	ENSOART00000028105	2	3954	MSTRG.12111	ENSOARG00000026118	NA	NA	NA	NA	NA	NA	0.413594	0.051347	0.100411	0.011262	0.955205	0.118556	1.01275	0.130495	0.57453	0.073999	0.478647	0.060351
27460	0	known	NA	NA	chr21	+	43263433	43268197	ENSOART00000028106	2	4336	MSTRG.12113	ENSOARG00000026119	NA	NA	NA	NA	NA	NA	0.0001	0.0001	0.195111	0.021884	0.0001	0.0001	0.376845	0.048557	0.325185	0.041884	0.125	0.015761
27514	0	known	NA	NA	chr21	+	43684593	43705027	ENSOART00000028107	4	4825	MSTRG.12139	ENSOARG00000026120	NA	NA	NA	NA	NA	NA	0.244365	0.030338	0.934158	0.104777	0.970718	0.120481	1.47612	0.190202	1.72512	0.222194	2.3325	0.294097
27574	0	known	NA	NA	chr21	-	44569610	44571902	ENSOART00000028108	2	826	ENSOARG00000026121	ENSOARG00000026121	NA	NA	NA	NA	NA	NA	1.48111	0.183878	1.52026	0.170516	1.02421	0.12712	3.78783	0.488071	3.71307	0.47824	1.88875	0.238146
27655	0	known	NA	NA	chr21	+	46172172	46174864	ENSOART00000028109	2	1867	ENSOARG00000026122	ENSOARG00000026122	NA	NA	NA	NA	NA	NA	0.906267	0.112512	0.0001	0.0001	0.0001	0.0001	0.0001	0.0001	0.0001	0.0001	0.0001	0.0001
27658	0	known	NA	NA	chr21	+	46186282	46187625	ENSOART00000028110	2	1243	MSTRG.12197	ENSOARG00000026123	NA	NA	NA	NA	NA	NA	0.0001	0.0001	0.0001	0.0001	0.0001	0.0001	0.0001	0.0001	0.0001	0.0001	0.0001	0.0001
27693	0	known	NA	NA	chr21	-	47814469	47820009	ENSOART00000028111	2	4147	MSTRG.12209	ENSOARG00000026124	NA	NA	NA	NA	NA	NA	2.74415	0.340682	3.93494	0.441352	2.77209	0.344059	3.05804	0.394036	2.55522	0.32911	1.55153	0.195627
27714	0	known	NA	NA	chr21	-	48386608	48418330	ENSOART00000028112	2	5702	MSTRG.12221	ENSOARG00000026125	NA	NA	NA	NA	NA	NA	0.0001	0.0001	0.0001	0.0001	0.0001	0.0001	0.0001	0.0001	0.0001	0.0001	0.0001	0.0001
27716	0	known	NA	NA	chr21	-	48407832	48410876	ENSOART00000028113	2	2359	MSTRG.12223	ENSOARG00000026126	NA	NA	NA	NA	NA	NA	0.0001	0.0001	0.0001	0.0001	0.119542	0.014837	0.0001	0.0001	0.0001	0.0001	0.0001	0.0001
27720	0	known	NA	NA	chr21	+	48423941	48582497	ENSOART00000028114	2	494	MSTRG.12228	ENSOARG00000026127	NA	NA	NA	NA	NA	NA	0.0001	0.0001	0.0001	0.0001	0.0001	0.0001	0.0001	0.0001	0.0001	0.0001	0.0001	0.0001
27728	0	known	NA	NA	chr21	+	48432430	48562231	ENSOART00000028115	2	645	MSTRG.12230	ENSOARG00000026128	NA	NA	NA	NA	NA	NA	17.7912	2.20875	13.0387	1.46245	9.21708	1.14398	25.4312	3.27687	14.1422	1.8215	16.6944	2.10493
27731	0	known	NA	NA	chr21	+	48487893	48508977	ENSOART00000028116	2	3490	MSTRG.12232	ENSOARG00000026129	NA	NA	NA	NA	NA	NA	0.621565	0.077166	0.676747	0.075906	0.229907	0.028535	0.911076	0.117394	0.770201	0.099201	0.422218	0.053236
27732	0	known	NA	NA	chr21	-	48537987	48545859	ENSOART00000028117	2	4205	MSTRG.12233	ENSOARG00000026130	NA	NA	NA	NA	NA	NA	0.0001	0.0001	0.0001	0.0001	0.0001	0.0001	0.0001	0.0001	0.0001	0.0001	0.0001	0.0001
27733	0	known	NA	NA	chr21	+	48606992	48608548	ENSOART00000028118	3	534	MSTRG.12225	ENSOARG00000026131	NA	NA	NA	NA	NA	NA	19.5998	2.43328	14.9418	1.67591	14.9766	1.85882	57.094	7.3567	387.029	49.849	324.367	40.8982
27758	0	known	NA	NA	chr21	+	48715451	48729793	ENSOART00000028119	2	3314	ENSOARG00000026132	ENSOARG00000026132	NA	NA	NA	NA	NA	NA	7.70113	0.956083	7.13307	0.800062	5.01992	0.623048	5.99336	0.772259	6.62553	0.853362	6.8956	0.869441
27765	0	known	NA	NA	chr21	-	48777727	48878909	ENSOART00000028120	2	2283	MSTRG.12242	ENSOARG00000026133	NA	NA	NA	NA	NA	NA	5.90845	0.733525	5.97854	0.670567	2.79238	0.346577	6.89057	0.887866	9.16426	1.18035	6.98896	0.881213
27764	0	known	NA	NA	chr21	-	48777727	48870217	ENSOART00000028121	2	1469	MSTRG.12242	ENSOARG00000026133	NA	NA	NA	NA	NA	NA	0.237704	0.029511	0.142169	0.015946	1.03181	0.128064	0.557933	0.071891	0.625737	0.080594	0.375629	0.047362
27774	0	known	NA	NA	chr21	+	48858052	48860366	ENSOART00000028122	2	2080	MSTRG.12248	ENSOARG00000026134	NA	NA	NA	NA	NA	NA	0.0001	0.0001	0.0001	0.0001	0.0001	0.0001	0.0001	0.0001	0.0001	0.0001	0.0001	0.0001
27775	0	known	NA	NA	chr21	-	48872155	49009414	ENSOART00000028123	4	1258	MSTRG.12249	ENSOARG00000026135	NA	NA	NA	NA	NA	NA	37.8605	4.70033	36.6055	4.10577	28.8894	3.58561	34.053	4.38781	39.3478	5.06796	46.7368	5.89288
27789	0	known	NA	NA	chr21	-	49013422	49014817	ENSOART00000028124	2	1184	ENSOARG00000026136	ENSOARG00000026136	NA	NA	NA	NA	NA	NA	0.0001	0.0001	0.912671	0.102367	0.0001	0.0001	0.0001	0.0001	0.0001	0.0001	0.0001	0.0001
27795	0	known	NA	NA	chr21	-	49145258	49150695	ENSOART00000028125	2	5089	ENSOARG00000026137	ENSOARG00000026137	NA	NA	NA	NA	NA	NA	0.966595	0.120001	0.747907	0.083887	0.276479	0.034315	1.07788	0.138888	0.580468	0.074764	0.339016	0.042745
27807	0	known	NA	NA	chr21	-	49239350	49334414	ENSOART00000028126	2	627	MSTRG.12262	ENSOARG00000026138	NA	NA	NA	NA	NA	NA	0.0001	0.0001	0.99178	0.11124	0.0001	0.0001	0.0001	0.0001	0.0001	0.0001	0.0001	0.0001
27839	0	known	NA	NA	chr21	+	49449861	49504201	ENSOART00000028127	2	949	MSTRG.12298	ENSOARG00000026139	NA	NA	NA	NA	NA	NA	0.0001	0.0001	0.347252	0.038949	0.0001	0.0001	0.297155	0.038289	0.0001	0.0001	0.0001	0.0001
27860	0	known	NA	NA	chr21	+	49653729	49657052	ENSOART00000028128	2	3114	MSTRG.12314	ENSOARG00000026140	NA	NA	NA	NA	NA	NA	0.097878	0.012151	0.0001	0.0001	0.0001	0.0001	0.0001	0.0001	0.0001	0.0001	0.0001	0.0001
27887	0	known	NA	NA	chr21	+	49991314	49994063	ENSOART00000028129	2	2560	ENSOARG00000026141	ENSOARG00000026141	NA	NA	NA	NA	NA	NA	0.0001	0.0001	0.0001	0.0001	0.0001	0.0001	0.0001	0.0001	0.0001	0.0001	0.0001	0.0001
27890	0	known	NA	NA	chr21	+	50052077	50058865	ENSOART00000028130	4	1308	ENSOARG00000026142	ENSOARG00000026142	NA	NA	NA	NA	NA	NA	0.0001	0.0001	0.0001	0.0001	0.0001	0.0001	0.0001	0.0001	0.0001	0.0001	0.0001	0.0001
27891	0	known	NA	NA	chr21	+	50055220	50057086	ENSOART00000028131	2	1060	ENSOARG00000026142	ENSOARG00000026142	NA	NA	NA	NA	NA	NA	0.0001	0.0001	0.0001	0.0001	0.0001	0.0001	0.0001	0.0001	0.0001	0.0001	0.0001	0.0001
28865	0	known	NA	NA	chr23	-	330330	331108	ENSOART00000028132	2	647	ENSOARG00000026143	ENSOARG00000026143	NA	NA	NA	NA	NA	NA	0.0001	0.0001	0.0001	0.0001	1.00539	0.124784	0.757342	0.097585	0.0001	0.0001	0.0001	0.0001
28886	0	known	NA	NA	chr23	+	657340	807916	ENSOART00000028133	2	3238	MSTRG.12785	ENSOARG00000026144	NA	NA	NA	NA	NA	NA	11.5892	1.43877	7.98941	0.896112	2.83431	0.35178	12.0168	1.54839	3.65339	0.470553	6.00051	0.756582
28902	0	known	NA	NA	chr23	+	1028622	1062903	ENSOART00000028134	3	1313	ENSOARG00000026145	ENSOARG00000026145	NA	NA	NA	NA	NA	NA	0.0001	0.0001	0.0001	0.0001	0.0001	0.0001	0.0001	0.0001	0.0001	0.0001	0.0001	0.0001
28903	0	known	NA	NA	chr23	+	1038019	1063105	ENSOART00000028135	4	820	ENSOARG00000026145	ENSOARG00000026145	NA	NA	NA	NA	NA	NA	0.0001	0.0001	0.0001	0.0001	0.0001	0.0001	0.0001	0.0001	0.0001	0.0001	0.0001	0.0001
28906	0	known	NA	NA	chr23	-	1595498	1603586	ENSOART00000028136	2	2618	ENSOARG00000026146	ENSOARG00000026146	NA	NA	NA	NA	NA	NA	0.0001	0.0001	0.0001	0.0001	0.0001	0.0001	0.0001	0.0001	0.0001	0.0001	0.0001	0.0001
28907	0	known	NA	NA	chr23	+	1761319	1764103	ENSOART00000028137	2	2498	ENSOARG00000026147	ENSOARG00000026147	NA	NA	NA	NA	NA	NA	0.0001	0.0001	0.0001	0.0001	0.0001	0.0001	0.0001	0.0001	0.0001	0.0001	0.0001	0.0001
28908	0	known	NA	NA	chr23	+	1761319	1764103	ENSOART00000028138	4	1724	ENSOARG00000026147	ENSOARG00000026147	NA	NA	NA	NA	NA	NA	0.0001	0.0001	0.0001	0.0001	0.0001	0.0001	0.0001	0.0001	0.0001	0.0001	0.0001	0.0001
28909	0	known	NA	NA	chr23	-	1878043	1884340	ENSOART00000028139	2	699	ENSOARG00000026148	ENSOARG00000026148	NA	NA	NA	NA	NA	NA	0.0001	0.0001	0.0001	0.0001	0.0001	0.0001	0.0001	0.0001	0.0001	0.0001	0.0001	0.0001
28910	0	known	NA	NA	chr23	+	1911747	1913890	ENSOART00000028140	2	1975	ENSOARG00000026149	ENSOARG00000026149	NA	NA	NA	NA	NA	NA	0.427342	0.053054	0.0001	0.0001	0.0001	0.0001	0.48962	0.063089	0.210886	0.027162	0.0001	0.0001
28913	0	known	NA	NA	chr23	-	2183649	2368997	ENSOART00000028141	2	526	MSTRG.12794	ENSOARG00000026150	NA	NA	NA	NA	NA	NA	0.78327	0.097242	0.145807	0.016354	0.715333	0.088784	0.0001	0.0001	1.30232	0.167737	1.38629	0.174792
28924	0	known	NA	NA	chr23	-	2435677	2583677	ENSOART00000028142	2	758	MSTRG.12800	ENSOARG00000026151	NA	NA	NA	NA	NA	NA	0.0001	0.0001	0.0001	0.0001	0.0001	0.0001	0.523217	0.067418	0.355514	0.04579	0.184162	0.02322
28931	0	known	NA	NA	chr23	+	3438959	3460788	ENSOART00000028143	2	930	MSTRG.12803	ENSOARG00000026152	NA	NA	NA	NA	NA	NA	21.0503	2.61336	17.5623	1.96983	14.8349	1.84124	17.4502	2.2485	17.1041	2.20299	16.3805	2.06536
28951	0	known	NA	NA	chr23	+	4338352	4472225	ENSOART00000028144	3	1104	ENSOARG00000026153	ENSOARG00000026153	NA	NA	NA	NA	NA	NA	0.0001	0.0001	0.0001	0.0001	0.0001	0.0001	0.0001	0.0001	0.0001	0.0001	0.0001	0.0001
28973	0	known	NA	NA	chr23	+	9564615	9617909	ENSOART00000028145	3	1456	MSTRG.12825	ENSOARG00000026154	NA	NA	NA	NA	NA	NA	0.076681	0.00952	0.126374	0.014174	0.013623	0.001691	0.042832	0.005519	0.137262	0.017679	0.05649	0.007123
28980	0	known	NA	NA	chr23	-	10429732	10431285	ENSOART00000028146	2	1102	ENSOARG00000026155	ENSOARG00000026155	NA	NA	NA	NA	NA	NA	0.0001	0.0001	0.0001	0.0001	0.0001	0.0001	0.0001	0.0001	0.0001	0.0001	0.0001	0.0001
28982	0	known	NA	NA	chr23	+	10636533	10686088	ENSOART00000028147	2	1356	ENSOARG00000026156	ENSOARG00000026156	NA	NA	NA	NA	NA	NA	0.0001	0.0001	0.0001	0.0001	0.0001	0.0001	0.0001	0.0001	0.0001	0.0001	0.0001	0.0001
28987	0	known	NA	NA	chr23	-	12029304	12034682	ENSOART00000028148	2	848	ENSOARG00000026157	ENSOARG00000026157	NA	NA	NA	NA	NA	NA	0.0001	0.0001	0.0001	0.0001	0.0001	0.0001	0.0001	0.0001	0.0001	0.0001	0.0001	0.0001
28988	0	known	NA	NA	chr23	-	12279720	12282090	ENSOART00000028149	2	684	ENSOARG00000026158	ENSOARG00000026158	NA	NA	NA	NA	NA	NA	0.0001	0.0001	0.0001	0.0001	0.0001	0.0001	0.0001	0.0001	0.0001	0.0001	0.0001	0.0001
29001	0	known	NA	NA	chr23	+	14472034	14480987	ENSOART00000028150	2	930	ENSOARG00000026159	ENSOARG00000026159	NA	NA	NA	NA	NA	NA	0.0001	0.0001	0.0001	0.0001	0.0001	0.0001	0.0001	0.0001	0.0001	0.0001	0.0001	0.0001
29002	0	known	NA	NA	chr23	-	14647056	14655139	ENSOART00000028151	2	263	ENSOARG00000026160	ENSOARG00000026160	NA	NA	NA	NA	NA	NA	0.0001	0.0001	0.0001	0.0001	0.0001	0.0001	0.0001	0.0001	0.0001	0.0001	0.0001	0.0001
29003	0	known	NA	NA	chr23	-	15363470	15401305	ENSOART00000028152	2	265	ENSOARG00000026161	ENSOARG00000026161	NA	NA	NA	NA	NA	NA	0.0001	0.0001	0.0001	0.0001	0.0001	0.0001	0.0001	0.0001	0.0001	0.0001	0.0001	0.0001
29004	0	known	NA	NA	chr23	-	15381489	15401305	ENSOART00000028153	2	216	ENSOARG00000026161	ENSOARG00000026161	NA	NA	NA	NA	NA	NA	0.0001	0.0001	0.0001	0.0001	0.0001	0.0001	0.0001	0.0001	0.0001	0.0001	0.0001	0.0001
29008	0	known	NA	NA	chr23	+	15689179	15772052	ENSOART00000028154	2	795	ENSOARG00000026162	ENSOARG00000026162	NA	NA	NA	NA	NA	NA	0.0001	0.0001	0.0001	0.0001	0.0001	0.0001	0.0001	0.0001	0.0001	0.0001	0.0001	0.0001
29009	0	known	NA	NA	chr23	-	15770856	15798978	ENSOART00000028155	2	923	ENSOARG00000026163	ENSOARG00000026163	NA	NA	NA	NA	NA	NA	0.0001	0.0001	0.0001	0.0001	0.0001	0.0001	0.0001	0.0001	0.0001	0.0001	0.0001	0.0001
29011	0	known	NA	NA	chr23	-	16055878	16076797	ENSOART00000028156	2	571	ENSOARG00000026164	ENSOARG00000026164	NA	NA	NA	NA	NA	NA	0.0001	0.0001	0.0001	0.0001	0.0001	0.0001	0.0001	0.0001	0.0001	0.0001	0.0001	0.0001
29012	0	known	NA	NA	chr23	+	16098902	16124257	ENSOART00000028157	2	908	ENSOARG00000026165	ENSOARG00000026165	NA	NA	NA	NA	NA	NA	0.0001	0.0001	0.0001	0.0001	0.0001	0.0001	0.0001	0.0001	0.0001	0.0001	0.0001	0.0001
29015	0	known	NA	NA	chr23	+	16563156	16663037	ENSOART00000028158	2	745	MSTRG.12839	ENSOARG00000026166	NA	NA	NA	NA	NA	NA	0.0001	0.0001	0.0001	0.0001	0.0001	0.0001	0.0001	0.0001	0.0001	0.0001	0.0001	0.0001
29017	0	known	NA	NA	chr23	+	16763373	16923865	ENSOART00000028159	2	1191	ENSOARG00000026167	ENSOARG00000026167	NA	NA	NA	NA	NA	NA	0.188641	0.023419	0.214945	0.024109	0.0001	0.0001	0.0001	0.0001	0.160882	0.020721	0.0001	0.0001
29018	0	known	NA	NA	chr23	+	16798958	16817388	ENSOART00000028160	3	478	ENSOARG00000026168	ENSOARG00000026168	NA	NA	NA	NA	NA	NA	0.0001	0.0001	0.0001	0.0001	0.0001	0.0001	0.0001	0.0001	0.0001	0.0001	0.0001	0.0001
29020	0	known	NA	NA	chr23	-	17179106	17307900	ENSOART00000028161	2	872	ENSOARG00000026169	ENSOARG00000026169	NA	NA	NA	NA	NA	NA	0.635239	0.078864	0.0001	0.0001	0.0001	0.0001	0.0001	0.0001	0.0001	0.0001	0.0001	0.0001
29021	0	known	NA	NA	chr23	-	17246220	17251748	ENSOART00000028162	2	464	ENSOARG00000026170	ENSOARG00000026170	NA	NA	NA	NA	NA	NA	0.0001	0.0001	0.0001	0.0001	0.0001	0.0001	0.0001	0.0001	0.0001	0.0001	0.0001	0.0001
29022	0	known	NA	NA	chr23	+	17449798	17452054	ENSOART00000028163	2	291	ENSOARG00000026171	ENSOARG00000026171	NA	NA	NA	NA	NA	NA	0.0001	0.0001	0.0001	0.0001	0.0001	0.0001	0.0001	0.0001	0.0001	0.0001	0.0001	0.0001
29024	0	known	NA	NA	chr23	-	18214399	18219355	ENSOART00000028164	3	839	ENSOARG00000026172	ENSOARG00000026172	NA	NA	NA	NA	NA	NA	0.0001	0.0001	0.0001	0.0001	0.0001	0.0001	0.0001	0.0001	0.0001	0.0001	0.0001	0.0001
29025	0	known	NA	NA	chr23	-	19371898	19401231	ENSOART00000028165	2	1914	ENSOARG00000026173	ENSOARG00000026173	NA	NA	NA	NA	NA	NA	0.0001	0.0001	0.0001	0.0001	0.0001	0.0001	0.0001	0.0001	0.0001	0.0001	0.0001	0.0001
29099	0	known	NA	NA	chr23	-	23939695	24014820	ENSOART00000028166	3	1620	ENSOARG00000026174	ENSOARG00000026174	NA	NA	NA	NA	NA	NA	0.0001	0.0001	0.0001	0.0001	0.0001	0.0001	0.0001	0.0001	0.0001	0.0001	0.0001	0.0001
29102	0	known	NA	NA	chr23	-	24587605	24633830	ENSOART00000028167	3	1630	ENSOARG00000026175	ENSOARG00000026175	NA	NA	NA	NA	NA	NA	0.0001	0.0001	0.0001	0.0001	0.0001	0.0001	0.0001	0.0001	0.0001	0.0001	0.0001	0.0001
29105	0	known	NA	NA	chr23	-	24834902	24907414	ENSOART00000028168	3	2344	ENSOARG00000026176	ENSOARG00000026176	NA	NA	NA	NA	NA	NA	0.0001	0.0001	0.0001	0.0001	0.0001	0.0001	0.0001	0.0001	0.0001	0.0001	0.0001	0.0001
29132	0	known	NA	NA	chr23	+	26673114	26680529	ENSOART00000028169	2	444	ENSOARG00000026177	ENSOARG00000026177	NA	NA	NA	NA	NA	NA	0.0001	0.0001	0.0001	0.0001	0.0001	0.0001	0.0001	0.0001	0.0001	0.0001	0.0001	0.0001
29136	0	known	NA	NA	chr23	-	27590550	27593995	ENSOART00000028170	2	484	ENSOARG00000026178	ENSOARG00000026178	NA	NA	NA	NA	NA	NA	0.0001	0.0001	0.0001	0.0001	0.0001	0.0001	0.0001	0.0001	0.0001	0.0001	0.0001	0.0001
29138	0	known	NA	NA	chr23	-	28395416	28401183	ENSOART00000028171	2	1264	ENSOARG00000026179	ENSOARG00000026179	NA	NA	NA	NA	NA	NA	0.0001	0.0001	0.0001	0.0001	0.0001	0.0001	0.0001	0.0001	0.0001	0.0001	0.0001	0.0001
29151	0	known	NA	NA	chr23	+	30782707	30785956	ENSOART00000028172	2	2357	ENSOARG00000026180	ENSOARG00000026180	NA	NA	NA	NA	NA	NA	0.0001	0.0001	0.0001	0.0001	0.0001	0.0001	0.0001	0.0001	0.0001	0.0001	0.0001	0.0001
29157	0	known	NA	NA	chr23	-	31075833	31087254	ENSOART00000028173	3	739	ENSOARG00000026181	ENSOARG00000026181	NA	NA	NA	NA	NA	NA	0.0001	0.0001	0.0001	0.0001	0.0001	0.0001	0.0001	0.0001	0.0001	0.0001	0.0001	0.0001
29158	0	known	NA	NA	chr23	+	31436645	31441590	ENSOART00000028174	2	607	ENSOARG00000026182	ENSOARG00000026182	NA	NA	NA	NA	NA	NA	0.0001	0.0001	0.0001	0.0001	0.0001	0.0001	0.0001	0.0001	0.0001	0.0001	0.0001	0.0001
29193	0	known	NA	NA	chr23	-	34677579	34678507	ENSOART00000028175	2	481	ENSOARG00000026183	ENSOARG00000026183	NA	NA	NA	NA	NA	NA	0.0001	0.0001	0.0001	0.0001	0.0001	0.0001	0.0001	0.0001	0.0001	0.0001	0.0001	0.0001
29226	0	known	NA	NA	chr23	-	35787876	35790868	ENSOART00000028176	2	410	MSTRG.12935	ENSOARG00000026184	NA	NA	NA	NA	NA	NA	0.0001	0.0001	0.0001	0.0001	0.0001	0.0001	0.0001	0.0001	0.0001	0.0001	0.0001	0.0001
29238	0	known	NA	NA	chr23	-	36774202	36856293	ENSOART00000028177	3	4294	ENSOARG00000026185	ENSOARG00000026185	NA	NA	NA	NA	NA	NA	0.112599	0.013979	0.043394	0.004867	0.0001	0.0001	0.131346	0.016924	0.116752	0.015038	0.0001	0.0001
29261	0	known	NA	NA	chr23	+	38982603	39139529	ENSOART00000028178	2	3094	ENSOARG00000026186	ENSOARG00000026186	NA	NA	NA	NA	NA	NA	2.2633	0.280985	1.31158	0.14711	1.19928	0.148848	2.02982	0.261547	3.64313	0.469231	1.97595	0.24914
29262	0	known	NA	NA	chr23	+	39017583	39139529	ENSOART00000028179	2	1646	ENSOARG00000026186	ENSOARG00000026186	NA	NA	NA	NA	NA	NA	0.0001	0.0001	0.0001	0.0001	0.0001	0.0001	0.0001	0.0001	0.0001	0.0001	0.0001	0.0001
29265	0	known	NA	NA	chr23	-	39141023	39144510	ENSOART00000028180	2	3371	ENSOARG00000026187	ENSOARG00000026187	NA	NA	NA	NA	NA	NA	0.320973	0.039848	0.0001	0.0001	0.418274	0.051914	0.668644	0.086156	0.376446	0.048486	0.995847	0.125563
29268	0	known	NA	NA	chr23	-	40078040	40079771	ENSOART00000028181	2	1684	ENSOARG00000026188	ENSOARG00000026188	NA	NA	NA	NA	NA	NA	0.0001	0.0001	0.0001	0.0001	0.0001	0.0001	0.0001	0.0001	0.0001	0.0001	0.0001	0.0001
29438	0	known	NA	NA	chr23	-	47034890	47190729	ENSOART00000028182	2	1898	ENSOARG00000026189	ENSOARG00000026189	NA	NA	NA	NA	NA	NA	0.0001	0.0001	0.0001	0.0001	0.47074	0.058426	0.0001	0.0001	0.0001	0.0001	0.0001	0.0001
29440	0	known	NA	NA	chr23	-	47495424	47522319	ENSOART00000028183	2	2038	ENSOARG00000026190	ENSOARG00000026190	NA	NA	NA	NA	NA	NA	0.0001	0.0001	0.0001	0.0001	0.0001	0.0001	0.0001	0.0001	0.0001	0.0001	0.0001	0.0001
29441	0	known	NA	NA	chr23	+	47666578	47826985	ENSOART00000028184	2	3699	MSTRG.13038	ENSOARG00000026191	NA	NA	NA	NA	NA	NA	0.056772	0.007048	0.054023	0.006059	0.0001	0.0001	0.083758	0.010792	0.063748	0.008211	0.07045	0.008883
29445	0	known	NA	NA	chr23	+	47835334	47840373	ENSOART00000028185	2	3251	ENSOARG00000026192	ENSOARG00000026192	NA	NA	NA	NA	NA	NA	0.082744	0.010273	0.0001	0.0001	0.0001	0.0001	0.0001	0.0001	0.0001	0.0001	0.0001	0.0001
29507	0	known	NA	NA	chr23	-	50986125	50999571	ENSOART00000028186	2	536	ENSOARG00000026193	ENSOARG00000026193	NA	NA	NA	NA	NA	NA	0.0001	0.0001	0.0001	0.0001	0.0001	0.0001	0.0001	0.0001	0.0001	0.0001	0.0001	0.0001
29508	0	known	NA	NA	chr23	-	51770838	51776516	ENSOART00000028187	2	3737	ENSOARG00000026194	ENSOARG00000026194	NA	NA	NA	NA	NA	NA	0.0001	0.0001	0.0001	0.0001	0.0001	0.0001	0.0001	0.0001	0.0001	0.0001	0.0001	0.0001
29543	0	known	NA	NA	chr23	+	55302407	55306065	ENSOART00000028188	2	728	ENSOARG00000026195	ENSOARG00000026195	NA	NA	NA	NA	NA	NA	0.0001	0.0001	0.0001	0.0001	0.0001	0.0001	0.0001	0.0001	0.0001	0.0001	0.0001	0.0001
29544	0	known	NA	NA	chr23	+	55352712	55370228	ENSOART00000028189	2	4467	ENSOARG00000026196	ENSOARG00000026196	NA	NA	NA	NA	NA	NA	0.0001	0.0001	0.0001	0.0001	0.0001	0.0001	0.0001	0.0001	0.0001	0.0001	0.0001	0.0001
29545	0	known	NA	NA	chr23	-	55604297	55643496	ENSOART00000028190	3	306	ENSOARG00000026197	ENSOARG00000026197	NA	NA	NA	NA	NA	NA	0.522364	0.064851	0.921357	0.103342	0.0001	0.0001	0.0001	0.0001	0.0001	0.0001	0.0001	0.0001
29546	0	known	NA	NA	chr23	-	55645119	55681920	ENSOART00000028191	2	2001	ENSOARG00000026198	ENSOARG00000026198	NA	NA	NA	NA	NA	NA	0.0001	0.0001	0.0001	0.0001	0.0001	0.0001	0.0001	0.0001	0.0001	0.0001	0.0001	0.0001
29556	0	known	NA	NA	chr23	-	56618556	56639802	ENSOART00000028192	2	1733	ENSOARG00000026199	ENSOARG00000026199	NA	NA	NA	NA	NA	NA	0.0001	0.0001	0.0001	0.0001	0.0001	0.0001	0.0001	0.0001	0.0001	0.0001	0.0001	0.0001
29623	0	known	NA	NA	chr23	+	58662012	58723449	ENSOART00000028193	2	1253	MSTRG.13111	ENSOARG00000026200	NA	NA	NA	NA	NA	NA	0.650173	0.080718	2.89889	0.325146	2.54732	0.316161	1.06235	0.136886	1.95412	0.251689	0.0001	0.0001
29628	0	known	NA	NA	chr23	-	59887188	59895896	ENSOART00000028194	3	1802	ENSOARG00000026201	ENSOARG00000026201	NA	NA	NA	NA	NA	NA	0.0001	0.0001	0.0001	0.0001	0.0001	0.0001	0.0001	0.0001	0.0001	0.0001	0.121393	0.015306
29630	0	known	NA	NA	chr23	+	60467886	60471837	ENSOART00000028195	2	3511	ENSOARG00000026202	ENSOARG00000026202	NA	NA	NA	NA	NA	NA	0.0001	0.0001	0.265375	0.029765	0.0001	0.0001	0.0001	0.0001	0.0001	0.0001	0.0001	0.0001
10008	0	known	NA	NA	chr13	-	65	4424	ENSOART00000028196	2	891	ENSOARG00000026203	ENSOARG00000026203	NA	NA	NA	NA	NA	NA	0.0001	0.0001	0.0001	0.0001	0.0001	0.0001	0.0001	0.0001	0.0001	0.0001	0.0001	0.0001
10022	0	known	NA	NA	chr13	-	1385587	1441368	ENSOART00000028197	3	1499	ENSOARG00000026204	ENSOARG00000026204	NA	NA	NA	NA	NA	NA	0.0001	0.0001	0.0001	0.0001	0.0001	0.0001	0.0001	0.0001	0.0001	0.0001	0.0001	0.0001
10054	0	known	NA	NA	chr13	+	4169903	4172587	ENSOART00000028198	2	1703	ENSOARG00000026205	ENSOARG00000026205	NA	NA	NA	NA	NA	NA	0.0001	0.0001	0.0001	0.0001	0.0001	0.0001	0.0001	0.0001	0.0001	0.0001	0.0001	0.0001
10055	0	known	NA	NA	chr13	+	4287988	4311526	ENSOART00000028199	2	3040	ENSOARG00000026206	ENSOARG00000026206	NA	NA	NA	NA	NA	NA	0.0001	0.0001	0.0001	0.0001	0.0001	0.0001	0.0001	0.0001	0.0001	0.0001	0.0001	0.0001
10105	0	known	NA	NA	chr13	-	10613775	10615031	ENSOART00000028200	2	1104	MSTRG.4451	ENSOARG00000026207	NA	NA	NA	NA	NA	NA	1.96484	0.243932	3.01999	0.338729	4.08561	0.507086	1.50996	0.194562	3.60579	0.464422	0.98913	0.124716
10119	0	known	NA	NA	chr13	-	11094836	11098896	ENSOART00000028201	2	3509	ENSOARG00000026208	ENSOARG00000026208	NA	NA	NA	NA	NA	NA	0.0001	0.0001	0.0001	0.0001	0.0001	0.0001	0.0001	0.0001	0.0001	0.0001	0.0001	0.0001
10232	0	known	NA	NA	chr13	-	18430306	18450118	ENSOART00000028202	3	877	ENSOARG00000026209	ENSOARG00000026209	NA	NA	NA	NA	NA	NA	0.0001	0.0001	0.0001	0.0001	0.0001	0.0001	0.0001	0.0001	0.0001	0.0001	0.0001	0.0001
10254	0	known	NA	NA	chr13	-	20370130	20373691	ENSOART00000028203	4	2933	MSTRG.4520	ENSOARG00000026210	NA	NA	NA	NA	NA	NA	1.27814	0.158679	0.425715	0.047749	0.399027	0.049525	0.61822	0.079659	1.15561	0.148842	0.485472	0.061211
10283	0	known	NA	NA	chr13	-	23017064	23084809	ENSOART00000028204	3	2840	ENSOARG00000026211	ENSOARG00000026211	NA	NA	NA	NA	NA	NA	0.0001	0.0001	0.0001	0.0001	0.0001	0.0001	0.0001	0.0001	0.0001	0.0001	0.0001	0.0001
10299	0	known	NA	NA	chr13	-	24082134	24087572	ENSOART00000028205	2	3361	MSTRG.4542	ENSOARG00000026212	NA	NA	NA	NA	NA	NA	0.645794	0.080174	0.374888	0.042048	0.340515	0.042263	0.96889	0.124844	0.327847	0.042226	0.291282	0.036727
10337	0	known	NA	NA	chr13	-	26249170	26336076	ENSOART00000028206	4	778	ENSOARG00000026213	ENSOARG00000026213	NA	NA	NA	NA	NA	NA	0.0001	0.0001	0.0001	0.0001	0.0001	0.0001	0.0001	0.0001	0.624766	0.080469	0.19771	0.024929
10338	0	known	NA	NA	chr13	-	26294630	26336076	ENSOART00000028207	2	359	ENSOARG00000026213	ENSOARG00000026213	NA	NA	NA	NA	NA	NA	0.0001	0.0001	0.0001	0.0001	0.0001	0.0001	0.0001	0.0001	0.0001	0.0001	0.0001	0.0001
10339	0	known	NA	NA	chr13	-	26321064	26336076	ENSOART00000028208	2	443	ENSOARG00000026213	ENSOARG00000026213	NA	NA	NA	NA	NA	NA	0.0001	0.0001	0.0001	0.0001	0.0001	0.0001	0.0001	0.0001	0.0001	0.0001	0.0001	0.0001
10348	0	known	NA	NA	chr13	+	27138898	27142340	ENSOART00000028209	2	428	ENSOARG00000026214	ENSOARG00000026214	NA	NA	NA	NA	NA	NA	0.0001	0.0001	0.0001	0.0001	0.0001	0.0001	0.0001	0.0001	0.0001	0.0001	0.0001	0.0001
10391	0	known	NA	NA	chr13	-	29760014	29769821	ENSOART00000028210	2	2502	MSTRG.4586	ENSOARG00000026215	NA	NA	NA	NA	NA	NA	0.0001	0.0001	0.0001	0.0001	0.0001	0.0001	0.0001	0.0001	0.0001	0.0001	0.0001	0.0001
10458	0	known	NA	NA	chr13	+	33599718	33648829	ENSOART00000028211	3	309	MSTRG.4625	ENSOARG00000026216	NA	NA	NA	NA	NA	NA	0.749957	0.093106	0.795767	0.089255	1.04751	0.130012	0.630037	0.081182	0.747087	0.096224	0.899877	0.113462
10478	0	known	NA	NA	chr13	-	34854421	34854987	ENSOART00000028212	2	471	ENSOARG00000026217	ENSOARG00000026217	NA	NA	NA	NA	NA	NA	0.0001	0.0001	0.0001	0.0001	0.0001	0.0001	0.0001	0.0001	0.0001	0.0001	0.0001	0.0001
10479	0	known	NA	NA	chr13	+	34882518	34888531	ENSOART00000028213	2	1187	ENSOARG00000026218	ENSOARG00000026218	NA	NA	NA	NA	NA	NA	0.0001	0.0001	0.0001	0.0001	0.0001	0.0001	0.0001	0.0001	0.0001	0.0001	0.0001	0.0001
10489	0	known	NA	NA	chr13	-	35921377	35932229	ENSOART00000028214	3	5150	ENSOARG00000026219	ENSOARG00000026219	NA	NA	NA	NA	NA	NA	0.0001	0.0001	0.0001	0.0001	0.033463	0.004153	0.109515	0.014111	0.054757	0.007053	0.0001	0.0001
10490	0	known	NA	NA	chr13	-	35930399	35934238	ENSOART00000028215	2	514	ENSOARG00000026219	ENSOARG00000026219	NA	NA	NA	NA	NA	NA	0.0001	0.0001	0.0001	0.0001	0.0001	0.0001	0.433135	0.05581	0.0001	0.0001	0.0001	0.0001
10491	0	known	NA	NA	chr13	-	35932634	36001317	ENSOART00000028216	2	1476	ENSOARG00000026220	ENSOARG00000026220	NA	NA	NA	NA	NA	NA	0.0001	0.0001	0.668022	0.074927	0.0001	0.0001	0.0001	0.0001	0.634146	0.081677	0.0001	0.0001
10561	0	known	NA	NA	chr13	+	39380431	39381958	ENSOART00000028217	2	1086	ENSOARG00000026221	ENSOARG00000026221	NA	NA	NA	NA	NA	NA	0.0001	0.0001	0.0001	0.0001	0.0001	0.0001	0.0001	0.0001	0.0001	0.0001	0.0001	0.0001
10565	0	known	NA	NA	chr13	-	39679337	39688962	ENSOART00000028218	2	2034	ENSOARG00000026222	ENSOARG00000026222	NA	NA	NA	NA	NA	NA	0.0001	0.0001	0.0001	0.0001	0.0001	0.0001	0.0001	0.0001	0.0001	0.0001	0.0001	0.0001
10571	0	known	NA	NA	chr13	-	40190479	40191504	ENSOART00000028219	2	615	ENSOARG00000026223	ENSOARG00000026223	NA	NA	NA	NA	NA	NA	0.0001	0.0001	0.0001	0.0001	0.0001	0.0001	0.0001	0.0001	0.0001	0.0001	0.0001	0.0001
10572	0	known	NA	NA	chr13	-	40260322	40268275	ENSOART00000028220	2	2530	ENSOARG00000026224	ENSOARG00000026224	NA	NA	NA	NA	NA	NA	0.0001	0.0001	0.0001	0.0001	0.0001	0.0001	0.0001	0.0001	0.0001	0.0001	0.0001	0.0001
10573	0	known	NA	NA	chr13	+	40275072	40320721	ENSOART00000028221	2	2301	ENSOARG00000026225	ENSOARG00000026225	NA	NA	NA	NA	NA	NA	0.0001	0.0001	0.475011	0.053278	0.121686	0.015103	0.838742	0.108074	0.0001	0.0001	0.0001	0.0001
10574	0	known	NA	NA	chr13	-	40329294	40414283	ENSOART00000028222	2	1184	ENSOARG00000026226	ENSOARG00000026226	NA	NA	NA	NA	NA	NA	0.0001	0.0001	0.0001	0.0001	0.0001	0.0001	0.0001	0.0001	0.0001	0.0001	0.0001	0.0001
10575	0	known	NA	NA	chr13	+	40417477	40421867	ENSOART00000028223	2	1278	ENSOARG00000026227	ENSOARG00000026227	NA	NA	NA	NA	NA	NA	0.0001	0.0001	0.0001	0.0001	0.0001	0.0001	0.0001	0.0001	0.0001	0.0001	0.0001	0.0001
10582	0	known	NA	NA	chr13	-	41054740	41057519	ENSOART00000028224	2	1274	ENSOARG00000026228	ENSOARG00000026228	NA	NA	NA	NA	NA	NA	0.0001	0.0001	0.0001	0.0001	0.0001	0.0001	0.0001	0.0001	0.30482	0.039261	0.4427	0.055818
10583	0	known	NA	NA	chr13	+	41092689	41101097	ENSOART00000028225	2	533	ENSOARG00000026229	ENSOARG00000026229	NA	NA	NA	NA	NA	NA	0.0001	0.0001	0.0001	0.0001	0.0001	0.0001	0.0001	0.0001	0.0001	0.0001	0.0001	0.0001
10584	0	known	NA	NA	chr13	-	41135501	41273769	ENSOART00000028226	2	2031	MSTRG.4671	ENSOARG00000026230	NA	NA	NA	NA	NA	NA	3.0707	0.381223	1.06627	0.119595	6.1034	0.757525	6.85377	0.883124	3.76174	0.484509	6.02708	0.759933
10669	0	known	NA	NA	chr13	-	43350259	43351455	ENSOART00000028227	2	1158	ENSOARG00000026231	ENSOARG00000026231	NA	NA	NA	NA	NA	NA	0.0001	0.0001	0.0001	0.0001	0.0001	0.0001	0.0001	0.0001	0.0001	0.0001	0.0001	0.0001
10671	0	known	NA	NA	chr13	-	43432458	43435852	ENSOART00000028228	2	720	ENSOARG00000026232	ENSOARG00000026232	NA	NA	NA	NA	NA	NA	0.0001	0.0001	0.0001	0.0001	0.0001	0.0001	0.0001	0.0001	0.0001	0.0001	0.0001	0.0001
10672	0	known	NA	NA	chr13	-	43509630	43526341	ENSOART00000028229	4	398	ENSOARG00000026233	ENSOARG00000026233	NA	NA	NA	NA	NA	NA	0.693467	0.086093	0.0001	0.0001	0.0001	0.0001	0.0001	0.0001	0.0001	0.0001	0.0001	0.0001
10698	0	known	NA	NA	chr13	-	45539678	45543960	ENSOART00000028230	2	3372	ENSOARG00000026234	ENSOARG00000026234	NA	NA	NA	NA	NA	NA	0.0001	0.0001	0.0001	0.0001	0.0001	0.0001	0.0001	0.0001	0.0001	0.0001	0.0001	0.0001
10755	0	known	NA	NA	chr13	+	47644327	47653329	ENSOART00000028231	2	1201	ENSOARG00000026235	ENSOARG00000026235	NA	NA	NA	NA	NA	NA	0.0001	0.0001	0.0001	0.0001	0.0001	0.0001	0.0001	0.0001	0.0001	0.0001	0.0001	0.0001
10757	0	known	NA	NA	chr13	+	47993048	48056761	ENSOART00000028232	2	300	ENSOARG00000026236	ENSOARG00000026236	NA	NA	NA	NA	NA	NA	0.0001	0.0001	0.0001	0.0001	0.0001	0.0001	0.0001	0.0001	0.0001	0.0001	0.0001	0.0001
10761	0	known	NA	NA	chr13	-	48604903	48851165	ENSOART00000028233	3	973	ENSOARG00000026237	ENSOARG00000026237	NA	NA	NA	NA	NA	NA	0.0001	0.0001	0.0001	0.0001	0.0001	0.0001	0.367313	0.047329	0.0001	0.0001	0.0001	0.0001
10762	0	known	NA	NA	chr13	-	48820759	48877389	ENSOART00000028234	2	1010	ENSOARG00000026238	ENSOARG00000026238	NA	NA	NA	NA	NA	NA	0.0001	0.0001	0.0001	0.0001	0.0001	0.0001	0.0001	0.0001	0.0001	0.0001	0.0001	0.0001
10768	0	known	NA	NA	chr13	-	49259441	49380255	ENSOART00000028235	2	4051	ENSOARG00000026239	ENSOARG00000026239	NA	NA	NA	NA	NA	NA	0.0001	0.0001	0.0001	0.0001	0.142725	0.017714	0.0001	0.0001	0.0001	0.0001	0.0001	0.0001
10911	0	known	NA	NA	chr13	+	53357366	53499994	ENSOART00000028236	2	924	MSTRG.4828	ENSOARG00000026240	NA	NA	NA	NA	NA	NA	11.4459	1.42099	8.06406	0.904485	9.41669	1.16875	10.9656	1.41294	13.816	1.77948	13.6721	1.72386
10952	0	known	NA	NA	chr13	-	53835333	53838784	ENSOART00000028237	2	685	ENSOARG00000026241	ENSOARG00000026241	NA	NA	NA	NA	NA	NA	0.0001	0.0001	0.0001	0.0001	0.0001	0.0001	0.0001	0.0001	0.0001	0.0001	0.0001	0.0001
10955	0	known	NA	NA	chr13	+	53863349	53868719	ENSOART00000028238	2	3344	MSTRG.4843	ENSOARG00000026242	NA	NA	NA	NA	NA	NA	0.16866	0.020939	0.0001	0.0001	0.227819	0.028276	0.08433	0.010866	0.397565	0.051206	0.315756	0.039813
10956	0	known	NA	NA	chr13	+	53874274	54065857	ENSOART00000028239	3	1770	MSTRG.4844	ENSOARG00000026243	NA	NA	NA	NA	NA	NA	13.1705	1.63509	11.5453	1.29495	13.9515	1.7316	14.4428	1.86098	17.1836	2.21323	14.5018	1.82848
10968	0	known	NA	NA	chr13	+	54065899	54071567	ENSOART00000028240	2	5447	MSTRG.4851	ENSOARG00000026244	NA	NA	NA	NA	NA	NA	1.85366	0.230128	0.777309	0.087185	0.877364	0.108894	0.991409	0.127745	1.10171	0.141899	0.383697	0.048379
11027	0	known	NA	NA	chr13	+	56795870	56916181	ENSOART00000028241	2	1611	MSTRG.4875	ENSOARG00000026245	NA	NA	NA	NA	NA	NA	2.46654	0.306217	3.42227	0.38385	3.35245	0.41609	5.5206	0.711343	5.68453	0.732162	4.87024	0.614072
11036	0	known	NA	NA	chr13	+	56912639	56916181	ENSOART00000028242	2	1436	MSTRG.4875	ENSOARG00000026245	NA	NA	NA	NA	NA	NA	0.0001	0.0001	0.0001	0.0001	0.0001	0.0001	0.0001	0.0001	0.0001	0.0001	0.0001	0.0001
11188	0	known	NA	NA	chr13	+	61314671	61324754	ENSOART00000028243	2	1087	MSTRG.4938	ENSOARG00000026246	NA	NA	NA	NA	NA	NA	0.0001	0.0001	0.0001	0.0001	0.515179	0.063942	0.0001	0.0001	0.0001	0.0001	0.0001	0.0001
11210	0	known	NA	NA	chr13	-	62036135	62076362	ENSOART00000028244	2	5827	ENSOARG00000026247	ENSOARG00000026247	NA	NA	NA	NA	NA	NA	0.0001	0.0001	0.0001	0.0001	0.0001	0.0001	0.0001	0.0001	0.0001	0.0001	0.0001	0.0001
11345	0	known	NA	NA	chr13	-	64684046	64849522	ENSOART00000028245	2	945	MSTRG.4989	ENSOARG00000026248	NA	NA	NA	NA	NA	NA	0.267725	0.033238	0.298413	0.033471	0.0001	0.0001	0.895238	0.115354	0.149206	0.019218	0.298413	0.037626
11410	0	known	NA	NA	chr13	+	66742132	66744776	ENSOART00000028246	2	1295	ENSOARG00000026249	ENSOARG00000026249	NA	NA	NA	NA	NA	NA	0.0001	0.0001	0.0001	0.0001	0.0001	0.0001	0.0001	0.0001	0.0001	0.0001	0.0001	0.0001
11438	0	known	NA	NA	chr13	+	68463781	68465147	ENSOART00000028247	2	444	ENSOARG00000026250	ENSOARG00000026250	NA	NA	NA	NA	NA	NA	0.0001	0.0001	0.0001	0.0001	0.0001	0.0001	0.0001	0.0001	0.0001	0.0001	0.0001	0.0001
11439	0	known	NA	NA	chr13	+	68544518	68567321	ENSOART00000028248	2	1239	ENSOARG00000026251	ENSOARG00000026251	NA	NA	NA	NA	NA	NA	0.202265	0.025111	0.20873	0.023412	0.0001	0.0001	0.0001	0.0001	0.0001	0.0001	0.0001	0.0001
11481	0	known	NA	NA	chr13	+	71886334	71887968	ENSOART00000028249	2	1583	ENSOARG00000026252	ENSOARG00000026252	NA	NA	NA	NA	NA	NA	0.0001	0.0001	0.0001	0.0001	0.0001	0.0001	0.0001	0.0001	0.0001	0.0001	0.0001	0.0001
11559	0	known	NA	NA	chr13	-	73793228	73799852	ENSOART00000028250	2	1784	ENSOARG00000026253	ENSOARG00000026253	NA	NA	NA	NA	NA	NA	0.0001	0.0001	0.0001	0.0001	0.0001	0.0001	0.0001	0.0001	0.0001	0.0001	0.0001	0.0001
11609	0	known	NA	NA	chr13	+	74377503	74380241	ENSOART00000028251	2	837	ENSOARG00000026254	ENSOARG00000026254	NA	NA	NA	NA	NA	NA	0.0001	0.0001	0.0001	0.0001	0.0001	0.0001	0.0001	0.0001	0.0001	0.0001	0.0001	0.0001
11642	0	known	NA	NA	chr13	-	76057776	76068702	ENSOART00000028252	2	1337	ENSOARG00000026255	ENSOARG00000026255	NA	NA	NA	NA	NA	NA	0.0001	0.0001	0.0001	0.0001	0.0001	0.0001	0.0001	0.0001	0.0001	0.0001	0.0001	0.0001
11672	0	known	NA	NA	chr13	-	77021700	77030340	ENSOART00000028253	2	5287	ENSOARG00000026256	ENSOARG00000026256	NA	NA	NA	NA	NA	NA	0.0001	0.0001	0.0001	0.0001	0.0001	0.0001	0.0001	0.0001	0.0001	0.0001	0.0001	0.0001
11714	0	known	NA	NA	chr13	+	78577164	78711934	ENSOART00000028254	2	5020	ENSOARG00000026257	ENSOARG00000026257	NA	NA	NA	NA	NA	NA	0.0001	0.0001	0.0001	0.0001	0.0001	0.0001	0.0001	0.0001	0.0001	0.0001	0.0001	0.0001
11739	0	known	NA	NA	chr13	+	79535228	79864693	ENSOART00000028255	6	627	MSTRG.5148	ENSOARG00000026258	NA	NA	NA	NA	NA	NA	0.0001	0.0001	0.39082	0.043835	0.901576	0.111899	0.872911	0.112477	1.52889	0.196919	0.0001	0.0001
11765	0	known	NA	NA	chr13	-	81389360	81507231	ENSOART00000028256	2	4972	MSTRG.5163	ENSOARG00000026259	NA	NA	NA	NA	NA	NA	0.225219	0.027961	0.11332	0.01271	0.178414	0.022144	0.319602	0.041181	0.150478	0.019381	0.15104	0.019044
11781	0	known	NA	NA	chr13	-	82780549	82797394	ENSOART00000028257	2	915	ENSOARG00000026260	ENSOARG00000026260	NA	NA	NA	NA	NA	NA	0.0001	0.0001	0.0001	0.0001	0.0001	0.0001	0.0001	0.0001	0.437835	0.056393	0.0001	0.0001
5316	0	known	NA	NA	chr10	-	41292106	41425783	ENSOART00000028258	3	1444	MSTRG.2327	ENSOARG00000026261	NA	NA	NA	NA	NA	NA	0.0001	0.0001	0.0001	0.0001	0.0001	0.0001	0.0001	0.0001	0.0001	0.0001	0.0001	0.0001
5319	0	known	NA	NA	chr10	-	41343990	41555075	ENSOART00000028259	3	1904	MSTRG.2327	ENSOARG00000026261	NA	NA	NA	NA	NA	NA	0.173373	0.021524	0.177323	0.019889	0.132353	0.016427	0.044118	0.005685	0.0001	0.0001	0.044118	0.005563
5318	0	known	NA	NA	chr10	-	41343990	41425783	ENSOART00000028260	3	5327	MSTRG.2327	ENSOARG00000026261	NA	NA	NA	NA	NA	NA	0.0001	0.0001	0.0001	0.0001	0.115262	0.014306	0.114793	0.014791	0.100244	0.012911	0.031631	0.003988
4742	0	known	NA	NA	chr10	-	4243067	4250206	ENSOART00000028261	3	1138	ENSOARG00000026262	ENSOARG00000026262	NA	NA	NA	NA	NA	NA	0.0001	0.0001	0.0001	0.0001	0.0001	0.0001	0.0001	0.0001	0.0001	0.0001	0.0001	0.0001
4744	0	known	NA	NA	chr10	+	5181921	5228820	ENSOART00000028262	2	1032	ENSOARG00000026263	ENSOARG00000026263	NA	NA	NA	NA	NA	NA	0.0001	0.0001	0.0001	0.0001	0.0001	0.0001	0.0001	0.0001	0.0001	0.0001	0.0001	0.0001
4748	0	known	NA	NA	chr10	+	5679577	5729538	ENSOART00000028263	2	1384	ENSOARG00000026264	ENSOARG00000026264	NA	NA	NA	NA	NA	NA	0.285049	0.035388	0.0001	0.0001	0.0001	0.0001	0.0001	0.0001	0.0001	0.0001	0.0001	0.0001
4749	0	known	NA	NA	chr10	+	5943475	5971919	ENSOART00000028264	2	919	ENSOARG00000026265	ENSOARG00000026265	NA	NA	NA	NA	NA	NA	0.0001	0.0001	0.0001	0.0001	0.0001	0.0001	0.0001	0.0001	0.0001	0.0001	0.0001	0.0001
4750	0	known	NA	NA	chr10	-	6138866	6153578	ENSOART00000028265	2	2891	ENSOARG00000026266	ENSOARG00000026266	NA	NA	NA	NA	NA	NA	0.0001	0.0001	0.0001	0.0001	0.0001	0.0001	0.0001	0.0001	0.0001	0.0001	0.0001	0.0001
4751	0	known	NA	NA	chr10	-	6208052	6314451	ENSOART00000028266	2	1704	ENSOARG00000026267	ENSOARG00000026267	NA	NA	NA	NA	NA	NA	1.34214	0.166624	1.1569	0.12976	0.0001	0.0001	0.0001	0.0001	0.0001	0.0001	0.0001	0.0001
4761	0	known	NA	NA	chr10	+	7669506	7836271	ENSOART00000028267	2	481	ENSOARG00000026268	ENSOARG00000026268	NA	NA	NA	NA	NA	NA	0.609899	0.075718	0.0001	0.0001	0.0001	0.0001	1.00387	0.129351	0.0001	0.0001	0.0001	0.0001
4763	0	known	NA	NA	chr10	-	7773614	7829553	ENSOART00000028268	2	500	ENSOARG00000026269	ENSOARG00000026269	NA	NA	NA	NA	NA	NA	0.0001	0.0001	0.0001	0.0001	0.0001	0.0001	0.0001	0.0001	0.0001	0.0001	0.0001	0.0001
4765	0	known	NA	NA	chr10	-	8058501	8151851	ENSOART00000028269	2	1155	ENSOARG00000026270	ENSOARG00000026270	NA	NA	NA	NA	NA	NA	0.225108	0.027947	0.0001	0.0001	0.0001	0.0001	0.0001	0.0001	0.0001	0.0001	0.0001	0.0001
4768	0	known	NA	NA	chr10	-	8443460	8531468	ENSOART00000028270	2	931	ENSOARG00000026271	ENSOARG00000026271	NA	NA	NA	NA	NA	NA	0.0001	0.0001	0.0001	0.0001	0.0001	0.0001	0.0001	0.0001	0.0001	0.0001	0.0001	0.0001
4769	0	known	NA	NA	chr10	-	8590717	8719711	ENSOART00000028271	2	1835	ENSOARG00000026272	ENSOARG00000026272	NA	NA	NA	NA	NA	NA	0.0001	0.0001	0.0001	0.0001	0.0001	0.0001	0.0001	0.0001	0.0001	0.0001	0.0001	0.0001
4772	0	known	NA	NA	chr10	+	8709264	8786349	ENSOART00000028272	2	1424	ENSOARG00000026273	ENSOARG00000026273	NA	NA	NA	NA	NA	NA	0.378907	0.047041	0.0001	0.0001	0.0001	0.0001	0.0001	0.0001	0.0001	0.0001	0.0001	0.0001
4773	0	known	NA	NA	chr10	+	8777017	8827730	ENSOART00000028273	3	2586	ENSOARG00000026274	ENSOARG00000026274	NA	NA	NA	NA	NA	NA	0.0001	0.0001	0.0001	0.0001	0.0001	0.0001	0.0001	0.0001	0.0001	0.0001	0.0001	0.0001
4774	0	known	NA	NA	chr10	+	8809479	8827730	ENSOART00000028274	2	3044	ENSOARG00000026274	ENSOARG00000026274	NA	NA	NA	NA	NA	NA	0.092313	0.011461	0.371289	0.041645	0.222405	0.027604	0.206776	0.026644	0.249295	0.032109	0.091327	0.011515
4777	0	known	NA	NA	chr10	+	8982633	9090666	ENSOART00000028275	2	2937	ENSOARG00000026275	ENSOARG00000026275	NA	NA	NA	NA	NA	NA	0.0001	0.0001	0.0001	0.0001	0.096016	0.011917	0.0001	0.0001	0.142322	0.018331	0.0001	0.0001
4779	0	known	NA	NA	chr10	+	9782801	9785438	ENSOART00000028276	2	1479	ENSOARG00000026276	ENSOARG00000026276	NA	NA	NA	NA	NA	NA	0.0001	0.0001	0.0001	0.0001	0.0001	0.0001	0.0001	0.0001	0.0001	0.0001	0.0001	0.0001
4781	0	known	NA	NA	chr10	-	10038403	10047165	ENSOART00000028277	2	1262	ENSOARG00000026277	ENSOARG00000026277	NA	NA	NA	NA	NA	NA	0.0001	0.0001	0.0001	0.0001	0.0001	0.0001	0.0001	0.0001	0.0001	0.0001	0.0001	0.0001
4782	0	known	NA	NA	chr10	-	10274692	10275863	ENSOART00000028278	2	916	ENSOARG00000026278	ENSOARG00000026278	NA	NA	NA	NA	NA	NA	0.0001	0.0001	0.0001	0.0001	0.0001	0.0001	0.0001	0.0001	0.0001	0.0001	0.0001	0.0001
4783	0	known	NA	NA	chr10	+	10283950	10359028	ENSOART00000028279	2	1257	ENSOARG00000026279	ENSOARG00000026279	NA	NA	NA	NA	NA	NA	0.997762	0.123871	0.0001	0.0001	0.0001	0.0001	0.0001	0.0001	0.499688	0.064359	0.0001	0.0001
4784	0	known	NA	NA	chr10	+	10377389	10458439	ENSOART00000028280	2	647	ENSOARG00000026280	ENSOARG00000026280	NA	NA	NA	NA	NA	NA	0.0001	0.0001	0.0001	0.0001	0.0001	0.0001	0.0001	0.0001	0.0001	0.0001	0.0001	0.0001
4787	0	known	NA	NA	chr10	-	10517947	10581341	ENSOART00000028281	2	887	ENSOARG00000026281	ENSOARG00000026281	NA	NA	NA	NA	NA	NA	0.0001	0.0001	0.0001	0.0001	0.0001	0.0001	0.0001	0.0001	0.0001	0.0001	0.0001	0.0001
4790	0	known	NA	NA	chr10	+	11047452	11074931	ENSOART00000028282	3	4991	ENSOARG00000026282	ENSOARG00000026282	NA	NA	NA	NA	NA	NA	0.0001	0.0001	0.0001	0.0001	0.0001	0.0001	0.0001	0.0001	0.0001	0.0001	0.0001	0.0001
4839	0	known	NA	NA	chr10	-	13054585	13059607	ENSOART00000028283	2	4183	ENSOARG00000026283	ENSOARG00000026283	NA	NA	NA	NA	NA	NA	0.0001	0.0001	0.0001	0.0001	0.0001	0.0001	0.0001	0.0001	0.0001	0.0001	0.0001	0.0001
4843	0	known	NA	NA	chr10	+	13374291	13375798	ENSOART00000028284	2	1293	ENSOARG00000026284	ENSOARG00000026284	NA	NA	NA	NA	NA	NA	0.0001	0.0001	0.0001	0.0001	0.0001	0.0001	0.0001	0.0001	0.0001	0.0001	0.0001	0.0001
4853	0	known	NA	NA	chr10	-	14483658	14514398	ENSOART00000028285	2	4693	ENSOARG00000026285	ENSOARG00000026285	NA	NA	NA	NA	NA	NA	0.060089	0.00746	0.0001	0.0001	0.0001	0.0001	0.0001	0.0001	0.0001	0.0001	0.0001	0.0001
4856	0	known	NA	NA	chr10	-	14978150	14989607	ENSOART00000028286	2	2374	ENSOARG00000026286	ENSOARG00000026286	NA	NA	NA	NA	NA	NA	0.0001	0.0001	0.0001	0.0001	0.0001	0.0001	0.0001	0.0001	0.0001	0.0001	0.0001	0.0001
4897	0	known	NA	NA	chr10	-	16812000	16814878	ENSOART00000028287	2	2433	ENSOARG00000026287	ENSOARG00000026287	NA	NA	NA	NA	NA	NA	0.0001	0.0001	0.0001	0.0001	0.0001	0.0001	0.0001	0.0001	0.0001	0.0001	0.0001	0.0001
4933	0	known	NA	NA	chr10	-	18636047	18662166	ENSOART00000028288	2	2264	ENSOARG00000026288	ENSOARG00000026288	NA	NA	NA	NA	NA	NA	0.0001	0.0001	0.0001	0.0001	0.0001	0.0001	0.0001	0.0001	0.0001	0.0001	0.0001	0.0001
4935	0	known	NA	NA	chr10	-	18701356	18707642	ENSOART00000028289	2	1501	ENSOARG00000026289	ENSOARG00000026289	NA	NA	NA	NA	NA	NA	0.0001	0.0001	0.0001	0.0001	0.0001	0.0001	0.0001	0.0001	0.374417	0.048225	0.0001	0.0001
4967	0	known	NA	NA	chr10	-	19734316	19746131	ENSOART00000028290	4	480	MSTRG.2159	ENSOARG00000026290	NA	NA	NA	NA	NA	NA	1.93657	0.240422	0.833314	0.093466	1.175	0.145835	2.88958	0.37233	3.99575	0.514649	1.77772	0.224147
5029	0	known	NA	NA	chr10	-	22786402	22792882	ENSOART00000028291	2	794	ENSOARG00000026291	ENSOARG00000026291	NA	NA	NA	NA	NA	NA	0.0001	0.0001	0.0001	0.0001	0.0001	0.0001	0.0001	0.0001	0.0001	0.0001	0.0001	0.0001
5042	0	known	NA	NA	chr10	+	23816393	23844336	ENSOART00000028292	2	1471	ENSOARG00000026292	ENSOARG00000026292	NA	NA	NA	NA	NA	NA	0.0001	0.0001	0.0001	0.0001	0.0001	0.0001	0.0001	0.0001	0.0001	0.0001	0.0001	0.0001
5051	0	known	NA	NA	chr10	-	24685829	24705397	ENSOART00000028293	2	1078	ENSOARG00000026293	ENSOARG00000026293	NA	NA	NA	NA	NA	NA	0.0001	0.0001	0.0001	0.0001	0.0001	0.0001	0.0001	0.0001	0.0001	0.0001	0.0001	0.0001
5131	0	known	NA	NA	chr10	-	30554168	30558316	ENSOART00000028294	2	4113	MSTRG.2236	ENSOARG00000026294	NA	NA	NA	NA	NA	NA	0.632385	0.07851	0.912716	0.102372	0.469487	0.05827	0.274252	0.035338	0.479942	0.061816	0.137369	0.01732
5157	0	known	NA	NA	chr10	+	31768554	31781412	ENSOART00000028295	3	1078	ENSOARG00000026295	ENSOARG00000026295	NA	NA	NA	NA	NA	NA	0.0001	0.0001	0.0001	0.0001	0.0001	0.0001	0.0001	0.0001	0.0001	0.0001	0.0001	0.0001
5197	0	known	NA	NA	chr10	-	33051322	33056498	ENSOART00000028296	2	957	ENSOARG00000026296	ENSOARG00000026296	NA	NA	NA	NA	NA	NA	0.0001	0.0001	0.0001	0.0001	0.0001	0.0001	0.0001	0.0001	0.0001	0.0001	0.0001	0.0001
5198	0	known	NA	NA	chr10	+	33088155	33089519	ENSOART00000028297	2	1241	ENSOARG00000026297	ENSOARG00000026297	NA	NA	NA	NA	NA	NA	0.0001	0.0001	0.0001	0.0001	0.156921	0.019476	0.0001	0.0001	0.0001	0.0001	0.0001	0.0001
5247	0	known	NA	NA	chr10	-	35100243	35117068	ENSOART00000028298	2	929	ENSOARG00000026298	ENSOARG00000026298	NA	NA	NA	NA	NA	NA	0.0001	0.0001	0.0001	0.0001	0.0001	0.0001	0.0001	0.0001	0.0001	0.0001	0.0001	0.0001
5264	0	known	NA	NA	chr10	-	35824350	35826474	ENSOART00000028299	2	406	MSTRG.2301	ENSOARG00000026299	NA	NA	NA	NA	NA	NA	6.5185	0.809261	5.56278	0.623935	4.55689	0.56558	3.67227	0.473181	0.0001	0.0001	0.0001	0.0001
5265	0	known	NA	NA	chr10	-	35861315	36006374	ENSOART00000028300	2	1887	MSTRG.2302	ENSOARG00000026300	NA	NA	NA	NA	NA	NA	8.6563	1.07467	2.90129	0.325416	6.10501	0.757725	6.33476	0.816249	7.4111	0.954543	5.03281	0.634568
5282	0	known	NA	NA	chr10	-	36260720	36269661	ENSOART00000028301	2	4236	ENSOARG00000026301	ENSOARG00000026301	NA	NA	NA	NA	NA	NA	0.0001	0.0001	0.0001	0.0001	0.0001	0.0001	0.0001	0.0001	0.0001	0.0001	0.0001	0.0001
5309	0	known	NA	NA	chr10	-	38272831	38274476	ENSOART00000028302	2	526	ENSOARG00000026302	ENSOARG00000026302	NA	NA	NA	NA	NA	NA	0.0001	0.0001	0.0001	0.0001	0.0001	0.0001	0.0001	0.0001	0.0001	0.0001	0.0001	0.0001
5317	0	known	NA	NA	chr10	-	41302103	41308255	ENSOART00000028303	2	731	MSTRG.2328	ENSOARG00000026303	NA	NA	NA	NA	NA	NA	0.0001	0.0001	0.0001	0.0001	0.0001	0.0001	0.0001	0.0001	0.0001	0.0001	0.0001	0.0001
5321	0	known	NA	NA	chr10	+	41464515	41486325	ENSOART00000028304	2	611	MSTRG.2330	ENSOARG00000026304	NA	NA	NA	NA	NA	NA	0.0001	0.0001	0.186272	0.020893	0.0001	0.0001	0.0001	0.0001	0.0001	0.0001	0.0001	0.0001
5322	0	known	NA	NA	chr10	+	41486090	41531659	ENSOART00000028305	2	3671	MSTRG.2330	ENSOARG00000026304	NA	NA	NA	NA	NA	NA	0.290112	0.036017	0.268592	0.030126	0.391038	0.048534	0.219831	0.028326	0.209616	0.026998	0.15064	0.018994
5325	0	known	NA	NA	chr10	+	42124169	42250042	ENSOART00000028306	2	1341	ENSOARG00000026305	ENSOARG00000026305	NA	NA	NA	NA	NA	NA	0.0001	0.0001	0.0001	0.0001	0.0001	0.0001	0.0001	0.0001	0.0001	0.0001	0.0001	0.0001
5326	0	known	NA	NA	chr10	+	42125298	42317391	ENSOART00000028307	2	1025	ENSOARG00000026306	ENSOARG00000026306	NA	NA	NA	NA	NA	NA	0.0001	0.0001	0.0001	0.0001	0.0001	0.0001	0.0001	0.0001	0.659512	0.084945	0.0001	0.0001
5327	0	known	NA	NA	chr10	+	42542587	42600997	ENSOART00000028308	2	3165	ENSOARG00000026307	ENSOARG00000026307	NA	NA	NA	NA	NA	NA	0.0001	0.0001	0.222749	0.024984	0.0001	0.0001	0.0001	0.0001	0.0001	0.0001	0.0891	0.011234
5328	0	known	NA	NA	chr10	+	42634151	42812235	ENSOART00000028309	2	1812	ENSOARG00000026308	ENSOARG00000026308	NA	NA	NA	NA	NA	NA	0.0001	0.0001	0.0001	0.0001	0.0001	0.0001	0.0001	0.0001	0.0001	0.0001	0.0001	0.0001
5329	0	known	NA	NA	chr10	+	42878720	42976582	ENSOART00000028310	2	1197	ENSOARG00000026309	ENSOARG00000026309	NA	NA	NA	NA	NA	NA	0.0001	0.0001	0.0001	0.0001	0.0001	0.0001	0.235589	0.030356	0.0001	0.0001	0.0001	0.0001
5344	0	known	NA	NA	chr10	+	47007677	47034922	ENSOART00000028311	2	560	ENSOARG00000026310	ENSOARG00000026310	NA	NA	NA	NA	NA	NA	0.0001	0.0001	0.0001	0.0001	0.0001	0.0001	0.0001	0.0001	0.0001	0.0001	0.0001	0.0001
5345	0	known	NA	NA	chr10	+	47111144	47120398	ENSOART00000028312	2	537	ENSOARG00000026311	ENSOARG00000026311	NA	NA	NA	NA	NA	NA	0.0001	0.0001	0.0001	0.0001	0.0001	0.0001	0.0001	0.0001	0.0001	0.0001	0.0001	0.0001
5347	0	known	NA	NA	chr10	-	47396967	47400015	ENSOART00000028313	2	3001	ENSOARG00000026312	ENSOARG00000026312	NA	NA	NA	NA	NA	NA	0.0001	0.0001	0.0001	0.0001	0.0001	0.0001	0.0001	0.0001	0.0001	0.0001	0.0001	0.0001
5359	0	known	NA	NA	chr10	-	48625517	48628166	ENSOART00000028314	2	2151	ENSOARG00000026313	ENSOARG00000026313	NA	NA	NA	NA	NA	NA	0.0001	0.0001	0.0001	0.0001	0.0001	0.0001	0.0001	0.0001	0.0001	0.0001	0.0001	0.0001
5389	0	known	NA	NA	chr10	+	51156343	51158175	ENSOART00000028315	2	1775	MSTRG.2363	ENSOARG00000026314	NA	NA	NA	NA	NA	NA	0.0001	0.0001	0.0001	0.0001	0.0001	0.0001	0.0001	0.0001	0.0001	0.0001	0.0001	0.0001
5430	0	known	NA	NA	chr10	-	53677036	53678441	ENSOART00000028316	2	480	ENSOARG00000026315	ENSOARG00000026315	NA	NA	NA	NA	NA	NA	0.0001	0.0001	0.0001	0.0001	0.0001	0.0001	0.0001	0.0001	0.0001	0.0001	0.0001	0.0001
5438	0	known	NA	NA	chr10	+	54857412	54871644	ENSOART00000028317	2	3999	ENSOARG00000026316	ENSOARG00000026316	NA	NA	NA	NA	NA	NA	0.0001	0.0001	0.0001	0.0001	0.0001	0.0001	0.0001	0.0001	0.0001	0.0001	0.0001	0.0001
5458	0	known	NA	NA	chr10	-	58894916	58900447	ENSOART00000028318	3	814	MSTRG.2384	ENSOARG00000026317	NA	NA	NA	NA	NA	NA	0.0001	0.0001	0.0001	0.0001	0.0001	0.0001	0.0001	0.0001	0.0001	0.0001	0.0001	0.0001
5463	0	known	NA	NA	chr10	-	60472718	60507235	ENSOART00000028319	2	978	ENSOARG00000026318	ENSOARG00000026318	NA	NA	NA	NA	NA	NA	0.0001	0.0001	0.0001	0.0001	0.0001	0.0001	0.0001	0.0001	0.0001	0.0001	0.0001	0.0001
5466	0	known	NA	NA	chr10	+	61295488	61297850	ENSOART00000028320	2	458	ENSOARG00000026319	ENSOARG00000026319	NA	NA	NA	NA	NA	NA	0.0001	0.0001	0.0001	0.0001	0.0001	0.0001	0.0001	0.0001	0.0001	0.0001	0.0001	0.0001
5476	0	known	NA	NA	chr10	-	64944354	64973124	ENSOART00000028321	3	1179	ENSOARG00000026320	ENSOARG00000026320	NA	NA	NA	NA	NA	NA	0.0001	0.0001	0.0001	0.0001	0.0001	0.0001	0.0001	0.0001	0.0001	0.0001	0.0001	0.0001
5497	0	known	NA	NA	chr10	-	69537634	69546189	ENSOART00000028322	2	4257	ENSOARG00000026321	ENSOARG00000026321	NA	NA	NA	NA	NA	NA	0.0001	0.0001	0.0001	0.0001	0.0001	0.0001	0.0001	0.0001	0.0001	0.0001	0.0001	0.0001
5503	0	known	NA	NA	chr10	+	69698774	69701603	ENSOART00000028323	4	597	ENSOARG00000026322	ENSOARG00000026322	NA	NA	NA	NA	NA	NA	0.0001	0.0001	0.0001	0.0001	0.0001	0.0001	0.0001	0.0001	0.0001	0.0001	0.0001	0.0001
5569	0	known	NA	NA	chr10	+	74989051	75140710	ENSOART00000028324	2	3501	MSTRG.2439	ENSOARG00000026323	NA	NA	NA	NA	NA	NA	1.49658	0.185798	3.47951	0.39027	6.32983	0.785629	2.72788	0.351493	4.94878	0.637398	2.40281	0.302962
5587	0	known	NA	NA	chr10	-	76524318	76534759	ENSOART00000028325	3	186	MSTRG.2448	ENSOARG00000026324	NA	NA	NA	NA	NA	NA	0.814327	0.101097	1.48855	0.16696	0.548387	0.068063	3.77022	0.485802	4.77849	0.615465	5.11873	0.645402
5620	0	known	NA	NA	chr10	-	79440012	79442389	ENSOART00000028326	2	425	ENSOARG00000026325	ENSOARG00000026325	NA	NA	NA	NA	NA	NA	0.0001	0.0001	0.0001	0.0001	0.0001	0.0001	0.0001	0.0001	0.0001	0.0001	0.0001	0.0001
5621	0	known	NA	NA	chr10	+	79449155	79471764	ENSOART00000028327	2	1728	ENSOARG00000026326	ENSOARG00000026326	NA	NA	NA	NA	NA	NA	0.0001	0.0001	0.0001	0.0001	0.0001	0.0001	0.0001	0.0001	0.0001	0.0001	0.0001	0.0001
5624	0	known	NA	NA	chr10	-	80667470	80714618	ENSOART00000028328	3	622	ENSOARG00000026327	ENSOARG00000026327	NA	NA	NA	NA	NA	NA	0.0001	0.0001	0.0001	0.0001	0.0001	0.0001	0.0001	0.0001	0.0001	0.0001	0.0001	0.0001
5628	0	known	NA	NA	chr10	+	80801247	80804647	ENSOART00000028329	2	730	MSTRG.2457	ENSOARG00000026328	NA	NA	NA	NA	NA	NA	0.0001	0.0001	0.0001	0.0001	0.0001	0.0001	0.0001	0.0001	0.0001	0.0001	0.0001	0.0001
5630	0	known	NA	NA	chr10	+	80875385	80891683	ENSOART00000028330	2	519	MSTRG.2459	ENSOARG00000026329	NA	NA	NA	NA	NA	NA	0.0001	0.0001	0.0001	0.0001	0.0001	0.0001	0.0001	0.0001	0.0001	0.0001	0.0001	0.0001
5631	0	known	NA	NA	chr10	+	80937982	80952858	ENSOART00000028331	2	799	MSTRG.2460	ENSOARG00000026330	NA	NA	NA	NA	NA	NA	0.0001	0.0001	0.0001	0.0001	0.0001	0.0001	0.0001	0.0001	0.0001	0.0001	0.0001	0.0001
5632	0	known	NA	NA	chr10	-	81079684	81214260	ENSOART00000028332	2	1126	ENSOARG00000026331	ENSOARG00000026331	NA	NA	NA	NA	NA	NA	0.0001	0.0001	0.0001	0.0001	0.0001	0.0001	0.248668	0.032041	0.0001	0.0001	0.0001	0.0001
5633	0	known	NA	NA	chr10	-	81150218	81227144	ENSOART00000028333	2	629	ENSOARG00000026332	ENSOARG00000026332	NA	NA	NA	NA	NA	NA	0.0001	0.0001	2.35926	0.26462	0.0001	0.0001	0.0001	0.0001	0.0001	0.0001	0.0001	0.0001
5634	0	known	NA	NA	chr10	-	81369406	81392785	ENSOART00000028334	3	5257	ENSOARG00000026333	ENSOARG00000026333	NA	NA	NA	NA	NA	NA	0.0001	0.0001	0.0001	0.0001	0.0001	0.0001	0.0001	0.0001	0.0001	0.0001	0.0001	0.0001
5653	0	known	NA	NA	chr10	+	83793549	83816711	ENSOART00000028335	2	2736	ENSOARG00000026334	ENSOARG00000026334	NA	NA	NA	NA	NA	NA	0.0001	0.0001	0.0001	0.0001	0.0001	0.0001	0.0001	0.0001	0.0001	0.0001	0.0001	0.0001
5659	0	known	NA	NA	chr10	-	84096901	84186828	ENSOART00000028336	2	3867	ENSOARG00000026335	ENSOARG00000026335	NA	NA	NA	NA	NA	NA	0.145849	0.018107	0.145849	0.016359	0.0001	0.0001	0.0001	0.0001	0.0001	0.0001	0.0001	0.0001
5713	0	known	NA	NA	chr10	-	84717071	84729311	ENSOART00000028337	3	1184	ENSOARG00000026336	ENSOARG00000026336	NA	NA	NA	NA	NA	NA	0.0001	0.0001	0.238176	0.026714	0.0001	0.0001	0.0001	0.0001	0.0001	0.0001	0.0001	0.0001
5714	0	known	NA	NA	chr10	+	84733271	84749503	ENSOART00000028338	3	1177	MSTRG.2488	ENSOARG00000026337	NA	NA	NA	NA	NA	NA	0.183478	0.022778	0.054272	0.006087	0.184688	0.022923	0.404749	0.052153	0.127424	0.016412	0.165214	0.020831
5730	0	known	NA	NA	chr10	-	84985899	84990827	ENSOART00000028339	2	4632	ENSOARG00000026338	ENSOARG00000026338	NA	NA	NA	NA	NA	NA	0.0001	0.0001	0.0001	0.0001	0.0001	0.0001	0.0001	0.0001	0.0001	0.0001	0.0001	0.0001
5738	0	known	NA	NA	chr10	-	85726269	85729311	ENSOART00000028340	2	2872	MSTRG.2509	ENSOARG00000026339	NA	NA	NA	NA	NA	NA	0.040826	0.005068	0.0001	0.0001	0.0001	0.0001	0.0001	0.0001	0.0001	0.0001	0.0001	0.0001
5739	0	known	NA	NA	chr10	+	85735698	85742240	ENSOART00000028341	2	3406	ENSOARG00000026340	ENSOARG00000026340	NA	NA	NA	NA	NA	NA	0.0001	0.0001	0.0001	0.0001	0.0001	0.0001	0.0001	0.0001	0.0001	0.0001	0.0001	0.0001
5740	0	known	NA	NA	chr10	-	85784526	85835217	ENSOART00000028342	4	1415	MSTRG.2510	ENSOARG00000026341	NA	NA	NA	NA	NA	NA	0.195568	0.024279	0.615997	0.069092	0.940184	0.116691	1.74656	0.225049	1.48977	0.191881	1.12257	0.141541
5748	0	known	NA	NA	chr10	-	85830580	85835217	ENSOART00000028343	2	4183	MSTRG.2510	ENSOARG00000026341	NA	NA	NA	NA	NA	NA	0.133397	0.016561	0.0001	0.0001	0.0001	0.0001	0.176213	0.022705	0.266392	0.034311	0.134831	0.017
5744	0	known	NA	NA	chr10	-	85816718	85837826	ENSOART00000028344	2	593	MSTRG.2512	ENSOARG00000026342	NA	NA	NA	NA	NA	NA	0.0001	0.0001	0.0001	0.0001	0.0001	0.0001	0.468803	0.060406	2.82125	0.363374	1.18887	0.1499
5750	0	known	NA	NA	chr10	-	85853332	85855024	ENSOART00000028345	3	835	ENSOARG00000026343	ENSOARG00000026343	NA	NA	NA	NA	NA	NA	1.3509	0.167712	0.0001	0.0001	0.0001	0.0001	0.0001	0.0001	0.0001	0.0001	0.0001	0.0001
5752	0	known	NA	NA	chr10	-	85856435	85857865	ENSOART00000028346	2	1013	ENSOARG00000026344	ENSOARG00000026344	NA	NA	NA	NA	NA	NA	0.0001	0.0001	0.481133	0.053965	0.0001	0.0001	0.268238	0.034563	1.5162	0.195285	1.35527	0.170881
5798	0	known	NA	NA	chr10	+	86170453	86173521	ENSOART00000028347	2	2083	ENSOARG00000026345	ENSOARG00000026345	NA	NA	NA	NA	NA	NA	5.10572	0.633867	6.56963	0.736866	4.60787	0.571907	5.58025	0.719029	8.462	1.0899	3.57904	0.451268
5815	0	known	NA	NA	chr11	+	1366885	1369804	ENSOART00000028348	2	1023	ENSOARG00000026346	ENSOARG00000026346	NA	NA	NA	NA	NA	NA	0.0001	0.0001	0.0001	0.0001	0.0001	0.0001	0.0001	0.0001	0.0001	0.0001	0.0001	0.0001
5818	0	known	NA	NA	chr11	+	1822494	1824284	ENSOART00000028349	2	739	ENSOARG00000026347	ENSOARG00000026347	NA	NA	NA	NA	NA	NA	0.0001	0.0001	0.0001	0.0001	0.0001	0.0001	0.0001	0.0001	0.0001	0.0001	0.0001	0.0001
5823	0	known	NA	NA	chr11	+	3377416	3384681	ENSOART00000028350	2	906	ENSOARG00000026348	ENSOARG00000026348	NA	NA	NA	NA	NA	NA	0.0001	0.0001	0.0001	0.0001	0.0001	0.0001	0.0001	0.0001	0.0001	0.0001	0.0001	0.0001
5829	0	known	NA	NA	chr11	+	4107825	4217222	ENSOART00000028351	2	3062	ENSOARG00000026349	ENSOARG00000026349	NA	NA	NA	NA	NA	NA	0.0001	0.0001	0.0001	0.0001	0.0001	0.0001	0.0001	0.0001	0.0001	0.0001	0.0001	0.0001
5831	0	known	NA	NA	chr11	+	4498974	4515486	ENSOART00000028352	2	407	ENSOARG00000026350	ENSOARG00000026350	NA	NA	NA	NA	NA	NA	0.0001	0.0001	0.0001	0.0001	0.0001	0.0001	0.0001	0.0001	0.0001	0.0001	0.0001	0.0001
6092	0	known	NA	NA	chr11	+	13674814	13679093	ENSOART00000028353	2	1256	ENSOARG00000026351	ENSOARG00000026351	NA	NA	NA	NA	NA	NA	0.0001	0.0001	0.0001	0.0001	0.0001	0.0001	0.0001	0.0001	0.0001	0.0001	0.0001	0.0001
6154	0	known	NA	NA	chr11	+	15420077	15421884	ENSOART00000028354	2	692	ENSOARG00000026352	ENSOARG00000026352	NA	NA	NA	NA	NA	NA	0.0001	0.0001	0.0001	0.0001	0.0001	0.0001	0.0001	0.0001	0.0001	0.0001	0.0001	0.0001
6168	0	known	NA	NA	chr11	-	16946816	16952186	ENSOART00000028355	2	1694	ENSOARG00000026353	ENSOARG00000026353	NA	NA	NA	NA	NA	NA	0.118802	0.014749	0.0001	0.0001	0.0001	0.0001	0.0001	0.0001	0.372786	0.048014	0.0001	0.0001
6217	0	known	NA	NA	chr11	+	18613777	18618841	ENSOART00000028356	2	4947	ENSOARG00000026354	ENSOARG00000026354	NA	NA	NA	NA	NA	NA	0.0001	0.0001	0.0001	0.0001	0.0001	0.0001	0.0001	0.0001	0.0001	0.0001	0.0001	0.0001
6241	0	known	NA	NA	chr11	+	18889701	18920631	ENSOART00000028357	3	3287	ENSOARG00000026355	ENSOARG00000026355	NA	NA	NA	NA	NA	NA	0.0001	0.0001	0.0001	0.0001	0.0001	0.0001	0.0001	0.0001	0.0001	0.0001	0.0001	0.0001
6251	0	known	NA	NA	chr11	+	19204598	19213456	ENSOART00000028358	2	3710	ENSOARG00000026356	ENSOARG00000026356	NA	NA	NA	NA	NA	NA	0.0001	0.0001	0.0001	0.0001	0.0001	0.0001	0.0001	0.0001	0.0001	0.0001	0.0001	0.0001
6327	0	known	NA	NA	chr11	+	20164604	20214384	ENSOART00000028359	2	716	ENSOARG00000026357	ENSOARG00000026357	NA	NA	NA	NA	NA	NA	0.0001	0.0001	0.0001	0.0001	0.0001	0.0001	0.0001	0.0001	0.0001	0.0001	0.0001	0.0001
6335	0	known	NA	NA	chr11	+	20249879	20329579	ENSOART00000028360	2	975	MSTRG.2744	ENSOARG00000026358	NA	NA	NA	NA	NA	NA	3.48513	0.432673	1.16923	0.131144	0.777436	0.096492	2.26359	0.291669	4.71487	0.607271	0.627508	0.07912
6337	0	known	NA	NA	chr11	+	20316027	20329051	ENSOART00000028361	2	4034	MSTRG.2746	ENSOARG00000026359	NA	NA	NA	NA	NA	NA	2.33229	0.28955	3.93219	0.441044	2.07381	0.257391	3.70241	0.477065	3.41145	0.439392	3.01449	0.380086
6385	0	known	NA	NA	chr11	-	21293885	21294561	ENSOART00000028362	2	569	ENSOARG00000026360	ENSOARG00000026360	NA	NA	NA	NA	NA	NA	1.23902	0.153822	0.495606	0.055588	1.23726	0.153563	0.0001	0.0001	0.692747	0.089225	0.975395	0.122984
6431	0	known	NA	NA	chr11	+	22203535	22209062	ENSOART00000028363	2	5386	MSTRG.2796	ENSOARG00000026361	NA	NA	NA	NA	NA	NA	2.28793	0.284043	3.05216	0.342337	1.88951	0.234517	2.85308	0.367626	1.87397	0.241365	1.16499	0.146889
6837	0	known	NA	NA	chr11	+	27948348	28114948	ENSOART00000028364	2	4468	MSTRG.2976	ENSOARG00000026362	NA	NA	NA	NA	NA	NA	0.587959	0.072994	0.655327	0.073503	0.71419	0.088642	3.06849	0.395382	1.13183	0.145778	1.28603	0.162151
6916	0	known	NA	NA	chr11	+	29060349	29062262	ENSOART00000028365	2	1834	MSTRG.3008	ENSOARG00000026363	NA	NA	NA	NA	NA	NA	0.0001	0.0001	0.089149	0.009999	0.038168	0.004737	0.0001	0.0001	0.407852	0.052531	0.038441	0.004847
6949	0	known	NA	NA	chr11	-	31414831	31438925	ENSOART00000028366	2	303	ENSOARG00000026364	ENSOARG00000026364	NA	NA	NA	NA	NA	NA	0.0001	0.0001	0.0001	0.0001	0.0001	0.0001	0.0001	0.0001	0.0001	0.0001	0.0001	0.0001
7054	0	known	NA	NA	chr11	+	34153854	34164680	ENSOART00000028367	5	3178	MSTRG.3065	ENSOARG00000026365	NA	NA	NA	NA	NA	NA	9.45276	1.17355	5.29496	0.593896	5.37893	0.667607	9.15108	1.17914	6.14191	0.791073	7.1653	0.903447
7055	0	known	NA	NA	chr11	+	34153854	34164680	ENSOART00000028368	8	1265	MSTRG.3065	ENSOARG00000026365	NA	NA	NA	NA	NA	NA	17.0907	2.12178	1.68178	0.188632	6.85503	0.850814	1.22717	0.158124	11.913	1.53439	1.1775	0.148466
7056	0	known	NA	NA	chr11	+	34164801	34285126	ENSOART00000028369	2	3440	MSTRG.3066	ENSOARG00000026366	NA	NA	NA	NA	NA	NA	16.853	2.09228	13.9087	1.56003	13.9734	1.73431	15.5196	1.99973	17.0605	2.19737	14.22	1.79296
7067	0	known	NA	NA	chr11	+	34223969	34225395	ENSOART00000028370	2	1126	MSTRG.3071	ENSOARG00000026367	NA	NA	NA	NA	NA	NA	2.23082	0.276953	3.32196	0.372599	5.07657	0.63008	5.82519	0.750589	3.82564	0.492739	3.18561	0.401663
7198	0	known	NA	NA	chr11	-	36478325	36581882	ENSOART00000028371	2	905	MSTRG.3127	ENSOARG00000026368	NA	NA	NA	NA	NA	NA	0.0001	0.0001	0.0001	0.0001	0.689503	0.085578	0.0001	0.0001	0.0001	0.0001	0.0001	0.0001
7231	0	known	NA	NA	chr11	+	37101220	37105271	ENSOART00000028372	2	3904	ENSOARG00000026369	ENSOARG00000026369	NA	NA	NA	NA	NA	NA	0.0001	0.0001	0.0001	0.0001	0.0001	0.0001	0.0001	0.0001	0.0001	0.0001	0.0001	0.0001
7249	0	known	NA	NA	chr11	+	37420937	37423551	ENSOART00000028373	3	530	ENSOARG00000026370	ENSOARG00000026370	NA	NA	NA	NA	NA	NA	0.0001	0.0001	0.0001	0.0001	0.0001	0.0001	0.0001	0.0001	0.90246	0.116236	0.532896	0.067191
7260	0	known	NA	NA	chr11	-	37486144	37489184	ENSOART00000028374	4	886	MSTRG.3154	ENSOARG00000026371	NA	NA	NA	NA	NA	NA	2.8465	0.353388	2.47856	0.278001	0.0001	0.0001	4.18397	0.539115	3.36186	0.433004	2.85019	0.35937
7361	0	known	NA	NA	chr11	-	39572762	39592249	ENSOART00000028375	2	1996	MSTRG.3205	ENSOARG00000026372	NA	NA	NA	NA	NA	NA	0.043808	0.005439	0.068957	0.007734	0.119772	0.014866	0.164308	0.021171	0.066683	0.008589	0.042999	0.005422
7409	0	known	NA	NA	chr11	-	40159758	40312440	ENSOART00000028376	2	1762	MSTRG.3228	ENSOARG00000026373	NA	NA	NA	NA	NA	NA	3.53795	0.43923	2.56473	0.287666	2.7855	0.345722	2.07453	0.267308	5.04097	0.649272	2.16459	0.272926
7412	0	known	NA	NA	chr11	-	40260035	40261135	ENSOART00000028377	2	1072	MSTRG.3231	ENSOARG00000026374	NA	NA	NA	NA	NA	NA	0.0001	0.0001	0.091335	0.010244	0.0001	0.0001	1.25098	0.161192	0.631404	0.081324	0.405641	0.051146
7442	0	known	NA	NA	chr11	+	40814530	41000908	ENSOART00000028378	4	2664	MSTRG.3237	ENSOARG00000026375	NA	NA	NA	NA	NA	NA	0.0001	0.0001	0.0001	0.0001	0.0001	0.0001	0.0001	0.0001	0.0001	0.0001	0.0001	0.0001
7455	0	known	NA	NA	chr11	+	41007224	41010916	ENSOART00000028379	3	2434	ENSOARG00000026376	ENSOARG00000026376	NA	NA	NA	NA	NA	NA	0.0001	0.0001	0.0001	0.0001	0.0001	0.0001	0.0001	0.0001	0.0001	0.0001	0.0001	0.0001
7558	0	known	NA	NA	chr11	-	42168058	42214877	ENSOART00000028380	2	2005	MSTRG.3290	ENSOARG00000026377	NA	NA	NA	NA	NA	NA	2.24754	0.279028	1.26632	0.142033	0.885852	0.109948	1.73443	0.223485	2.01689	0.259773	2.4289	0.306251
7629	0	known	NA	NA	chr11	-	43036688	43048460	ENSOART00000028381	2	5273	ENSOARG00000026378	ENSOARG00000026378	NA	NA	NA	NA	NA	NA	0.0001	0.0001	0.0001	0.0001	0.0001	0.0001	0.0001	0.0001	0.0001	0.0001	0.0001	0.0001
7681	0	known	NA	NA	chr11	-	43574625	43576847	ENSOART00000028382	4	1355	MSTRG.3335	ENSOARG00000026379	NA	NA	NA	NA	NA	NA	4.71534	0.585401	4.12666	0.462856	3.01532	0.374247	5.17367	0.666639	5.35355	0.689532	6.79031	0.856166
7848	0	known	NA	NA	chr11	+	47855123	47855701	ENSOART00000028383	2	537	MSTRG.3422	ENSOARG00000026380	NA	NA	NA	NA	NA	NA	0.0001	0.0001	0.0001	0.0001	0.0001	0.0001	0.0001	0.0001	0.0001	0.0001	0.0001	0.0001
7992	0	known	NA	NA	chr11	-	50219648	50234794	ENSOART00000028384	2	1203	MSTRG.3491	ENSOARG00000026381	NA	NA	NA	NA	NA	NA	6.1146	0.759117	5.08426	0.570263	4.96874	0.616696	9.45666	1.21851	9.76113	1.25722	9.88338	1.24616
8059	0	known	NA	NA	chr11	+	51697015	51699134	ENSOART00000028385	2	494	ENSOARG00000026382	ENSOARG00000026382	NA	NA	NA	NA	NA	NA	0.0001	0.0001	0.0001	0.0001	0.0001	0.0001	0.0001	0.0001	0.0001	0.0001	0.329337	0.041525
8062	0	known	NA	NA	chr11	-	51725046	51728360	ENSOART00000028386	2	2574	ENSOARG00000026383	ENSOARG00000026383	NA	NA	NA	NA	NA	NA	0.0001	0.0001	0.0001	0.0001	0.0001	0.0001	0.0001	0.0001	0.0001	0.0001	0.0001	0.0001
8094	0	known	NA	NA	chr11	-	52673399	52679981	ENSOART00000028387	2	4790	ENSOARG00000026384	ENSOARG00000026384	NA	NA	NA	NA	NA	NA	0.0001	0.0001	0.0001	0.0001	0.0001	0.0001	0.116075	0.014957	0.0001	0.0001	0.294363	0.037115
8102	0	known	NA	NA	chr11	-	52833764	52836011	ENSOART00000028388	2	2137	ENSOARG00000026385	ENSOARG00000026385	NA	NA	NA	NA	NA	NA	0.263921	0.032765	0.388863	0.043616	1.29941	0.161276	0.263453	0.033947	0.26205	0.033752	0.791764	0.099831
8104	0	known	NA	NA	chr11	+	52845989	52980516	ENSOART00000028389	2	2770	MSTRG.3550	ENSOARG00000026386	NA	NA	NA	NA	NA	NA	8.99772	1.11705	6.87533	0.771153	5.18196	0.643161	6.53611	0.842193	8.5398	1.09992	7.34886	0.926591
8105	0	known	NA	NA	chr11	+	52895985	52899693	ENSOART00000028390	2	3558	MSTRG.3551	ENSOARG00000026387	NA	NA	NA	NA	NA	NA	0.0001	0.0001	0.0001	0.0001	0.0001	0.0001	0.0001	0.0001	0.078134	0.010064	0.0001	0.0001
8131	0	known	NA	NA	chr11	-	53771448	53790098	ENSOART00000028391	2	3030	ENSOARG00000026388	ENSOARG00000026388	NA	NA	NA	NA	NA	NA	0.092739	0.011513	0.0001	0.0001	0.465347	0.057757	0.134965	0.017391	0.0001	0.0001	0.276568	0.034871
8152	0	known	NA	NA	chr11	-	54096210	54271589	ENSOART00000028392	2	600	MSTRG.3575	ENSOARG00000026389	NA	NA	NA	NA	NA	NA	20.197	2.50742	14.4085	1.6161	18.3867	2.28207	18.4379	2.37576	17.1388	2.20746	32.6592	4.11788
8164	0	known	NA	NA	chr11	-	54225864	54263405	ENSOART00000028393	2	2676	MSTRG.3583	ENSOARG00000026390	NA	NA	NA	NA	NA	NA	0.575112	0.071399	0.36222	0.040627	0.109118	0.013543	0.843049	0.108629	0.921525	0.118692	0.421525	0.053149
8214	0	known	NA	NA	chr11	-	54738796	54740870	ENSOART00000028394	2	1909	MSTRG.3603	ENSOARG00000026391	NA	NA	NA	NA	NA	NA	19.171	2.38005	8.83518	0.990975	8.53585	1.05943	4.32786	0.557655	13.9826	1.80094	14.9937	1.89051
8215	0	known	NA	NA	chr11	-	54738857	54740870	ENSOART00000028395	3	1732	MSTRG.3603	ENSOARG00000026391	NA	NA	NA	NA	NA	NA	0.0001	0.0001	0.0001	0.0001	0.0001	0.0001	0.0001	0.0001	0.0001	0.0001	0.0001	0.0001
8339	0	known	NA	NA	chr11	-	57616154	57655926	ENSOART00000028396	2	1871	ENSOARG00000026392	ENSOARG00000026392	NA	NA	NA	NA	NA	NA	0.0001	0.0001	0.0001	0.0001	0.0001	0.0001	0.0001	0.0001	0.0001	0.0001	0.0001	0.0001
8340	0	known	NA	NA	chr11	-	57715258	57721167	ENSOART00000028397	2	1631	ENSOARG00000026393	ENSOARG00000026393	NA	NA	NA	NA	NA	NA	0.0001	0.0001	0.0001	0.0001	0.0001	0.0001	0.0001	0.0001	0.0001	0.0001	0.0001	0.0001
8344	0	known	NA	NA	chr11	+	58911832	58916313	ENSOART00000028398	2	1468	ENSOARG00000026394	ENSOARG00000026394	NA	NA	NA	NA	NA	NA	0.0001	0.0001	0.0001	0.0001	0.0001	0.0001	0.0001	0.0001	0.0001	0.0001	0.0001	0.0001
8345	0	known	NA	NA	chr11	-	59047207	59111565	ENSOART00000028399	2	1331	ENSOARG00000026395	ENSOARG00000026395	NA	NA	NA	NA	NA	NA	0.0001	0.0001	0.0001	0.0001	0.0001	0.0001	0.0001	0.0001	0.0001	0.0001	0.0001	0.0001
8346	0	known	NA	NA	chr11	-	59244165	59287609	ENSOART00000028400	2	664	ENSOARG00000026396	ENSOARG00000026396	NA	NA	NA	NA	NA	NA	0.0001	0.0001	0.0001	0.0001	0.0001	0.0001	0.0001	0.0001	0.0001	0.0001	0.0001	0.0001
8411	0	known	NA	NA	chr11	+	61283299	61284970	ENSOART00000028401	2	1626	MSTRG.3689	ENSOARG00000026397	NA	NA	NA	NA	NA	NA	0.0001	0.0001	0.837515	0.093938	1.12485	0.139611	0.0001	0.0001	0.173432	0.022338	0.0001	0.0001
8416	0	known	NA	NA	chr11	+	61601718	61745228	ENSOART00000028402	2	4842	MSTRG.3691	ENSOARG00000026398	NA	NA	NA	NA	NA	NA	1.09371	0.135782	2.3988	0.269055	1.96738	0.244181	1.02938	0.132639	1.95457	0.251747	0.899009	0.113353
8423	0	known	NA	NA	chr11	-	61909667	61930009	ENSOART00000028403	2	1650	ENSOARG00000026399	ENSOARG00000026399	NA	NA	NA	NA	NA	NA	0.0001	0.0001	0.0001	0.0001	0.0001	0.0001	0.0001	0.0001	0.0001	0.0001	0.0001	0.0001
8434	0	known	NA	NA	chr11	-	62172693	62176634	ENSOART00000028404	2	3705	ENSOARG00000026400	ENSOARG00000026400	NA	NA	NA	NA	NA	NA	1.08907	0.135206	0.700135	0.078529	1.32605	0.164583	0.567881	0.073173	1.97247	0.254052	1.43239	0.180605
31288	0	known	NA	NA	chr25	-	5653155	5688820	ENSOART00000028405	2	587	ENSOARG00000026401	ENSOARG00000026401	NA	NA	NA	NA	NA	NA	0.0001	0.0001	0.0001	0.0001	0.0001	0.0001	0.0001	0.0001	0.0001	0.0001	0.0001	0.0001
31289	0	known	NA	NA	chr25	+	5814060	5859454	ENSOART00000028406	2	987	ENSOARG00000026402	ENSOARG00000026402	NA	NA	NA	NA	NA	NA	0.0001	0.0001	0.0001	0.0001	0.0001	0.0001	0.230453	0.029694	0.0001	0.0001	0.0001	0.0001
31372	0	known	NA	NA	chr25	-	10767294	10770442	ENSOART00000028407	2	197	ENSOARG00000026403	ENSOARG00000026403	NA	NA	NA	NA	NA	NA	0.0001	0.0001	0.0001	0.0001	0.0001	0.0001	0.0001	0.0001	0.0001	0.0001	0.0001	0.0001
31377	0	known	NA	NA	chr25	+	11273668	11274729	ENSOART00000028408	2	808	ENSOARG00000026404	ENSOARG00000026404	NA	NA	NA	NA	NA	NA	0.0001	0.0001	0.0001	0.0001	0.0001	0.0001	0.0001	0.0001	0.0001	0.0001	0.0001	0.0001
31484	0	known	NA	NA	chr25	+	18960060	19006408	ENSOART00000028409	2	730	ENSOARG00000026405	ENSOARG00000026405	NA	NA	NA	NA	NA	NA	0.0001	0.0001	0.0001	0.0001	0.0001	0.0001	0.0001	0.0001	0.0001	0.0001	0.0001	0.0001
31599	0	known	NA	NA	chr25	-	25990989	26000911	ENSOART00000028410	3	717	ENSOARG00000026406	ENSOARG00000026406	NA	NA	NA	NA	NA	NA	0.0001	0.0001	0.786611	0.088228	0.393305	0.048815	0.0001	0.0001	0.0001	0.0001	0.393305	0.04959
31610	0	known	NA	NA	chr25	+	26275673	26278526	ENSOART00000028411	2	683	ENSOARG00000026407	ENSOARG00000026407	NA	NA	NA	NA	NA	NA	0.0001	0.0001	0.0001	0.0001	0.0001	0.0001	0.0001	0.0001	0.0001	0.0001	0.0001	0.0001
31840	0	known	NA	NA	chr25	-	34819686	34822006	ENSOART00000028412	2	569	MSTRG.14153	ENSOARG00000026408	NA	NA	NA	NA	NA	NA	23.7303	2.94608	20.8473	2.33828	28.9635	3.59482	25.8116	3.32589	31.7596	4.09061	33.4064	4.21209
31852	0	known	NA	NA	chr25	-	35023488	35210222	ENSOART00000028413	2	3397	MSTRG.14158	ENSOARG00000026409	NA	NA	NA	NA	NA	NA	6.87304	0.853277	7.48522	0.83956	7.65026	0.949514	7.95399	1.02489	6.69897	0.86282	6.19897	0.781606
31862	0	known	NA	NA	chr25	+	35215785	35225370	ENSOART00000028414	2	2633	MSTRG.14166	ENSOARG00000026410	NA	NA	NA	NA	NA	NA	0.0001	0.0001	0.0001	0.0001	0.0001	0.0001	0.0001	0.0001	0.0001	0.0001	0.0001	0.0001
31863	0	known	NA	NA	chr25	+	35217989	35225370	ENSOART00000028415	2	2639	MSTRG.14166	ENSOARG00000026410	NA	NA	NA	NA	NA	NA	0.0001	0.0001	0.160288	0.017978	0.106859	0.013263	0.054765	0.007057	0.160288	0.020645	0.0001	0.0001
31864	0	known	NA	NA	chr25	+	35218636	35225370	ENSOART00000028416	2	1166	MSTRG.14166	ENSOARG00000026410	NA	NA	NA	NA	NA	NA	0.0001	0.0001	0.0001	0.0001	0.0001	0.0001	0.0001	0.0001	0.0001	0.0001	0.0001	0.0001
31920	0	known	NA	NA	chr25	-	40921420	40993258	ENSOART00000028417	2	2198	MSTRG.14188	ENSOARG00000026411	NA	NA	NA	NA	NA	NA	0.0001	0.0001	0.0001	0.0001	0.0001	0.0001	131.282	16.916	0.0001	0.0001	0.0001	0.0001
31969	0	known	NA	NA	chr25	-	43042266	43072647	ENSOART00000028418	2	3335	MSTRG.14203	ENSOARG00000026412	NA	NA	NA	NA	NA	NA	0.169115	0.020995	0.0001	0.0001	0.164574	0.020426	0.415826	0.05358	0.084558	0.010891	0.0001	0.0001
31970	0	known	NA	NA	chr25	-	43049072	43063689	ENSOART00000028419	2	5088	MSTRG.14204	ENSOARG00000026413	NA	NA	NA	NA	NA	NA	0.166274	0.020643	0.109277	0.012257	0.332547	0.041274	0.083137	0.010712	0.093859	0.012089	0.055425	0.006988
31983	0	known	NA	NA	chr25	+	43189832	43194143	ENSOART00000028420	2	4217	ENSOARG00000026414	ENSOARG00000026414	NA	NA	NA	NA	NA	NA	0.0001	0.0001	0.0001	0.0001	0.0001	0.0001	0.0001	0.0001	0.0001	0.0001	0.0001	0.0001
32010	0	known	NA	NA	chr25	+	43997372	44012571	ENSOART00000028421	2	4830	ENSOARG00000026415	ENSOARG00000026415	NA	NA	NA	NA	NA	NA	0.0001	0.0001	0.0001	0.0001	0.0001	0.0001	0.0001	0.0001	0.0001	0.0001	0.0001	0.0001
32023	0	known	NA	NA	chr25	+	44356379	44397341	ENSOART00000028422	2	706	ENSOARG00000026416	ENSOARG00000026416	NA	NA	NA	NA	NA	NA	0.0001	0.0001	0.0001	0.0001	0.0001	0.0001	0.0001	0.0001	0.0001	0.0001	0.0001	0.0001
32028	0	known	NA	NA	chr25	+	44982647	44988918	ENSOART00000028423	2	5104	ENSOARG00000026417	ENSOARG00000026417	NA	NA	NA	NA	NA	NA	0.0001	0.0001	0.0001	0.0001	0.165752	0.020572	0.082092	0.010578	0.236579	0.030471	0.0001	0.0001
32032	0	known	NA	NA	chr25	-	45185753	45192629	ENSOART00000028424	2	733	ENSOARG00000026418	ENSOARG00000026418	NA	NA	NA	NA	NA	NA	0.0001	0.0001	0.0001	0.0001	0.0001	0.0001	0.0001	0.0001	0.0001	0.0001	0.0001	0.0001
18228	0	known	NA	NA	chr18	+	1049661	1059936	ENSOART00000028425	2	946	MSTRG.7998	ENSOARG00000026419	NA	NA	NA	NA	NA	NA	0.0001	0.0001	0.0001	0.0001	0.0001	0.0001	0.0001	0.0001	0.0001	0.0001	0.0001	0.0001
18238	0	known	NA	NA	chr18	+	1078254	1105316	ENSOART00000028426	3	2408	MSTRG.8002	ENSOARG00000026420	NA	NA	NA	NA	NA	NA	6.17239	0.766293	8.24046	0.92427	5.34419	0.663295	5.59232	0.720583	7.09011	0.913199	3.24126	0.408678
18270	0	known	NA	NA	chr18	-	1713625	1728051	ENSOART00000028427	2	2345	ENSOARG00000026421	ENSOARG00000026421	NA	NA	NA	NA	NA	NA	0.0001	0.0001	0.0001	0.0001	0.0001	0.0001	0.0001	0.0001	0.0001	0.0001	0.0001	0.0001
18271	0	known	NA	NA	chr18	-	1713625	1728051	ENSOART00000028428	3	1174	ENSOARG00000026421	ENSOARG00000026421	NA	NA	NA	NA	NA	NA	0.0001	0.0001	0.0001	0.0001	0.0001	0.0001	0.0001	0.0001	0.0001	0.0001	0.0001	0.0001
18280	0	known	NA	NA	chr18	+	3410439	3417300	ENSOART00000028429	2	1902	ENSOARG00000026422	ENSOARG00000026422	NA	NA	NA	NA	NA	NA	0.0001	0.0001	0.0001	0.0001	0.0001	0.0001	0.0001	0.0001	0.0001	0.0001	0.0001	0.0001
18293	0	known	NA	NA	chr18	+	4761908	4851232	ENSOART00000028430	2	1532	ENSOARG00000026423	ENSOARG00000026423	NA	NA	NA	NA	NA	NA	0.0001	0.0001	0.0001	0.0001	0.0001	0.0001	0.0001	0.0001	0.0001	0.0001	0.0001	0.0001
18302	0	known	NA	NA	chr18	+	5842535	5847098	ENSOART00000028431	4	1116	ENSOARG00000026424	ENSOARG00000026424	NA	NA	NA	NA	NA	NA	0.0001	0.0001	0.0001	0.0001	0.0001	0.0001	0.0001	0.0001	0.0001	0.0001	0.0001	0.0001
18356	0	known	NA	NA	chr18	-	9142202	9174509	ENSOART00000028432	2	1094	ENSOARG00000026425	ENSOARG00000026425	NA	NA	NA	NA	NA	NA	0.0001	0.0001	0.0001	0.0001	0.0001	0.0001	0.0001	0.0001	0.0001	0.0001	0.0001	0.0001
18365	0	known	NA	NA	chr18	-	10216633	10217855	ENSOART00000028433	2	957	ENSOARG00000026426	ENSOARG00000026426	NA	NA	NA	NA	NA	NA	0.0001	0.0001	0.0001	0.0001	0.0001	0.0001	0.0001	0.0001	0.0001	0.0001	0.0001	0.0001
18369	0	known	NA	NA	chr18	+	11334749	11353237	ENSOART00000028434	3	439	ENSOARG00000026427	ENSOARG00000026427	NA	NA	NA	NA	NA	NA	0.0001	0.0001	0.0001	0.0001	0.0001	0.0001	0.0001	0.0001	0.0001	0.0001	0.0001	0.0001
18370	0	known	NA	NA	chr18	-	11535851	11562888	ENSOART00000028435	3	623	ENSOARG00000026428	ENSOARG00000026428	NA	NA	NA	NA	NA	NA	0.0001	0.0001	0.0001	0.0001	0.0001	0.0001	0.0001	0.0001	0.0001	0.0001	0.0001	0.0001
18371	0	known	NA	NA	chr18	+	11563493	11570150	ENSOART00000028436	3	2518	ENSOARG00000026429	ENSOARG00000026429	NA	NA	NA	NA	NA	NA	0.0001	0.0001	0.0001	0.0001	0.0001	0.0001	0.0001	0.0001	0.0001	0.0001	0.0001	0.0001
18389	0	known	NA	NA	chr18	+	13622532	13634185	ENSOART00000028437	2	1441	ENSOARG00000026430	ENSOARG00000026430	NA	NA	NA	NA	NA	NA	0.0001	0.0001	0.0001	0.0001	0.0001	0.0001	0.0001	0.0001	0.0001	0.0001	0.0001	0.0001
18392	0	known	NA	NA	chr18	+	13807525	13826529	ENSOART00000028438	2	3014	ENSOARG00000026431	ENSOARG00000026431	NA	NA	NA	NA	NA	NA	0.0001	0.0001	0.0001	0.0001	0.0001	0.0001	0.0001	0.0001	0.0001	0.0001	0.0001	0.0001
18393	0	known	NA	NA	chr18	+	13869272	13873552	ENSOART00000028439	2	1550	ENSOARG00000026432	ENSOARG00000026432	NA	NA	NA	NA	NA	NA	0.0001	0.0001	0.0001	0.0001	0.0001	0.0001	0.0001	0.0001	0.0001	0.0001	0.0001	0.0001
18421	0	known	NA	NA	chr18	+	16105706	16183778	ENSOART00000028440	3	3550	MSTRG.8087	ENSOARG00000026433	NA	NA	NA	NA	NA	NA	1.16015	0.144031	1.11743	0.125333	1.86518	0.231498	1.76403	0.227299	1.5443	0.198904	0.838769	0.105757
18422	0	known	NA	NA	chr18	+	16177733	16183778	ENSOART00000028441	2	3652	MSTRG.8087	ENSOARG00000026433	NA	NA	NA	NA	NA	NA	0.061292	0.007609	0.186793	0.020951	0.206905	0.02568	0.452268	0.058276	0.09773	0.012588	0.194414	0.024513
18435	0	known	NA	NA	chr18	-	17918562	17956399	ENSOART00000028442	2	3839	ENSOARG00000026434	ENSOARG00000026434	NA	NA	NA	NA	NA	NA	0.0001	0.0001	0.0001	0.0001	0.293827	0.036468	0.0001	0.0001	0.0001	0.0001	0.0001	0.0001
18455	0	known	NA	NA	chr18	+	18866697	18937449	ENSOART00000028443	2	1341	ENSOARG00000026435	ENSOARG00000026435	NA	NA	NA	NA	NA	NA	0.0001	0.0001	0.0001	0.0001	0.0001	0.0001	0.0001	0.0001	0.0001	0.0001	0.0001	0.0001
18457	0	known	NA	NA	chr18	+	18932063	18937449	ENSOART00000028444	2	4676	ENSOARG00000026435	ENSOARG00000026435	NA	NA	NA	NA	NA	NA	0.484816	0.060189	0.15077	0.016911	0.24089	0.029898	0.294126	0.037899	0.336406	0.043329	0.20231	0.025509
18490	0	known	NA	NA	chr18	+	19952218	19985181	ENSOART00000028445	2	4850	ENSOARG00000026436	ENSOARG00000026436	NA	NA	NA	NA	NA	NA	0.0001	0.0001	0.0001	0.0001	0.0001	0.0001	0.0001	0.0001	0.058144	0.007489	0.0001	0.0001
18491	0	known	NA	NA	chr18	+	19976337	19978300	ENSOART00000028446	2	1342	ENSOARG00000026437	ENSOARG00000026437	NA	NA	NA	NA	NA	NA	0.0001	0.0001	0.0001	0.0001	0.0001	0.0001	0.0001	0.0001	0.0001	0.0001	0.0001	0.0001
18548	0	known	NA	NA	chr18	+	20908793	20912032	ENSOART00000028447	2	1930	ENSOARG00000026438	ENSOARG00000026438	NA	NA	NA	NA	NA	NA	0.0001	0.0001	0.0001	0.0001	0.0001	0.0001	0.0001	0.0001	0.0001	0.0001	0.0001	0.0001
18630	0	known	NA	NA	chr18	-	24102074	24103701	ENSOART00000028448	2	1034	ENSOARG00000026439	ENSOARG00000026439	NA	NA	NA	NA	NA	NA	0.0001	0.0001	0.0001	0.0001	0.0001	0.0001	0.0001	0.0001	0.0001	0.0001	0.0001	0.0001
18631	0	known	NA	NA	chr18	-	24105335	24154262	ENSOART00000028449	3	961	ENSOARG00000026440	ENSOARG00000026440	NA	NA	NA	NA	NA	NA	0.0001	0.0001	0.0001	0.0001	0.0001	0.0001	0.0001	0.0001	0.0001	0.0001	0.0001	0.0001
18632	0	known	NA	NA	chr18	-	24151132	24154262	ENSOART00000028450	2	2207	ENSOARG00000026440	ENSOARG00000026440	NA	NA	NA	NA	NA	NA	0.0001	0.0001	0.0001	0.0001	0.0001	0.0001	0.0001	0.0001	0.0001	0.0001	0.049841	0.006284
18649	0	known	NA	NA	chr18	-	25043084	25049333	ENSOART00000028451	2	4770	ENSOARG00000026441	ENSOARG00000026441	NA	NA	NA	NA	NA	NA	0.0001	0.0001	0.0001	0.0001	0.0001	0.0001	0.0001	0.0001	0.0001	0.0001	0.0001	0.0001
18689	0	known	NA	NA	chr18	-	26817254	26869150	ENSOART00000028452	2	3580	ENSOARG00000026442	ENSOARG00000026442	NA	NA	NA	NA	NA	NA	0.428492	0.053197	0.665084	0.074597	0.15136	0.018786	1.02642	0.132256	0.231551	0.029824	0.393855	0.04966
18830	0	known	NA	NA	chr18	-	32955015	32956433	ENSOART00000028453	2	499	MSTRG.8256	ENSOARG00000026443	NA	NA	NA	NA	NA	NA	3.86001	0.479214	2.74241	0.307596	3.87952	0.481508	4.36994	0.563076	3.71584	0.478596	3.75735	0.473751
18858	0	known	NA	NA	chr18	-	34272871	34275130	ENSOART00000028454	2	2163	ENSOARG00000026444	ENSOARG00000026444	NA	NA	NA	NA	NA	NA	0.0001	0.0001	0.0001	0.0001	0.0001	0.0001	0.0001	0.0001	0.0001	0.0001	0.0001	0.0001
18865	0	known	NA	NA	chr18	+	35465853	35472206	ENSOART00000028455	2	1223	ENSOARG00000026445	ENSOARG00000026445	NA	NA	NA	NA	NA	NA	0.0001	0.0001	0.0001	0.0001	0.0001	0.0001	0.0001	0.0001	0.0001	0.0001	0.0001	0.0001
18876	0	known	NA	NA	chr18	-	38826009	38832598	ENSOART00000028456	2	382	ENSOARG00000026446	ENSOARG00000026446	NA	NA	NA	NA	NA	NA	0.0001	0.0001	0.0001	0.0001	0.0001	0.0001	0.0001	0.0001	0.0001	0.0001	0.0001	0.0001
18880	0	known	NA	NA	chr18	-	39670336	39672095	ENSOART00000028457	2	1063	ENSOARG00000026447	ENSOARG00000026447	NA	NA	NA	NA	NA	NA	0.0001	0.0001	0.0001	0.0001	0.0001	0.0001	0.0001	0.0001	0.0001	0.0001	0.0001	0.0001
18881	0	known	NA	NA	chr18	-	39776074	39915569	ENSOART00000028458	4	625	ENSOARG00000026448	ENSOARG00000026448	NA	NA	NA	NA	NA	NA	0.0001	0.0001	0.0001	0.0001	0.0001	0.0001	0.0001	0.0001	0.0001	0.0001	0.0001	0.0001
18924	0	known	NA	NA	chr18	+	42640907	42757716	ENSOART00000028459	2	3466	ENSOARG00000026449	ENSOARG00000026449	NA	NA	NA	NA	NA	NA	1.20715	0.149866	0.718263	0.080562	1.45716	0.180856	1.91362	0.246574	1.24318	0.16012	0.284766	0.035905
18946	0	known	NA	NA	chr18	+	43886774	44003096	ENSOART00000028460	2	1779	MSTRG.8315	ENSOARG00000026450	NA	NA	NA	NA	NA	NA	4.40278	0.546598	1.57167	0.176282	1.82237	0.226184	4.34648	0.560054	1.56095	0.201049	1.72119	0.217019
18956	0	known	NA	NA	chr18	+	44025256	44026309	ENSOART00000028461	2	879	MSTRG.8322	ENSOARG00000026451	NA	NA	NA	NA	NA	NA	3.45982	0.429531	2.8755	0.322523	1.67176	0.20749	1.40711	0.18131	2.04697	0.263647	0.644557	0.08127
19014	0	known	NA	NA	chr18	+	48358944	48383651	ENSOART00000028462	2	546	ENSOARG00000026452	ENSOARG00000026452	NA	NA	NA	NA	NA	NA	0.0001	0.0001	0.0001	0.0001	0.0001	0.0001	0.0001	0.0001	0.0001	0.0001	0.0001	0.0001
19016	0	known	NA	NA	chr18	+	48601602	48649268	ENSOART00000028463	2	2490	MSTRG.8352	ENSOARG00000026453	NA	NA	NA	NA	NA	NA	0.0001	0.0001	0.0001	0.0001	0.0001	0.0001	0.0001	0.0001	0.0001	0.0001	0.0001	0.0001
19023	0	known	NA	NA	chr18	-	51437703	51457341	ENSOART00000028464	3	1222	ENSOARG00000026454	ENSOARG00000026454	NA	NA	NA	NA	NA	NA	0.0001	0.0001	0.288462	0.032355	0.0001	0.0001	0.692308	0.089206	0.0001	0.0001	0.220949	0.027859
19025	0	known	NA	NA	chr18	-	51652250	51652843	ENSOART00000028465	2	521	ENSOARG00000026455	ENSOARG00000026455	NA	NA	NA	NA	NA	NA	0.0001	0.0001	0.0001	0.0001	0.0001	0.0001	0.0001	0.0001	0.0001	0.0001	0.0001	0.0001
19027	0	known	NA	NA	chr18	-	51810742	51999345	ENSOART00000028466	2	978	MSTRG.8358	ENSOARG00000026456	NA	NA	NA	NA	NA	NA	0.0001	0.0001	0.0001	0.0001	0.0001	0.0001	0.0001	0.0001	0.0001	0.0001	0.0001	0.0001
19142	0	known	NA	NA	chr18	+	57401192	57433200	ENSOART00000028467	2	844	MSTRG.8418	ENSOARG00000026457	NA	NA	NA	NA	NA	NA	656.811	81.542	1074.01	120.463	752.351	93.3782	459.159	59.1637	408.23	52.5796	434.387	54.7703
19143	0	known	NA	NA	chr18	-	57415902	57425643	ENSOART00000028468	3	487	MSTRG.8419	ENSOARG00000026458	NA	NA	NA	NA	NA	NA	0.0001	0.0001	0.0001	0.0001	0.0001	0.0001	0.0001	0.0001	0.0001	0.0001	0.0001	0.0001
19172	0	known	NA	NA	chr18	-	57968071	57970704	ENSOART00000028469	2	1450	ENSOARG00000026459	ENSOARG00000026459	NA	NA	NA	NA	NA	NA	0.0001	0.0001	0.0001	0.0001	0.0001	0.0001	0.0001	0.0001	0.0001	0.0001	0.0001	0.0001
19196	0	known	NA	NA	chr18	+	59134080	59135395	ENSOART00000028470	2	1263	ENSOARG00000026460	ENSOARG00000026460	NA	NA	NA	NA	NA	NA	0.0001	0.0001	0.0001	0.0001	0.0001	0.0001	0.0001	0.0001	0.0001	0.0001	0.0001	0.0001
19201	0	known	NA	NA	chr18	-	59212352	59213181	ENSOART00000028471	2	672	ENSOARG00000026461	ENSOARG00000026461	NA	NA	NA	NA	NA	NA	0.0001	0.0001	0.0001	0.0001	0.0001	0.0001	0.0001	0.0001	0.0001	0.0001	0.0001	0.0001
19211	0	known	NA	NA	chr18	-	59958121	60126952	ENSOART00000028472	2	2261	MSTRG.8444	ENSOARG00000026462	NA	NA	NA	NA	NA	NA	8.36053	1.03795	8.71545	0.977545	7.21067	0.894954	7.85953	1.01272	5.43197	0.699632	6.02156	0.759236
19219	0	known	NA	NA	chr18	-	60687895	60710768	ENSOART00000028473	3	4812	ENSOARG00000026463	ENSOARG00000026463	NA	NA	NA	NA	NA	NA	0.0001	0.0001	0.0001	0.0001	0.0001	0.0001	0.0001	0.0001	0.0001	0.0001	0.0001	0.0001
19220	0	known	NA	NA	chr18	+	60715645	60717337	ENSOART00000028474	2	557	ENSOARG00000026464	ENSOARG00000026464	NA	NA	NA	NA	NA	NA	0.0001	0.0001	0.0001	0.0001	0.0001	0.0001	0.0001	0.0001	0.0001	0.0001	0.0001	0.0001
19226	0	known	NA	NA	chr18	+	62943201	62946368	ENSOART00000028475	2	1920	ENSOARG00000026465	ENSOARG00000026465	NA	NA	NA	NA	NA	NA	0.0001	0.0001	0.146354	0.016415	0.0001	0.0001	0.660937	0.085163	0.0001	0.0001	0.0001	0.0001
19433	0	known	NA	NA	chr18	+	66302709	66307716	ENSOART00000028476	2	3681	ENSOARG00000026466	ENSOARG00000026466	NA	NA	NA	NA	NA	NA	1.44317	0.179167	3.80546	0.426829	3.86145	0.479265	2.84678	0.366814	2.43255	0.31331	2.68623	0.338697
19443	0	known	NA	NA	chr18	-	66487432	66488377	ENSOART00000028477	2	767	ENSOARG00000026467	ENSOARG00000026467	NA	NA	NA	NA	NA	NA	0.0001	0.0001	0.0001	0.0001	0.0001	0.0001	0.0001	0.0001	0.0001	0.0001	0.0001	0.0001
19450	0	known	NA	NA	chr18	-	66590600	66596940	ENSOART00000028478	3	624	ENSOARG00000026468	ENSOARG00000026468	NA	NA	NA	NA	NA	NA	0.0001	0.0001	0.0001	0.0001	0.0001	0.0001	0.886262	0.114197	0.0001	0.0001	0.0001	0.0001
19464	0	known	NA	NA	chr18	-	66848632	66853529	ENSOART00000028479	3	1713	ENSOARG00000026469	ENSOARG00000026469	NA	NA	NA	NA	NA	NA	0.0001	0.0001	0.0001	0.0001	0.0001	0.0001	0.0001	0.0001	0.0001	0.0001	0.136171	0.017169
19467	0	known	NA	NA	chr18	-	66878552	66879744	ENSOART00000028480	2	627	MSTRG.8608	ENSOARG00000026470	NA	NA	NA	NA	NA	NA	2.02538	0.251447	4.37242	0.490421	3.47518	0.431322	2.14187	0.275985	1.30276	0.167794	3.18195	0.401201
19503	0	known	NA	NA	chr18	-	67287520	67305825	ENSOART00000028481	2	1262	ENSOARG00000026471	ENSOARG00000026471	NA	NA	NA	NA	NA	NA	0.0001	0.0001	0.0001	0.0001	0.0001	0.0001	0.529319	0.068204	0.44374	0.057153	0.0001	0.0001
19509	0	known	NA	NA	chr18	-	67485888	67491638	ENSOART00000028482	2	1357	MSTRG.8628	ENSOARG00000026472	NA	NA	NA	NA	NA	NA	0.0001	0.0001	0.0001	0.0001	0.0001	0.0001	0.0001	0.0001	0.0001	0.0001	0.0001	0.0001
19511	0	known	NA	NA	chr18	-	67614333	67615500	ENSOART00000028483	3	785	MSTRG.8630	ENSOARG00000026473	NA	NA	NA	NA	NA	NA	0.0001	0.0001	0.0001	0.0001	0.0001	0.0001	0.0001	0.0001	0.0001	0.0001	0.0001	0.0001
19512	0	known	NA	NA	chr18	-	67672839	67681368	ENSOART00000028484	2	1158	MSTRG.8631	ENSOARG00000026474	NA	NA	NA	NA	NA	NA	0.0001	0.0001	0.0001	0.0001	0.0001	0.0001	0.0001	0.0001	0.0001	0.0001	0.0001	0.0001
19514	0	known	NA	NA	chr18	+	67776751	67843343	ENSOART00000028485	2	1441	MSTRG.8633	ENSOARG00000026475	NA	NA	NA	NA	NA	NA	34.4511	4.27705	34.6282	3.88398	25.4969	3.16455	23.7028	3.05416	27.3685	3.52503	20.4986	2.5846
19517	0	known	NA	NA	chr18	-	67827686	67869950	ENSOART00000028486	2	2197	MSTRG.8635	ENSOARG00000026476	NA	NA	NA	NA	NA	NA	6.84874	0.85026	7.11932	0.79852	4.97551	0.617536	7.80432	1.00561	10.351	1.3332	5.07216	0.63953
19527	0	known	NA	NA	chr18	-	67971879	67983427	ENSOART00000028487	2	2731	MSTRG.8642	ENSOARG00000026477	NA	NA	NA	NA	NA	NA	1.43647	0.178335	0.425074	0.047677	1.10474	0.137115	1.60316	0.206571	1.08233	0.139403	0.630757	0.07953
19530	0	known	NA	NA	chr18	+	68038860	68044751	ENSOART00000028488	3	1224	ENSOARG00000026478	ENSOARG00000026478	NA	NA	NA	NA	NA	NA	0.172222	0.021381	0.0001	0.0001	0.0001	0.0001	0.0001	0.0001	0.144641	0.01863	0.0001	0.0001
19531	0	known	NA	NA	chr18	+	68054661	68059241	ENSOART00000028489	2	1034	ENSOARG00000026479	ENSOARG00000026479	NA	NA	NA	NA	NA	NA	0.313152	0.038877	0.0001	0.0001	0.094697	0.011753	0.0001	0.0001	0.0001	0.0001	0.0001	0.0001
19541	0	known	NA	NA	chr18	+	68243944	68248312	ENSOART00000028490	2	1154	MSTRG.8643	ENSOARG00000026480	NA	NA	NA	NA	NA	NA	0.0001	0.0001	0.0001	0.0001	0.0001	0.0001	8.8277	1.13747	0.0001	0.0001	0.0001	0.0001
19543	0	known	NA	NA	chr18	+	68246268	68250581	ENSOART00000028491	2	1843	MSTRG.8643	ENSOARG00000026480	NA	NA	NA	NA	NA	NA	21.8315	2.71035	21.8754	2.4536	13.988	1.73612	6.78142	0.873803	26.1388	3.36665	30.8482	3.88954
19551	0	known	NA	NA	chr18	+	68373351	68376670	ENSOART00000028492	2	3204	MSTRG.8650	ENSOARG00000026481	NA	NA	NA	NA	NA	NA	10.3057	1.27943	6.25872	0.701993	7.92006	0.983	6.83339	0.880499	5.43715	0.7003	2.51657	0.317305
19556	0	known	NA	NA	chr18	+	68448607	68552221	ENSOART00000028493	3	5037	MSTRG.8653	ENSOARG00000026482	NA	NA	NA	NA	NA	NA	0.237244	0.029453	1.75072	0.196365	0.971831	0.120619	1.64423	0.211863	0.752764	0.096955	1.31889	0.166293
19567	0	known	NA	NA	chr18	+	68549096	68597128	ENSOART00000028494	3	2730	MSTRG.8653	ENSOARG00000026482	NA	NA	NA	NA	NA	NA	0.0001	0.0001	0.0001	0.0001	0.0001	0.0001	0.0001	0.0001	0.0001	0.0001	0.0001	0.0001
19568	0	known	NA	NA	chr18	+	68549744	68552221	ENSOART00000028495	2	1267	MSTRG.8653	ENSOARG00000026482	NA	NA	NA	NA	NA	NA	0.0001	0.0001	0.0001	0.0001	0.0001	0.0001	0.0001	0.0001	0.0001	0.0001	0.0001	0.0001
19559	0	known	NA	NA	chr18	-	68476764	68486873	ENSOART00000028496	2	1537	MSTRG.8655	ENSOARG00000026483	NA	NA	NA	NA	NA	NA	0.0001	0.0001	0.0001	0.0001	0.0001	0.0001	0.0001	0.0001	0.0001	0.0001	0.0001	0.0001
19560	0	known	NA	NA	chr18	-	68484090	68486873	ENSOART00000028497	2	2108	MSTRG.8655	ENSOARG00000026483	NA	NA	NA	NA	NA	NA	0.0001	0.0001	0.0001	0.0001	0.0001	0.0001	0.0001	0.0001	0.0001	0.0001	0.0001	0.0001
19562	0	known	NA	NA	chr18	-	68526846	68528688	ENSOART00000028498	2	1285	MSTRG.8657	ENSOARG00000026484	NA	NA	NA	NA	NA	NA	0.365076	0.045324	0.043442	0.004873	0.492131	0.061081	0.489635	0.063091	1.00763	0.129781	0.347471	0.043811
19564	0	known	NA	NA	chr18	-	68527602	68528688	ENSOART00000028499	2	609	MSTRG.8657	ENSOARG00000026484	NA	NA	NA	NA	NA	NA	1.55205	0.192685	0.253721	0.028458	0.400735	0.049737	0.661827	0.085278	0.255602	0.032921	0.161401	0.02035
46751	0	known	NA	NA	chr9	+	8584	16683	ENSOART00000028500	4	5252	ENSOARG00000026485	ENSOARG00000026485	NA	NA	NA	NA	NA	NA	0.0001	0.0001	0.0001	0.0001	0.0001	0.0001	0.0001	0.0001	0.0001	0.0001	0.0001	0.0001
46762	0	known	NA	NA	chr9	-	578018	579937	ENSOART00000028501	2	1797	ENSOARG00000026486	ENSOARG00000026486	NA	NA	NA	NA	NA	NA	0.0001	0.0001	0.0001	0.0001	0.0001	0.0001	0.0001	0.0001	0.0001	0.0001	0.0001	0.0001
46806	0	known	NA	NA	chr9	-	2925063	2953048	ENSOART00000028502	2	1228	ENSOARG00000026487	ENSOARG00000026487	NA	NA	NA	NA	NA	NA	0.0001	0.0001	0.0001	0.0001	0.0001	0.0001	0.0001	0.0001	0.0001	0.0001	0.0001	0.0001
46832	0	known	NA	NA	chr9	+	6169001	6172472	ENSOART00000028503	2	2002	ENSOARG00000026488	ENSOARG00000026488	NA	NA	NA	NA	NA	NA	0.0001	0.0001	0.0001	0.0001	0.0001	0.0001	0.0001	0.0001	0.0001	0.0001	0.0001	0.0001
46834	0	known	NA	NA	chr9	-	6693128	6708791	ENSOART00000028504	2	478	ENSOARG00000026489	ENSOARG00000026489	NA	NA	NA	NA	NA	NA	0.0001	0.0001	0.0001	0.0001	0.0001	0.0001	0.0001	0.0001	0.0001	0.0001	0.0001	0.0001
46840	0	known	NA	NA	chr9	-	9843862	9920903	ENSOART00000028505	2	1341	ENSOARG00000026490	ENSOARG00000026490	NA	NA	NA	NA	NA	NA	0.0001	0.0001	0.0001	0.0001	0.0001	0.0001	0.0001	0.0001	0.0001	0.0001	0.0001	0.0001
46842	0	known	NA	NA	chr9	+	10033475	10164383	ENSOART00000028506	2	1226	ENSOARG00000026491	ENSOARG00000026491	NA	NA	NA	NA	NA	NA	0.0001	0.0001	0.0001	0.0001	0.0001	0.0001	0.0001	0.0001	0.0001	0.0001	0.0001	0.0001
46843	0	known	NA	NA	chr9	-	10037141	10038604	ENSOART00000028507	2	1270	ENSOARG00000026492	ENSOARG00000026492	NA	NA	NA	NA	NA	NA	0.0001	0.0001	0.0001	0.0001	0.0001	0.0001	0.0001	0.0001	0.0001	0.0001	0.0001	0.0001
46856	0	known	NA	NA	chr9	+	13128940	13142508	ENSOART00000028508	3	4719	ENSOARG00000026493	ENSOARG00000026493	NA	NA	NA	NA	NA	NA	0.0001	0.0001	0.0001	0.0001	0.236912	0.029404	0.059547	0.007673	0.264427	0.034058	0.114431	0.014428
46911	0	known	NA	NA	chr9	-	13638565	13655514	ENSOART00000028509	4	452	MSTRG.20896	ENSOARG00000026494	NA	NA	NA	NA	NA	NA	2.1135	0.262388	7.04695	0.790403	0.542899	0.067382	2.23864	0.288453	2.75845	0.355286	0.191493	0.024145
46937	0	known	NA	NA	chr9	+	13778615	13793928	ENSOART00000028510	2	1567	MSTRG.20914	ENSOARG00000026495	NA	NA	NA	NA	NA	NA	1.79739	0.223143	2.3741	0.266285	1.67964	0.208469	0.179962	0.023189	2.99867	0.386226	0.327953	0.04135
46939	0	known	NA	NA	chr9	-	13780055	13901786	ENSOART00000028511	3	3758	MSTRG.20915	ENSOARG00000026496	NA	NA	NA	NA	NA	NA	0.0001	0.0001	0.0001	0.0001	0.0001	0.0001	0.0001	0.0001	0.0001	0.0001	0.0001	0.0001
46938	0	known	NA	NA	chr9	-	13780055	13784085	ENSOART00000028512	2	3961	MSTRG.20915	ENSOARG00000026496	NA	NA	NA	NA	NA	NA	0.751806	0.093335	0.494825	0.055501	0.38014	0.047181	0.62422	0.080432	0.885887	0.114101	0.462722	0.058343
46967	0	known	NA	NA	chr9	-	13900241	14065063	ENSOART00000028513	2	2302	MSTRG.20915	ENSOARG00000026496	NA	NA	NA	NA	NA	NA	1.75931	0.218416	0.828242	0.092898	1.03753	0.128774	1.11759	0.144004	2.49367	0.321182	1.68822	0.212861
46942	0	known	NA	NA	chr9	-	13794773	13797038	ENSOART00000028514	2	1381	MSTRG.20918	ENSOARG00000026497	NA	NA	NA	NA	NA	NA	3.0634	0.380316	2.71824	0.304884	1.5194	0.188581	2.19642	0.283014	1.15696	0.149015	1.10638	0.1395
46988	0	known	NA	NA	chr9	-	14080788	14082779	ENSOART00000028515	2	1874	ENSOARG00000026498	ENSOARG00000026498	NA	NA	NA	NA	NA	NA	1.34205	0.166613	0.0001	0.0001	0.15048	0.018677	0.527748	0.068002	0.740662	0.095397	0.300961	0.037947
46992	0	known	NA	NA	chr9	-	14117786	14149052	ENSOART00000028516	2	3338	MSTRG.20912	ENSOARG00000026499	NA	NA	NA	NA	NA	NA	0.71061	0.088221	0.168963	0.018951	0.299988	0.037233	0.510303	0.065754	0.761334	0.098059	1.05003	0.132395
46994	0	known	NA	NA	chr9	+	14198547	14286827	ENSOART00000028517	2	5998	MSTRG.20936	ENSOARG00000026500	NA	NA	NA	NA	NA	NA	7.17767	0.891096	0.0001	0.0001	0.0001	0.0001	8.70235	1.12132	7.61841	0.981244	7.32406	0.923464
47000	0	known	NA	NA	chr9	+	14281300	14286827	ENSOART00000028518	2	5490	MSTRG.20936	ENSOARG00000026500	NA	NA	NA	NA	NA	NA	0.0001	0.0001	6.7468	0.756737	5.50026	0.682666	0.0001	0.0001	0.0001	0.0001	0.0001	0.0001
46996	0	known	NA	NA	chr9	-	14238959	14244600	ENSOART00000028519	2	5403	MSTRG.20938	ENSOARG00000026501	NA	NA	NA	NA	NA	NA	0.41551	0.051585	0.220896	0.024776	0.233389	0.028967	0.35471	0.045705	0.0001	0.0001	0.156024	0.019673
47019	0	known	NA	NA	chr9	-	14580182	14589093	ENSOART00000028520	4	1292	MSTRG.20946	ENSOARG00000026502	NA	NA	NA	NA	NA	NA	2.13485	0.265038	1.87315	0.210097	3.54006	0.439375	2.87341	0.370246	2.8093	0.361835	3.00455	0.378833
47020	0	known	NA	NA	chr9	+	14595147	14596019	ENSOART00000028521	2	640	MSTRG.20947	ENSOARG00000026503	NA	NA	NA	NA	NA	NA	1.22885	0.15256	0.440625	0.049422	0.886046	0.109972	0.0001	0.0001	0.939062	0.12095	0.249329	0.031437
47023	0	known	NA	NA	chr9	+	14670101	14674050	ENSOART00000028522	2	2106	MSTRG.20950	ENSOARG00000026504	NA	NA	NA	NA	NA	NA	0.0001	0.0001	0.0001	0.0001	0.0001	0.0001	0.267806	0.034507	0.222964	0.028718	0.0001	0.0001
47024	0	known	NA	NA	chr9	-	14674913	14677038	ENSOART00000028523	2	1803	MSTRG.20951	ENSOARG00000026505	NA	NA	NA	NA	NA	NA	0.0001	0.0001	0.0001	0.0001	0.0001	0.0001	0.155297	0.02001	0.301719	0.038861	0.0001	0.0001
47026	0	known	NA	NA	chr9	+	14862110	14872992	ENSOART00000028524	2	1607	ENSOARG00000026506	ENSOARG00000026506	NA	NA	NA	NA	NA	NA	0.526447	0.065358	0.358432	0.040203	0.342875	0.042556	0.175482	0.022611	1.07778	0.138818	0.510268	0.064338
47070	0	known	NA	NA	chr9	+	17773623	17781418	ENSOART00000028525	2	1058	ENSOARG00000026507	ENSOARG00000026507	NA	NA	NA	NA	NA	NA	0.0001	0.0001	0.0001	0.0001	0.0001	0.0001	0.0001	0.0001	0.0001	0.0001	0.0001	0.0001
47086	0	known	NA	NA	chr9	-	20687433	20823752	ENSOART00000028526	2	2605	ENSOARG00000026508	ENSOARG00000026508	NA	NA	NA	NA	NA	NA	0.0001	0.0001	0.0001	0.0001	0.0001	0.0001	0.0001	0.0001	0.0001	0.0001	0.0001	0.0001
47120	0	known	NA	NA	chr9	-	23363257	23365257	ENSOART00000028527	2	783	MSTRG.20993	ENSOARG00000026509	NA	NA	NA	NA	NA	NA	0.0001	0.0001	0.0001	0.0001	0.0001	0.0001	0.0001	0.0001	0.0001	0.0001	0.0001	0.0001
47139	0	known	NA	NA	chr9	+	25636665	25640045	ENSOART00000028528	2	2645	MSTRG.21000	ENSOARG00000026510	NA	NA	NA	NA	NA	NA	3.40968	0.423307	1.49109	0.167245	2.55182	0.31672	3.03824	0.391484	1.68129	0.216548	2.6237	0.330812
47141	0	known	NA	NA	chr9	+	25697288	25697640	ENSOART00000028529	2	261	ENSOARG00000026511	ENSOARG00000026511	NA	NA	NA	NA	NA	NA	0.0001	0.0001	0.0001	0.0001	0.0001	0.0001	0.0001	0.0001	0.0001	0.0001	0.0001	0.0001
47145	0	known	NA	NA	chr9	-	26378604	26419029	ENSOART00000028530	2	3217	ENSOARG00000026512	ENSOARG00000026512	NA	NA	NA	NA	NA	NA	0.0001	0.0001	0.0001	0.0001	0.0001	0.0001	0.0001	0.0001	0.0001	0.0001	0.0001	0.0001
47147	0	known	NA	NA	chr9	-	26689556	26692063	ENSOART00000028531	4	482	ENSOARG00000026513	ENSOARG00000026513	NA	NA	NA	NA	NA	NA	0.0001	0.0001	0.0001	0.0001	0.0001	0.0001	0.0001	0.0001	0.0001	0.0001	0.0001	0.0001
47152	0	known	NA	NA	chr9	+	27103578	27106919	ENSOART00000028532	2	1385	ENSOARG00000026514	ENSOARG00000026514	NA	NA	NA	NA	NA	NA	0.0001	0.0001	0.0001	0.0001	0.0001	0.0001	0.0001	0.0001	0.0001	0.0001	0.0001	0.0001
47156	0	known	NA	NA	chr9	+	27553032	27560914	ENSOART00000028533	2	1174	ENSOARG00000026515	ENSOARG00000026515	NA	NA	NA	NA	NA	NA	0.0001	0.0001	0.0001	0.0001	0.0001	0.0001	0.0001	0.0001	0.0001	0.0001	0.0001	0.0001
47266	0	known	NA	NA	chr9	+	32671514	32718300	ENSOART00000028534	5	1031	ENSOARG00000026516	ENSOARG00000026516	NA	NA	NA	NA	NA	NA	0.0001	0.0001	0.0001	0.0001	0.0001	0.0001	0.0001	0.0001	0.0001	0.0001	0.0001	0.0001
47270	0	known	NA	NA	chr9	+	32820102	32835281	ENSOART00000028535	5	698	MSTRG.21061	ENSOARG00000026517	NA	NA	NA	NA	NA	NA	0.0001	0.0001	0.0001	0.0001	2.7347	0.339418	0.0001	0.0001	1.58941	0.204715	0.0001	0.0001
47271	0	known	NA	NA	chr9	-	32959368	32964913	ENSOART00000028536	3	2275	ENSOARG00000026518	ENSOARG00000026518	NA	NA	NA	NA	NA	NA	0.0001	0.0001	0.0001	0.0001	0.0001	0.0001	0.0001	0.0001	0.0001	0.0001	0.0001	0.0001
47276	0	known	NA	NA	chr9	-	33752330	33767686	ENSOART00000028537	2	1207	ENSOARG00000026519	ENSOARG00000026519	NA	NA	NA	NA	NA	NA	0.0001	0.0001	0.0001	0.0001	0.0001	0.0001	0.0001	0.0001	0.0001	0.0001	0.0001	0.0001
47347	0	known	NA	NA	chr9	+	37917875	38082193	ENSOART00000028538	3	1323	ENSOARG00000026520	ENSOARG00000026520	NA	NA	NA	NA	NA	NA	0.0001	0.0001	0.230721	0.025878	0.213908	0.026549	0.0001	0.0001	0.562233	0.072415	0.0001	0.0001
47348	0	known	NA	NA	chr9	+	38128592	38141447	ENSOART00000028539	3	625	ENSOARG00000026521	ENSOARG00000026521	NA	NA	NA	NA	NA	NA	0.0001	0.0001	0.0001	0.0001	0.0001	0.0001	0.0001	0.0001	0.0001	0.0001	0.0001	0.0001
47349	0	known	NA	NA	chr9	+	38128710	38141447	ENSOART00000028540	2	646	ENSOARG00000026521	ENSOARG00000026521	NA	NA	NA	NA	NA	NA	0.0001	0.0001	0.0001	0.0001	0.0001	0.0001	0.0001	0.0001	0.0001	0.0001	0.0001	0.0001
47350	0	known	NA	NA	chr9	+	38172423	38239339	ENSOART00000028541	2	796	ENSOARG00000026522	ENSOARG00000026522	NA	NA	NA	NA	NA	NA	0.0001	0.0001	0.0001	0.0001	0.0001	0.0001	0.0001	0.0001	0.0001	0.0001	0.0001	0.0001
47354	0	known	NA	NA	chr9	+	38811461	38972090	ENSOART00000028542	2	1716	ENSOARG00000026523	ENSOARG00000026523	NA	NA	NA	NA	NA	NA	0.0001	0.0001	0.0001	0.0001	0.0001	0.0001	0.0001	0.0001	0.0001	0.0001	0.0001	0.0001
47375	0	known	NA	NA	chr9	+	39999844	40014762	ENSOART00000028543	2	5104	ENSOARG00000026524	ENSOARG00000026524	NA	NA	NA	NA	NA	NA	0.0001	0.0001	0.0001	0.0001	0.0001	0.0001	0.0001	0.0001	0.0001	0.0001	0.0001	0.0001
47374	0	known	NA	NA	chr9	+	39999844	40004903	ENSOART00000028544	2	3878	ENSOARG00000026524	ENSOARG00000026524	NA	NA	NA	NA	NA	NA	0.0001	0.0001	0.0001	0.0001	0.0001	0.0001	0.0001	0.0001	0.0001	0.0001	0.218154	0.027506
47376	0	known	NA	NA	chr9	-	40035205	40044771	ENSOART00000028545	2	4680	ENSOARG00000026525	ENSOARG00000026525	NA	NA	NA	NA	NA	NA	0.0001	0.0001	0.050214	0.005632	0.0001	0.0001	0.061923	0.007979	0.0001	0.0001	0.0001	0.0001
47377	0	known	NA	NA	chr9	+	40070349	40079483	ENSOART00000028546	2	5675	ENSOARG00000026526	ENSOARG00000026526	NA	NA	NA	NA	NA	NA	0.0001	0.0001	0.0001	0.0001	0.249692	0.030991	0.234714	0.030243	0.0001	0.0001	0.0001	0.0001
47379	0	known	NA	NA	chr9	-	40132574	40186744	ENSOART00000028547	3	775	ENSOARG00000026527	ENSOARG00000026527	NA	NA	NA	NA	NA	NA	0.0001	0.0001	0.0001	0.0001	0.0001	0.0001	0.0001	0.0001	0.0001	0.0001	0.0001	0.0001
47391	0	known	NA	NA	chr9	-	41450382	41456305	ENSOART00000028548	2	958	ENSOARG00000026528	ENSOARG00000026528	NA	NA	NA	NA	NA	NA	0.0001	0.0001	0.0001	0.0001	0.0001	0.0001	0.0001	0.0001	0.0001	0.0001	0.0001	0.0001
47396	0	known	NA	NA	chr9	-	42348643	42370801	ENSOART00000028549	2	908	ENSOARG00000026529	ENSOARG00000026529	NA	NA	NA	NA	NA	NA	0.0001	0.0001	0.0001	0.0001	0.0001	0.0001	0.0001	0.0001	0.0001	0.0001	0.0001	0.0001
47424	0	known	NA	NA	chr9	-	43458219	43520637	ENSOART00000028550	2	5389	MSTRG.21115	ENSOARG00000026530	NA	NA	NA	NA	NA	NA	0.0001	0.0001	0.0001	0.0001	0.0001	0.0001	0.050274	0.006478	0.0001	0.0001	0.0001	0.0001
47439	0	known	NA	NA	chr9	-	43909377	43912958	ENSOART00000028551	3	397	MSTRG.21121	ENSOARG00000026531	NA	NA	NA	NA	NA	NA	0.003009	0.000374	0.01046	0.001173	0.004772	0.000592	0.014188	0.001828	0.003663	0.000472	0.006018	0.000759
47500	0	known	NA	NA	chr9	+	49333248	49371270	ENSOART00000028552	2	1936	ENSOARG00000026532	ENSOARG00000026532	NA	NA	NA	NA	NA	NA	0.0001	0.0001	0.0001	0.0001	0.0001	0.0001	0.0001	0.0001	0.0001	0.0001	0.0001	0.0001
47525	0	known	NA	NA	chr9	-	50191853	50207515	ENSOART00000028553	2	3563	ENSOARG00000026533	ENSOARG00000026533	NA	NA	NA	NA	NA	NA	0.0001	0.0001	0.0001	0.0001	0.0001	0.0001	0.0001	0.0001	0.0001	0.0001	0.0001	0.0001
47545	0	known	NA	NA	chr9	+	50843599	50893599	ENSOART00000028554	2	2523	ENSOARG00000026534	ENSOARG00000026534	NA	NA	NA	NA	NA	NA	0.0001	0.0001	0.0001	0.0001	0.0001	0.0001	0.0001	0.0001	0.0001	0.0001	0.0001	0.0001
47546	0	known	NA	NA	chr9	-	50968434	50972847	ENSOART00000028555	2	987	ENSOARG00000026535	ENSOARG00000026535	NA	NA	NA	NA	NA	NA	0.0001	0.0001	0.0001	0.0001	0.183206	0.022739	0.0001	0.0001	0.0001	0.0001	0.0001	0.0001
47598	0	known	NA	NA	chr9	+	57220142	57224626	ENSOART00000028556	2	429	ENSOARG00000026536	ENSOARG00000026536	NA	NA	NA	NA	NA	NA	0.0001	0.0001	0.0001	0.0001	0.0001	0.0001	0.0001	0.0001	0.0001	0.0001	0.0001	0.0001
47599	0	known	NA	NA	chr9	-	57249296	57272624	ENSOART00000028557	2	410	MSTRG.21186	ENSOARG00000026537	NA	NA	NA	NA	NA	NA	0.0001	0.0001	0.0001	0.0001	0.0001	0.0001	0.0001	0.0001	0.0001	0.0001	0.0001	0.0001
47625	0	known	NA	NA	chr9	+	59346014	59362356	ENSOART00000028558	2	3630	MSTRG.21199	ENSOARG00000026538	NA	NA	NA	NA	NA	NA	0.0001	0.0001	0.0001	0.0001	0.0001	0.0001	0.0001	0.0001	0.0001	0.0001	0.0001	0.0001
47638	0	known	NA	NA	chr9	-	61523810	61651960	ENSOART00000028559	2	2908	MSTRG.21205	ENSOARG00000026539	NA	NA	NA	NA	NA	NA	4.11958	0.511439	1.36307	0.152885	2.34761	0.291374	3.72707	0.480242	1.11318	0.143376	2.42737	0.306058
47643	0	known	NA	NA	chr9	-	61892237	61901405	ENSOART00000028560	2	1049	ENSOARG00000026540	ENSOARG00000026540	NA	NA	NA	NA	NA	NA	0.0001	0.0001	0.0001	0.0001	0.0001	0.0001	0.0001	0.0001	0.0001	0.0001	0.0001	0.0001
47644	0	known	NA	NA	chr9	+	62535049	62654351	ENSOART00000028561	2	270	ENSOARG00000026541	ENSOARG00000026541	NA	NA	NA	NA	NA	NA	0.0001	0.0001	0.0001	0.0001	0.0001	0.0001	0.0001	0.0001	0.0001	0.0001	0.0001	0.0001
47655	0	known	NA	NA	chr9	+	65395017	65398312	ENSOART00000028562	2	2245	ENSOARG00000026542	ENSOARG00000026542	NA	NA	NA	NA	NA	NA	0.0001	0.0001	0.0001	0.0001	0.0001	0.0001	0.0001	0.0001	0.0001	0.0001	0.0001	0.0001
47701	0	known	NA	NA	chr9	-	72346383	72369043	ENSOART00000028563	2	415	ENSOARG00000026543	ENSOARG00000026543	NA	NA	NA	NA	NA	NA	0.0001	0.0001	0.0001	0.0001	0.0001	0.0001	0.0001	0.0001	0.0001	0.0001	0.0001	0.0001
47702	0	known	NA	NA	chr9	-	72404693	72428639	ENSOART00000028564	2	4084	ENSOARG00000026544	ENSOARG00000026544	NA	NA	NA	NA	NA	NA	0.0001	0.0001	0.0001	0.0001	0.0001	0.0001	0.0001	0.0001	0.0001	0.0001	0.0001	0.0001
47703	0	known	NA	NA	chr9	-	72420187	72449377	ENSOART00000028565	2	445	ENSOARG00000026545	ENSOARG00000026545	NA	NA	NA	NA	NA	NA	0.0001	0.0001	0.0001	0.0001	0.0001	0.0001	0.0001	0.0001	0.0001	0.0001	0.0001	0.0001
47818	0	known	NA	NA	chr9	-	80459957	80463839	ENSOART00000028566	2	3498	ENSOARG00000026546	ENSOARG00000026546	NA	NA	NA	NA	NA	NA	0.0001	0.0001	0.0001	0.0001	0.0001	0.0001	0.0001	0.0001	0.07976	0.010273	0.0001	0.0001
47842	0	known	NA	NA	chr9	-	82290877	82292279	ENSOART00000028567	2	724	ENSOARG00000026547	ENSOARG00000026547	NA	NA	NA	NA	NA	NA	0.0001	0.0001	0.0001	0.0001	0.0001	0.0001	0.0001	0.0001	0.0001	0.0001	0.0001	0.0001
47853	0	known	NA	NA	chr9	-	82943793	82976924	ENSOART00000028568	2	4498	MSTRG.21320	ENSOARG00000026548	NA	NA	NA	NA	NA	NA	0.0001	0.0001	0.0001	0.0001	0.0001	0.0001	0.297688	0.038358	0.201518	0.025955	0.200098	0.02523
47870	0	known	NA	NA	chr9	+	83895765	83898886	ENSOART00000028569	2	855	ENSOARG00000026549	ENSOARG00000026549	NA	NA	NA	NA	NA	NA	0.0001	0.0001	0.0001	0.0001	0.0001	0.0001	0.0001	0.0001	0.0001	0.0001	0.0001	0.0001
47872	0	known	NA	NA	chr9	+	84471344	84473934	ENSOART00000028570	2	925	ENSOARG00000026550	ENSOARG00000026550	NA	NA	NA	NA	NA	NA	0.0001	0.0001	0.0001	0.0001	0.0001	0.0001	0.0001	0.0001	0.0001	0.0001	0.0001	0.0001
47879	0	known	NA	NA	chr9	+	85470476	85484699	ENSOART00000028571	2	2983	ENSOARG00000026551	ENSOARG00000026551	NA	NA	NA	NA	NA	NA	0.780758	0.09693	0.0001	0.0001	0.0001	0.0001	0.484076	0.062374	0.047268	0.006088	0.0001	0.0001
47903	0	known	NA	NA	chr9	+	87479477	87518484	ENSOART00000028572	2	1968	ENSOARG00000026552	ENSOARG00000026552	NA	NA	NA	NA	NA	NA	0.0001	0.0001	0.0001	0.0001	0.0001	0.0001	0.0001	0.0001	0.0001	0.0001	0.0001	0.0001
47904	0	known	NA	NA	chr9	+	87518528	87521961	ENSOART00000028573	2	597	ENSOARG00000026553	ENSOARG00000026553	NA	NA	NA	NA	NA	NA	0.0001	0.0001	0.0001	0.0001	0.0001	0.0001	0.0001	0.0001	0.0001	0.0001	0.0001	0.0001
47935	0	known	NA	NA	chr9	-	89756522	89811835	ENSOART00000028574	2	4573	ENSOARG00000026554	ENSOARG00000026554	NA	NA	NA	NA	NA	NA	0.0001	0.0001	0.0001	0.0001	0.0001	0.0001	0.0001	0.0001	0.0001	0.0001	0.0001	0.0001
47952	0	known	NA	NA	chr9	-	91843152	91909657	ENSOART00000028575	3	914	ENSOARG00000026555	ENSOARG00000026555	NA	NA	NA	NA	NA	NA	0.0001	0.0001	0.0001	0.0001	0.0001	0.0001	0.0001	0.0001	0.0001	0.0001	0.0001	0.0001
47955	0	known	NA	NA	chr9	+	92839767	92840277	ENSOART00000028576	2	375	ENSOARG00000026556	ENSOARG00000026556	NA	NA	NA	NA	NA	NA	0.0001	0.0001	0.0001	0.0001	0.0001	0.0001	0.0001	0.0001	0.0001	0.0001	0.0001	0.0001
47987	0	known	NA	NA	chr9	-	93857057	93860054	ENSOART00000028577	2	2881	MSTRG.21379	ENSOARG00000026557	NA	NA	NA	NA	NA	NA	7.75286	0.962505	16.7862	1.88278	39.48	4.90008	16.7737	2.16133	23.5213	3.02953	11.058	1.39426
47997	0	known	NA	NA	chr9	-	93931887	93932548	ENSOART00000028578	2	553	MSTRG.21388	ENSOARG00000026558	NA	NA	NA	NA	NA	NA	0.0001	0.0001	0.0001	0.0001	25.2688	3.13624	12.591	1.62238	15.4093	1.9847	4.60222	0.580277
41880	0	known	NA	NA	chr6	+	2932759	3015106	ENSOART00000028579	2	865	ENSOARG00000026559	ENSOARG00000026559	NA	NA	NA	NA	NA	NA	0.0001	0.0001	0.0001	0.0001	0.0001	0.0001	0.0001	0.0001	0.0001	0.0001	0.0001	0.0001
41881	0	known	NA	NA	chr6	+	3243659	3245286	ENSOART00000028580	2	1341	ENSOARG00000026560	ENSOARG00000026560	NA	NA	NA	NA	NA	NA	0.0001	0.0001	0.0001	0.0001	0.0001	0.0001	0.0001	0.0001	0.0001	0.0001	0.0001	0.0001
41929	0	known	NA	NA	chr6	+	7437959	7489151	ENSOART00000028581	2	367	ENSOARG00000026561	ENSOARG00000026561	NA	NA	NA	NA	NA	NA	0.0001	0.0001	0.0001	0.0001	0.0001	0.0001	0.0001	0.0001	0.0001	0.0001	0.0001	0.0001
41930	0	known	NA	NA	chr6	+	7631465	7663051	ENSOART00000028582	3	581	ENSOARG00000026562	ENSOARG00000026562	NA	NA	NA	NA	NA	NA	0.0001	0.0001	0.0001	0.0001	0.0001	0.0001	0.0001	0.0001	0.0001	0.0001	0.0001	0.0001
41935	0	known	NA	NA	chr6	-	9100465	9103251	ENSOART00000028583	2	441	ENSOARG00000026563	ENSOARG00000026563	NA	NA	NA	NA	NA	NA	0.0001	0.0001	0.0001	0.0001	0.0001	0.0001	0.0001	0.0001	0.0001	0.0001	0.0001	0.0001
41936	0	known	NA	NA	chr6	-	9120507	9121665	ENSOART00000028584	2	347	ENSOARG00000026564	ENSOARG00000026564	NA	NA	NA	NA	NA	NA	0.0001	0.0001	0.0001	0.0001	0.0001	0.0001	0.0001	0.0001	0.0001	0.0001	0.0001	0.0001
42001	0	known	NA	NA	chr6	+	14246754	14250599	ENSOART00000028585	2	3039	ENSOARG00000026565	ENSOARG00000026565	NA	NA	NA	NA	NA	NA	0.0001	0.0001	0.0001	0.0001	0.0001	0.0001	0.694965	0.089548	0.0001	0.0001	0.0001	0.0001
42003	0	known	NA	NA	chr6	-	14868512	14869747	ENSOART00000028586	2	608	ENSOARG00000026566	ENSOARG00000026566	NA	NA	NA	NA	NA	NA	0.0001	0.0001	0.0001	0.0001	0.0001	0.0001	0.0001	0.0001	0.0001	0.0001	0.0001	0.0001
42041	0	known	NA	NA	chr6	-	16986872	17119164	ENSOART00000028587	2	1475	ENSOARG00000026567	ENSOARG00000026567	NA	NA	NA	NA	NA	NA	0.0001	0.0001	0.0001	0.0001	0.0001	0.0001	0.0001	0.0001	0.0001	0.0001	0.0001	0.0001
42093	0	known	NA	NA	chr6	-	21543997	21718880	ENSOART00000028588	2	939	MSTRG.18712	ENSOARG00000026568	NA	NA	NA	NA	NA	NA	1.51702	0.188336	4.44341	0.498384	4.94596	0.613869	1.47777	0.190414	2.24017	0.288531	2.45161	0.309115
42094	0	known	NA	NA	chr6	-	21792868	21793220	ENSOART00000028589	2	285	ENSOARG00000026569	ENSOARG00000026569	NA	NA	NA	NA	NA	NA	0.0001	0.0001	0.0001	0.0001	0.0001	0.0001	0.0001	0.0001	0.0001	0.0001	0.0001	0.0001
42106	0	known	NA	NA	chr6	+	22082295	22087996	ENSOART00000028590	2	5089	MSTRG.18719	ENSOARG00000026570	NA	NA	NA	NA	NA	NA	0.526233	0.065331	1.46563	0.164389	1.42608	0.176998	1.06409	0.137111	0.606013	0.078054	0.808017	0.10188
42118	0	known	NA	NA	chr6	-	23353416	23365698	ENSOART00000028591	2	889	ENSOARG00000026571	ENSOARG00000026571	NA	NA	NA	NA	NA	NA	0.0001	0.0001	0.0001	0.0001	0.0001	0.0001	0.0001	0.0001	0.0001	0.0001	0.0001	0.0001
42119	0	known	NA	NA	chr6	-	23471881	23524993	ENSOART00000028592	2	636	ENSOARG00000026572	ENSOARG00000026572	NA	NA	NA	NA	NA	NA	0.0001	0.0001	0.0001	0.0001	0.0001	0.0001	0.0001	0.0001	0.0001	0.0001	0.338635	0.042697
42137	0	known	NA	NA	chr6	-	23984860	24011813	ENSOART00000028593	2	4475	ENSOARG00000026573	ENSOARG00000026573	NA	NA	NA	NA	NA	NA	0.0001	0.0001	0.0001	0.0001	0.0001	0.0001	0.0001	0.0001	0.0001	0.0001	0.0001	0.0001
42141	0	known	NA	NA	chr6	+	24448808	24449254	ENSOART00000028594	2	385	ENSOARG00000026574	ENSOARG00000026574	NA	NA	NA	NA	NA	NA	0.0001	0.0001	0.0001	0.0001	0.0001	0.0001	0.0001	0.0001	0.0001	0.0001	0.0001	0.0001
42169	0	known	NA	NA	chr6	+	25575418	25576475	ENSOART00000028595	2	1017	ENSOARG00000026575	ENSOARG00000026575	NA	NA	NA	NA	NA	NA	0.0001	0.0001	0.0001	0.0001	0.0001	0.0001	1.38643	0.178645	0.545723	0.070289	0.0001	0.0001
42185	0	known	NA	NA	chr6	+	27631199	27684548	ENSOART00000028596	2	3133	MSTRG.18752	ENSOARG00000026576	NA	NA	NA	NA	NA	NA	0.0001	0.0001	0.0001	0.0001	0.0001	0.0001	0.0001	0.0001	0.0001	0.0001	0.0001	0.0001
42184	0	known	NA	NA	chr6	+	27631199	27663653	ENSOART00000028597	2	829	MSTRG.18752	ENSOARG00000026576	NA	NA	NA	NA	NA	NA	0.0001	0.0001	0.0001	0.0001	0.0001	0.0001	0.0001	0.0001	0.0001	0.0001	0.0001	0.0001
42221	0	known	NA	NA	chr6	+	30579691	30587053	ENSOART00000028598	2	2063	ENSOARG00000026577	ENSOARG00000026577	NA	NA	NA	NA	NA	NA	0.0001	0.0001	0.0001	0.0001	0.0001	0.0001	0.0001	0.0001	0.0001	0.0001	0.0001	0.0001
42223	0	known	NA	NA	chr6	+	30598777	30604117	ENSOART00000028599	2	4580	ENSOARG00000026578	ENSOARG00000026578	NA	NA	NA	NA	NA	NA	0.0001	0.0001	0.0001	0.0001	0.0001	0.0001	0.0001	0.0001	0.0001	0.0001	0.0001	0.0001
42224	0	known	NA	NA	chr6	+	30702952	30704371	ENSOART00000028600	2	1321	ENSOARG00000026579	ENSOARG00000026579	NA	NA	NA	NA	NA	NA	0.0001	0.0001	0.0001	0.0001	0.0001	0.0001	0.0001	0.0001	0.0001	0.0001	0.0001	0.0001
42248	0	known	NA	NA	chr6	-	35260223	35261447	ENSOART00000028601	2	511	ENSOARG00000026580	ENSOARG00000026580	NA	NA	NA	NA	NA	NA	0.0001	0.0001	0.0001	0.0001	0.0001	0.0001	0.0001	0.0001	0.0001	0.0001	0.0001	0.0001
42249	0	known	NA	NA	chr6	-	35313831	35514444	ENSOART00000028602	2	643	MSTRG.18788	ENSOARG00000026581	NA	NA	NA	NA	NA	NA	2.32115	0.288167	4.23883	0.475437	3.77581	0.468635	3.60626	0.464675	1.22581	0.157884	4.22906	0.533227
42299	0	known	NA	NA	chr6	+	38403836	38439656	ENSOART00000028603	2	472	ENSOARG00000026582	ENSOARG00000026582	NA	NA	NA	NA	NA	NA	0.0001	0.0001	0.0001	0.0001	0.0001	0.0001	0.0001	0.0001	0.0001	0.0001	0.0001	0.0001
42303	0	known	NA	NA	chr6	-	39677965	39682465	ENSOART00000028604	2	921	ENSOARG00000026583	ENSOARG00000026583	NA	NA	NA	NA	NA	NA	0.0001	0.0001	0.0001	0.0001	0.0001	0.0001	0.0001	0.0001	0.0001	0.0001	0.0001	0.0001
42321	0	known	NA	NA	chr6	-	42771665	42795089	ENSOART00000028605	2	315	ENSOARG00000026584	ENSOARG00000026584	NA	NA	NA	NA	NA	NA	0.0001	0.0001	0.0001	0.0001	0.0001	0.0001	0.0001	0.0001	0.0001	0.0001	0.0001	0.0001
42339	0	known	NA	NA	chr6	+	43701553	43850334	ENSOART00000028606	2	312	ENSOARG00000026585	ENSOARG00000026585	NA	NA	NA	NA	NA	NA	0.0001	0.0001	0.0001	0.0001	0.481871	0.059808	0.0001	0.0001	1.37547	0.177159	0.0001	0.0001
42383	0	known	NA	NA	chr6	+	47037737	47051852	ENSOART00000028607	2	617	ENSOARG00000026586	ENSOARG00000026586	NA	NA	NA	NA	NA	NA	0.0001	0.0001	0.0001	0.0001	0.0001	0.0001	0.0001	0.0001	0.0001	0.0001	0.0001	0.0001
42388	0	known	NA	NA	chr6	-	48582557	48603203	ENSOART00000028608	2	416	ENSOARG00000026587	ENSOARG00000026587	NA	NA	NA	NA	NA	NA	0.0001	0.0001	0.0001	0.0001	0.0001	0.0001	0.0001	0.0001	0.0001	0.0001	0.0001	0.0001
42394	0	known	NA	NA	chr6	+	50383353	50407191	ENSOART00000028609	2	2126	ENSOARG00000026588	ENSOARG00000026588	NA	NA	NA	NA	NA	NA	0.0001	0.0001	0.0001	0.0001	0.0001	0.0001	0.0001	0.0001	0.0001	0.0001	0.0001	0.0001
42395	0	known	NA	NA	chr6	-	50899425	50901534	ENSOART00000028610	2	1129	ENSOARG00000026589	ENSOARG00000026589	NA	NA	NA	NA	NA	NA	0.0001	0.0001	0.0001	0.0001	0.0001	0.0001	0.0001	0.0001	0.0001	0.0001	0.0001	0.0001
42399	0	known	NA	NA	chr6	-	52293205	52297993	ENSOART00000028611	2	1424	ENSOARG00000026590	ENSOARG00000026590	NA	NA	NA	NA	NA	NA	0.0001	0.0001	0.0001	0.0001	0.0001	0.0001	0.0001	0.0001	0.0001	0.0001	0.0001	0.0001
42400	0	known	NA	NA	chr6	-	53225968	53240259	ENSOART00000028612	2	380	ENSOARG00000026591	ENSOARG00000026591	NA	NA	NA	NA	NA	NA	0.0001	0.0001	0.0001	0.0001	0.0001	0.0001	0.0001	0.0001	0.0001	0.0001	0.0001	0.0001
42406	0	known	NA	NA	chr6	-	56094276	56264605	ENSOART00000028613	2	932	ENSOARG00000026592	ENSOARG00000026592	NA	NA	NA	NA	NA	NA	0.0001	0.0001	0.0001	0.0001	0.0001	0.0001	0.0001	0.0001	0.0001	0.0001	0.0001	0.0001
42517	0	known	NA	NA	chr6	+	61489595	61542847	ENSOART00000028614	3	4398	ENSOARG00000026593	ENSOARG00000026593	NA	NA	NA	NA	NA	NA	0.12824	0.015921	0.0001	0.0001	0.0001	0.0001	0.0001	0.0001	0.057028	0.007345	0.12824	0.016169
42617	0	known	NA	NA	chr6	+	70339561	70349721	ENSOART00000028615	2	4966	ENSOARG00000026594	ENSOARG00000026594	NA	NA	NA	NA	NA	NA	0.128876	0.016	0.0001	0.0001	0.130928	0.01625	0.085179	0.010976	0.04259	0.005486	0.0001	0.0001
42677	0	known	NA	NA	chr6	-	77972024	77976285	ENSOART00000028616	3	305	ENSOARG00000026595	ENSOARG00000026595	NA	NA	NA	NA	NA	NA	0.0001	0.0001	0.0001	0.0001	0.0001	0.0001	0.0001	0.0001	0.0001	0.0001	0.0001	0.0001
42690	0	known	NA	NA	chr6	-	82497684	82536622	ENSOART00000028617	3	583	ENSOARG00000026596	ENSOARG00000026596	NA	NA	NA	NA	NA	NA	0.0001	0.0001	0.0001	0.0001	0.0001	0.0001	0.0001	0.0001	0.0001	0.0001	0.0001	0.0001
42719	0	known	NA	NA	chr6	-	84375702	84441371	ENSOART00000028618	2	70	MSTRG.18995	ENSOARG00000026597	NA	NA	NA	NA	NA	NA	0.0001	0.0001	0.0001	0.0001	0.0001	0.0001	0.0001	0.0001	0.0001	0.0001	0.0001	0.0001
42801	0	known	NA	NA	chr6	-	88662594	88690484	ENSOART00000028619	2	1210	MSTRG.19029	ENSOARG00000026598	NA	NA	NA	NA	NA	NA	0.0001	0.0001	0.0001	0.0001	0.0001	0.0001	0.0001	0.0001	0.0001	0.0001	0.229042	0.028879
42822	0	known	NA	NA	chr6	-	89802798	89883850	ENSOART00000028620	2	1322	ENSOARG00000026599	ENSOARG00000026599	NA	NA	NA	NA	NA	NA	0.0001	0.0001	0.0001	0.0001	0.0001	0.0001	0.0001	0.0001	0.0001	0.0001	0.0001	0.0001
42821	0	known	NA	NA	chr6	-	89802798	89818463	ENSOART00000028621	2	2016	ENSOARG00000026599	ENSOARG00000026599	NA	NA	NA	NA	NA	NA	0.0001	0.0001	0.279762	0.031379	0.0001	0.0001	0.0001	0.0001	0.0001	0.0001	0.0001	0.0001
42869	0	known	NA	NA	chr6	+	90957956	90959072	ENSOART00000028622	2	849	ENSOARG00000026600	ENSOARG00000026600	NA	NA	NA	NA	NA	NA	1.28535	0.159575	0.3298	0.036991	0.832659	0.103346	0.0001	0.0001	0.665462	0.085711	0.0001	0.0001
42876	0	known	NA	NA	chr6	-	91393630	91434054	ENSOART00000028623	2	442	MSTRG.19060	ENSOARG00000026601	NA	NA	NA	NA	NA	NA	0.0001	0.0001	0.0001	0.0001	0.0001	0.0001	0.0001	0.0001	0.0001	0.0001	0.0001	0.0001
42967	0	known	NA	NA	chr6	-	98119974	98124227	ENSOART00000028624	2	1464	ENSOARG00000026602	ENSOARG00000026602	NA	NA	NA	NA	NA	NA	0.0001	0.0001	0.0001	0.0001	0.0001	0.0001	0.0001	0.0001	0.0001	0.0001	0.0001	0.0001
43044	0	known	NA	NA	chr6	-	103742054	103743466	ENSOART00000028625	2	539	ENSOARG00000026603	ENSOARG00000026603	NA	NA	NA	NA	NA	NA	0.0001	0.0001	0.0001	0.0001	0.0001	0.0001	0.0001	0.0001	0.0001	0.0001	0.0001	0.0001
43074	0	known	NA	NA	chr6	+	105402410	105441639	ENSOART00000028626	3	1868	ENSOARG00000026604	ENSOARG00000026604	NA	NA	NA	NA	NA	NA	0.43576	0.054099	0.0001	0.0001	0.0001	0.0001	0.0001	0.0001	0.0001	0.0001	0.0001	0.0001
43077	0	known	NA	NA	chr6	-	106515445	106547462	ENSOART00000028627	3	201	ENSOARG00000026605	ENSOARG00000026605	NA	NA	NA	NA	NA	NA	0.0001	0.0001	0.0001	0.0001	0.0001	0.0001	0.0001	0.0001	0.0001	0.0001	0.0001	0.0001
43086	0	known	NA	NA	chr6	+	108777537	108778725	ENSOART00000028628	2	508	ENSOARG00000026606	ENSOARG00000026606	NA	NA	NA	NA	NA	NA	0.0001	0.0001	0.0001	0.0001	0.0001	0.0001	0.0001	0.0001	0.0001	0.0001	0.0001	0.0001
43088	0	known	NA	NA	chr6	+	108997524	109014373	ENSOART00000028629	2	3144	ENSOARG00000026607	ENSOARG00000026607	NA	NA	NA	NA	NA	NA	0.0001	0.0001	0.0001	0.0001	0.0001	0.0001	0.0001	0.0001	0.0001	0.0001	0.0001	0.0001
43091	0	known	NA	NA	chr6	-	109191194	109213459	ENSOART00000028630	2	1056	ENSOARG00000026608	ENSOARG00000026608	NA	NA	NA	NA	NA	NA	0.0001	0.0001	0.0001	0.0001	0.0001	0.0001	0.0001	0.0001	0.0001	0.0001	0.0001	0.0001
43097	0	known	NA	NA	chr6	-	109827962	109847559	ENSOART00000028631	2	1309	ENSOARG00000026609	ENSOARG00000026609	NA	NA	NA	NA	NA	NA	0.0001	0.0001	0.0001	0.0001	0.0001	0.0001	0.0001	0.0001	0.0001	0.0001	0.0001	0.0001
43098	0	known	NA	NA	chr6	+	109890964	109900259	ENSOART00000028632	2	2079	ENSOARG00000026610	ENSOARG00000026610	NA	NA	NA	NA	NA	NA	0.0001	0.0001	0.0001	0.0001	0.0001	0.0001	0.0001	0.0001	0.0001	0.0001	0.0001	0.0001
43138	0	known	NA	NA	chr6	-	112465508	112468678	ENSOART00000028633	2	1853	ENSOARG00000026611	ENSOARG00000026611	NA	NA	NA	NA	NA	NA	0.0001	0.0001	0.0001	0.0001	0.0001	0.0001	0.0001	0.0001	0.0001	0.0001	0.0001	0.0001
43154	0	known	NA	NA	chr6	-	112738281	112739129	ENSOART00000028634	3	595	MSTRG.19181	ENSOARG00000026612	NA	NA	NA	NA	NA	NA	3.04202	0.377661	2.42185	0.27164	2.32941	0.289116	1.42185	0.183209	7.23547	0.931922	0.0001	0.0001
43156	0	known	NA	NA	chr6	-	112865151	112891061	ENSOART00000028635	2	3348	MSTRG.19183	ENSOARG00000026613	NA	NA	NA	NA	NA	NA	2.09176	0.259688	2.30477	0.258509	2.0052	0.248875	3.28531	0.42332	2.25626	0.290604	1.44101	0.181692
43162	0	known	NA	NA	chr6	-	112945334	112953639	ENSOART00000028636	2	2717	ENSOARG00000026614	ENSOARG00000026614	NA	NA	NA	NA	NA	NA	0.0001	0.0001	0.0001	0.0001	0.0001	0.0001	0.0001	0.0001	0.0001	0.0001	0.0001	0.0001
43166	0	known	NA	NA	chr6	-	113538065	113688241	ENSOART00000028637	3	821	MSTRG.19199	ENSOARG00000026615	NA	NA	NA	NA	NA	NA	2.43314	0.30207	0.695457	0.078004	0.357077	0.044319	1.99972	0.257669	2.88815	0.371991	0.354324	0.044675
43193	0	known	NA	NA	chr6	-	114476205	114477304	ENSOART00000028638	2	987	MSTRG.19214	ENSOARG00000026616	NA	NA	NA	NA	NA	NA	0.0001	0.0001	0.0001	0.0001	0.0001	0.0001	0.0001	0.0001	0.0001	0.0001	0.0001	0.0001
43195	0	known	NA	NA	chr6	-	114605315	114610566	ENSOART00000028639	5	2168	MSTRG.19215	ENSOARG00000026617	NA	NA	NA	NA	NA	NA	0.0001	0.0001	0.0001	0.0001	0.0001	0.0001	0.0001	0.0001	0.0001	0.0001	0.0001	0.0001
43194	0	known	NA	NA	chr6	-	114605315	114608068	ENSOART00000028640	2	2678	MSTRG.19215	ENSOARG00000026617	NA	NA	NA	NA	NA	NA	0.0001	0.0001	0.0001	0.0001	0.0001	0.0001	0.0001	0.0001	0.0001	0.0001	0.0001	0.0001
43196	0	known	NA	NA	chr6	-	114655730	114657028	ENSOART00000028641	2	1249	MSTRG.19216	ENSOARG00000026618	NA	NA	NA	NA	NA	NA	0.0001	0.0001	0.0001	0.0001	0.0001	0.0001	0.0001	0.0001	0.0001	0.0001	0.0001	0.0001
43216	0	known	NA	NA	chr6	+	115019026	115108861	ENSOART00000028642	2	1112	MSTRG.19221	ENSOARG00000026619	NA	NA	NA	NA	NA	NA	3.24828	0.403268	2.43345	0.272942	1.18629	0.147237	4.13624	0.532964	4.4338	0.571069	3.49284	0.440399
43231	0	known	NA	NA	chr6	+	115168155	115203751	ENSOART00000028643	2	1540	MSTRG.19224	ENSOARG00000026620	NA	NA	NA	NA	NA	NA	11.7588	1.45984	25.0656	2.81142	20.7149	2.57104	18.4093	2.37208	24.0167	3.09333	23.4272	2.95384
43249	0	known	NA	NA	chr6	+	115325076	115335740	ENSOART00000028644	2	4189	MSTRG.19228	ENSOARG00000026621	NA	NA	NA	NA	NA	NA	1.37073	0.170174	0.224703	0.025203	0.0001	0.0001	0.0001	0.0001	0.0001	0.0001	0.0001	0.0001
43251	0	known	NA	NA	chr6	+	115327069	115335740	ENSOART00000028645	2	4149	MSTRG.19228	ENSOARG00000026621	NA	NA	NA	NA	NA	NA	0.0001	0.0001	1.44194	0.161732	1.28657	0.159683	1.89415	0.244066	1.23652	0.159262	1.03581	0.130602
43253	0	known	NA	NA	chr6	+	115335330	115339099	ENSOART00000028646	2	2937	MSTRG.19228	ENSOARG00000026621	NA	NA	NA	NA	NA	NA	2.38373	0.295936	2.32262	0.260511	1.67314	0.207662	1.20838	0.155702	3.36512	0.433424	1.24685	0.157211
43268	0	known	NA	NA	chr6	+	115548916	115714433	ENSOART00000028647	2	1888	MSTRG.19253	ENSOARG00000026622	NA	NA	NA	NA	NA	NA	1.47413	0.18301	1.45199	0.162858	1.1254	0.139679	0.863958	0.111323	0.852754	0.109834	0.515221	0.064962
43270	0	known	NA	NA	chr6	+	115566941	115604131	ENSOART00000028648	2	4840	MSTRG.19255	ENSOARG00000026623	NA	NA	NA	NA	NA	NA	6.5021	0.807225	6.69917	0.751395	6.71032	0.832853	9.34749	1.20445	9.85604	1.26945	6.24124	0.786936
43281	0	known	NA	NA	chr6	-	115729633	115914024	ENSOART00000028649	2	800	MSTRG.19262	ENSOARG00000026624	NA	NA	NA	NA	NA	NA	0.0001	0.0001	0.3525	0.039537	0.0001	0.0001	0.0001	0.0001	0.0001	0.0001	0.0001	0.0001
43284	0	known	NA	NA	chr6	+	115762021	115765199	ENSOART00000028650	2	3044	MSTRG.19265	ENSOARG00000026625	NA	NA	NA	NA	NA	NA	1.84635	0.229222	0.0001	0.0001	0.0001	0.0001	0.0001	0.0001	4.3306	0.557777	4.06346	0.512347
43288	0	known	NA	NA	chr6	-	115927210	115929618	ENSOART00000028651	2	2214	MSTRG.19268	ENSOARG00000026626	NA	NA	NA	NA	NA	NA	0.191057	0.023719	0.127371	0.014286	0.105239	0.013062	0.0001	0.0001	0.222613	0.028672	0.0001	0.0001
43292	0	known	NA	NA	chr6	-	115989554	115993085	ENSOART00000028652	2	2353	MSTRG.19272	ENSOARG00000026627	NA	NA	NA	NA	NA	NA	7.82778	0.971807	7.99956	0.897249	7.56712	0.939194	10.0381	1.29344	9.76957	1.25831	8.31888	1.0489
43304	0	known	NA	NA	chr6	+	116168539	116169834	ENSOART00000028653	2	374	MSTRG.19278	ENSOARG00000026628	NA	NA	NA	NA	NA	NA	5.44126	0.675524	6.50924	0.730092	4.35386	0.540381	8.75057	1.12753	5.58106	0.718835	8.3869	1.05747
43311	0	known	NA	NA	chr6	+	116370887	116371762	ENSOART00000028654	2	777	ENSOARG00000026629	ENSOARG00000026629	NA	NA	NA	NA	NA	NA	0.0001	0.0001	0.0001	0.0001	0.362934	0.045046	0.0001	0.0001	0.0001	0.0001	0.0001	0.0001
43313	0	known	NA	NA	chr6	-	116388120	116445520	ENSOART00000028655	2	3210	ENSOARG00000026630	ENSOARG00000026630	NA	NA	NA	NA	NA	NA	0.0001	0.0001	0.0001	0.0001	0.08785	0.010904	0.176734	0.022773	0.128671	0.016573	0.0001	0.0001
43315	0	known	NA	NA	chr6	-	116437549	116454187	ENSOART00000028656	2	2495	ENSOARG00000026631	ENSOARG00000026631	NA	NA	NA	NA	NA	NA	0.0001	0.0001	0.0001	0.0001	0.0001	0.0001	0.0001	0.0001	0.0001	0.0001	0.0001	0.0001
43319	0	known	NA	NA	chr6	-	116483192	116488323	ENSOART00000028657	3	2652	ENSOARG00000026632	ENSOARG00000026632	NA	NA	NA	NA	NA	NA	0.0001	0.0001	0.0001	0.0001	0.0001	0.0001	0.0001	0.0001	0.0001	0.0001	0.0001	0.0001
43318	0	known	NA	NA	chr6	-	116483192	116488306	ENSOART00000028658	5	3081	ENSOARG00000026632	ENSOARG00000026632	NA	NA	NA	NA	NA	NA	1.31068	0.162718	0.632385	0.07093	0.986122	0.122393	1.05734	0.136241	1.9701	0.253746	0.776776	0.097941
43334	0	known	NA	NA	chr6	+	116768783	116774530	ENSOART00000028659	2	5343	MSTRG.19283	ENSOARG00000026633	NA	NA	NA	NA	NA	NA	0.392663	0.048748	0.316676	0.035519	0.451162	0.055996	0.818454	0.10546	0.524962	0.067615	0.232079	0.029262
43338	0	known	NA	NA	chr6	+	116805686	116807320	ENSOART00000028660	2	1584	ENSOARG00000026634	ENSOARG00000026634	NA	NA	NA	NA	NA	NA	0.665981	0.08268	0.785354	0.088087	1.32639	0.164626	1.77778	0.229071	2.72623	0.351135	2.45612	0.309683
43342	0	known	NA	NA	chr6	+	116826888	116831975	ENSOART00000028661	3	2646	ENSOARG00000026635	ENSOARG00000026635	NA	NA	NA	NA	NA	NA	0.586168	0.072772	0.0001	0.0001	0.831641	0.103219	0.890768	0.114778	0.867128	0.111685	0.741119	0.093445
43343	0	known	NA	NA	chr6	-	116830864	116831975	ENSOART00000028662	2	590	ENSOARG00000026636	ENSOARG00000026636	NA	NA	NA	NA	NA	NA	0.0001	0.0001	0.0001	0.0001	0.0001	0.0001	0.0001	0.0001	0.0001	0.0001	0.597458	0.075331
43345	0	known	NA	NA	chr6	-	116888365	116892246	ENSOART00000028663	2	1764	MSTRG.19288	ENSOARG00000026637	NA	NA	NA	NA	NA	NA	0.890515	0.110556	1.53571	0.172249	1.08595	0.134782	4.45121	0.573549	1.7612	0.22684	1.57396	0.198455
43350	0	known	NA	NA	chr6	+	116949717	116952533	ENSOART00000028664	2	1551	ENSOARG00000026638	ENSOARG00000026638	NA	NA	NA	NA	NA	NA	0.0001	0.0001	0.545455	0.06118	0.0001	0.0001	0.773147	0.099622	0.453256	0.058379	0.0001	0.0001
19599	0	known	NA	NA	chr19	+	615758	668978	ENSOART00000028665	2	3595	MSTRG.8675	ENSOARG00000026639	NA	NA	NA	NA	NA	NA	0.077108	0.009573	0.07276	0.008161	0.103301	0.012821	0.076339	0.009836	0.073994	0.00953	0.025043	0.003158
19617	0	known	NA	NA	chr19	+	1425213	1433661	ENSOART00000028666	2	2210	MSTRG.8691	ENSOARG00000026640	NA	NA	NA	NA	NA	NA	0.0001	0.0001	0.0001	0.0001	1.02014	0.126614	1.16924	0.150659	0.52138	0.067153	0.277012	0.034927
19652	0	known	NA	NA	chr19	-	4770370	4785000	ENSOART00000028667	2	1724	ENSOARG00000026641	ENSOARG00000026641	NA	NA	NA	NA	NA	NA	0.0001	0.0001	0.0001	0.0001	0.0001	0.0001	0.0001	0.0001	0.0001	0.0001	0.0001	0.0001
19717	0	known	NA	NA	chr19	+	7898193	7905328	ENSOART00000028668	2	4929	ENSOARG00000026642	ENSOARG00000026642	NA	NA	NA	NA	NA	NA	0.0001	0.0001	0.0001	0.0001	0.0001	0.0001	0.0001	0.0001	0.0001	0.0001	0.0001	0.0001
19724	0	known	NA	NA	chr19	-	8856673	8896832	ENSOART00000028669	4	4900	ENSOARG00000026643	ENSOARG00000026643	NA	NA	NA	NA	NA	NA	0.0001	0.0001	0.0001	0.0001	0.0001	0.0001	0.0001	0.0001	0.0001	0.0001	0.0001	0.0001
19746	0	known	NA	NA	chr19	-	9922527	9923741	ENSOART00000028670	2	935	MSTRG.8747	ENSOARG00000026644	NA	NA	NA	NA	NA	NA	0.0001	0.0001	0.0001	0.0001	0.0001	0.0001	0.0001	0.0001	0.0001	0.0001	0.0001	0.0001
19752	0	known	NA	NA	chr19	+	10258879	10261370	ENSOART00000028671	2	1431	ENSOARG00000026645	ENSOARG00000026645	NA	NA	NA	NA	NA	NA	0.0001	0.0001	0.0001	0.0001	0.197764	0.024546	0.0001	0.0001	0.0001	0.0001	0.0001	0.0001
19851	0	known	NA	NA	chr19	-	14332552	14333788	ENSOART00000028672	2	869	MSTRG.8804	ENSOARG00000026646	NA	NA	NA	NA	NA	NA	5.9481	0.738447	3.33717	0.374305	7.54794	0.936815	11.397	1.46853	11.1077	1.43066	5.5675	0.701986
19905	0	known	NA	NA	chr19	+	15439301	15440992	ENSOART00000028673	2	1240	MSTRG.8822	ENSOARG00000026647	NA	NA	NA	NA	NA	NA	2.99247	0.37151	0.720302	0.080791	1.32886	0.164932	2.95783	0.381124	0.798113	0.102796	0.302041	0.038083
19909	0	known	NA	NA	chr19	+	15649680	15698578	ENSOART00000028674	2	1759	ENSOARG00000026648	ENSOARG00000026648	NA	NA	NA	NA	NA	NA	0.0001	0.0001	0.0001	0.0001	0.0001	0.0001	0.0001	0.0001	0.0001	0.0001	0.0001	0.0001
20004	0	known	NA	NA	chr19	-	21076104	21079957	ENSOART00000028675	2	2627	ENSOARG00000026649	ENSOARG00000026649	NA	NA	NA	NA	NA	NA	0.2749	0.034128	0.502216	0.05633	0.194518	0.024143	0.346295	0.044621	0.319756	0.041184	0.09786	0.012339
20044	0	known	NA	NA	chr19	-	24800730	24802676	ENSOART00000028676	2	697	ENSOARG00000026650	ENSOARG00000026650	NA	NA	NA	NA	NA	NA	0.0001	0.0001	0.0001	0.0001	0.0001	0.0001	0.0001	0.0001	0.0001	0.0001	0.0001	0.0001
20047	0	known	NA	NA	chr19	+	25686356	25706348	ENSOART00000028677	3	1458	ENSOARG00000026651	ENSOARG00000026651	NA	NA	NA	NA	NA	NA	0.0001	0.0001	0.0001	0.0001	0.0001	0.0001	0.0001	0.0001	0.0001	0.0001	0.0001	0.0001
20056	0	known	NA	NA	chr19	+	28026414	28035394	ENSOART00000028678	2	1060	ENSOARG00000026652	ENSOARG00000026652	NA	NA	NA	NA	NA	NA	0.0001	0.0001	0.0001	0.0001	0.0001	0.0001	0.0001	0.0001	0.0001	0.0001	0.0001	0.0001
20088	0	known	NA	NA	chr19	-	30032468	30034695	ENSOART00000028679	2	1498	MSTRG.8902	ENSOARG00000026653	NA	NA	NA	NA	NA	NA	1.37525	0.170735	1.00668	0.112911	1.60211	0.198847	1.69689	0.218649	2.00785	0.258609	5.72389	0.721704
20128	0	known	NA	NA	chr19	-	33849362	33852892	ENSOART00000028680	2	1128	MSTRG.8925	ENSOARG00000026654	NA	NA	NA	NA	NA	NA	1.28096	0.159029	0.664894	0.074576	4.09643	0.508429	4.05494	0.522489	1.11259	0.1433	1.90401	0.240069
20216	0	known	NA	NA	chr19	+	41967948	42088884	ENSOART00000028681	2	294	ENSOARG00000026655	ENSOARG00000026655	NA	NA	NA	NA	NA	NA	0.0001	0.0001	0.0001	0.0001	0.0001	0.0001	0.0001	0.0001	0.0001	0.0001	0.0001	0.0001
20287	0	known	NA	NA	chr19	-	46750971	46910233	ENSOART00000028682	2	4859	MSTRG.9011	ENSOARG00000026656	NA	NA	NA	NA	NA	NA	0.341222	0.042362	0.663717	0.074444	0.164231	0.020384	2.61013	0.336321	3.55094	0.457357	1.17267	0.147858
20382	0	known	NA	NA	chr19	-	48717873	48723060	ENSOART00000028683	2	2019	ENSOARG00000026657	ENSOARG00000026657	NA	NA	NA	NA	NA	NA	0.558692	0.069361	0.0001	0.0001	0.138683	0.017213	0.139673	0.017997	0.0001	0.0001	0.0001	0.0001
20422	0	known	NA	NA	chr19	-	49698589	49704350	ENSOART00000028684	2	5686	MSTRG.9076	ENSOARG00000026658	NA	NA	NA	NA	NA	NA	5.06214	0.628456	3.85428	0.432306	4.43179	0.550053	10.198	1.31403	5.54545	0.714248	5.05418	0.637263
20550	0	known	NA	NA	chr19	-	51196706	51225747	ENSOART00000028685	2	5364	MSTRG.9134	ENSOARG00000026659	NA	NA	NA	NA	NA	NA	0.029685	0.003685	1.13	0.126743	0.862722	0.107077	0.802258	0.103373	0.773905	0.099678	0.938373	0.118316
20555	0	known	NA	NA	chr19	-	51248554	51383219	ENSOART00000028686	2	1192	MSTRG.9140	ENSOARG00000026660	NA	NA	NA	NA	NA	NA	0.118289	0.014685	0.21677	0.024313	0.226146	0.028068	0.348502	0.044905	0.487256	0.062758	0.0001	0.0001
20581	0	known	NA	NA	chr19	+	51545010	51558252	ENSOART00000028687	2	3549	ENSOARG00000026661	ENSOARG00000026661	NA	NA	NA	NA	NA	NA	0.0001	0.0001	0.0001	0.0001	0.0001	0.0001	0.0001	0.0001	0.0001	0.0001	0.0001	0.0001
20621	0	known	NA	NA	chr19	-	52173405	52175515	ENSOART00000028688	2	1019	MSTRG.9162	ENSOARG00000026662	NA	NA	NA	NA	NA	NA	2.50994	0.311605	1.30625	0.146512	2.33882	0.290283	1.93629	0.249496	1.49252	0.192235	0.0001	0.0001
20653	0	known	NA	NA	chr19	+	52714422	52717759	ENSOART00000028689	2	2455	ENSOARG00000026663	ENSOARG00000026663	NA	NA	NA	NA	NA	NA	5.00285	0.621096	4.95866	0.556175	3.72668	0.462538	9.33415	1.20273	4.87636	0.62807	5.73645	0.723289
20840	0	known	NA	NA	chr19	-	58205182	58229580	ENSOART00000028690	2	1295	ENSOARG00000026664	ENSOARG00000026664	NA	NA	NA	NA	NA	NA	0.0001	0.0001	0.0001	0.0001	0.0001	0.0001	0.0001	0.0001	0.0001	0.0001	0.0001	0.0001
20839	0	known	NA	NA	chr19	-	58205182	58226934	ENSOART00000028691	2	1004	ENSOARG00000026664	ENSOARG00000026664	NA	NA	NA	NA	NA	NA	0.546388	0.067833	0.0001	0.0001	0.276892	0.034367	0.207922	0.026791	0.526357	0.067794	1.54482	0.194781
20849	0	known	NA	NA	chr19	-	58479929	58481130	ENSOART00000028692	2	1100	ENSOARG00000026665	ENSOARG00000026665	NA	NA	NA	NA	NA	NA	0.0001	0.0001	0.0001	0.0001	0.0001	0.0001	0.0001	0.0001	0.0001	0.0001	0.0001	0.0001
20850	0	known	NA	NA	chr19	-	58500638	58502223	ENSOART00000028693	2	1487	ENSOARG00000026666	ENSOARG00000026666	NA	NA	NA	NA	NA	NA	0.0001	0.0001	0.0001	0.0001	0.0001	0.0001	0.0001	0.0001	0.0001	0.0001	0.0001	0.0001
20854	0	known	NA	NA	chr19	+	58685723	58686814	ENSOART00000028694	2	936	MSTRG.9263	ENSOARG00000026667	NA	NA	NA	NA	NA	NA	2.73772	0.339883	0.0001	0.0001	0.0001	0.0001	1.2229	0.157574	3.74773	0.482704	0.0001	0.0001
20873	0	known	NA	NA	chr19	-	58942416	58953095	ENSOART00000028695	2	918	MSTRG.9276	ENSOARG00000026668	NA	NA	NA	NA	NA	NA	1.86367	0.231371	0.793659	0.089019	2.24838	0.279059	2.10319	0.271001	1.88117	0.242292	1.52147	0.191836
20877	0	known	NA	NA	chr19	+	58969137	58984767	ENSOART00000028696	2	940	MSTRG.9278	ENSOARG00000026669	NA	NA	NA	NA	NA	NA	27.12	3.3669	19.5549	2.19333	20.5653	2.55247	24.5582	3.16439	35.5757	4.58211	37.3218	4.70578
20890	0	known	NA	NA	chr19	+	59014409	59020528	ENSOART00000028697	2	5178	MSTRG.9282	ENSOARG00000026670	NA	NA	NA	NA	NA	NA	2.12114	0.263336	2.41021	0.270335	0.0001	0.0001	7.68123	0.989745	1.31008	0.168737	2.23068	0.281258
20892	0	known	NA	NA	chr19	-	59095744	59139872	ENSOART00000028698	2	2887	ENSOARG00000026671	ENSOARG00000026671	NA	NA	NA	NA	NA	NA	0.366727	0.045529	0.145133	0.016278	0.0001	0.0001	0.146519	0.018879	0.503407	0.064838	0.670988	0.084602
20899	0	known	NA	NA	chr19	-	59259820	59261696	ENSOART00000028699	2	1649	MSTRG.9287	ENSOARG00000026672	NA	NA	NA	NA	NA	NA	1.59037	0.197442	3.03299	0.340188	1.87986	0.23332	2.51578	0.324164	3.37602	0.434828	1.1907	0.150131
20934	0	known	NA	NA	chr19	-	59617360	59650468	ENSOART00000028700	2	3309	MSTRG.9304	ENSOARG00000026673	NA	NA	NA	NA	NA	NA	1.50928	0.187375	1.84008	0.206388	2.25912	0.280391	2.10153	0.270787	1.03047	0.132724	1.07041	0.134964
20947	0	known	NA	NA	chr19	-	59758460	59761062	ENSOART00000028701	2	2477	MSTRG.9296	ENSOARG00000026674	NA	NA	NA	NA	NA	NA	0.0001	0.0001	0.0001	0.0001	0.0001	0.0001	0.0001	0.0001	1.48711	0.191538	0.0001	0.0001
20951	0	known	NA	NA	chr19	+	59772392	59775970	ENSOART00000028702	2	3480	MSTRG.9310	ENSOARG00000026675	NA	NA	NA	NA	NA	NA	2.55669	0.317409	2.34941	0.263516	2.32298	0.288317	3.7245	0.479911	5.26356	0.677941	2.01471	0.254028
20960	0	known	NA	NA	chr19	-	59873605	59876283	ENSOART00000028703	2	2551	ENSOARG00000026676	ENSOARG00000026676	NA	NA	NA	NA	NA	NA	0.312818	0.038836	0.0001	0.0001	0.0001	0.0001	0.0001	0.0001	0.0001	0.0001	0.0001	0.0001
20963	0	known	NA	NA	chr19	-	60205765	60207089	ENSOART00000028704	2	1200	ENSOARG00000026677	ENSOARG00000026677	NA	NA	NA	NA	NA	NA	0.397941	0.049404	0.726364	0.081471	0.482462	0.059881	0.359981	0.046384	0.0001	0.0001	0.0001	0.0001
20965	0	known	NA	NA	chr19	+	60223527	60225276	ENSOART00000028705	2	1590	MSTRG.9317	ENSOARG00000026678	NA	NA	NA	NA	NA	NA	0.0001	0.0001	0.0001	0.0001	0.0001	0.0001	0.492097	0.063408	0.798113	0.102796	0.0001	0.0001
20968	0	known	NA	NA	chr19	+	60305454	60307235	ENSOART00000028706	2	1273	MSTRG.9320	ENSOARG00000026679	NA	NA	NA	NA	NA	NA	0.0001	0.0001	0.0001	0.0001	0.0001	0.0001	0.0001	0.0001	0.0001	0.0001	0.0001	0.0001
20971	0	known	NA	NA	chr19	-	60371756	60377515	ENSOART00000028707	2	776	ENSOARG00000026680	ENSOARG00000026680	NA	NA	NA	NA	NA	NA	0.0001	0.0001	0.0001	0.0001	0.0001	0.0001	0.363402	0.046825	0.0001	0.0001	0.0001	0.0001
43374	0	known	NA	NA	chr7	-	1002050	1087977	ENSOART00000028708	2	2005	MSTRG.19307	ENSOARG00000026681	NA	NA	NA	NA	NA	NA	1.01989	0.126618	4.41397	0.495081	3.25127	0.403532	6.82819	0.879828	5.45558	0.702673	2.19148	0.276316
43393	0	known	NA	NA	chr7	+	3558462	3658896	ENSOART00000028709	2	1869	ENSOARG00000026682	ENSOARG00000026682	NA	NA	NA	NA	NA	NA	0.0001	0.0001	0.0001	0.0001	0.0001	0.0001	0.0001	0.0001	0.151418	0.019502	0.0001	0.0001
43394	0	known	NA	NA	chr7	-	3621597	3627578	ENSOART00000028710	2	2963	ENSOARG00000026683	ENSOARG00000026683	NA	NA	NA	NA	NA	NA	0.0001	0.0001	0.0001	0.0001	0.0001	0.0001	0.0001	0.0001	0.0001	0.0001	0.0001	0.0001
43416	0	known	NA	NA	chr7	+	4210415	4303524	ENSOART00000028711	2	1386	MSTRG.19334	ENSOARG00000026684	NA	NA	NA	NA	NA	NA	0.0001	0.0001	0.0001	0.0001	0.0001	0.0001	0.0001	0.0001	0.0001	0.0001	0.0001	0.0001
43442	0	known	NA	NA	chr7	+	5686756	5881036	ENSOART00000028712	2	772	ENSOARG00000026685	ENSOARG00000026685	NA	NA	NA	NA	NA	NA	0.0001	0.0001	0.0001	0.0001	0.0001	0.0001	0.0001	0.0001	0.0001	0.0001	0.0001	0.0001
43460	0	known	NA	NA	chr7	-	6833658	6933488	ENSOART00000028713	2	1321	MSTRG.19359	ENSOARG00000026686	NA	NA	NA	NA	NA	NA	0.0001	0.0001	0.0001	0.0001	0.0001	0.0001	0.0001	0.0001	0.0001	0.0001	0.0001	0.0001
43482	0	known	NA	NA	chr7	-	8239582	8395732	ENSOART00000028714	2	4038	MSTRG.19374	ENSOARG00000026687	NA	NA	NA	NA	NA	NA	3.06503	0.380518	2.18094	0.244619	2.92747	0.363343	4.3958	0.566409	3.0243	0.389527	2.19753	0.277079
43495	0	known	NA	NA	chr7	+	8875052	8876927	ENSOART00000028715	2	1790	ENSOARG00000026688	ENSOARG00000026688	NA	NA	NA	NA	NA	NA	0.0001	0.0001	0.0001	0.0001	0.0001	0.0001	0.0001	0.0001	0.0001	0.0001	0.0001	0.0001
43506	0	known	NA	NA	chr7	-	9450814	9529923	ENSOART00000028716	4	558	MSTRG.19388	ENSOARG00000026689	NA	NA	NA	NA	NA	NA	2.02837	0.251819	1.12992	0.126735	5.84408	0.725339	4.74325	0.611178	3.55333	0.457665	2.73645	0.345029
43549	0	known	NA	NA	chr7	-	10418948	10481314	ENSOART00000028717	2	4307	MSTRG.19404	ENSOARG00000026690	NA	NA	NA	NA	NA	NA	1.70944	0.212225	2.01794	0.226337	2.46746	0.30625	2.5444	0.327852	1.97574	0.254474	1.323	0.166812
43586	0	known	NA	NA	chr7	+	11781425	11783860	ENSOART00000028718	2	1445	ENSOARG00000026691	ENSOARG00000026691	NA	NA	NA	NA	NA	NA	0.0001	0.0001	0.0001	0.0001	0.0001	0.0001	0.0001	0.0001	0.0001	0.0001	0.0001	0.0001
43678	0	known	NA	NA	chr7	-	15162721	15205354	ENSOART00000028719	2	1923	MSTRG.19463	ENSOARG00000026692	NA	NA	NA	NA	NA	NA	0.014538	0.001805	0.006376	0.000715	0.012267	0.001523	0.0001	0.0001	0.0001	0.0001	0.0001	0.0001
43687	0	known	NA	NA	chr7	-	15566220	15575434	ENSOART00000028720	2	457	ENSOARG00000026693	ENSOARG00000026693	NA	NA	NA	NA	NA	NA	0.934502	0.116017	1.56312	0.175323	0.0001	0.0001	0.0001	0.0001	1.93909	0.249752	2.12943	0.268492
43686	0	known	NA	NA	chr7	-	15566220	15570337	ENSOART00000028721	2	1524	ENSOARG00000026693	ENSOARG00000026693	NA	NA	NA	NA	NA	NA	0.35958	0.044641	0.419403	0.047041	0.370079	0.045932	2.29608	0.295856	4.00173	0.515419	1.46588	0.184827
43698	0	known	NA	NA	chr7	+	16584498	16607694	ENSOART00000028722	2	2026	ENSOARG00000026694	ENSOARG00000026694	NA	NA	NA	NA	NA	NA	0.0001	0.0001	0.0001	0.0001	0.0001	0.0001	0.0001	0.0001	0.0001	0.0001	0.0001	0.0001
43702	0	known	NA	NA	chr7	-	16817332	16819971	ENSOART00000028723	2	487	ENSOARG00000026695	ENSOARG00000026695	NA	NA	NA	NA	NA	NA	0.0001	0.0001	0.0001	0.0001	0.0001	0.0001	0.0001	0.0001	0.0001	0.0001	0.0001	0.0001
43704	0	known	NA	NA	chr7	+	16999333	17151120	ENSOART00000028724	2	4762	ENSOARG00000026696	ENSOARG00000026696	NA	NA	NA	NA	NA	NA	0.0001	0.0001	0.0001	0.0001	0.0001	0.0001	0.0001	0.0001	0.0001	0.0001	0.0001	0.0001
43706	0	known	NA	NA	chr7	-	17185970	17191154	ENSOART00000028725	2	1905	ENSOARG00000026697	ENSOARG00000026697	NA	NA	NA	NA	NA	NA	0.0001	0.0001	0.0001	0.0001	0.0001	0.0001	0.0001	0.0001	0.0001	0.0001	0.0001	0.0001
43707	0	known	NA	NA	chr7	-	17198407	17208011	ENSOART00000028726	2	1036	ENSOARG00000026698	ENSOARG00000026698	NA	NA	NA	NA	NA	NA	0.0001	0.0001	0.0001	0.0001	0.0001	0.0001	0.0001	0.0001	0.0001	0.0001	0.0001	0.0001
43708	0	known	NA	NA	chr7	-	17265985	17297585	ENSOART00000028727	2	4716	ENSOARG00000026699	ENSOARG00000026699	NA	NA	NA	NA	NA	NA	0.0001	0.0001	0.0001	0.0001	0.0001	0.0001	0.115352	0.014863	0.0001	0.0001	0.0001	0.0001
43752	0	known	NA	NA	chr7	-	19481994	19603823	ENSOART00000028728	2	264	MSTRG.19496	ENSOARG00000026700	NA	NA	NA	NA	NA	NA	0.0001	0.0001	0.0001	0.0001	0.0001	0.0001	0.0001	0.0001	0.0001	0.0001	0.0001	0.0001
44051	0	known	NA	NA	chr7	-	23652626	23658235	ENSOART00000028729	2	297	ENSOARG00000026701	ENSOARG00000026701	NA	NA	NA	NA	NA	NA	0.0001	0.0001	0.0001	0.0001	0.0001	0.0001	0.0001	0.0001	0.0001	0.0001	0.0001	0.0001
44082	0	known	NA	NA	chr7	+	24113382	24119938	ENSOART00000028730	2	1479	ENSOARG00000026702	ENSOARG00000026702	NA	NA	NA	NA	NA	NA	0.0001	0.0001	0.0001	0.0001	0.0001	0.0001	0.0001	0.0001	0.0001	0.0001	0.0001	0.0001
44165	0	known	NA	NA	chr7	+	28043173	28200832	ENSOART00000028731	2	806	ENSOARG00000026703	ENSOARG00000026703	NA	NA	NA	NA	NA	NA	0.0001	0.0001	0.0001	0.0001	0.227031	0.028178	0.0001	0.0001	0.0001	0.0001	0.0001	0.0001
44170	0	known	NA	NA	chr7	+	29811758	29818228	ENSOART00000028732	2	5177	ENSOARG00000026704	ENSOARG00000026704	NA	NA	NA	NA	NA	NA	0.0001	0.0001	0.0001	0.0001	0.0001	0.0001	0.0001	0.0001	0.0001	0.0001	0.0001	0.0001
44320	0	known	NA	NA	chr7	+	35835074	35836619	ENSOART00000028733	2	1157	ENSOARG00000026705	ENSOARG00000026705	NA	NA	NA	NA	NA	NA	0.0001	0.0001	0.0001	0.0001	0.0001	0.0001	0.0001	0.0001	0.0001	0.0001	0.0001	0.0001
44489	0	known	NA	NA	chr7	+	44793447	44797490	ENSOART00000028734	2	611	ENSOARG00000026706	ENSOARG00000026706	NA	NA	NA	NA	NA	NA	0.0001	0.0001	0.0001	0.0001	0.0001	0.0001	0.0001	0.0001	0.0001	0.0001	0.0001	0.0001
44497	0	known	NA	NA	chr7	+	45065916	45069003	ENSOART00000028735	2	3016	ENSOARG00000026707	ENSOARG00000026707	NA	NA	NA	NA	NA	NA	0.0001	0.0001	0.0001	0.0001	0.0001	0.0001	0.0001	0.0001	0.0001	0.0001	0.0001	0.0001
44618	0	known	NA	NA	chr7	+	51390159	51391649	ENSOART00000028736	2	436	ENSOARG00000026708	ENSOARG00000026708	NA	NA	NA	NA	NA	NA	0.0001	0.0001	0.0001	0.0001	0.0001	0.0001	0.0001	0.0001	0.0001	0.0001	0.0001	0.0001
44656	0	known	NA	NA	chr7	-	53493094	53499030	ENSOART00000028737	2	2117	ENSOARG00000026709	ENSOARG00000026709	NA	NA	NA	NA	NA	NA	0.0001	0.0001	0.0001	0.0001	0.0001	0.0001	0.0001	0.0001	0.0001	0.0001	0.0001	0.0001
44725	0	known	NA	NA	chr7	+	57124667	57275633	ENSOART00000028738	2	1543	MSTRG.19897	ENSOARG00000026710	NA	NA	NA	NA	NA	NA	1.06566	0.1323	0.181465	0.020354	2.08009	0.258171	1.04029	0.134043	0.60013	0.077296	0.506157	0.06382
44758	0	known	NA	NA	chr7	+	59523814	59527115	ENSOART00000028739	2	910	ENSOARG00000026711	ENSOARG00000026711	NA	NA	NA	NA	NA	NA	0.0001	0.0001	0.0001	0.0001	0.0001	0.0001	0.0001	0.0001	0.0001	0.0001	0.0001	0.0001
44763	0	known	NA	NA	chr7	+	61009864	61035664	ENSOART00000028740	3	1424	ENSOARG00000026712	ENSOARG00000026712	NA	NA	NA	NA	NA	NA	0.0001	0.0001	0.0001	0.0001	0.0001	0.0001	0.0001	0.0001	0.0001	0.0001	0.0001	0.0001
44766	0	known	NA	NA	chr7	-	61371400	61556704	ENSOART00000028741	2	983	ENSOARG00000026713	ENSOARG00000026713	NA	NA	NA	NA	NA	NA	0.0001	0.0001	0.0001	0.0001	0.0001	0.0001	0.0001	0.0001	0.0001	0.0001	0.0001	0.0001
44765	0	known	NA	NA	chr7	-	61371400	61549001	ENSOART00000028742	2	261	ENSOARG00000026713	ENSOARG00000026713	NA	NA	NA	NA	NA	NA	0.0001	0.0001	0.0001	0.0001	0.0001	0.0001	0.0001	0.0001	0.0001	0.0001	0.0001	0.0001
44777	0	known	NA	NA	chr7	+	61937799	62039205	ENSOART00000028743	2	2215	MSTRG.19923	ENSOARG00000026714	NA	NA	NA	NA	NA	NA	1.39531	0.173225	0.710316	0.079671	0.813995	0.101029	2.38736	0.307617	2.10044	0.270534	2.91467	0.367501
44870	0	known	NA	NA	chr7	-	66111904	66269802	ENSOART00000028744	2	883	ENSOARG00000026715	ENSOARG00000026715	NA	NA	NA	NA	NA	NA	0.0001	0.0001	0.0001	0.0001	0.0001	0.0001	0.0001	0.0001	0.0001	0.0001	0.0001	0.0001
44886	0	known	NA	NA	chr7	-	67129153	67175169	ENSOART00000028745	2	2176	ENSOARG00000026716	ENSOARG00000026716	NA	NA	NA	NA	NA	NA	0.0001	0.0001	0.0001	0.0001	0.0001	0.0001	0.0001	0.0001	0.0001	0.0001	0.0001	0.0001
45035	0	known	NA	NA	chr7	-	74834674	74835502	ENSOART00000028746	2	512	ENSOARG00000026717	ENSOARG00000026717	NA	NA	NA	NA	NA	NA	0.0001	0.0001	0.0001	0.0001	0.0001	0.0001	0.0001	0.0001	0.0001	0.0001	0.0001	0.0001
45037	0	known	NA	NA	chr7	-	75301984	75305529	ENSOART00000028747	2	1237	ENSOARG00000026718	ENSOARG00000026718	NA	NA	NA	NA	NA	NA	0.0001	0.0001	0.0001	0.0001	0.0001	0.0001	0.0001	0.0001	0.0001	0.0001	0.0001	0.0001
45089	0	known	NA	NA	chr7	-	78022977	78024721	ENSOART00000028748	2	1455	MSTRG.20088	ENSOARG00000026719	NA	NA	NA	NA	NA	NA	0.0001	0.0001	0.0001	0.0001	0.0001	0.0001	0.0001	0.0001	0.0001	0.0001	0.0001	0.0001
45109	0	known	NA	NA	chr7	+	78429629	78430923	ENSOART00000028749	2	643	MSTRG.20098	ENSOARG00000026720	NA	NA	NA	NA	NA	NA	0.0001	0.0001	0.0001	0.0001	0.0001	0.0001	0.0001	0.0001	0.0001	0.0001	0.0001	0.0001
45308	0	known	NA	NA	chr7	+	85197665	85199917	ENSOART00000028750	3	1065	MSTRG.20203	ENSOARG00000026721	NA	NA	NA	NA	NA	NA	0.77191	0.095831	1.52664	0.171232	0.609999	0.07571	2.17229	0.279905	0.423758	0.05458	1.11002	0.139959
45353	0	known	NA	NA	chr7	+	88141907	88286225	ENSOART00000028751	2	1137	ENSOARG00000026722	ENSOARG00000026722	NA	NA	NA	NA	NA	NA	0.0001	0.0001	0.0001	0.0001	0.0001	0.0001	0.0001	0.0001	0.0001	0.0001	0.130071	0.0164
45372	0	known	NA	NA	chr7	+	91285505	91286700	ENSOART00000028752	2	374	ENSOARG00000026723	ENSOARG00000026723	NA	NA	NA	NA	NA	NA	0.0001	0.0001	0.0001	0.0001	0.0001	0.0001	0.0001	0.0001	0.0001	0.0001	0.0001	0.0001
45375	0	known	NA	NA	chr7	+	92313706	92438962	ENSOART00000028753	2	1220	ENSOARG00000026724	ENSOARG00000026724	NA	NA	NA	NA	NA	NA	0.0001	0.0001	0.0001	0.0001	0.0001	0.0001	0.52541	0.0677	0.0001	0.0001	0.284836	0.035914
45376	0	known	NA	NA	chr7	-	92493623	92505780	ENSOART00000028754	2	684	ENSOARG00000026725	ENSOARG00000026725	NA	NA	NA	NA	NA	NA	0.0001	0.0001	0.0001	0.0001	0.0001	0.0001	0.0001	0.0001	0.0001	0.0001	0.0001	0.0001
45378	0	known	NA	NA	chr7	-	92615321	92626842	ENSOART00000028755	2	1115	ENSOARG00000026726	ENSOARG00000026726	NA	NA	NA	NA	NA	NA	0.0001	0.0001	0.0001	0.0001	0.0001	0.0001	0.0001	0.0001	0.0001	0.0001	0.0001	0.0001
45380	0	known	NA	NA	chr7	-	93058351	93125450	ENSOART00000028756	2	300	ENSOARG00000026727	ENSOARG00000026727	NA	NA	NA	NA	NA	NA	0.903137	0.112123	0.0001	0.0001	0.0001	0.0001	0.0001	0.0001	0.0001	0.0001	0.0001	0.0001
45388	0	known	NA	NA	chr7	-	94660539	94753362	ENSOART00000028757	2	1457	ENSOARG00000026728	ENSOARG00000026728	NA	NA	NA	NA	NA	NA	0.0001	0.0001	0.0001	0.0001	0.288264	0.035778	0.0001	0.0001	0.0001	0.0001	0.0001	0.0001
45390	0	known	NA	NA	chr7	+	95084747	95157122	ENSOART00000028758	3	802	ENSOARG00000026729	ENSOARG00000026729	NA	NA	NA	NA	NA	NA	0.0001	0.0001	0.0001	0.0001	0.0001	0.0001	0.0001	0.0001	0.0001	0.0001	0.0001	0.0001
45389	0	known	NA	NA	chr7	+	95084747	95130437	ENSOART00000028759	3	593	ENSOARG00000026729	ENSOARG00000026729	NA	NA	NA	NA	NA	NA	0.0001	0.0001	0.0001	0.0001	0.0001	0.0001	0.0001	0.0001	0.0001	0.0001	0.0001	0.0001
45391	0	known	NA	NA	chr7	+	95251870	95437358	ENSOART00000028760	2	1115	ENSOARG00000026730	ENSOARG00000026730	NA	NA	NA	NA	NA	NA	0.0001	0.0001	0.0001	0.0001	0.476148	0.059097	0.186141	0.023985	0.0001	0.0001	0.0001	0.0001
45392	0	known	NA	NA	chr7	-	95568470	95573275	ENSOART00000028761	3	681	ENSOARG00000026731	ENSOARG00000026731	NA	NA	NA	NA	NA	NA	0.0001	0.0001	0.0001	0.0001	0.0001	0.0001	0.0001	0.0001	0.0001	0.0001	0.0001	0.0001
45396	0	known	NA	NA	chr7	+	95993650	95999179	ENSOART00000028762	2	1199	ENSOARG00000026732	ENSOARG00000026732	NA	NA	NA	NA	NA	NA	0.0001	0.0001	0.0001	0.0001	0.0001	0.0001	0.0001	0.0001	0.0001	0.0001	0.0001	0.0001
45403	0	known	NA	NA	chr7	+	96953944	96964043	ENSOART00000028763	3	5736	ENSOARG00000026733	ENSOARG00000026733	NA	NA	NA	NA	NA	NA	0.0001	0.0001	0.0001	0.0001	0.0001	0.0001	0.0001	0.0001	0.0001	0.0001	0.0001	0.0001
45458	0	known	NA	NA	chr7	-	98582270	98716848	ENSOART00000028764	2	4993	MSTRG.20274	ENSOARG00000026734	NA	NA	NA	NA	NA	NA	0.753655	0.093565	0.536952	0.060226	0.281194	0.0349	0.791108	0.101936	0.885039	0.113992	0.442219	0.055758
45473	0	known	NA	NA	chr7	+	99078968	99100391	ENSOART00000028765	2	1200	MSTRG.20282	ENSOARG00000026735	NA	NA	NA	NA	NA	NA	1.87438	0.232701	5.72354	0.641966	15.3918	1.91036	3.35493	0.432291	4.76967	0.614329	2.41536	0.304544
45476	0	known	NA	NA	chr7	+	99135923	99257062	ENSOART00000028766	2	1264	MSTRG.20284	ENSOARG00000026736	NA	NA	NA	NA	NA	NA	3.77388	0.468521	7.60922	0.853469	6.42183	0.797047	9.63498	1.24149	6.34019	0.81661	8.00186	1.00893
45477	0	known	NA	NA	chr7	+	99211462	99401354	ENSOART00000028767	2	1316	MSTRG.20285	ENSOARG00000026737	NA	NA	NA	NA	NA	NA	3.06511	0.380528	3.81621	0.428036	3.66328	0.454669	5.35889	0.690506	7.68108	0.989315	3.95207	0.498302
28021	0	known	NA	NA	chr22	+	12420240	12438478	ENSOART00000028768	2	655	ENSOARG00000026738	ENSOARG00000026738	NA	NA	NA	NA	NA	NA	0.0001	0.0001	0.0001	0.0001	0.0001	0.0001	0.0001	0.0001	0.0001	0.0001	0.0001	0.0001
28031	0	known	NA	NA	chr22	+	12594454	12624418	ENSOART00000028769	2	458	MSTRG.12387	ENSOARG00000026739	NA	NA	NA	NA	NA	NA	2.55268	0.316911	1.99911	0.224225	1.20198	0.149184	3.14075	0.404693	2.63931	0.339941	0.30786	0.038817
28039	0	known	NA	NA	chr22	+	12928106	13033141	ENSOART00000028770	2	773	MSTRG.12393	ENSOARG00000026740	NA	NA	NA	NA	NA	NA	0.0001	0.0001	0.0001	0.0001	0.0001	0.0001	0.0001	0.0001	0.0001	0.0001	0.0001	0.0001
28077	0	known	NA	NA	chr22	-	14970716	15052778	ENSOART00000028771	2	2636	MSTRG.12409	ENSOARG00000026741	NA	NA	NA	NA	NA	NA	0.852428	0.105828	0.606474	0.068024	1.59522	0.197991	0.213961	0.027569	1.06904	0.137692	0.017348	0.002187
28149	0	known	NA	NA	chr22	+	17676685	17678968	ENSOART00000028772	2	1244	ENSOARG00000026742	ENSOARG00000026742	NA	NA	NA	NA	NA	NA	0.0001	0.0001	0.0001	0.0001	0.0001	0.0001	0.0001	0.0001	0.0001	0.0001	0.0001	0.0001
28193	0	known	NA	NA	chr22	+	18480530	18483075	ENSOART00000028773	2	1907	ENSOARG00000026743	ENSOARG00000026743	NA	NA	NA	NA	NA	NA	2.86723	0.355962	4.26691	0.478587	6.55323	0.813355	3.89085	0.501345	3.75359	0.483459	5.40692	0.681739
28249	0	known	NA	NA	chr22	-	20846626	20894753	ENSOART00000028774	2	2618	ENSOARG00000026744	ENSOARG00000026744	NA	NA	NA	NA	NA	NA	0.0001	0.0001	0.0001	0.0001	0.0001	0.0001	0.0001	0.0001	0.0001	0.0001	0.0001	0.0001
28272	0	known	NA	NA	chr22	+	21180454	21188252	ENSOART00000028775	4	1184	MSTRG.12498	ENSOARG00000026745	NA	NA	NA	NA	NA	NA	7.36538	0.9144	8.46754	0.94974	5.52643	0.685915	5.26255	0.678091	4.36233	0.561864	4.91628	0.619876
28342	0	known	NA	NA	chr22	-	22414654	22415794	ENSOART00000028776	2	807	MSTRG.12529	ENSOARG00000026746	NA	NA	NA	NA	NA	NA	7.68406	0.953964	6.6435	0.745151	5.39978	0.670195	4.16307	0.536421	7.50539	0.966686	3.75602	0.473583
28395	0	known	NA	NA	chr22	-	23900155	23956533	ENSOART00000028777	2	1037	MSTRG.12558	ENSOARG00000026747	NA	NA	NA	NA	NA	NA	0.0001	0.0001	0.0001	0.0001	0.0001	0.0001	0.0001	0.0001	0.0001	0.0001	0.0001	0.0001
28416	0	known	NA	NA	chr22	+	27203889	27384370	ENSOART00000028778	3	937	MSTRG.12566	ENSOARG00000026748	NA	NA	NA	NA	NA	NA	0.0001	0.0001	0.0001	0.0001	0.0001	0.0001	0.0001	0.0001	0.0001	0.0001	0.0001	0.0001
28438	0	known	NA	NA	chr22	-	29977290	29988220	ENSOART00000028779	4	1751	MSTRG.12580	ENSOARG00000026749	NA	NA	NA	NA	NA	NA	0.0001	0.0001	0.0001	0.0001	0.0001	0.0001	0.114275	0.014725	0.0001	0.0001	0.0001	0.0001
28437	0	known	NA	NA	chr22	-	29977290	29979969	ENSOART00000028780	2	1788	MSTRG.12580	ENSOARG00000026749	NA	NA	NA	NA	NA	NA	0.0001	0.0001	0.0001	0.0001	0.0001	0.0001	0.0001	0.0001	0.0001	0.0001	0.0001	0.0001
28469	0	known	NA	NA	chr22	+	30851739	30875298	ENSOART00000028781	2	1416	ENSOARG00000026750	ENSOARG00000026750	NA	NA	NA	NA	NA	NA	0.0001	0.0001	0.0001	0.0001	0.0001	0.0001	0.0001	0.0001	0.0001	0.0001	0.0001	0.0001
28470	0	known	NA	NA	chr22	+	30856523	30900207	ENSOART00000028782	3	2958	ENSOARG00000026751	ENSOARG00000026751	NA	NA	NA	NA	NA	NA	0.0001	0.0001	0.0001	0.0001	0.0001	0.0001	0.0001	0.0001	0.0001	0.0001	0.0001	0.0001
28495	0	known	NA	NA	chr22	+	32906604	32909575	ENSOART00000028783	2	213	ENSOARG00000026752	ENSOARG00000026752	NA	NA	NA	NA	NA	NA	0.0001	0.0001	0.0001	0.0001	0.0001	0.0001	0.0001	0.0001	0.0001	0.0001	0.0001	0.0001
28515	0	known	NA	NA	chr22	+	33524858	33529474	ENSOART00000028784	2	653	ENSOARG00000026753	ENSOARG00000026753	NA	NA	NA	NA	NA	NA	0.0001	0.0001	0.0001	0.0001	0.0001	0.0001	0.0001	0.0001	0.0001	0.0001	0.0001	0.0001
28548	0	known	NA	NA	chr22	+	35491989	35651802	ENSOART00000028785	2	2039	MSTRG.12629	ENSOARG00000026754	NA	NA	NA	NA	NA	NA	1.92648	0.239169	1.20175	0.134791	1.14174	0.141707	4.70847	0.606697	1.9708	0.253837	2.33546	0.29447
28560	0	known	NA	NA	chr22	+	36468430	36470005	ENSOART00000028786	2	1400	ENSOARG00000026755	ENSOARG00000026755	NA	NA	NA	NA	NA	NA	0.0001	0.0001	0.0001	0.0001	0.0001	0.0001	0.0001	0.0001	0.0001	0.0001	0.0001	0.0001
28575	0	known	NA	NA	chr22	-	38047473	38051347	ENSOART00000028787	3	1543	ENSOARG00000026756	ENSOARG00000026756	NA	NA	NA	NA	NA	NA	0.0001	0.0001	0.0001	0.0001	0.0001	0.0001	0.0001	0.0001	0.0001	0.0001	0.0001	0.0001
28596	0	known	NA	NA	chr22	+	38677015	38798788	ENSOART00000028788	2	768	MSTRG.12653	ENSOARG00000026757	NA	NA	NA	NA	NA	NA	1.7541	0.217768	1.04167	0.116836	2.84183	0.352715	0.802515	0.103406	1.06818	0.137581	2.25669	0.284538
28619	0	known	NA	NA	chr22	+	39915652	39920906	ENSOART00000028789	3	1155	ENSOARG00000026758	ENSOARG00000026758	NA	NA	NA	NA	NA	NA	0.0001	0.0001	0.0001	0.0001	0.0001	0.0001	0.0001	0.0001	0.0001	0.0001	0.0001	0.0001
28618	0	known	NA	NA	chr22	+	39915652	39918203	ENSOART00000028790	2	1640	ENSOARG00000026758	ENSOARG00000026758	NA	NA	NA	NA	NA	NA	0.0001	0.0001	0.0001	0.0001	0.0001	0.0001	0.0001	0.0001	0.0001	0.0001	0.0001	0.0001
28628	0	known	NA	NA	chr22	+	40704642	40781301	ENSOART00000028791	2	1327	MSTRG.12668	ENSOARG00000026759	NA	NA	NA	NA	NA	NA	9.19055	1.14099	8.06615	0.904719	11.217	1.3922	9.35813	1.20582	7.31519	0.942189	5.30894	0.669385
28682	0	known	NA	NA	chr22	-	42074920	42079125	ENSOART00000028792	2	2933	ENSOARG00000026760	ENSOARG00000026760	NA	NA	NA	NA	NA	NA	0.0001	0.0001	0.0001	0.0001	0.0001	0.0001	0.0001	0.0001	0.0001	0.0001	0.0001	0.0001
28683	0	known	NA	NA	chr22	-	42278802	42289161	ENSOART00000028793	3	3572	ENSOARG00000026761	ENSOARG00000026761	NA	NA	NA	NA	NA	NA	0.0001	0.0001	0.0001	0.0001	0.0001	0.0001	0.0001	0.0001	0.0001	0.0001	0.0001	0.0001
28731	0	known	NA	NA	chr22	-	43971848	43972565	ENSOART00000028794	2	328	ENSOARG00000026762	ENSOARG00000026762	NA	NA	NA	NA	NA	NA	0.0001	0.0001	0.0001	0.0001	0.0001	0.0001	0.0001	0.0001	0.0001	0.0001	0.0001	0.0001
28759	0	known	NA	NA	chr22	+	46142534	46164140	ENSOART00000028795	3	968	ENSOARG00000026763	ENSOARG00000026763	NA	NA	NA	NA	NA	NA	0.0001	0.0001	0.0001	0.0001	0.0001	0.0001	0.0001	0.0001	0.0001	0.0001	0.0001	0.0001
28765	0	known	NA	NA	chr22	-	46752806	46754566	ENSOART00000028796	2	1710	ENSOARG00000026764	ENSOARG00000026764	NA	NA	NA	NA	NA	NA	0.0001	0.0001	0.0001	0.0001	0.0001	0.0001	0.0001	0.0001	0.0001	0.0001	0.0001	0.0001
28766	0	known	NA	NA	chr22	-	46872485	46874558	ENSOART00000028797	2	1259	ENSOARG00000026765	ENSOARG00000026765	NA	NA	NA	NA	NA	NA	0.0001	0.0001	0.0001	0.0001	0.0001	0.0001	0.0001	0.0001	0.0001	0.0001	0.0001	0.0001
28767	0	known	NA	NA	chr22	+	46890549	46896369	ENSOART00000028798	2	481	ENSOARG00000026766	ENSOARG00000026766	NA	NA	NA	NA	NA	NA	0.0001	0.0001	0.0001	0.0001	0.0001	0.0001	0.0001	0.0001	0.0001	0.0001	0.0001	0.0001
28768	0	known	NA	NA	chr22	-	47208214	47211551	ENSOART00000028799	2	2113	ENSOARG00000026767	ENSOARG00000026767	NA	NA	NA	NA	NA	NA	0.0001	0.0001	0.265026	0.029726	0.132513	0.016447	0.0001	0.0001	0.0001	0.0001	0.0001	0.0001
28799	0	known	NA	NA	chr22	-	49750095	49754294	ENSOART00000028800	2	4085	ENSOARG00000026768	ENSOARG00000026768	NA	NA	NA	NA	NA	NA	0.037667	0.004676	0.0001	0.0001	0.241126	0.029927	0.448225	0.057755	0.441371	0.056848	0.0001	0.0001
28803	0	known	NA	NA	chr22	+	49878158	49925021	ENSOART00000028801	2	1585	MSTRG.12740	ENSOARG00000026769	NA	NA	NA	NA	NA	NA	1.00527	0.124803	5.93754	0.665969	5.3313	0.661695	1.06606	0.137365	2.06868	0.266443	1.05266	0.132726
28804	0	known	NA	NA	chr22	-	49894248	49912921	ENSOART00000028802	2	4279	MSTRG.12741	ENSOARG00000026770	NA	NA	NA	NA	NA	NA	0.45548	0.056547	1.13633	0.127454	0.585183	0.07263	0.588689	0.075854	1.05422	0.135782	0.946514	0.119343
28809	0	known	NA	NA	chr22	-	49957766	49966847	ENSOART00000028803	2	3611	MSTRG.12745	ENSOARG00000026771	NA	NA	NA	NA	NA	NA	0.078095	0.009695	0.0001	0.0001	0.152035	0.01887	0.684021	0.088138	0.234284	0.030176	0.38715	0.048814
28810	0	known	NA	NA	chr22	+	49982214	49986073	ENSOART00000028804	3	740	MSTRG.12746	ENSOARG00000026772	NA	NA	NA	NA	NA	NA	0.0001	0.0001	0.0001	0.0001	0.0001	0.0001	0.0001	0.0001	0.0001	0.0001	0.0001	0.0001
28811	0	known	NA	NA	chr22	-	49986607	49989066	ENSOART00000028805	2	708	MSTRG.12747	ENSOARG00000026773	NA	NA	NA	NA	NA	NA	0.0001	0.0001	0.0001	0.0001	0.0001	0.0001	0.0001	0.0001	0.0001	0.0001	0.0001	0.0001
28812	0	known	NA	NA	chr22	-	50014629	50018115	ENSOART00000028806	4	1871	MSTRG.12748	ENSOARG00000026774	NA	NA	NA	NA	NA	NA	0.226082	0.028068	0.0001	0.0001	0.0001	0.0001	0.0001	0.0001	1.03186	0.132903	0.0001	0.0001
28814	0	known	NA	NA	chr22	-	50019726	50141449	ENSOART00000028807	3	2378	MSTRG.12749	ENSOARG00000026775	NA	NA	NA	NA	NA	NA	1.25839	0.156226	1.2355	0.138576	0.96186	0.119381	2.72266	0.350821	3.31549	0.427032	1.28369	0.161855
28813	0	known	NA	NA	chr22	-	50019726	50039007	ENSOART00000028808	3	1689	MSTRG.12749	ENSOARG00000026775	NA	NA	NA	NA	NA	NA	0.561877	0.069756	0.0001	0.0001	0.0001	0.0001	0.0001	0.0001	0.0001	0.0001	0.0001	0.0001
28824	0	known	NA	NA	chr22	-	50121008	50162409	ENSOART00000028809	2	2190	MSTRG.12758	ENSOARG00000026776	NA	NA	NA	NA	NA	NA	7.81574	0.970311	8.95282	1.00417	7.41538	0.920362	9.14039	1.17776	5.73233	0.738318	3.96363	0.49976
28825	0	known	NA	NA	chr22	-	50130348	50592685	ENSOART00000028810	4	1173	MSTRG.12759	ENSOARG00000026777	NA	NA	NA	NA	NA	NA	11.7626	1.46031	9.73428	1.09182	6.86445	0.851982	95.1706	12.263	16.7631	2.15907	14.0894	1.77648
28834	0	known	NA	NA	chr22	-	50456021	50592685	ENSOART00000028811	3	2262	MSTRG.12759	ENSOARG00000026777	NA	NA	NA	NA	NA	NA	0.0001	0.0001	0.0001	0.0001	0.0001	0.0001	0.0001	0.0001	0.0001	0.0001	0.0001	0.0001
28830	0	known	NA	NA	chr22	-	50312704	50316258	ENSOART00000028812	2	560	MSTRG.12762	ENSOARG00000026778	NA	NA	NA	NA	NA	NA	0.0001	0.0001	0.0001	0.0001	0.0001	0.0001	0.0001	0.0001	0.0001	0.0001	0.0001	0.0001
28838	0	known	NA	NA	chr22	+	50497558	50499425	ENSOART00000028813	2	1070	MSTRG.12767	ENSOARG00000026779	NA	NA	NA	NA	NA	NA	0.203738	0.025294	0.0001	0.0001	0.0001	0.0001	0.199576	0.025716	0.0001	0.0001	0.176636	0.022271
28857	0	known	NA	NA	chr22	-	50826786	50829290	ENSOART00000028814	2	2365	MSTRG.12773	ENSOARG00000026780	NA	NA	NA	NA	NA	NA	1.83923	0.228338	3.18022	0.356701	2.43724	0.302499	3.16981	0.408438	4.4032	0.567127	2.13657	0.269393
32044	0	known	NA	NA	chr26	-	1071944	1073021	ENSOART00000028815	2	659	ENSOARG00000026781	ENSOARG00000026781	NA	NA	NA	NA	NA	NA	0.0001	0.0001	0.0001	0.0001	0.0001	0.0001	0.0001	0.0001	0.0001	0.0001	0.0001	0.0001
32053	0	known	NA	NA	chr26	-	1280935	1425074	ENSOART00000028816	4	697	ENSOARG00000026782	ENSOARG00000026782	NA	NA	NA	NA	NA	NA	0.0001	0.0001	0.0001	0.0001	0.0001	0.0001	0.0001	0.0001	0.0001	0.0001	0.0001	0.0001
32060	0	known	NA	NA	chr26	+	3962249	3965992	ENSOART00000028817	2	1172	ENSOARG00000026783	ENSOARG00000026783	NA	NA	NA	NA	NA	NA	0.0001	0.0001	0.0001	0.0001	0.0001	0.0001	0.0001	0.0001	0.0001	0.0001	0.0001	0.0001
32061	0	known	NA	NA	chr26	-	4847896	4849955	ENSOART00000028818	2	1931	ENSOARG00000026784	ENSOARG00000026784	NA	NA	NA	NA	NA	NA	0.0001	0.0001	0.0001	0.0001	0.0001	0.0001	0.0001	0.0001	0.0001	0.0001	0.0001	0.0001
32080	0	known	NA	NA	chr26	-	5716750	5726462	ENSOART00000028819	5	2621	ENSOARG00000026785	ENSOARG00000026785	NA	NA	NA	NA	NA	NA	0.0001	0.0001	0.0001	0.0001	0.0001	0.0001	0.0001	0.0001	0.0001	0.0001	0.0001	0.0001
32078	0	known	NA	NA	chr26	-	5716750	5725417	ENSOART00000028820	2	3272	ENSOARG00000026785	ENSOARG00000026785	NA	NA	NA	NA	NA	NA	0.0001	0.0001	0.0001	0.0001	0.0001	0.0001	0.0001	0.0001	0.0001	0.0001	0.0001	0.0001
32079	0	known	NA	NA	chr26	-	5716750	5725417	ENSOART00000028821	3	2351	ENSOARG00000026785	ENSOARG00000026785	NA	NA	NA	NA	NA	NA	0.0001	0.0001	0.0001	0.0001	0.0001	0.0001	0.0001	0.0001	0.0001	0.0001	0.0001	0.0001
32123	0	known	NA	NA	chr26	-	9556382	9559550	ENSOART00000028822	2	394	ENSOARG00000026786	ENSOARG00000026786	NA	NA	NA	NA	NA	NA	0.0001	0.0001	0.0001	0.0001	0.0001	0.0001	0.0001	0.0001	0.0001	0.0001	0.0001	0.0001
32141	0	known	NA	NA	chr26	+	13014871	13029758	ENSOART00000028823	2	909	ENSOARG00000026787	ENSOARG00000026787	NA	NA	NA	NA	NA	NA	0.0001	0.0001	0.0001	0.0001	0.0001	0.0001	0.0001	0.0001	0.0001	0.0001	0.0001	0.0001
32215	0	known	NA	NA	chr26	+	15848658	15853693	ENSOART00000028824	2	746	ENSOARG00000026788	ENSOARG00000026788	NA	NA	NA	NA	NA	NA	0.0001	0.0001	0.0001	0.0001	0.0001	0.0001	0.0001	0.0001	0.0001	0.0001	0.0001	0.0001
32216	0	known	NA	NA	chr26	-	16095682	16107137	ENSOART00000028825	2	2379	ENSOARG00000026789	ENSOARG00000026789	NA	NA	NA	NA	NA	NA	0.0001	0.0001	0.0001	0.0001	0.0001	0.0001	0.0001	0.0001	0.0001	0.0001	0.0001	0.0001
32221	0	known	NA	NA	chr26	-	17697255	17701110	ENSOART00000028826	2	665	ENSOARG00000026790	ENSOARG00000026790	NA	NA	NA	NA	NA	NA	0.0001	0.0001	0.0001	0.0001	0.0001	0.0001	0.0001	0.0001	0.0001	0.0001	0.0001	0.0001
32269	0	known	NA	NA	chr26	+	18565990	18567284	ENSOART00000028827	2	533	ENSOARG00000026791	ENSOARG00000026791	NA	NA	NA	NA	NA	NA	0.0001	0.0001	0.0001	0.0001	0.0001	0.0001	0.0001	0.0001	0.0001	0.0001	0.0001	0.0001
32287	0	known	NA	NA	chr26	+	19518146	19570996	ENSOART00000028828	2	486	ENSOARG00000026792	ENSOARG00000026792	NA	NA	NA	NA	NA	NA	0.0001	0.0001	0.0001	0.0001	0.0001	0.0001	0.0001	0.0001	0.0001	0.0001	0.0001	0.0001
32370	0	known	NA	NA	chr26	+	27326491	27328598	ENSOART00000028829	2	1489	ENSOARG00000026793	ENSOARG00000026793	NA	NA	NA	NA	NA	NA	0.0001	0.0001	0.0001	0.0001	0.0001	0.0001	0.0001	0.0001	0.0001	0.0001	0.0001	0.0001
32388	0	known	NA	NA	chr26	+	28707131	28712297	ENSOART00000028830	2	805	ENSOARG00000026794	ENSOARG00000026794	NA	NA	NA	NA	NA	NA	0.0001	0.0001	0.0001	0.0001	0.0001	0.0001	0.0001	0.0001	0.0001	0.0001	0.0001	0.0001
32390	0	known	NA	NA	chr26	+	28797056	28798840	ENSOART00000028831	2	479	ENSOARG00000026795	ENSOARG00000026795	NA	NA	NA	NA	NA	NA	0.0001	0.0001	0.0001	0.0001	0.0001	0.0001	0.0001	0.0001	0.0001	0.0001	0.0001	0.0001
32403	0	known	NA	NA	chr26	+	30232094	30255643	ENSOART00000028832	2	1349	ENSOARG00000026796	ENSOARG00000026796	NA	NA	NA	NA	NA	NA	0.0001	0.0001	0.0001	0.0001	0.0001	0.0001	0.0001	0.0001	0.0001	0.0001	0.0001	0.0001
32404	0	known	NA	NA	chr26	+	30596877	30598892	ENSOART00000028833	2	479	ENSOARG00000026797	ENSOARG00000026797	NA	NA	NA	NA	NA	NA	0.0001	0.0001	0.0001	0.0001	0.0001	0.0001	0.0001	0.0001	0.0001	0.0001	0.0001	0.0001
32405	0	known	NA	NA	chr26	+	30704728	30733082	ENSOART00000028834	2	772	MSTRG.14384	ENSOARG00000026798	NA	NA	NA	NA	NA	NA	0.0001	0.0001	0.0001	0.0001	0.0001	0.0001	0.0001	0.0001	0.0001	0.0001	0.0001	0.0001
32408	0	known	NA	NA	chr26	+	30955224	30967186	ENSOART00000028835	2	2313	ENSOARG00000026799	ENSOARG00000026799	NA	NA	NA	NA	NA	NA	0.0001	0.0001	0.0001	0.0001	0.0001	0.0001	0.0001	0.0001	0.0001	0.0001	0.0001	0.0001
32416	0	known	NA	NA	chr26	-	31693202	31714456	ENSOART00000028836	2	826	MSTRG.14395	ENSOARG00000026800	NA	NA	NA	NA	NA	NA	0.0001	0.0001	0.0001	0.0001	0.0001	0.0001	0.0001	0.0001	0.0001	0.0001	0.0001	0.0001
32417	0	known	NA	NA	chr26	-	31708917	31714456	ENSOART00000028837	2	3023	MSTRG.14395	ENSOARG00000026800	NA	NA	NA	NA	NA	NA	2.10856	0.261775	1.50736	0.169069	0.922593	0.114508	3.49851	0.450792	3.13255	0.403469	2.66592	0.336136
32457	0	known	NA	NA	chr26	+	32439983	32440961	ENSOART00000028838	2	904	ENSOARG00000026801	ENSOARG00000026801	NA	NA	NA	NA	NA	NA	0.0001	0.0001	0.0001	0.0001	0.0001	0.0001	0.0001	0.0001	0.0001	0.0001	0.0001	0.0001
32470	0	known	NA	NA	chr26	+	32646051	32651133	ENSOART00000028839	3	4065	ENSOARG00000026802	ENSOARG00000026802	NA	NA	NA	NA	NA	NA	0.0001	0.0001	0.069373	0.007781	0.0001	0.0001	0.0001	0.0001	0.0001	0.0001	0.0001	0.0001
32491	0	known	NA	NA	chr26	-	33884523	33889458	ENSOART00000028840	3	1663	ENSOARG00000026803	ENSOARG00000026803	NA	NA	NA	NA	NA	NA	0.0001	0.0001	0.0001	0.0001	0.0001	0.0001	0.0001	0.0001	0.169573	0.021841	0.0001	0.0001
32498	0	known	NA	NA	chr26	+	34818451	34825068	ENSOART00000028841	2	660	ENSOARG00000026804	ENSOARG00000026804	NA	NA	NA	NA	NA	NA	0.0001	0.0001	0.0001	0.0001	0.0001	0.0001	0.0001	0.0001	0.0001	0.0001	0.0001	0.0001
32567	0	known	NA	NA	chr26	-	36267682	36284334	ENSOART00000028842	2	1266	MSTRG.14464	ENSOARG00000026805	NA	NA	NA	NA	NA	NA	5.7408	0.712711	4.57459	0.513097	5.0986	0.632814	6.38007	0.822087	5.79841	0.74683	4.15857	0.524339
32590	0	known	NA	NA	chr26	-	37971942	37975269	ENSOART00000028843	2	606	ENSOARG00000026806	ENSOARG00000026806	NA	NA	NA	NA	NA	NA	0.0001	0.0001	0.0001	0.0001	0.0001	0.0001	0.0001	0.0001	0.0001	0.0001	0.0001	0.0001
32664	0	known	NA	NA	chr26	+	41251227	41260996	ENSOART00000028844	2	1420	ENSOARG00000026807	ENSOARG00000026807	NA	NA	NA	NA	NA	NA	0.0001	0.0001	0.0001	0.0001	0.0001	0.0001	0.0001	0.0001	0.0001	0.0001	0.0001	0.0001
14094	0	known	NA	NA	chr15	-	5512486	5584419	ENSOART00000028845	2	3239	ENSOARG00000026808	ENSOARG00000026808	NA	NA	NA	NA	NA	NA	0.0001	0.0001	0.130287	0.014613	0.88228	0.109504	0.0001	0.0001	0.0001	0.0001	0.0001	0.0001
14136	0	known	NA	NA	chr15	-	12117084	12118189	ENSOART00000028846	2	523	ENSOARG00000026809	ENSOARG00000026809	NA	NA	NA	NA	NA	NA	0.0001	0.0001	0.0001	0.0001	0.0001	0.0001	0.0001	0.0001	0.0001	0.0001	0.0001	0.0001
14137	0	known	NA	NA	chr15	+	13107525	13137412	ENSOART00000028847	3	1803	ENSOARG00000026810	ENSOARG00000026810	NA	NA	NA	NA	NA	NA	0.0001	0.0001	0.0001	0.0001	0.0001	0.0001	0.0001	0.0001	0.0001	0.0001	0.0001	0.0001
14139	0	known	NA	NA	chr15	-	13261652	13294623	ENSOART00000028848	2	2759	MSTRG.6195	ENSOARG00000026811	NA	NA	NA	NA	NA	NA	0.0001	0.0001	0.0001	0.0001	0.0001	0.0001	0.0001	0.0001	0.0001	0.0001	0.0001	0.0001
14183	0	known	NA	NA	chr15	-	15443815	15446923	ENSOART00000028849	3	1369	ENSOARG00000026812	ENSOARG00000026812	NA	NA	NA	NA	NA	NA	0.0001	0.0001	0.0001	0.0001	0.0001	0.0001	0.0001	0.0001	0.0001	0.0001	0.0001	0.0001
14235	0	known	NA	NA	chr15	+	19931320	19950311	ENSOART00000028850	2	919	MSTRG.6239	ENSOARG00000026813	NA	NA	NA	NA	NA	NA	1.6027	0.198973	1.65047	0.18512	0.865956	0.107478	2.52315	0.325114	1.3894	0.178953	1.60578	0.202467
14240	0	known	NA	NA	chr15	+	20882750	20904493	ENSOART00000028851	2	2513	ENSOARG00000026814	ENSOARG00000026814	NA	NA	NA	NA	NA	NA	0.0001	0.0001	0.0001	0.0001	0.0001	0.0001	0.0001	0.0001	0.0001	0.0001	0.0001	0.0001
14247	0	known	NA	NA	chr15	+	21187582	21201521	ENSOART00000028852	9	3012	ENSOARG00000026815	ENSOARG00000026815	NA	NA	NA	NA	NA	NA	0.0001	0.0001	0.0001	0.0001	0.0001	0.0001	0.0001	0.0001	0.0001	0.0001	0.0001	0.0001
14287	0	known	NA	NA	chr15	+	22387770	22390565	ENSOART00000028853	2	2466	ENSOARG00000026816	ENSOARG00000026816	NA	NA	NA	NA	NA	NA	0.0001	0.0001	0.0001	0.0001	0.0001	0.0001	0.0001	0.0001	0.0001	0.0001	0.0001	0.0001
14444	0	known	NA	NA	chr15	+	28859997	29026216	ENSOART00000028854	2	2427	MSTRG.6322	ENSOARG00000026817	NA	NA	NA	NA	NA	NA	0.0001	0.0001	0.0001	0.0001	0.034308	0.004258	0.0001	0.0001	0.101857	0.013119	0.0001	0.0001
14452	0	known	NA	NA	chr15	-	29002398	29009705	ENSOART00000028855	2	1023	MSTRG.6328	ENSOARG00000026818	NA	NA	NA	NA	NA	NA	14.1281	1.75398	14.4242	1.61786	13.4536	1.66979	10.5738	1.36246	20.2239	2.60481	7.6195	0.960715
14512	0	known	NA	NA	chr15	+	29716481	29740207	ENSOART00000028856	5	894	MSTRG.6351	ENSOARG00000026819	NA	NA	NA	NA	NA	NA	0.204739	0.025418	0.0001	0.0001	0.11688	0.014507	0.0001	0.0001	0.276613	0.035627	0.0001	0.0001
14544	0	known	NA	NA	chr15	+	32313810	32688064	ENSOART00000028857	3	1524	MSTRG.6366	ENSOARG00000026820	NA	NA	NA	NA	NA	NA	2.17551	0.270086	1.34312	0.150648	2.54653	0.316063	1.82672	0.235377	1.65746	0.213479	0.713865	0.090009
14555	0	known	NA	NA	chr15	-	32664041	32681917	ENSOART00000028858	2	3013	MSTRG.6372	ENSOARG00000026821	NA	NA	NA	NA	NA	NA	5.02799	0.624217	5.58708	0.62666	3.38774	0.42047	3.49432	0.450252	4.43545	0.571281	4.12698	0.520356
14784	0	known	NA	NA	chr15	-	43200726	43213145	ENSOART00000028859	2	948	MSTRG.6496	ENSOARG00000026822	NA	NA	NA	NA	NA	NA	16.352	2.03007	19.5946	2.19778	12.6133	1.5655	16.2629	2.09551	12.7876	1.64703	12.818	1.61617
14811	0	known	NA	NA	chr15	+	44220314	44222002	ENSOART00000028860	2	640	ENSOARG00000026823	ENSOARG00000026823	NA	NA	NA	NA	NA	NA	0.0001	0.0001	0.0001	0.0001	0.0001	0.0001	0.0001	0.0001	0.0001	0.0001	0.0001	0.0001
14840	0	known	NA	NA	chr15	+	45330352	45350641	ENSOART00000028861	2	2782	ENSOARG00000026824	ENSOARG00000026824	NA	NA	NA	NA	NA	NA	0.0001	0.0001	0.0001	0.0001	0.0001	0.0001	0.0001	0.0001	0.0001	0.0001	0.0001	0.0001
14854	0	known	NA	NA	chr15	+	45574343	45577755	ENSOART00000028862	2	664	ENSOARG00000026825	ENSOARG00000026825	NA	NA	NA	NA	NA	NA	0.0001	0.0001	0.0001	0.0001	0.0001	0.0001	0.0001	0.0001	0.0001	0.0001	0.0001	0.0001
14892	0	known	NA	NA	chr15	-	46101739	46118606	ENSOART00000028863	2	596	MSTRG.6530	ENSOARG00000026826	NA	NA	NA	NA	NA	NA	0.0001	0.0001	0.0001	0.0001	0.0001	0.0001	0.0001	0.0001	0.0001	0.0001	0.0001	0.0001
14927	0	known	NA	NA	chr15	-	46759946	46851234	ENSOART00000028864	4	231	ENSOARG00000026827	ENSOARG00000026827	NA	NA	NA	NA	NA	NA	0.0001	0.0001	0.0001	0.0001	0.0001	0.0001	0.0001	0.0001	0.0001	0.0001	0.0001	0.0001
14953	0	known	NA	NA	chr15	-	47394961	47412716	ENSOART00000028865	3	1237	ENSOARG00000026828	ENSOARG00000026828	NA	NA	NA	NA	NA	NA	0.0001	0.0001	0.0001	0.0001	0.0001	0.0001	0.0001	0.0001	0.0001	0.0001	0.0001	0.0001
14978	0	known	NA	NA	chr15	-	48026087	48081719	ENSOART00000028866	2	258	ENSOARG00000026829	ENSOARG00000026829	NA	NA	NA	NA	NA	NA	0.0001	0.0001	0.0001	0.0001	0.0001	0.0001	0.0001	0.0001	0.0001	0.0001	0.0001	0.0001
15021	0	known	NA	NA	chr15	-	48748513	48763302	ENSOART00000028867	2	2187	ENSOARG00000026830	ENSOARG00000026830	NA	NA	NA	NA	NA	NA	0.0001	0.0001	0.0001	0.0001	0.0001	0.0001	0.0001	0.0001	0.0001	0.0001	0.0001	0.0001
15092	0	known	NA	NA	chr15	+	49855712	49857599	ENSOART00000028868	2	1584	MSTRG.6560	ENSOARG00000026831	NA	NA	NA	NA	NA	NA	15.2019	1.88729	42.2783	4.74204	8.26992	1.02642	54.0942	6.97016	24.4461	3.14863	35.2203	4.4408
15129	0	known	NA	NA	chr15	+	50862827	50924655	ENSOART00000028869	3	4989	MSTRG.6573	ENSOARG00000026832	NA	NA	NA	NA	NA	NA	5.02886	0.624325	3.61836	0.405844	3.46923	0.430585	5.67749	0.731558	4.01042	0.516539	3.82381	0.482131
15216	0	known	NA	NA	chr15	+	53943048	53943572	ENSOART00000028870	2	417	MSTRG.6624	ENSOARG00000026833	NA	NA	NA	NA	NA	NA	1.34772	0.167318	4.15439	0.465966	0.0001	0.0001	1.69065	0.217844	1.953	0.251544	0.0001	0.0001
15241	0	known	NA	NA	chr15	+	55821787	55832594	ENSOART00000028871	2	569	ENSOARG00000026834	ENSOARG00000026834	NA	NA	NA	NA	NA	NA	0.0001	0.0001	0.0001	0.0001	0.0001	0.0001	0.0001	0.0001	0.0001	0.0001	0.0001	0.0001
15248	0	known	NA	NA	chr15	-	56176711	56177458	ENSOART00000028872	2	521	ENSOARG00000026835	ENSOARG00000026835	NA	NA	NA	NA	NA	NA	0.0001	0.0001	0.0001	0.0001	0.0001	0.0001	0.0001	0.0001	0.0001	0.0001	0.0001	0.0001
15268	0	known	NA	NA	chr15	-	58244774	58248299	ENSOART00000028873	2	1860	ENSOARG00000026836	ENSOARG00000026836	NA	NA	NA	NA	NA	NA	0.0001	0.0001	0.0001	0.0001	0.0001	0.0001	0.0001	0.0001	0.0001	0.0001	0.0001	0.0001
15386	0	known	NA	NA	chr15	+	65385763	65477061	ENSOART00000028874	5	481	ENSOARG00000026837	ENSOARG00000026837	NA	NA	NA	NA	NA	NA	0.0001	0.0001	0.0001	0.0001	0.0001	0.0001	0.0001	0.0001	0.0001	0.0001	0.0001	0.0001
15389	0	known	NA	NA	chr15	+	66755769	66756770	ENSOART00000028875	2	637	ENSOARG00000026838	ENSOARG00000026838	NA	NA	NA	NA	NA	NA	0.0001	0.0001	0.0001	0.0001	0.0001	0.0001	0.0001	0.0001	0.0001	0.0001	0.0001	0.0001
15390	0	known	NA	NA	chr15	+	67577512	67586766	ENSOART00000028876	2	255	ENSOARG00000026839	ENSOARG00000026839	NA	NA	NA	NA	NA	NA	0.0001	0.0001	0.0001	0.0001	0.0001	0.0001	0.0001	0.0001	0.0001	0.0001	0.0001	0.0001
15392	0	known	NA	NA	chr15	+	68140851	68141843	ENSOART00000028877	2	902	ENSOARG00000026840	ENSOARG00000026840	NA	NA	NA	NA	NA	NA	0.0001	0.0001	0.0001	0.0001	0.0001	0.0001	0.0001	0.0001	0.0001	0.0001	0.0001	0.0001
15397	0	known	NA	NA	chr15	+	69001205	69002961	ENSOART00000028878	3	814	MSTRG.6712	ENSOARG00000026841	NA	NA	NA	NA	NA	NA	0.13232	0.016427	0.439422	0.049287	0.087405	0.010848	0.014964	0.001928	0.046682	0.006013	0.06977	0.008797
15400	0	known	NA	NA	chr15	-	71242577	71288646	ENSOART00000028879	2	3888	ENSOARG00000026842	ENSOARG00000026842	NA	NA	NA	NA	NA	NA	0.0001	0.0001	0.0001	0.0001	0.0001	0.0001	0.0001	0.0001	0.0001	0.0001	0.0001	0.0001
15402	0	known	NA	NA	chr15	-	71288181	71402474	ENSOART00000028880	2	1224	ENSOARG00000026842	ENSOARG00000026842	NA	NA	NA	NA	NA	NA	0.0001	0.0001	0.0001	0.0001	0.0001	0.0001	0.0001	0.0001	0.0001	0.0001	0.0001	0.0001
15457	0	known	NA	NA	chr15	-	74143284	74144441	ENSOART00000028881	2	986	MSTRG.6735	ENSOARG00000026843	NA	NA	NA	NA	NA	NA	0.568965	0.070636	0.0001	0.0001	0.0001	0.0001	0.0001	0.0001	0.0001	0.0001	0.0001	0.0001
15616	0	known	NA	NA	chr15	+	77504117	77539012	ENSOART00000028882	2	681	ENSOARG00000026844	ENSOARG00000026844	NA	NA	NA	NA	NA	NA	0.0001	0.0001	0.0001	0.0001	0.0001	0.0001	0.0001	0.0001	1.24229	0.160006	0.0001	0.0001
15634	0	known	NA	NA	chr15	+	77844508	77896370	ENSOART00000028883	2	1801	ENSOARG00000026845	ENSOARG00000026845	NA	NA	NA	NA	NA	NA	0.335547	0.041658	0.740159	0.083018	0.690424	0.085692	1.16614	0.150261	0.848268	0.109256	0.302709	0.038167
15639	0	known	NA	NA	chr15	+	77938575	78097877	ENSOART00000028884	2	1368	MSTRG.6800	ENSOARG00000026846	NA	NA	NA	NA	NA	NA	2.49356	0.309571	3.39766	0.38109	0.142204	0.01765	2.6343	0.339436	1.10404	0.142199	1.96857	0.24821
15644	0	known	NA	NA	chr15	-	78000681	78005646	ENSOART00000028885	3	3862	MSTRG.6804	ENSOARG00000026847	NA	NA	NA	NA	NA	NA	0.0001	0.0001	0.073019	0.00819	0.0001	0.0001	0.0001	0.0001	0.146038	0.01881	0.0001	0.0001
15678	0	known	NA	NA	chr15	+	78477112	78505403	ENSOART00000028886	2	362	ENSOARG00000026848	ENSOARG00000026848	NA	NA	NA	NA	NA	NA	0.0001	0.0001	0.0001	0.0001	0.0001	0.0001	0.0001	0.0001	0.0001	0.0001	0.0001	0.0001
15736	0	known	NA	NA	chr15	-	79925487	80078282	ENSOART00000028887	2	340	MSTRG.6836	ENSOARG00000026849	NA	NA	NA	NA	NA	NA	0.0001	0.0001	0.0001	0.0001	0.0001	0.0001	0.0001	0.0001	0.0001	0.0001	0.0001	0.0001
15770	0	known	NA	NA	chr15	-	80604316	80648389	ENSOART00000028888	2	2292	ENSOARG00000026850	ENSOARG00000026850	NA	NA	NA	NA	NA	NA	0.0001	0.0001	0.0001	0.0001	0.0001	0.0001	0.0001	0.0001	0.0001	0.0001	0.180628	0.022775
24934	0	known	NA	NA	chr20	-	1205125	1213700	ENSOART00000028889	2	1913	ENSOARG00000026851	ENSOARG00000026851	NA	NA	NA	NA	NA	NA	0.0001	0.0001	0.0001	0.0001	0.0001	0.0001	0.0001	0.0001	0.0001	0.0001	0.0001	0.0001
24982	0	known	NA	NA	chr20	+	5793328	5877325	ENSOART00000028890	2	294	ENSOARG00000026852	ENSOARG00000026852	NA	NA	NA	NA	NA	NA	0.0001	0.0001	0.0001	0.0001	0.0001	0.0001	0.0001	0.0001	0.0001	0.0001	0.0001	0.0001
25028	0	known	NA	NA	chr20	-	6823680	6926138	ENSOART00000028891	2	1436	MSTRG.11131	ENSOARG00000026853	NA	NA	NA	NA	NA	NA	2.76989	0.343878	2.20204	0.246986	1.71757	0.213177	2.15362	0.277498	2.62806	0.338491	1.86005	0.234527
25040	0	known	NA	NA	chr20	-	7198200	7388197	ENSOART00000028892	2	4911	MSTRG.11137	ENSOARG00000026854	NA	NA	NA	NA	NA	NA	4.38037	0.543816	3.48121	0.390461	4.35699	0.540769	2.58678	0.333313	3.48297	0.448603	3.52119	0.443975
25204	0	known	NA	NA	chr20	-	9839577	9842754	ENSOART00000028893	3	1689	ENSOARG00000026855	ENSOARG00000026855	NA	NA	NA	NA	NA	NA	2.49448	0.309686	11.285	1.26575	8.94806	1.11059	8.32881	1.07319	10.1123	1.30246	12.0647	1.5212
25205	0	known	NA	NA	chr20	+	9842260	9847228	ENSOART00000028894	2	4074	ENSOARG00000026856	ENSOARG00000026856	NA	NA	NA	NA	NA	NA	2.89857	0.359852	6.6107	0.741472	10.6868	1.32639	3.964	0.510771	9.13328	1.17636	8.78841	1.1081
25398	0	known	NA	NA	chr20	-	16961282	16963535	ENSOART00000028895	2	2110	ENSOARG00000026857	ENSOARG00000026857	NA	NA	NA	NA	NA	NA	0.0001	0.0001	0.0001	0.0001	0.0001	0.0001	0.0001	0.0001	0.0001	0.0001	0.0001	0.0001
25445	0	known	NA	NA	chr20	-	17816337	17827019	ENSOART00000028896	6	799	MSTRG.11297	ENSOARG00000026858	NA	NA	NA	NA	NA	NA	0.23926	0.029704	0.351153	0.039386	0.0001	0.0001	0.0001	0.0001	0.0001	0.0001	0.0001	0.0001
25463	0	known	NA	NA	chr20	-	18753984	18754927	ENSOART00000028897	2	866	ENSOARG00000026859	ENSOARG00000026859	NA	NA	NA	NA	NA	NA	0.0001	0.0001	0.0001	0.0001	0.0001	0.0001	0.0001	0.0001	0.0001	0.0001	0.0001	0.0001
25464	0	known	NA	NA	chr20	-	19120250	19126023	ENSOART00000028898	2	1748	ENSOARG00000026860	ENSOARG00000026860	NA	NA	NA	NA	NA	NA	0.0001	0.0001	0.0001	0.0001	0.0001	0.0001	0.0001	0.0001	0.0001	0.0001	0.0001	0.0001
25500	0	known	NA	NA	chr20	+	20360750	20369079	ENSOART00000028899	2	4057	ENSOARG00000026861	ENSOARG00000026861	NA	NA	NA	NA	NA	NA	0.0001	0.0001	0.0001	0.0001	0.0001	0.0001	0.0001	0.0001	0.139019	0.017906	0.069017	0.008702
25526	0	known	NA	NA	chr20	-	22932682	22954447	ENSOART00000028900	2	594	ENSOARG00000026862	ENSOARG00000026862	NA	NA	NA	NA	NA	NA	0.0001	0.0001	0.0001	0.0001	0.0001	0.0001	0.0001	0.0001	0.0001	0.0001	0.0001	0.0001
25571	0	known	NA	NA	chr20	-	25375229	25378720	ENSOART00000028901	2	385	MSTRG.11350	ENSOARG00000026863	NA	NA	NA	NA	NA	NA	0.0001	0.0001	0.0001	0.0001	0.0001	0.0001	0.0001	0.0001	0.0001	0.0001	0.0001	0.0001
25581	0	known	NA	NA	chr20	-	25687644	25888178	ENSOART00000028902	2	1082	MSTRG.11355	ENSOARG00000026864	NA	NA	NA	NA	NA	NA	0.0001	0.0001	0.0001	0.0001	0.0001	0.0001	0.0001	0.0001	0.0001	0.0001	0.0001	0.0001
25589	0	known	NA	NA	chr20	-	25835020	25888178	ENSOART00000028903	2	641	MSTRG.11355	ENSOARG00000026864	NA	NA	NA	NA	NA	NA	107.205	13.3094	74.52	8.35834	84.5586	10.495	74.8707	9.64727	86.8329	11.184	131.989	16.642
25590	0	known	NA	NA	chr20	-	25850799	25888178	ENSOART00000028904	2	2382	MSTRG.11355	ENSOARG00000026864	NA	NA	NA	NA	NA	NA	0.0001	0.0001	0.0001	0.0001	0.0001	0.0001	0.0001	0.0001	0.0001	0.0001	0.0001	0.0001
25591	0	known	NA	NA	chr20	+	25905183	25927400	ENSOART00000028905	7	2548	ENSOARG00000026865	ENSOARG00000026865	NA	NA	NA	NA	NA	NA	0.0001	0.0001	0.0001	0.0001	0.0001	0.0001	0.0001	0.0001	0.0001	0.0001	0.0001	0.0001
25594	0	known	NA	NA	chr20	+	25956706	26015319	ENSOART00000028906	7	837	ENSOARG00000026866	ENSOARG00000026866	NA	NA	NA	NA	NA	NA	0.0001	0.0001	0.0001	0.0001	0.0001	0.0001	0.0001	0.0001	0.0001	0.0001	0.0001	0.0001
25595	0	known	NA	NA	chr20	+	25956706	26015319	ENSOART00000028907	6	816	ENSOARG00000026866	ENSOARG00000026866	NA	NA	NA	NA	NA	NA	0.0001	0.0001	0.0001	0.0001	0.0001	0.0001	0.0001	0.0001	0.0001	0.0001	0.0001	0.0001
25762	0	known	NA	NA	chr20	+	26955054	26960989	ENSOART00000028908	3	619	MSTRG.11448	ENSOARG00000026867	NA	NA	NA	NA	NA	NA	0.019386	0.002407	0.327078	0.036686	0.0001	0.0001	0.286696	0.036941	0.339257	0.043696	0.0001	0.0001
25784	0	known	NA	NA	chr20	+	27113964	27120925	ENSOART00000028909	2	1054	MSTRG.11457	ENSOARG00000026868	NA	NA	NA	NA	NA	NA	0.0001	0.0001	0.0001	0.0001	0.0001	0.0001	0.0001	0.0001	0.0001	0.0001	0.0001	0.0001
25788	0	known	NA	NA	chr20	-	27152580	27156546	ENSOART00000028910	3	1986	MSTRG.11458	ENSOARG00000026869	NA	NA	NA	NA	NA	NA	0.422457	0.052447	0.250252	0.028069	0.0001	0.0001	0.411268	0.052993	0.141994	0.018289	0.715959	0.090273
25871	0	known	NA	NA	chr20	-	28077664	28085359	ENSOART00000028911	3	2499	ENSOARG00000026870	ENSOARG00000026870	NA	NA	NA	NA	NA	NA	0.22569	0.028019	0.0001	0.0001	0.0001	0.0001	0.0001	0.0001	0.0001	0.0001	0.0001	0.0001
25873	0	known	NA	NA	chr20	+	28123958	28140030	ENSOART00000028912	2	1230	ENSOARG00000026871	ENSOARG00000026871	NA	NA	NA	NA	NA	NA	0.0001	0.0001	0.0001	0.0001	0.0001	0.0001	0.0001	0.0001	0.0001	0.0001	0.0001	0.0001
25885	0	known	NA	NA	chr20	-	28404915	28415131	ENSOART00000028913	2	1068	MSTRG.11434	ENSOARG00000026872	NA	NA	NA	NA	NA	NA	0.792135	0.098342	0.0001	0.0001	0.924157	0.114702	0.0001	0.0001	0.0001	0.0001	0.0001	0.0001
25887	0	known	NA	NA	chr20	-	28414893	28525467	ENSOART00000028914	2	433	MSTRG.11434	ENSOARG00000026872	NA	NA	NA	NA	NA	NA	0.0001	0.0001	0.0001	0.0001	0.0001	0.0001	0.0001	0.0001	0.0001	0.0001	0.0001	0.0001
25939	0	known	NA	NA	chr20	+	29686244	29728826	ENSOART00000028915	2	131	ENSOARG00000026873	ENSOARG00000026873	NA	NA	NA	NA	NA	NA	0.0001	0.0001	0.0001	0.0001	0.0001	0.0001	0.0001	0.0001	0.0001	0.0001	0.0001	0.0001
26005	0	known	NA	NA	chr20	+	30663147	30666822	ENSOART00000028916	2	3559	MSTRG.11527	ENSOARG00000026874	NA	NA	NA	NA	NA	NA	0.0001	0.0001	0.0001	0.0001	0.0001	0.0001	0.0001	0.0001	0.0001	0.0001	0.0001	0.0001
26082	0	known	NA	NA	chr20	-	33087830	33092818	ENSOART00000028917	2	1852	ENSOARG00000026875	ENSOARG00000026875	NA	NA	NA	NA	NA	NA	0.0001	0.0001	0.0001	0.0001	0.0001	0.0001	0.0001	0.0001	0.0001	0.0001	0.0001	0.0001
26083	0	known	NA	NA	chr20	+	33245673	33258259	ENSOART00000028918	2	364	ENSOARG00000026876	ENSOARG00000026876	NA	NA	NA	NA	NA	NA	0.0001	0.0001	0.0001	0.0001	0.0001	0.0001	0.0001	0.0001	0.0001	0.0001	0.0001	0.0001
26102	0	known	NA	NA	chr20	-	33873123	34063718	ENSOART00000028919	2	1765	MSTRG.11566	ENSOARG00000026877	NA	NA	NA	NA	NA	NA	0.0001	0.0001	0.0001	0.0001	0.0001	0.0001	0.0001	0.0001	0.0001	0.0001	0.0001	0.0001
26101	0	known	NA	NA	chr20	-	33873123	34017765	ENSOART00000028920	2	1861	MSTRG.11566	ENSOARG00000026877	NA	NA	NA	NA	NA	NA	0.0001	0.0001	0.0001	0.0001	0.0001	0.0001	0.0001	0.0001	0.0001	0.0001	0.0001	0.0001
26123	0	known	NA	NA	chr20	-	35382426	35386180	ENSOART00000028921	3	1282	MSTRG.11576	ENSOARG00000026878	NA	NA	NA	NA	NA	NA	1.59896	0.198509	0.974638	0.109318	0.384555	0.047729	1.67626	0.215991	3.83969	0.494548	2.34226	0.295327
26138	0	known	NA	NA	chr20	+	36964642	36991350	ENSOART00000028922	2	1975	ENSOARG00000026879	ENSOARG00000026879	NA	NA	NA	NA	NA	NA	0.0001	0.0001	0.0001	0.0001	0.0001	0.0001	0.0001	0.0001	0.0001	0.0001	0.0001	0.0001
26219	0	known	NA	NA	chr20	-	39954383	39958154	ENSOART00000028923	3	2332	ENSOARG00000026880	ENSOARG00000026880	NA	NA	NA	NA	NA	NA	0.0001	0.0001	0.0001	0.0001	0.0001	0.0001	0.0001	0.0001	0.0001	0.0001	0.0001	0.0001
26231	0	known	NA	NA	chr20	+	40764574	40785346	ENSOART00000028924	2	2034	ENSOARG00000026881	ENSOARG00000026881	NA	NA	NA	NA	NA	NA	0.0001	0.0001	0.0001	0.0001	0.0001	0.0001	0.0001	0.0001	0.0001	0.0001	0.0001	0.0001
26232	0	known	NA	NA	chr20	+	41498916	41527985	ENSOART00000028925	2	989	ENSOARG00000026882	ENSOARG00000026882	NA	NA	NA	NA	NA	NA	0.0001	0.0001	0.0001	0.0001	0.0001	0.0001	0.0001	0.0001	0.0001	0.0001	0.0001	0.0001
26233	0	known	NA	NA	chr20	-	41568744	41571299	ENSOART00000028926	2	510	ENSOARG00000026883	ENSOARG00000026883	NA	NA	NA	NA	NA	NA	0.0001	0.0001	0.0001	0.0001	0.0001	0.0001	0.0001	0.0001	0.0001	0.0001	0.0001	0.0001
26261	0	known	NA	NA	chr20	-	43081843	43092022	ENSOART00000028927	3	2904	ENSOARG00000026884	ENSOARG00000026884	NA	NA	NA	NA	NA	NA	0.0001	0.0001	0.0001	0.0001	0.0001	0.0001	0.0001	0.0001	0.0001	0.0001	0.0001	0.0001
26262	0	known	NA	NA	chr20	-	43088450	43092007	ENSOART00000028928	2	3320	ENSOARG00000026884	ENSOARG00000026884	NA	NA	NA	NA	NA	NA	0.0001	0.0001	0.0001	0.0001	0.0001	0.0001	0.0001	0.0001	0.0001	0.0001	0.0001	0.0001
26298	0	known	NA	NA	chr20	-	44598188	44602546	ENSOART00000028929	2	4188	ENSOARG00000026885	ENSOARG00000026885	NA	NA	NA	NA	NA	NA	0.0001	0.0001	0.0001	0.0001	0.0001	0.0001	0.0001	0.0001	0.0001	0.0001	0.0001	0.0001
26302	0	known	NA	NA	chr20	+	45408193	45453226	ENSOART00000028930	2	312	ENSOARG00000026886	ENSOARG00000026886	NA	NA	NA	NA	NA	NA	0.0001	0.0001	0.0001	0.0001	0.0001	0.0001	0.0001	0.0001	0.0001	0.0001	0.0001	0.0001
26304	0	known	NA	NA	chr20	+	45822183	45836135	ENSOART00000028931	2	340	ENSOARG00000026887	ENSOARG00000026887	NA	NA	NA	NA	NA	NA	0.0001	0.0001	0.0001	0.0001	0.0001	0.0001	0.0001	0.0001	0.0001	0.0001	0.0001	0.0001
26321	0	known	NA	NA	chr20	+	46594647	46727238	ENSOART00000028932	2	3128	MSTRG.11663	ENSOARG00000026888	NA	NA	NA	NA	NA	NA	0.120001	0.014898	0.07935	0.0089	0.11458	0.014221	0.058678	0.007561	0.136444	0.017574	0.042679	0.005381
26350	0	known	NA	NA	chr20	-	47642675	47647399	ENSOART00000028933	2	4331	ENSOARG00000026889	ENSOARG00000026889	NA	NA	NA	NA	NA	NA	0.0001	0.0001	0.0001	0.0001	0.0001	0.0001	0.0001	0.0001	0.0001	0.0001	0.0001	0.0001
26427	0	known	NA	NA	chr20	-	50789331	50794993	ENSOART00000028934	2	2254	ENSOARG00000026890	ENSOARG00000026890	NA	NA	NA	NA	NA	NA	0.0001	0.0001	0.0001	0.0001	0.0001	0.0001	0.0001	0.0001	0.0001	0.0001	0.0001	0.0001
11792	0	known	NA	NA	chr14	-	880738	882835	ENSOART00000028935	2	2027	ENSOARG00000026891	ENSOARG00000026891	NA	NA	NA	NA	NA	NA	0.626048	0.077723	2.01529	0.22604	2.039	0.253071	5.17961	0.667405	2.20375	0.283841	2.77158	0.349459
11799	0	known	NA	NA	chr14	+	894047	895437	ENSOART00000028936	2	1142	MSTRG.5176	ENSOARG00000026892	NA	NA	NA	NA	NA	NA	21.8963	2.71839	28.4531	3.19136	21.7737	2.70244	26.4402	3.40687	26.2498	3.38095	27.0228	3.4072
11892	0	known	NA	NA	chr14	-	4145900	4148131	ENSOART00000028937	2	990	ENSOARG00000026893	ENSOARG00000026893	NA	NA	NA	NA	NA	NA	0.0001	0.0001	0.0001	0.0001	0.0001	0.0001	0.0001	0.0001	0.0001	0.0001	0.0001	0.0001
11907	0	known	NA	NA	chr14	-	6045605	6068346	ENSOART00000028938	4	1255	ENSOARG00000026894	ENSOARG00000026894	NA	NA	NA	NA	NA	NA	0.0001	0.0001	0.479329	0.053763	0.0001	0.0001	0.0001	0.0001	0.622334	0.080156	0.639044	0.080575
11908	0	known	NA	NA	chr14	+	6107006	6108596	ENSOART00000028939	2	1163	ENSOARG00000026895	ENSOARG00000026895	NA	NA	NA	NA	NA	NA	0.0001	0.0001	0.0001	0.0001	0.0001	0.0001	0.0001	0.0001	0.0001	0.0001	0.0001	0.0001
11932	0	known	NA	NA	chr14	+	7563372	7727558	ENSOART00000028940	2	5748	MSTRG.5244	ENSOARG00000026896	NA	NA	NA	NA	NA	NA	0.0001	0.0001	0.215799	0.024205	0.079652	0.009886	0.096983	0.012496	0.064367	0.00829	0.149906	0.018901
11973	0	known	NA	NA	chr14	+	9763082	9919673	ENSOART00000028941	2	3630	MSTRG.5266	ENSOARG00000026897	NA	NA	NA	NA	NA	NA	0.383471	0.047607	0.503874	0.056516	1.04394	0.129569	0.657306	0.084695	1.099	0.14155	0.41534	0.052369
12018	0	known	NA	NA	chr14	+	11004860	11042730	ENSOART00000028942	2	3299	MSTRG.5285	ENSOARG00000026898	NA	NA	NA	NA	NA	NA	1.54353	0.191627	2.67335	0.29985	2.27108	0.281876	4.64806	0.598914	5.0717	0.65323	1.78754	0.225384
12028	0	known	NA	NA	chr14	-	11341801	11344111	ENSOART00000028943	2	1350	ENSOARG00000026899	ENSOARG00000026899	NA	NA	NA	NA	NA	NA	0.515006	0.063937	1.28221	0.143816	1.21039	0.150228	2.31464	0.298247	1.20391	0.155062	1.46999	0.185346
12029	0	known	NA	NA	chr14	-	11828068	11908807	ENSOART00000028944	2	2077	MSTRG.5289	ENSOARG00000026900	NA	NA	NA	NA	NA	NA	0.301612	0.037445	0.0001	0.0001	0.0001	0.0001	0.13193	0.016999	0.135773	0.017487	0.321285	0.04051
12176	0	known	NA	NA	chr14	+	15742556	15764254	ENSOART00000028945	2	964	ENSOARG00000026901	ENSOARG00000026901	NA	NA	NA	NA	NA	NA	0.0001	0.0001	0.0001	0.0001	0.0001	0.0001	0.0001	0.0001	0.0001	0.0001	0.0001	0.0001
12177	0	known	NA	NA	chr14	+	15790941	15852200	ENSOART00000028946	2	2428	MSTRG.5356	ENSOARG00000026902	NA	NA	NA	NA	NA	NA	0.0001	0.0001	0.0001	0.0001	0.0001	0.0001	0.0001	0.0001	0.0001	0.0001	0.0001	0.0001
12191	0	known	NA	NA	chr14	-	17132263	17142370	ENSOART00000028947	2	1295	ENSOARG00000026903	ENSOARG00000026903	NA	NA	NA	NA	NA	NA	0.0001	0.0001	0.0001	0.0001	0.0001	0.0001	0.0001	0.0001	0.0001	0.0001	0.0001	0.0001
12196	0	known	NA	NA	chr14	+	17465058	17466180	ENSOART00000028948	2	858	MSTRG.5363	ENSOARG00000026904	NA	NA	NA	NA	NA	NA	2.26372	0.281037	2.48376	0.278584	0.651515	0.080863	1.15734	0.149126	0.639235	0.082333	0.834677	0.105241
12200	0	known	NA	NA	chr14	+	17827119	17829928	ENSOART00000028949	3	1182	ENSOARG00000026905	ENSOARG00000026905	NA	NA	NA	NA	NA	NA	0.0001	0.0001	0.0001	0.0001	0.0001	0.0001	0.0001	0.0001	0.0001	0.0001	0.0001	0.0001
[truncated: 7,146 more rows]
