# Supplementary material for: Identification and co-expression analysis of long noncoding RNAs and mRNAs involved in the deposition of intramuscular fat in Aohan fine-wool sheep
Source: BMC Genomics. 2021 Feb 1;22:98. doi: 10.1186/s12864-021-07385-9 (PMC7852088; doi:10.1186/s12864-021-07385-9)
Supplement: Supplementary file 4 — Additional file 4 Table S4(A). The summary of differentially expressed protein-coding genes. Table S4(B). The summary of differentially expressed lncRNAs. [file 12864_2021_7385_MOESM4_ESM.xlsx]

## Sheet: Table S4A
gene_id	gene_name	transcript_id	GO	KEGG	KO_ENTRY	EC	Description	FPKM.Mth_12_1	FPKM.Mth_12_2	FPKM.Mth_12_3	FPKM.Mth_2_1	FPKM.Mth_2_2	FPKM.Mth_2_3	fc	log2(fc)	pval	qval	regulation	significant
MSTRG.9596	ENSOARG00000008077	ENSOART00000008787	GO:0003735(structural constituent of ribosome);GO:0005840(ribosome);GO:0006412(translation)	NA	NA	NA		1.11782	0.66341	0.639338	50.7903	116.283	83.6043	0.00965609	-6.69434	5.85644e-38	1.91248e-34	down	yes
MSTRG.4683	CST7	ENSOART00000006881	GO:0004869(cysteine-type endopeptidase inhibitor activity);GO:0005615(extracellular space);GO:0005737(cytoplasm);GO:0005764(lysosome);GO:0005770(late endosome);GO:0005783(endoplasmic reticulum);GO:0010466(negative regulation of peptidase activity);GO:0010951(negative regulation of endopeptidase activity);GO:0030414(peptidase inhibitor activity);GO:0031410(cytoplasmic vesicle);GO:0031643(positive …	NA	NA	NA	cystatin F [Source:HGNC Symbol;Acc:HGNC:2479]	2.72953	3.06804	1.94866	0.116499	0.0502304	0.0974367	29.3234	4.87398	8.85724e-26	1.80776e-22	up	yes
MSTRG.19747	ENSOARG00000000856	ENSOART00000000914	GO:0005739(mitochondrion);GO:0009055(electron transfer activity);GO:0020037(heme binding);GO:0022900(electron transport chain);GO:0046872(metal ion binding);GO:0055114(oxidation-reduction process);GO:0070469(respirasome)	NA	NA	NA	cytochrome c pseudogene [Source:NCBI gene;Acc:101107359]	0.425241	0.434541	0.474507	15.3339	11.7794	10.9558	0.0350492	-4.83448	9.63086e-23	1.57253e-19	down	yes
MSTRG.995	HSPA6	ENSOART00000008110	GO:0000166(nucleotide binding);GO:0005524(ATP binding);GO:0005737(cytoplasm);GO:0005814(centriole);GO:0005829(cytosol);GO:0008180(COP9 signalosome);GO:0019899(enzyme binding);GO:0031072(heat shock protein binding);GO:0034605(cellular response to heat);GO:0042026(protein refolding);GO:0042623(ATPase activity, coupled);GO:0051082(unfolded protein binding)	NA	NA	NA	heat shock protein family A (Hsp70) member 6 [Source:HGNC Symbol;Acc:HGNC:5239]	21.073	29.7606	68.479	2.13917	2.97748	2.44281	15.7832	3.98032	6.06785e-17	7.62122e-14	up	yes
MSTRG.14580	TMEM250	ENSOART00000020672	GO:0005634(nucleus);GO:0005654(nucleoplasm);GO:0005737(cytoplasm);GO:0008284(positive regulation of cell population proliferation);GO:0016020(membrane);GO:0016021(integral component of membrane);GO:0048524(positive regulation of viral process)	NA	NA	NA	transmembrane protein 250 [Source:HGNC Symbol;Acc:HGNC:31009]	0.0787833	0.098575	0.0609322	1.51704	1.02315	0.654378	0.0745924	-3.74483	8.64669e-14	8.82395e-11	down	yes
MSTRG.5398	ENSOARG00000018232;ENSOARG00000018268	ENSOART00000019853;ENSOART00000019877	GO:0016787(hydrolase activity);GO:0016787(hydrolase activity)	00983(Drug metabolism - other enzymes);00983(Drug metabolism - other enzymes)	K01044	EC:3.1.1.1	liver carboxylesterase-like [Source:NCBI gene;Acc:101116336];liver carboxylesterase-like [Source:NCBI gene;Acc:101116756]	14.492	6.43687	4.65222	1.01132	0.988708	1.06024	8.35912	3.06335	1.09893e-12	1.05549e-09	up	yes
MSTRG.22348	NRK	ENSOART00000000837;ENSOART00000000834	GO:0004672(protein kinase activity);GO:0005524(ATP binding);GO:0006468(protein phosphorylation);GO:0007256(activation of JNKK activity);GO:0007567(parturition);GO:0008285(negative regulation of cell population proliferation);GO:0060721(regulation of spongiotrophoblast cell proliferation);GO:0060721(regulation of spongiotrophoblast cell proliferation)	NA	K16313	EC:2.7.11.1	Nik related kinase [Source:NCBI gene;Acc:101102458]	3.78825	2.81757	3.53779	14.2447	18.9924	17.4695	0.200045	-2.3216	1.03234e-10	9.36445e-08	down	yes
MSTRG.15856	ENSOARG00000019913	ENSOART00000021681	GO:0005515(protein binding);GO:0005576(extracellular region)	NA	NA	NA		1.5753	0.389977	1.73199	0.111938	0.156847	0.0993717	10.0426	3.32807	1.67702e-10	1.44118e-07	up	yes
MSTRG.12485	SCD	ENSOART00000015974	GO:0004768(stearoyl-CoA 9-desaturase activity);GO:0005506(iron ion binding);GO:0005730(nucleolus);GO:0005783(endoplasmic reticulum);GO:0005789(endoplasmic reticulum membrane);GO:0006629(lipid metabolic process);GO:0006633(fatty acid biosynthetic process);GO:0006636(unsaturated fatty acid biosynthetic process);GO:0016020(membrane);GO:0016021(integral component of membrane);GO:0016491(oxidoreductas…	01040(Biosynthesis of unsaturated fatty acids);03320(PPAR signaling pathway);04152(AMPK signaling pathway)	K00507	EC:1.14.19.1	stearoyl-CoA desaturase [Source:NCBI gene;Acc:443185]	27.4122	29.0983	18.4399	4.8187	6.5189	6.10252	4.29758	2.10353	1.59134e-09	9.62345e-07	up	yes
ENSOARG00000019622	NELL2	ENSOART00000021371	GO:0005509(calcium ion binding);GO:0005515(protein binding)	NA	NA	NA	neural EGFL like 2 [Source:NCBI gene;Acc:101113484]	0.531344	0.264169	0.787997	0.041302	0.026965	0.053616	12.992	3.69956	2.8617e-09	1.55753e-06	up	yes
MSTRG.16011	MYL6	ENSOART00000010956	GO:0005509(calcium ion binding);GO:0005903(brush border);GO:0008307(structural constituent of muscle);GO:0016461(unconventional myosin complex)	NA	NA	NA	myosin light chain 6 [Source:HGNC Symbol;Acc:HGNC:7587]	36.2802	56.9772	44.7873	193.854	173.228	234.578	0.22944	-2.12381	9.64932e-09	4.77437e-06	down	yes
MSTRG.5763	PLAUR	ENSOART00000009657	GO:0001934(positive regulation of protein phosphorylation);GO:0005102(signaling receptor binding);GO:0005886(plasma membrane);GO:0005887(integral component of plasma membrane);GO:0009986(cell surface);GO:0019899(enzyme binding);GO:0019904(protein domain specific binding);GO:0030162(regulation of proteolysis);GO:0030377(urokinase plasminogen activator receptor activity);GO:0038195(urokinase plasmi…	04610(Complement and coagulation cascades);05205(Proteoglycans in cancer)	K03985	NA	plasminogen activator, urokinase receptor [Source:NCBI gene;Acc:100302564]	2.06602	5.74939	5.49073	0.73656	0.54468	0.75229	6.54337	2.71003	2.61537e-08	1.09944e-05	up	yes
MSTRG.17003	LSMEM1	ENSOART00000002508	GO:0005829(cytosol);GO:0016020(membrane);GO:0016021(integral component of membrane)	NA	NA	NA	leucine rich single-pass membrane protein 1 [Source:NCBI gene;Acc:101112307]	6.80929	12.5077	9.02988	2.33531	3.06486	1.85537	3.90693	1.96604	2.68608e-08	1.09944e-05	up	yes
MSTRG.12238	IGF2	ENSOART00000003898	GO:0005158(insulin receptor binding);GO:0005159(insulin-like growth factor receptor binding);GO:0005178(integrin binding);GO:0005179(hormone activity);GO:0005576(extracellular region);GO:0005615(extracellular space);GO:0008083(growth factor activity);GO:0008284(positive regulation of cell population proliferation);GO:0010469(regulation of signaling receptor activity);GO:0042104(positive regulatio…	NA	NA	NA	insulin like growth factor 2 [Source:HGNC Symbol;Acc:HGNC:5466]	14.3015	8.76292	8.5223	25.726	104.479	83.3612	0.147901	-2.7573	3.26146e-08	1.25563e-05	down	yes
MSTRG.2988	ENSOARG00000004349	ENSOART00000004734	GO:0003735(structural constituent of ribosome);GO:0005622(intracellular);GO:0005840(ribosome);GO:0006412(translation);GO:0015934(large ribosomal subunit)	NA	NA	NA		0.289246	0.140995	0.117102	10.1094	0.371963	10.2745	0.0263705	-5.24493	3.27317e-08	1.25563e-05	down	yes
MSTRG.12605	HABP2	ENSOART00000013653	GO:0004252(serine-type endopeptidase activity);GO:0005509(calcium ion binding);GO:0005576(extracellular region);GO:0006508(proteolysis);GO:0008233(peptidase activity);GO:0008236(serine-type peptidase activity);GO:0016787(hydrolase activity)	NA	K08648	EC:3.4.21.-	hyaluronan binding protein 2 [Source:NCBI gene;Acc:101122483]	2.54836	3.39841	1.86914	0.901366	0.641986	0.404199	4.0132	2.00475	3.30673e-08	1.25563e-05	up	yes
MSTRG.4305	oar-mir-29b-2;ENSOARG00000021947;ENSOARG00000013759	ENSOART00000023364;ENSOART00000023849;ENSOART00000014967	NA	05206(MicroRNAs in cancer)	K16996	NA	oar-mir-29b-1 [Source:miRBase;Acc:MI0025276]	2.50836	8.01089	7.44177	1.49406	0.951553	0.976952	5.24783	2.39172	3.63344e-08	1.34834e-05	up	yes
MSTRG.18315	PCDH1	ENSOART00000001406;ENSOART00000001404	GO:0005509(calcium ion binding);GO:0005634(nucleus);GO:0005730(nucleolus);GO:0005886(plasma membrane);GO:0007155(cell adhesion);GO:0007156(homophilic cell adhesion via plasma membrane adhesion molecules);GO:0016020(membrane);GO:0016021(integral component of membrane);GO:0030054(cell junction);GO:0043231(intracellular membrane-bounded organelle);GO:0043231(intracellular membrane-bounded organelle)	NA	K16498	NA	protocadherin 1 [Source:NCBI gene;Acc:101108128]	0.9014	0.485929	0.834476	2.75075	3.23072	3.11655	0.244208	-2.03382	3.96585e-08	1.43899e-05	down	yes
MSTRG.12240	ENSOARG00000003707	ENSOART00000004027	NA	NA	NA	NA		3.88178	2.50967	2.50469	5.94758	46.9847	36.5781	0.0993867	-3.3308	5.42606e-08	1.88504e-05	down	yes
MSTRG.262	CYP4B1	ENSOART00000003098	GO:0004497(monooxygenase activity);GO:0005506(iron ion binding);GO:0016020(membrane);GO:0016021(integral component of membrane);GO:0016491(oxidoreductase activity);GO:0016705(oxidoreductase activity, acting on paired donors, with incorporation or reduction of molecular oxygen);GO:0020037(heme binding);GO:0046872(metal ion binding);GO:0055114(oxidation-reduction process)	NA	K07426	EC:1.14.14.1	cytochrome P450 4B1 [Source:NCBI gene;Acc:101105114]	6.77201	4.11838	3.15968	1.05223	1.16589	1.42506	3.85655	1.94731	1.40108e-07	4.15942e-05	up	yes
MSTRG.5810	FOSB	ENSOART00000010858	GO:0000978(RNA polymerase II proximal promoter sequence-specific DNA binding);GO:0001228(DNA-binding transcription activator activity, RNA polymerase II-specific);GO:0003677(DNA binding);GO:0003700(DNA-binding transcription factor activity);GO:0005634(nucleus);GO:0005654(nucleoplasm);GO:0006355(regulation of transcription, DNA-templated);GO:0006357(regulation of transcription by RNA polymerase II…	04380(Osteoclast differentiation);04657(IL-17 signaling pathway);05030(Cocaine addiction);05031(Amphetamine addiction);05034(Alcoholism)	K09029	NA	FosB proto-oncogene, AP-1 transcription factor subunit [Source:NCBI gene;Acc:101117101]	104.468	48.3545	38.1442	20.9669	8.43585	11.874	4.62651	2.20993	1.96183e-07	5.42929e-05	up	yes
MSTRG.19347	DRD1	ENSOART00000012561	GO:0001588(dopamine neurotransmitter receptor activity, coupled via Gs);GO:0004930(G protein-coupled receptor activity);GO:0004952(dopamine neurotransmitter receptor activity);GO:0005886(plasma membrane);GO:0005887(integral component of plasma membrane);GO:0005929(cilium);GO:0007165(signal transduction);GO:0007186(G protein-coupled receptor signaling pathway);GO:0007187(G protein-coupled receptor…	04020(Calcium signaling pathway);04024(cAMP signaling pathway);04080(Neuroactive ligand-receptor interaction);04540(Gap junction);04728(Dopaminergic synapse);05012(Parkinson disease);05030(Cocaine addiction);05031(Amphetamine addiction);05032(Morphine addiction);05034(Alcoholism)	K04144	NA	dopamine receptor D1 [Source:NCBI gene;Acc:100568292]	3.01567	1.40107	0.72544	0.213216	0.238581	0.198203	7.91104	2.98387	2.10848e-07	5.73789e-05	up	yes
MSTRG.11439	RF00017	ENSOART00000026697	NA	NA	NA	NA	RNA, 7SL, cytoplasmic 471, pseudogene [Source:HGNC Symbol;Acc:HGNC:46487]	36.615	46.5316	22.849	92.2311	202.028	319.002	0.172839	-2.5325	3.24511e-07	7.79207e-05	down	yes
MSTRG.6536	ENSOARG00000019163	ENSOART00000020869	GO:0005344(oxygen carrier activity);GO:0005833(hemoglobin complex);GO:0015671(oxygen transport);GO:0019825(oxygen binding);GO:0020037(heme binding);GO:0046872(metal ion binding)	NA	NA	NA	hemoglobin subunit beta [Source:NCBI gene;Acc:101105437]	0.501936	0.064815	0.679836	19.4131	1.1877	9.94506	0.0408103	-4.61492	3.83728e-07	9.08045e-05	down	yes
MSTRG.16355	A2M	ENSOART00000001080	GO:0001869(negative regulation of complement activation, lectin pathway);GO:0002020(protease binding);GO:0004866(endopeptidase inhibitor activity);GO:0004867(serine-type endopeptidase inhibitor activity);GO:0005102(signaling receptor binding);GO:0005576(extracellular region);GO:0005615(extracellular space);GO:0010951(negative regulation of endopeptidase activity);GO:0019838(growth factor binding)…	04610(Complement and coagulation cascades)	K03910	NA	alpha-2-macroglobulin [Source:NCBI gene;Acc:101122940]	1.57073	1.64649	2.56623	0.372347	0.541122	0.564449	3.91325	1.96837	4.15498e-07	9.69178e-05	up	yes
MSTRG.6021	CACNG7	ENSOART00000000945	GO:0005244(voltage-gated ion channel activity);GO:0005246(calcium channel regulator activity);GO:0005262(calcium channel activity);GO:0006811(ion transport);GO:0006816(calcium ion transport);GO:0016020(membrane);GO:0016021(integral component of membrane);GO:0034765(regulation of ion transmembrane transport);GO:0070588(calcium ion transmembrane transport);GO:1990454(L-type voltage-gated calcium ch…	NA	NA	NA	calcium voltage-gated channel auxiliary subunit gamma 7 [Source:HGNC Symbol;Acc:HGNC:13626]	1.62086	0.648952	0.83848	6.90711	4.56838	4.66748	0.192548	-2.37671	4.84342e-07	0.000109838	down	yes
MSTRG.8465	DLK1	ENSOART00000002494	GO:0005509(calcium ion binding);GO:0005615(extracellular space);GO:0016020(membrane);GO:0016021(integral component of membrane);GO:0045746(negative regulation of Notch signaling pathway)	NA	NA	NA	delta like non-canonical Notch ligand 1 [Source:HGNC Symbol;Acc:HGNC:2907]	8.07867	6.57636	7.5231	19.6156	29.1676	33.519	0.269472	-1.89179	5.16586e-07	0.000113549	down	yes
MSTRG.12122	FOSL1	ENSOART00000000075	GO:0000977(RNA polymerase II regulatory region sequence-specific DNA binding);GO:0000978(RNA polymerase II proximal promoter sequence-specific DNA binding);GO:0001701(in utero embryonic development);GO:0003677(DNA binding);GO:0003700(DNA-binding transcription factor activity);GO:0005634(nucleus);GO:0005654(nucleoplasm);GO:0006355(regulation of transcription, DNA-templated);GO:0006357(regulation o…	04310(Wnt signaling pathway);04380(Osteoclast differentiation);04657(IL-17 signaling pathway);05166(Human T-cell leukemia virus 1 infection)	K04502	NA	FOS like 1, AP-1 transcription factor subunit [Source:NCBI gene;Acc:101111137]	0.94542	0.832399	2.03812	0.281558	0.262285	0.231983	4.91855	2.29823	5.21571e-07	0.000113549	up	yes
MSTRG.17828	FBN3	ENSOART00000003739	GO:0005201(extracellular matrix structural constituent);GO:0005509(calcium ion binding);GO:0062023(collagen-containing extracellular matrix)	NA	NA	NA	fibrillin 3 [Source:NCBI gene;Acc:101103811]	0.503058	0.330307	0.427145	1.92178	1.3408	1.26688	0.278292	-1.84533	6.28816e-07	0.000131632	down	yes
MSTRG.1362	STXBP5L	ENSOART00000021751;ENSOART00000021752	GO:0005515(protein binding);GO:0016021(integral component of membrane);GO:0016192(vesicle-mediated transport);GO:0017157(regulation of exocytosis);GO:0031594(neuromuscular junction);GO:0042593(glucose homeostasis);GO:0046676(negative regulation of insulin secretion);GO:0098992(neuronal dense core vesicle);GO:2000300(regulation of synaptic vesicle exocytosis);GO:2000300(regulation of synaptic vesi…	NA	K08518	NA	syntaxin binding protein 5 like [Source:NCBI gene;Acc:101109405]	0.482062	0.814977	0.532939	0.161038	0.0864218	0.115103	5.04734	2.33552	6.91591e-07	0.000141154	up	yes
MSTRG.18006	CTXN3	ENSOART00000018079	GO:0016020(membrane);GO:0016021(integral component of membrane);GO:0031224(intrinsic component of membrane)	NA	NA	NA	cortexin 3 [Source:NCBI gene;Acc:101105654]	3.51082	4.03168	3.20072	1.30377	0.348515	0.516082	4.95453	2.30875	7.2004e-07	0.000145146	up	yes
MSTRG.17848	TUBB4A	ENSOART00000006013	GO:0000166(nucleotide binding);GO:0003924(GTPase activity);GO:0005200(structural constituent of cytoskeleton);GO:0005509(calcium ion binding);GO:0005525(GTP binding);GO:0005737(cytoplasm);GO:0005874(microtubule);GO:0005929(cilium);GO:0005930(axoneme);GO:0007010(cytoskeleton organization);GO:0007017(microtubule-based process);GO:0031115(negative regulation of microtubule polymerization);GO:0033269…	NA	NA	NA	tubulin beta 4A class IVa [Source:HGNC Symbol;Acc:HGNC:20774]	0.08635	0.246532	0.234472	1.19534	1.38555	1.45886	0.140443	-2.83194	1.22983e-06	0.000233496	down	yes
MSTRG.6587	UCP2	ENSOART00000009316	GO:0001666(response to hypoxia);GO:0005739(mitochondrion);GO:0006839(mitochondrial transport);GO:0016020(membrane);GO:0016021(integral component of membrane);GO:0022857(transmembrane transporter activity);GO:0031966(mitochondrial membrane);GO:0051881(regulation of mitochondrial membrane potential);GO:0055085(transmembrane transport);GO:0120162(positive regulation of cold-induced thermogenesis)	NA	K15103	NA	uncoupling protein 2 [Source:NCBI gene;Acc:101104932]	2.15842	1.59441	1.45127	6.07782	4.82511	6.36537	0.301367	-1.73041	1.26334e-06	0.000237101	down	yes
MSTRG.14804	OLFML2A	ENSOART00000014461	GO:0030198(extracellular matrix organization);GO:0031012(extracellular matrix);GO:0042803(protein homodimerization activity);GO:0050840(extracellular matrix binding)	NA	NA	NA	olfactomedin like 2A [Source:NCBI gene;Acc:101112387]	2.11373	1.10942	1.73351	5.542	5.6525	6.67732	0.277345	-1.85025	1.70332e-06	0.000309019	down	yes
ENSOARG00000003744	ENSOARG00000003744	ENSOART00000004073	GO:0004252(serine-type endopeptidase activity);GO:0005576(extracellular region);GO:0006508(proteolysis);GO:0007219(Notch signaling pathway);GO:0009617(response to bacterium);GO:0030492(hemoglobin binding)	NA	K16142	NA	haptoglobin [Source:NCBI gene;Acc:101102413]	0.249282	2.35968	1.14612	0.116894	0.087651	0.114185	11.7814	3.55844	1.76593e-06	0.000316858	up	yes
MSTRG.18003	FBN2	ENSOART00000018723	GO:0001527(microfibril);GO:0005201(extracellular matrix structural constituent);GO:0005509(calcium ion binding);GO:0005576(extracellular region);GO:0005737(cytoplasm);GO:0030326(embryonic limb morphogenesis);GO:0030501(positive regulation of bone mineralization);GO:0035108(limb morphogenesis);GO:0035583(sequestering of TGFbeta in extracellular matrix);GO:0043010(camera-type eye development);GO:00…	NA	NA	NA	fibrillin 2 [Source:NCBI gene;Acc:101104991]	0.33151	0.166097	0.381079	0.947211	1.21877	1.07282	0.2713	-1.88204	2.71199e-06	0.000463989	down	yes
MSTRG.22289	CAPN6	ENSOART00000019304	GO:0001578(microtubule bundle formation);GO:0004198(calcium-dependent cysteine-type endopeptidase activity);GO:0005622(intracellular);GO:0005829(cytosol);GO:0005874(microtubule);GO:0005876(spindle microtubule);GO:0006508(proteolysis);GO:0008017(microtubule binding);GO:0048471(perinuclear region of cytoplasm);GO:0051493(regulation of cytoskeleton organization)	NA	K08575	EC:3.4.22.-	calpain 6 [Source:NCBI gene;Acc:101110122]	7.76929	7.25741	9.7122	29.8958	20.6647	29.4758	0.309096	-1.69387	3.69673e-06	0.000615921	down	yes
ENSOARG00000010953	XDH	ENSOART00000011926	GO:0001933(negative regulation of protein phosphorylation);GO:0001937(negative regulation of endothelial cell proliferation);GO:0004854(xanthine dehydrogenase activity);GO:0004855(xanthine oxidase activity);GO:0005506(iron ion binding);GO:0006919(activation of cysteine-type endopeptidase activity involved in apoptotic process);GO:0009055(electron transfer activity);GO:0009115(xanthine catabolic p…	00230(Purine metabolism);00232(Caffeine metabolism);00983(Drug metabolism - other enzymes);04146(Peroxisome)	K00106	1.17.3.2;EC:1.17.1.4	xanthine dehydrogenase [Source:NCBI gene;Acc:780499]	0.066398	0	0.023072	1.22883	0.261891	0.397638	0.0473796	-4.39959	3.78239e-06	0.000622272	down	yes
MSTRG.8244	CYP1A1	ENSOART00000003721	GO:0002933(lipid hydroxylation);GO:0004497(monooxygenase activity);GO:0005506(iron ion binding);GO:0005783(endoplasmic reticulum);GO:0005789(endoplasmic reticulum membrane);GO:0008202(steroid metabolic process);GO:0009308(amine metabolic process);GO:0009404(toxin metabolic process);GO:0009636(response to toxic substance);GO:0016491(oxidoreductase activity);GO:0016705(oxidoreductase activity, acti…	00140(Steroid hormone biosynthesis);00380(Tryptophan metabolism);00830(Retinol metabolism);00980(Metabolism of xenobiotics by cytochrome P450);04913(Ovarian steroidogenesis);05204(Chemical carcinogenesis)	K07408	EC:1.14.14.1	cytochrome P4501A1 [Source:NCBI gene;Acc:100170113]	3.21544	1.24259	0.524608	10.1581	7.48871	9.26676	0.185135	-2.43335	4.11281e-06	0.000664891	down	yes
MSTRG.106	GJA4	ENSOART00000000502	GO:0001568(blood vessel development);GO:0005886(plasma membrane);GO:0005921(gap junction);GO:0005922(connexin complex);GO:0007154(cell communication);GO:0016020(membrane);GO:0016021(integral component of membrane);GO:0030054(cell junction)	NA	K07613	NA	gap junction protein alpha 4 [Source:NCBI gene;Acc:101107643]	1.97375	1.51768	1.09502	4.37952	7.18102	7.2687	0.243581	-2.03753	4.38224e-06	0.000694692	down	yes
ENSOARG00000008610	ENSOARG00000008610	ENSOART00000009375	GO:0004497(monooxygenase activity);GO:0005506(iron ion binding);GO:0016020(membrane);GO:0016021(integral component of membrane);GO:0016491(oxidoreductase activity);GO:0016705(oxidoreductase activity, acting on paired donors, with incorporation or reduction of molecular oxygen);GO:0016712(oxidoreductase activity, acting on paired donors, with incorporation or reduction of molecular oxygen, reduced…	NA	NA	NA	cytochrome P450 2J2-like [Source:NCBI gene;Acc:101121563]	0.371153	0.176018	0.299544	1.37522	1.3584	1.46319	0.201752	-2.30934	4.53139e-06	0.000711429	down	yes
MSTRG.2195	FREM2	ENSOART00000010687	GO:0001654(eye development);GO:0002009(morphogenesis of an epithelium);GO:0005604(basement membrane);GO:0007154(cell communication);GO:0007507(heart development);GO:0016020(membrane);GO:0016021(integral component of membrane);GO:0042733(embryonic digit morphogenesis);GO:0048839(inner ear development)	NA	NA	NA	FRAS1 related extracellular matrix protein 2 [Source:NCBI gene;Acc:101101900]	1.00161	0.773574	0.932091	3.2335	2.39071	2.47472	0.334276	-1.58089	5.01569e-06	0.000772606	down	yes
MSTRG.10989	C1QA	ENSOART00000008713	GO:0005515(protein binding);GO:0005576(extracellular region);GO:0005581(collagen trimer);GO:0005623(cell);GO:0006958(complement activation, classical pathway);GO:0007568(aging);GO:0016322(neuron remodeling);GO:0045202(synapse);GO:0050808(synapse organization);GO:0061890(positive regulation of astrocyte activation);GO:0098794(postsynapse);GO:0098883(synapse pruning);GO:0106003(amyloid-beta complex…	04610(Complement and coagulation cascades);05020(Prion diseases);05133(Pertussis);05142(Chagas disease (American trypanosomiasis));05150(Staphylococcus aureus infection);05322(Systemic lupus erythematosus)	K03986	NA	complement C1q A chain [Source:NCBI gene;Acc:101102126]	0.503853	0.331496	0.14062	1.31043	1.20069	1.98011	0.217306	-2.2022	7.5085e-06	0.00111453	down	yes
MSTRG.14244	ASB5	ENSOART00000007356	GO:0005515(protein binding);GO:0016020(membrane);GO:0016021(integral component of membrane);GO:0016567(protein ubiquitination);GO:0035556(intracellular signal transduction)	NA	K10327	NA	ankyrin repeat and SOCS box containing 5 [Source:NCBI gene;Acc:101108021]	12.4774	10.9245	15.1797	6.22651	4.76132	4.08283	2.56005	1.35617	7.76545e-06	0.00114229	up	yes
ENSOARG00000021148	ESR2	ENSOART00000023044	GO:0000122(negative regulation of transcription by RNA polymerase II);GO:0000978(RNA polymerase II proximal promoter sequence-specific DNA binding);GO:0003677(DNA binding);GO:0003700(DNA-binding transcription factor activity);GO:0003707(steroid hormone receptor activity);GO:0004879(nuclear receptor activity);GO:0005496(steroid binding);GO:0005634(nucleus);GO:0005739(mitochondrion);GO:0006355(regu…	01522(Endocrine resistance);04915(Estrogen signaling pathway);04917(Prolactin signaling pathway);05200(Pathways in cancer);05224(Breast cancer)	K08551	NA	estrogen receptor 2 [Source:NCBI gene;Acc:443066]	0.867765	0.665413	0.090067	0.05019	0.063871	0.039836	10.5476	3.39884	7.94461e-06	0.00115821	up	yes
MSTRG.497	ENSOARG00000015226;ENSOARG00000015072	ENSOART00000016566;ENSOART00000016407	GO:0000166(nucleotide binding);GO:0003924(GTPase activity);GO:0005525(GTP binding);GO:0016020(membrane);GO:0005525(GTP binding)	04621(NOD-like receptor signaling pathway)	K20899	NA	guanylate-binding protein 1-like [Source:NCBI gene;Acc:101119517]	0.204268	0.219734	0.303072	1.09473	0.694782	0.81948	0.27868	-1.84332	8.18571e-06	0.0011828	down	yes
ENSOARG00000015032	ENSOARG00000015032	ENSOART00000016365	GO:0004222(metalloendopeptidase activity);GO:0006508(proteolysis);GO:0008237(metallopeptidase activity);GO:0008270(zinc ion binding);GO:0062023(collagen-containing extracellular matrix)	NA	K08623	EC:3.4.24.-	ADAM metallopeptidase with thrombospondin type 1 motif 8 [Source:NCBI gene;Acc:101120031]	0.10648	0.193598	0.427279	1.71989	1.08058	1.15933	0.183685	-2.44469	8.50319e-06	0.0012073	down	yes
MSTRG.16776	PEG10	ENSOART00000002679	GO:0001890(placenta development);GO:0003676(nucleic acid binding);GO:0005634(nucleus);GO:0005829(cytosol);GO:0008270(zinc ion binding)	NA	NA	NA	paternally expressed 10 [Source:NCBI gene;Acc:100359412]	1.35937	1.25847	2.51046	5.52642	5.69041	6.46714	0.289997	-1.78589	8.82035e-06	0.00124154	down	yes
MSTRG.11871	VWA5A	ENSOART00000011007;ENSOART00000011008	GO:0005634(nucleus);GO:0005654(nucleoplasm);GO:0005654(nucleoplasm)	NA	NA	NA	von Willebrand factor A domain containing 5A [Source:NCBI gene;Acc:101105613]	2.04312	1.275	1.50742	4.18152	4.74438	5.19556	0.341717	-1.54913	1.06352e-05	0.0014471	down	yes
ENSOARG00000020466	PLA2G4E	ENSOART00000022290	GO:0004620(phospholipase activity);GO:0004623(phospholipase A2 activity);GO:0005737(cytoplasm);GO:0006629(lipid metabolic process);GO:0009395(phospholipid catabolic process);GO:0016042(lipid catabolic process);GO:0016787(hydrolase activity);GO:0046872(metal ion binding);GO:0102567(phospholipase A2 activity (consuming 1,2-dipalmitoylphosphatidylcholine));GO:0102568(phospholipase A2 activity consum…	00564(Glycerophospholipid metabolism);00565(Ether lipid metabolism);00590(Arachidonic acid metabolism);00591(Linoleic acid metabolism);00592(alpha-Linolenic acid metabolism);04010(MAPK signaling pathway);04014(Ras signaling pathway);04072(Phospholipase D signaling pathway);04217(Necroptosis);04270(Vascular smooth muscle contraction);04370(VEGF signaling pathway);04611(Platelet activation);04664(F…	K16342	EC:3.1.1.4	phospholipase A2 group IVE [Source:NCBI gene;Acc:101115878]	0.077585	0.056125	0.140664	0.518526	0.484775	0.51437	0.180786	-2.46764	1.23334e-05	0.00163889	down	yes
MSTRG.11789	ENSOARG00000005183	ENSOART00000005643;ENSOART00000005647	GO:0005515(protein binding);GO:0099562(maintenance of postsynaptic density structure);GO:1904115(axon cytoplasm);GO:1904115(axon cytoplasm)	04390(Hippo signaling pathway);04530(Tight junction);05165(Human papillomavirus infection);05165(Human papillomavirus infection)	K12075	NA	discs large MAGUK scaffold protein 2 [Source:NCBI gene;Acc:101104867]	0.976633	2.26899	2.7233	0.550371	0.642746	0.463361	3.60338	1.84935	1.24909e-05	0.00164477	up	yes
MSTRG.1849	SLCO2A1	ENSOART00000009087	GO:0005215(transporter activity);GO:0005515(protein binding);GO:0005886(plasma membrane);GO:0006811(ion transport);GO:0015132(prostaglandin transmembrane transporter activity);GO:0015732(prostaglandin transport);GO:0016020(membrane);GO:0016021(integral component of membrane);GO:0055085(transmembrane transport)	NA	K14345	NA	solute carrier organic anion transporter family member 2A1 [Source:NCBI gene;Acc:654334]	0.886844	0.51821	0.596059	3.1686	1.94415	2.18268	0.274297	-1.86619	1.34091e-05	0.00173765	down	yes
MSTRG.11979	RF00004	ENSOART00000023161	NA	NA	NA	NA	RNA, U2 small nuclear 2, pseudogene [Source:HGNC Symbol;Acc:HGNC:10152]	410.239	671.335	511.623	1182.08	1876.53	2320.28	0.296195	-1.75538	1.53469e-05	0.00194251	down	yes
MSTRG.12226	RF01972	ENSOART00000026111	NA	NA	NA	NA		0.609907	0.1483	1.15299	2.18483	8.35227	4.70343	0.125402	-2.99536	1.68374e-05	0.00209863	down	yes
MSTRG.6873	NEURL1B	ENSOART00000004256	GO:0005769(early endosome);GO:0016567(protein ubiquitination);GO:0061630(ubiquitin protein ligase activity);GO:0070086(ubiquitin-dependent endocytosis)	NA	NA	NA	neuralized E3 ubiquitin protein ligase 1B [Source:HGNC Symbol;Acc:HGNC:35422]	1.94436	0.589881	1.16081	5.35987	3.49963	4.30696	0.280641	-1.8332	2.01339e-05	0.00240154	down	yes
MSTRG.19394	HOMER1	ENSOART00000018827	GO:0003009(skeletal muscle contraction);GO:0005737(cytoplasm);GO:0005886(plasma membrane);GO:0014069(postsynaptic density);GO:0016020(membrane);GO:0030018(Z disc);GO:0030424(axon);GO:0043005(neuron projection);GO:0043034(costamere);GO:0044325(ion channel binding);GO:0045177(apical part of cell);GO:0048148(behavioral response to cocaine);GO:0048741(skeletal muscle fiber development);GO:0048875(che…	04068(FoxO signaling pathway);04724(Glutamatergic synapse)	K15010	NA	homer scaffold protein 1 [Source:NCBI gene;Acc:443063]	3.58854	6.2168	6.55331	2.24674	2.31142	1.56593	2.6712	1.41749	2.48731e-05	0.00290091	up	yes
MSTRG.686	CASQ2	ENSOART00000021954	GO:0002027(regulation of heart rate);GO:0005509(calcium ion binding);GO:0005737(cytoplasm);GO:0010649(regulation of cell communication by electrical coupling);GO:0010880(regulation of release of sequestered calcium ion into cytosol by sarcoplasmic reticulum);GO:0010881(regulation of cardiac muscle contraction by regulation of the release of sequestered calcium ion);GO:0030018(Z disc);GO:0030314(j…	NA	NA	NA	calsequestrin 2 [Source:NCBI gene;Acc:101105292]	2.41861	1.86436	2.9525	7.43906	6.17335	6.97165	0.351509	-1.50837	2.55636e-05	0.00293945	down	yes
MSTRG.11270	PTK7	ENSOART00000006173	GO:0001736(establishment of planar polarity);GO:0001843(neural tube closure);GO:0003281(ventricular septum development);GO:0003401(axis elongation);GO:0004672(protein kinase activity);GO:0005524(ATP binding);GO:0005886(plasma membrane);GO:0005887(integral component of plasma membrane);GO:0005911(cell-cell junction);GO:0006468(protein phosphorylation);GO:0007507(heart development);GO:0010976(posit…	NA	K05127	EC:2.7.10.1	protein tyrosine kinase 7 (inactive) [Source:NCBI gene;Acc:101111135]	0.812241	0.40081	0.585765	1.73452	1.90966	2.1542	0.310227	-1.6886	2.64706e-05	0.00302246	down	yes
MSTRG.22155	ARHGAP36	ENSOART00000013929;ENSOART00000013928	GO:0007165(signal transduction);GO:0007165(signal transduction)	NA	K20648	NA	Rho GTPase activating protein 36 [Source:NCBI gene;Acc:100913153]	0.533223	0.272414	0.252647	1.01103	1.42607	1.60391	0.261887	-1.93299	2.89383e-05	0.00325875	down	yes
ENSOARG00000020976	GLDN	ENSOART00000022852	GO:0009986(cell surface);GO:0034113(heterotypic cell-cell adhesion);GO:0045162(clustering of voltage-gated sodium channels)	NA	K16364	NA	gliomedin [Source:NCBI gene;Acc:101105662]	0.44018	0.767219	0.723779	0.096526	0.181532	0.131996	4.70957	2.2356	3.15103e-05	0.0035	up	yes
ENSOARG00000018591	COL11A1	ENSOART00000020259	GO:0001502(cartilage condensation);GO:0002063(chondrocyte development);GO:0003007(heart morphogenesis);GO:0005201(extracellular matrix structural constituent);GO:0005581(collagen trimer);GO:0005592(collagen type XI trimer);GO:0006029(proteoglycan metabolic process);GO:0007601(visual perception);GO:0007605(sensory perception of sound);GO:0030199(collagen fibril organization);GO:0031012(extracellul…	04974(Protein digestion and absorption)	K19721	NA	collagen type XI alpha 1 chain [Source:NCBI gene;Acc:101117548]	0.183235	0.15355	0.106393	0.314466	0.762696	0.833857	0.231907	-2.10838	3.29086e-05	0.00360625	down	yes
MSTRG.2604	RF00012	ENSOART00000025889	NA	NA	NA	NA		2.20233	2.68981	0.882857	6.29219	11.1109	12.6409	0.192218	-2.37918	3.53866e-05	0.00385195	down	yes
MSTRG.17244	MEST	ENSOART00000006037	GO:0003824(catalytic activity);GO:0016020(membrane);GO:0016021(integral component of membrane)	NA	NA	NA	mesoderm specific transcript [Source:NCBI gene;Acc:101118099]	1.33518	0.567631	1.59814	3.27814	4.16964	3.99024	0.306079	-1.70802	3.81422e-05	0.00409727	down	yes
ENSOARG00000003849	RCOR2	ENSOART00000004187	GO:0003677(DNA binding);GO:0003700(DNA-binding transcription factor activity);GO:0003714(transcription corepressor activity);GO:0005634(nucleus);GO:0005667(transcription factor complex);GO:0019899(enzyme binding);GO:0045892(negative regulation of transcription, DNA-templated)	NA	NA	NA	REST corepressor 2 [Source:NCBI gene;Acc:101115081]	0.241748	0.072929	0.133561	0.70427	0.692468	0.661981	0.217727	-2.19941	3.91715e-05	0.0041264	down	yes
MSTRG.18367	oar-mir-143;MIR145	ENSOART00000026857;ENSOART00000025935	NA	05206(MicroRNAs in cancer)	K17023	NA	oar-mir-143 [Source:miRBase;Acc:MI0025253];microRNA 145 [Source:HGNC Symbol;Acc:HGNC:31532]	0.959936	0.602183	0.976556	2.06348	3.17906	2.13112	0.34429	-1.5383	4.13766e-05	0.00428231	down	yes
MSTRG.9170	MYL3	ENSOART00000007610	GO:0002026(regulation of the force of heart contraction);GO:0003785(actin monomer binding);GO:0005509(calcium ion binding);GO:0006942(regulation of striated muscle contraction);GO:0031672(A band);GO:0031674(I band);GO:0055010(ventricular cardiac muscle tissue morphogenesis);GO:0060048(cardiac muscle contraction)	04260(Cardiac muscle contraction);04261(Adrenergic signaling in cardiomyocytes);04371(Apelin signaling pathway);05410(Hypertrophic cardiomyopathy (HCM));05414(Dilated cardiomyopathy (DCM))	K12749	NA	myosin light chain 3 [Source:NCBI gene;Acc:101115408]	19.3399	21.557	13.0233	53.8726	40.0162	59.4911	0.351546	-1.50821	4.33517e-05	0.00442635	down	yes
MSTRG.5916	FCGRT	ENSOART00000014354	GO:0016020(membrane);GO:0016021(integral component of membrane);GO:0019864(IgG binding)	NA	NA	NA	Fc fragment of IgG receptor and transporter [Source:NCBI gene;Acc:100144766]	22.8824	20.2993	17.231	47.6762	57.4197	58.899	0.368381	-1.44073	4.33743e-05	0.00442635	down	yes
ENSOARG00000019004	DPYSL5	ENSOART00000020690	GO:0005737(cytoplasm);GO:0007399(nervous system development);GO:0007411(axon guidance);GO:0008017(microtubule binding);GO:0016787(hydrolase activity);GO:0016810(hydrolase activity, acting on carbon-nitrogen (but not peptide) bonds);GO:0030425(dendrite);GO:0043025(neuronal cell body)	04360(Axon guidance)	K07529	NA	dihydropyrimidinase like 5 [Source:NCBI gene;Acc:101111869]	0.171619	0.128827	0.242374	0.800415	0.724653	0.847308	0.228809	-2.12779	4.49984e-05	0.00456357	down	yes
MSTRG.21037	FBXO32	ENSOART00000010855	GO:0005515(protein binding);GO:0005634(nucleus);GO:0005654(nucleoplasm);GO:0005737(cytoplasm);GO:0005829(cytosol);GO:0014894(response to denervation involved in regulation of muscle adaptation);GO:0016567(protein ubiquitination);GO:0019005(SCF ubiquitin ligase complex);GO:0030018(Z disc);GO:0071549(cellular response to dexamethasone stimulus)	04068(FoxO signaling pathway)	K10305	NA	F-box protein 32 [Source:NCBI gene;Acc:100142676]	8.8512	14.1887	13.747	6.82484	4.20717	3.22302	2.58062	1.36772	4.85675e-05	0.00489512	up	yes
MSTRG.21841	ENSOARG00000014471	ENSOART00000015752	GO:0003676(nucleic acid binding);GO:0003677(DNA binding);GO:0003723(RNA binding);GO:0006357(regulation of transcription by RNA polymerase II);GO:0006396(RNA processing)	NA	NA	NA	heterogeneous nuclear ribonucleoprotein K-like [Source:NCBI gene;Acc:101119962]	0.0320377	0	0.124905	3.06361	0.306177	0.463691	0.0409399	-4.61035	5.0083e-05	0.00499514	down	yes
MSTRG.11458	ENSOARG00000009229	ENSOART00000010046	GO:0000786(nucleosome);GO:0003677(DNA binding);GO:0005634(nucleus);GO:0005694(chromosome);GO:0046982(protein heterodimerization activity)	NA	NA	NA		0.804673	0.385409	0.684688	3.84506	1.56369	4.60716	0.187179	-2.41751	5.01716e-05	0.00499514	down	yes
MSTRG.1974	ENSOARG00000013777	ENSOART00000014988	NA	00590(Arachidonic acid metabolism);00790(Folate biosynthesis);00980(Metabolism of xenobiotics by cytochrome P450);05204(Chemical carcinogenesis)	K00079	1.1.1.189;1.1.1.197;EC:1.1.1.184	carbonyl reductase [NADPH] 1-like [Source:NCBI gene;Acc:101115172]	1.98685	0.554236	0.796159	6.79034	2.99439	4.70185	0.230368	-2.11799	5.10933e-05	0.00502561	down	yes
MSTRG.2232	HSPH1	ENSOART00000012788	GO:0000166(nucleotide binding);GO:0000774(adenyl-nucleotide exchange factor activity);GO:0005524(ATP binding);GO:0005654(nucleoplasm);GO:0005737(cytoplasm);GO:0005829(cytosol);GO:0005874(microtubule);GO:0032991(protein-containing complex);GO:0043014(alpha-tubulin binding);GO:0050790(regulation of catalytic activity);GO:0051085(chaperone cofactor-dependent protein refolding)	04141(Protein processing in endoplasmic reticulum)	K09485	NA	heat shock protein family H (Hsp110) member 1 [Source:NCBI gene;Acc:101110772]	15.4301	26.8818	26.3349	8.56559	9.66378	8.58839	2.55975	1.356	5.29412e-05	0.00517619	up	yes
MSTRG.9457	ABCA1	ENSOART00000008003	GO:0000166(nucleotide binding);GO:0002790(peptide secretion);GO:0005102(signaling receptor binding);GO:0005524(ATP binding);GO:0005548(phospholipid transporter activity);GO:0005794(Golgi apparatus);GO:0005886(plasma membrane);GO:0005887(integral component of plasma membrane);GO:0006497(protein lipidation);GO:0006911(phagocytosis, engulfment);GO:0007040(lysosome organization);GO:0007186(G protein-…	02010(ABC transporters);04975(Fat digestion and absorption);04979(Cholesterol metabolism)	K05641	NA	ATP binding cassette subfamily A member 1 [Source:NCBI gene;Acc:101119015]	15.1289	15.1108	12.7938	6.54733	6.55785	5.50999	2.31175	1.20898	5.83491e-05	0.00567098	up	yes
MSTRG.9915	BNC2	ENSOART00000015307	GO:0003416(endochondral bone growth);GO:0003676(nucleic acid binding);GO:0003677(DNA binding);GO:0005634(nucleus);GO:0005654(nucleoplasm);GO:0043586(tongue development);GO:0060021(roof of mouth development);GO:0060485(mesenchyme development)	NA	NA	NA	basonuclin 2 [Source:NCBI gene;Acc:101122574]	2.19653	1.24789	1.61501	5.01497	3.7081	5.40104	0.358212	-1.48111	6.53623e-05	0.00624114	down	yes
MSTRG.10105	LIMS2	ENSOART00000017452	GO:0005886(plasma membrane);GO:0005925(focal adhesion);GO:0016020(membrane);GO:0030054(cell junction);GO:0043066(negative regulation of apoptotic process);GO:0045216(cell-cell junction organization);GO:0046872(metal ion binding);GO:0050680(negative regulation of epithelial cell proliferation);GO:0098609(cell-cell adhesion);GO:2000178(negative regulation of neural precursor cell proliferation);GO:…	NA	NA	NA	LIM zinc finger domain containing 2 [Source:NCBI gene;Acc:101108888]	4.75093	3.2577	3.80143	10.4243	9.47387	11.3957	0.377393	-1.40586	6.64234e-05	0.00630559	down	yes
MSTRG.6744	MDK	ENSOART00000003819	GO:0001662(behavioral fear response);GO:0007614(short-term memory);GO:0008083(growth factor activity);GO:0008201(heparin binding);GO:0009611(response to wounding);GO:0010469(regulation of signaling receptor activity);GO:0010996(response to auditory stimulus);GO:0021542(dentate gyrus development);GO:0021681(cerebellar granular layer development);GO:0021766(hippocampus development);GO:0021987(cereb…	NA	K06828	NA	midkine [Source:NCBI gene;Acc:101114137]	1.66537	0.71893	1.1949	5.18661	4.03511	5.1532	0.248989	-2.00585	7.01131e-05	0.00657935	down	yes
MSTRG.20108	SLC8A3	ENSOART00000023092	GO:0002244(hematopoietic progenitor cell differentiation);GO:0005432(calcium:sodium antiporter activity);GO:0005741(mitochondrial outer membrane);GO:0005789(endoplasmic reticulum membrane);GO:0005887(integral component of plasma membrane);GO:0006816(calcium ion transport);GO:0006851(mitochondrial calcium ion transmembrane transport);GO:0006874(cellular calcium ion homeostasis);GO:0007154(cell com…	04020(Calcium signaling pathway);04022(cGMP-PKG signaling pathway);04371(Apelin signaling pathway);04740(Olfactory transduction);04974(Protein digestion and absorption)	K05849	NA	solute carrier family 8 member A3 [Source:NCBI gene;Acc:101120753]	3.93042	5.02399	4.5511	2.66146	1.55769	1.48317	2.36842	1.24393	7.25163e-05	0.00672753	up	yes
MSTRG.9486	NFIL3	ENSOART00000003638	GO:0000122(negative regulation of transcription by RNA polymerase II);GO:0000977(RNA polymerase II regulatory region sequence-specific DNA binding);GO:0000978(RNA polymerase II proximal promoter sequence-specific DNA binding);GO:0001227(DNA-binding transcription repressor activity, RNA polymerase II-specific);GO:0003677(DNA binding);GO:0003700(DNA-binding transcription factor activity);GO:0005634…	NA	K09059	NA	nuclear factor, interleukin 3 regulated [Source:NCBI gene;Acc:100217409]	16.8503	40.4857	26.3014	7.85563	11.5909	10.2001	2.82114	1.49628	8.24752e-05	0.00750912	up	yes
ENSOARG00000002007	SIGLEC1	ENSOART00000002164	GO:0016020(membrane);GO:0016021(integral component of membrane)	04514(Cell adhesion molecules (CAMs))	K06548	NA	sialic acid binding Ig like lectin 1 [Source:NCBI gene;Acc:101110959]	0.060503	0.00257	0.025703	0.222589	0.163673	0.268195	0.135648	-2.88206	8.27806e-05	0.00750912	down	yes
MSTRG.19511	NYNRIN	ENSOART00000020769	GO:0003676(nucleic acid binding);GO:0015074(DNA integration)	NA	NA	NA	NYN domain and retroviral integrase containing [Source:NCBI gene;Acc:101118362]	1.57414	0.817542	1.01999	2.8279	3.30974	2.97778	0.374275	-1.41783	9.42509e-05	0.00827381	down	yes
MSTRG.21708	MAOB	ENSOART00000003571	GO:0016020(membrane);GO:0016021(integral component of membrane);GO:0016491(oxidoreductase activity);GO:0055114(oxidation-reduction process)	00260(Glycine, serine and threonine metabolism);00330(Arginine and proline metabolism);00340(Histidine metabolism);00350(Tyrosine metabolism);00360(Phenylalanine metabolism);00380(Tryptophan metabolism);00982(Drug metabolism - cytochrome P450);04726(Serotonergic synapse);04728(Dopaminergic synapse);05030(Cocaine addiction);05031(Amphetamine addiction);05034(Alcoholism)	K00274	EC:1.4.3.4	monoamine oxidase B [Source:NCBI gene;Acc:101106659]	13.9185	12.7667	13.0925	7.50056	3.27838	5.30198	2.4736	1.30661	0.000103193	0.00879254	up	yes
MSTRG.12282	ENSOARG00000008178	ENSOART00000008899	GO:0016020(membrane);GO:0016021(integral component of membrane)	NA	K06566	NA	interferon induced transmembrane protein 3 [Source:NCBI gene;Acc:101104700]	14.9983	7.75879	9.14738	20.979	35.2182	40.0754	0.331397	-1.59337	0.00010393	0.00879254	down	yes
MSTRG.19237	ENSOARG00000016260	ENSOART00000017707	NA	NA	NA	NA		3.99436	3.46766	3.12082	10.0819	8.15299	11.6329	0.354322	-1.49687	0.000109354	0.00915658	down	yes
MSTRG.15612	ENSOARG00000015299	ENSOART00000016649	GO:0005524(ATP binding);GO:0016020(membrane);GO:0016021(integral component of membrane);GO:0042626(ATPase activity, coupled to transmembrane movement of substances);GO:0055085(transmembrane transport)	01523(Antifolate resistance);02010(ABC transporters);04024(cAMP signaling pathway);04976(Bile secretion)	K05673	NA	multidrug resistance-associated protein 4-like [Source:NCBI gene;Acc:101104054]	0.805803	1.22499	0	0.0351143	0.0175933	0.0153102	29.8568	4.89999	0.000112422	0.00926908	up	yes
MSTRG.11233	BTBD9;ENSOARG00000008698	ENSOART00000016501;ENSOART00000009471	GO:0005515(protein binding);GO:0007616(long-term memory);GO:0008344(adult locomotory behavior);GO:0042428(serotonin metabolic process);GO:0042748(circadian sleep/wake cycle, non-REM sleep);GO:0048512(circadian behavior);GO:0050951(sensory perception of temperature stimulus);GO:0060586(multicellular organismal iron ion homeostasis);GO:1900242(regulation of synaptic vesicle endocytosis)	NA	NA	NA	BTB domain containing 9 [Source:HGNC Symbol;Acc:HGNC:21228]	1.36112	2.69095	2.95103	0.955712	1.07096	0.618802	2.6472	1.40447	0.000112968	0.00926908	up	yes
MSTRG.12579	DUSP5	ENSOART00000010383	GO:0004725(protein tyrosine phosphatase activity);GO:0006470(protein dephosphorylation);GO:0008138(protein tyrosine/serine/threonine phosphatase activity);GO:0016311(dephosphorylation);GO:0016791(phosphatase activity);GO:0035335(peptidyl-tyrosine dephosphorylation);GO:0035970(peptidyl-threonine dephosphorylation)	NA	NA	NA	dual specificity phosphatase 5 [Source:HGNC Symbol;Acc:HGNC:3071]	7.11711	1.56443	5.11226	1.79815	0.393719	0.591913	4.95505	2.3089	0.00011595	0.00932325	up	yes
MSTRG.9587	DNAI1	ENSOART00000010073	GO:0003351(epithelial cilium movement);GO:0005515(protein binding);GO:0005737(cytoplasm);GO:0005813(centrosome);GO:0007368(determination of left/right symmetry);GO:0007507(heart development);GO:0008286(insulin receptor signaling pathway)	05016(Huntington disease)	K10409	NA	dynein axonemal intermediate chain 1 [Source:NCBI gene;Acc:101122250]	0.102305	0.044298	0.024567	0.09777	0.609249	0.502752	0.14149	-2.82123	0.000116018	0.00932325	down	yes
MSTRG.14208	RF00090	ENSOART00000024393	NA	NA	NA	NA	small nucleolar RNA, H/ACA box 74C-1 [Source:HGNC Symbol;Acc:HGNC:52217]	6.61463	5.2649	4.01079	13.8896	14.4699	29.1865	0.276132	-1.85657	0.000116483	0.00932325	down	yes
MSTRG.15957	SLC26A10	ENSOART00000006277	GO:0008271(secondary active sulfate transmembrane transporter activity);GO:0008272(sulfate transport);GO:0015116(sulfate transmembrane transporter activity);GO:0016020(membrane);GO:0016021(integral component of membrane);GO:0055085(transmembrane transport);GO:1902358(sulfate transmembrane transport)	NA	K14707	NA	solute carrier family 26 member 10 [Source:NCBI gene;Acc:101119634]	2.26741	1.46331	1.13697	5.06736	5.27937	3.8602	0.342628	-1.54529	0.000118545	0.00939614	down	yes
MSTRG.4537	ENSOARG00000004506	ENSOART00000004898	NA	NA	NA	NA		488.083	43.2516	168.037	63.4472	28.5676	48.2222	4.98707	2.31819	0.000122645	0.00953593	up	yes
MSTRG.21057	ENSOARG00000011310	ENSOART00000012296	GO:0000786(nucleosome);GO:0003677(DNA binding);GO:0005634(nucleus);GO:0005694(chromosome);GO:0046982(protein heterodimerization activity)	05034(Alcoholism);05202(Transcriptional misregulation in cancer);05322(Systemic lupus erythematosus)	K11253	NA	histone H3.3C [Source:NCBI gene;Acc:101111106]	5.049	2.21828	0.140752	0.267507	0.278594	0.038545	12.671	3.66346	0.000130889	0.0100336	up	yes
MSTRG.5045	EMILIN3	ENSOART00000002712	GO:0005515(protein binding);GO:0005737(cytoplasm)	NA	NA	NA	elastin microfibril interfacer 3 [Source:HGNC Symbol;Acc:HGNC:16123]	0.926635	0.683135	0.638616	2.18306	2.12298	2.25218	0.342835	-1.54441	0.000132587	0.010075	down	yes
MSTRG.3629	MIF4GD	ENSOART00000011740	GO:0005730(nucleolus);GO:0005829(cytosol);GO:0008022(protein C-terminus binding);GO:0042802(identical protein binding)	NA	NA	NA	MIF4G domain containing [Source:HGNC Symbol;Acc:HGNC:24030]	6.20392	5.26473	5.17085	10.3493	15.8853	19.9795	0.360052	-1.47372	0.000133178	0.010075	down	yes
MSTRG.11536	HIST1H2BD	ENSOART00000001054	GO:0000786(nucleosome);GO:0003677(DNA binding);GO:0005634(nucleus);GO:0005654(nucleoplasm);GO:0005694(chromosome);GO:0005829(cytosol);GO:0046982(protein heterodimerization activity)	NA	NA	NA	histone cluster 1 H2B family member d [Source:HGNC Symbol;Acc:HGNC:4747]	2.04525	1.79857	1.38404	3.94003	4.87135	5.47042	0.36605	-1.44989	0.000144683	0.0108366	down	yes
MSTRG.1602	RF00024	ENSOART00000025023	NA	NA	NA	NA		31.7713	31.2612	19.3155	54.8635	74.9434	114.576	0.336963	-1.56934	0.000148744	0.0109516	down	yes
MSTRG.12283	ENSOARG00000008211	ENSOART00000008933	GO:0016020(membrane);GO:0016021(integral component of membrane)	NA	NA	NA		0.993606	1.35753	1.7669	3.23891	6.17685	9.50117	0.21769	-2.19965	0.000149782	0.010967	down	yes
MSTRG.18525	LYSMD3	ENSOART00000017788	GO:0016020(membrane);GO:0016021(integral component of membrane)	NA	NA	NA	LysM domain containing 3 [Source:NCBI gene;Acc:101106842]	2.84075	2.6143	2.45842	0.874479	1.27144	1.22653	2.34651	1.23052	0.000156612	0.0112905	up	yes
MSTRG.10988	C1QC	ENSOART00000008698	GO:0005515(protein binding);GO:0005576(extracellular region);GO:0005581(collagen trimer);GO:0005623(cell);GO:0030853(negative regulation of granulocyte differentiation);GO:0045202(synapse);GO:0045650(negative regulation of macrophage differentiation);GO:0098794(postsynapse);GO:0098883(synapse pruning)	NA	NA	NA	complement C1q C chain [Source:NCBI gene;Acc:101101871]	2.7346	1.8628	6.06225	11.9804	11.2753	13.7271	0.288232	-1.7947	0.000156966	0.0112905	down	yes
MSTRG.13728	NPTX2	ENSOART00000000649	GO:0008306(associative learning);GO:0098962(regulation of postsynaptic neurotransmitter receptor activity);GO:0098978(glutamatergic synapse)	NA	NA	NA	neuronal pentraxin 2 [Source:HGNC Symbol;Acc:HGNC:7953]	0.139656	0.139942	0	1.09282	0.387922	1.05521	0.110254	-3.1811	0.0001594	0.0114153	down	yes
MSTRG.22154	IGSF1	ENSOART00000013854	GO:0006355(regulation of transcription, DNA-templated);GO:0016020(membrane);GO:0016021(integral component of membrane);GO:0032926(negative regulation of activin receptor signaling pathway);GO:0034711(inhibin binding);GO:0038102(activin receptor antagonist activity)	NA	NA	NA	immunoglobulin superfamily member 1 [Source:NCBI gene;Acc:101111779]	0.121307	0.075212	0.134857	0.252173	0.550442	0.438074	0.26709	-1.9046	0.000165069	0.0117185	down	yes
MSTRG.1455	FAM43A	ENSOART00000022214	GO:0005515(protein binding)	NA	NA	NA	family with sequence similarity 43 member A [Source:NCBI gene;Acc:101105543]	1.76718	0.969981	1.37414	3.43053	4.75982	4.11684	0.334057	-1.58183	0.000170301	0.0120154	down	yes
ENSOARG00000020784	CA12	ENSOART00000022644;ENSOART00000022645	GO:0004089(carbonate dehydratase activity);GO:0008270(zinc ion binding);GO:0016020(membrane);GO:0016021(integral component of membrane);GO:0046872(metal ion binding);GO:0055064(chloride ion homeostasis);GO:0055064(chloride ion homeostasis)	00910(Nitrogen metabolism);00910(Nitrogen metabolism)	K01672	EC:4.2.1.1	carbonic anhydrase 12 [Source:NCBI gene;Acc:101111288]	0.951073	2.33271	2.01144	0.631913	0.48613	0.0858609	4.39837	2.13697	0.000174522	0.0120284	up	yes
MSTRG.14048	PALD1	ENSOART00000006643	GO:0005829(cytosol)	NA	NA	NA	phosphatase domain containing paladin 1 [Source:NCBI gene;Acc:101110645]	0.817952	0.653937	0.770984	2.34903	1.90172	1.7244	0.375367	-1.41363	0.000178392	0.0121874	down	yes
MSTRG.10937	ENSOARG00000005764	ENSOART00000006273	GO:0031110(regulation of microtubule polymerization or depolymerization)	04010(MAPK signaling pathway);05206(MicroRNAs in cancer)	K04381	NA	stathmin 1 [Source:NCBI gene;Acc:101113917]	2.79135	1.9005	2.82392	6.98966	5.63106	8.4145	0.357295	-1.48481	0.000181216	0.0122836	down	yes
MSTRG.14714	PTGES	ENSOART00000009273	GO:0001516(prostaglandin biosynthetic process);GO:0005641(nuclear envelope lumen);GO:0005737(cytoplasm);GO:0006693(prostaglandin metabolic process);GO:0008285(negative regulation of cell population proliferation);GO:0016020(membrane);GO:0016021(integral component of membrane);GO:0043295(glutathione binding);GO:0050220(prostaglandin-E synthase activity)	00590(Arachidonic acid metabolism)	K15729	EC:5.3.99.3	prostaglandin E synthase [Source:NCBI gene;Acc:101104140]	1.28087	0.245031	0.747832	3.03533	2.3655	2.95615	0.272075	-1.87792	0.00018397	0.0124127	down	yes
MSTRG.13058	LIPG	ENSOART00000004356	GO:0004465(lipoprotein lipase activity);GO:0004620(phospholipase activity);GO:0005515(protein binding);GO:0005576(extracellular region);GO:0005615(extracellular space);GO:0005769(early endosome);GO:0005794(Golgi apparatus);GO:0006629(lipid metabolic process);GO:0008970(phospholipase A1 activity);GO:0009986(cell surface);GO:0010983(positive regulation of high-density lipoprotein particle clearance…	00561(Glycerolipid metabolism);04979(Cholesterol metabolism)	K22284	EC:3.1.1.3	lipase G, endothelial type [Source:NCBI gene;Acc:101111679]	3.48408	3.86443	5.05374	2.31394	1.64169	1.58432	2.2387	1.16266	0.000217843	0.0142849	up	yes
MSTRG.4879	ENSOARG00000004809	ENSOART00000005239	GO:0071107(response to parathyroid hormone)	NA	NA	NA	neuroendocrine secretory protein 55-like [Source:NCBI gene;Acc:101102411]	2.32167	1.49616	2.65918	4.77594	6.93928	6.87814	0.34835	-1.52139	0.000222914	0.014501	down	yes
MSTRG.7054	CCDC152	ENSOART00000009584	NA	NA	NA	NA	coiled-coil domain containing 152 [Source:NCBI gene;Acc:101116092]	20.1098	5.34965	2.81037	1.66868	2.07601	2.87395	4.27125	2.09466	0.000231479	0.0149984	up	yes
MSTRG.8479	RF00600	ENSOART00000025644	NA	NA	NA	NA		2.24573	2.67039	1.95694	6.72591	7.57356	13.7711	0.244849	-2.03003	0.000248805	0.0159941	down	yes
MSTRG.17118	MPP6	ENSOART00000011788;ENSOART00000011786	GO:0005515(protein binding);GO:0005886(plasma membrane);GO:0005886(plasma membrane)	NA	NA	NA	membrane palmitoylated protein 6 [Source:NCBI gene;Acc:101109532]	4.22233	4.03126	4.03747	1.65264	2.06226	1.59543	2.31456	1.21074	0.000254439	0.0162284	up	yes
MSTRG.15956	B4GALNT1	ENSOART00000006179	GO:0000139(Golgi membrane);GO:0001574(ganglioside biosynthetic process);GO:0003947((N-acetylneuraminyl)-galactosylglucosylceramide N-acetylgalactosaminyltransferase activity);GO:0005794(Golgi apparatus);GO:0006687(glycosphingolipid metabolic process);GO:0007283(spermatogenesis);GO:0016020(membrane);GO:0016740(transferase activity);GO:0016757(transferase activity, transferring glycosyl groups);GO:…	00604(Glycosphingolipid biosynthesis - ganglio series)	K00725	EC:2.4.1.92	beta-1,4-N-acetyl-galactosaminyltransferase 1 [Source:NCBI gene;Acc:101119388]	0.471912	0.46314	0.32311	1.20825	1.59057	0.930013	0.337414	-1.56741	0.000269639	0.0168851	down	yes
MSTRG.22145	GPC3	ENSOART00000013247	GO:0001658(branching involved in ureteric bud morphogenesis);GO:0001822(kidney development);GO:0005764(lysosome);GO:0005886(plasma membrane);GO:0008285(negative regulation of cell population proliferation);GO:0009617(response to bacterium);GO:0009887(animal organ morphogenesis);GO:0009948(anterior/posterior axis specification);GO:0009966(regulation of signal transduction);GO:0010171(body morphoge…	05205(Proteoglycans in cancer)	K08109	NA	glypican 3 [Source:NCBI gene;Acc:101119285]	6.11611	5.07322	7.20957	13.8111	14.8102	16.7861	0.405196	-1.30331	0.000269905	0.0168851	down	yes
MSTRG.4944	ENSOARG00000005107	ENSOART00000005564	GO:0003676(nucleic acid binding);GO:0003723(RNA binding)	03040(Spliceosome)	K12741	NA	heterogeneous nuclear ribonucleoprotein A1-like [Source:NCBI gene;Acc:101109899]	4.59387	3.28404	4.93327	9.38916	10.5289	14.6821	0.370265	-1.43337	0.000274693	0.0169586	down	yes
MSTRG.19972	ARMH4	ENSOART00000022996	GO:0016020(membrane);GO:0016021(integral component of membrane)	NA	NA	NA	armadillo-like helical domain containing 4 [Source:NCBI gene;Acc:101122031]	0.09921	0.054107	0.125815	0.436714	0.282773	0.282641	0.278539	-1.84405	0.000275445	0.0169586	down	yes
MSTRG.20200	VASH1	ENSOART00000002331	GO:0001525(angiogenesis);GO:0001937(negative regulation of endothelial cell proliferation);GO:0003779(actin binding);GO:0004181(metallocarboxypeptidase activity);GO:0005615(extracellular space);GO:0005737(cytoplasm);GO:0005783(endoplasmic reticulum);GO:0006508(proteolysis);GO:0009611(response to wounding);GO:0010596(negative regulation of endothelial cell migration);GO:0016525(negative regulation…	NA	NA	NA	vasohibin 1 [Source:NCBI gene;Acc:101112736]	5.93206	3.04896	4.2968	8.8935	13.1726	13.5206	0.373112	-1.42232	0.000276733	0.0169586	down	yes
MSTRG.7852	ENSOARG00000014601	ENSOART00000015891	GO:0005515(protein binding)	NA	NA	NA		1.24718	0.595504	0.48297	2.47434	3.5566	3.37175	0.24734	-2.01543	0.000286732	0.0173398	down	yes
MSTRG.2031	RFTN1	ENSOART00000016799	GO:0001765(membrane raft assembly);GO:0003725(double-stranded RNA binding);GO:0005737(cytoplasm);GO:0005768(endosome);GO:0005886(plasma membrane);GO:0032991(protein-containing complex);GO:0033227(dsRNA transport);GO:0034138(toll-like receptor 3 signaling pathway);GO:0040010(positive regulation of growth rate);GO:0043330(response to exogenous dsRNA);GO:0045121(membrane raft);GO:0050853(B cell rece…	NA	NA	NA	raftlin, lipid raft linker 1 [Source:HGNC Symbol;Acc:HGNC:30278]	3.63954	2.5829	2.95048	9.01656	5.7681	7.47815	0.412029	-1.27918	0.000300948	0.0180657	down	yes
MSTRG.19328	CCDC112	ENSOART00000017808	NA	NA	NA	NA	coiled-coil domain containing 112 [Source:NCBI gene;Acc:101123303]	0.89647	0.0597671	0.390923	4.62112	2.99521	0.908588	0.158026	-2.66176	0.000310171	0.0183496	down	yes
MSTRG.8204	DNAJA4	ENSOART00000000795	GO:0005524(ATP binding);GO:0005829(cytosol);GO:0006457(protein folding);GO:0009408(response to heat);GO:0016020(membrane);GO:0031072(heat shock protein binding);GO:0042026(protein refolding);GO:0046872(metal ion binding);GO:0051082(unfolded protein binding);GO:0051087(chaperone binding);GO:0090084(negative regulation of inclusion body assembly)	NA	K09505	NA	DnaJ heat shock protein family (Hsp40) member A4 [Source:NCBI gene;Acc:101121551]	3.68416	5.75186	7.44225	2.39231	2.04001	2.70175	2.36587	1.24237	0.000328667	0.019166	up	yes
MSTRG.11577	ENSOARG00000009518	ENSOART00000010364	GO:0000976(transcription regulatory region sequence-specific DNA binding);GO:0000978(RNA polymerase II proximal promoter sequence-specific DNA binding);GO:0000981(DNA-binding transcription factor activity, RNA polymerase II-specific);GO:0001228(DNA-binding transcription activator activity, RNA polymerase II-specific);GO:0001501(skeletal system development);GO:0001841(neural tube formation);GO:000…	NA	K09268	NA	SRY-box 4 [Source:NCBI gene;Acc:101110976]	2.16946	0.893799	1.56418	4.64495	3.77794	4.46819	0.358964	-1.47809	0.000335208	0.0194271	down	yes
MSTRG.19606	RF00009	ENSOART00000025817	NA	NA	NA	NA	ribonuclease P RNA component H1 [Source:HGNC Symbol;Acc:HGNC:19273]	4998.94	4005.47	3011.49	6796.67	10879.2	15199	0.365504	-1.45204	0.000335525	0.0194271	down	yes
MSTRG.8484	RTL1	ENSOART00000015109	NA	NA	NA	NA	retrotransposon Gag like 1 [Source:NCBI gene;Acc:101123586]	1.13195	1.07036	1.05858	1.66182	3.47429	4.32062	0.344822	-1.53608	0.000343816	0.0196976	down	yes
ENSOARG00000012259	FMO3	ENSOART00000013330	GO:0004497(monooxygenase activity);GO:0004499(N,N-dimethylaniline monooxygenase activity);GO:0005783(endoplasmic reticulum);GO:0005789(endoplasmic reticulum membrane);GO:0016020(membrane);GO:0016491(oxidoreductase activity);GO:0031090(organelle membrane);GO:0043231(intracellular membrane-bounded organelle);GO:0050660(flavin adenine dinucleotide binding);GO:0050661(NADP binding);GO:0055114(oxidati…	00982(Drug metabolism - cytochrome P450)	K00485	EC:1.14.13.8	flavin containing monooxygenase 3 [Source:NCBI gene;Acc:101104165]	1.30876	1.74086	1.52245	0.488004	0.713059	0.599084	2.53983	1.34473	0.00035123	0.0199822	up	yes
MSTRG.9175	LRRC2	ENSOART00000008973	GO:0005515(protein binding)	NA	NA	NA	leucine rich repeat containing 2 [Source:NCBI gene;Acc:101116941]	9.6202	16.0766	12.297	6.85754	5.52327	4.77999	2.21399	1.14665	0.000376972	0.0211877	up	yes
MSTRG.756	ENSOARG00000013007	ENSOART00000014136	GO:0000786(nucleosome);GO:0003677(DNA binding);GO:0005634(nucleus);GO:0005694(chromosome);GO:0046982(protein heterodimerization activity)	NA	NA	NA	histone H3 [Source:NCBI gene;Acc:101121897]	2.45452	1.09688	2.53904	10.083	3.11738	10.7156	0.254659	-1.97336	0.000383324	0.0211877	down	yes
ENSOARG00000012678	ENSOARG00000012678	ENSOART00000013787	NA	NA	NA	NA		0.439618	0.872911	1.40709	0.148069	0.355558	0.275962	3.48853	1.80262	0.000389862	0.0212898	up	yes
MSTRG.12464	PYROXD2;MIR1287	ENSOART00000012798;ENSOART00000026450	GO:0016491(oxidoreductase activity);GO:0055114(oxidation-reduction process)	NA	NA	NA	pyridine nucleotide-disulphide oxidoreductase domain 2 [Source:NCBI gene;Acc:101117632];microRNA 1287 [Source:HGNC Symbol;Acc:HGNC:35280]	1.70463	1.49043	1.32454	3.86984	3.42517	3.95686	0.401676	-1.3159	0.000392421	0.0213582	down	yes
MSTRG.11452	ENSOARG00000009196	ENSOART00000010004	GO:0000786(nucleosome);GO:0003677(DNA binding);GO:0005634(nucleus);GO:0005694(chromosome);GO:0046982(protein heterodimerization activity)	04217(Necroptosis);05034(Alcoholism);05322(Systemic lupus erythematosus)	K11251	NA	histone H2A type 1 [Source:NCBI gene;Acc:101120200]	1.75387	1.2843	2.1428	6.67639	2.57401	12.2795	0.240641	-2.05504	0.000399098	0.0216157	down	yes
MSTRG.3807	RF00026	ENSOART00000026883	NA	NA	NA	NA	RNA, U6 small nuclear 1205, pseudogene [Source:HGNC Symbol;Acc:HGNC:48168]	2.9367	4.15432	5.22961	2.13209	2.16166	1.06168	2.30058	1.202	0.000412872	0.0221029	up	yes
MSTRG.17079	ENSOARG00000008467	ENSOART00000009210	GO:0003735(structural constituent of ribosome);GO:0005840(ribosome);GO:0006412(translation)	NA	NA	NA		0.375723	1.37494	2.70948	0.385254	0.521049	0.326648	3.61745	1.85497	0.000414435	0.022114	up	yes
MSTRG.18130	CFD	ENSOART00000010642	GO:0004252(serine-type endopeptidase activity);GO:0005615(extracellular space);GO:0006508(proteolysis);GO:0006957(complement activation, alternative pathway);GO:0008233(peptidase activity);GO:0008236(serine-type peptidase activity);GO:0009617(response to bacterium);GO:0016787(hydrolase activity)	04610(Complement and coagulation cascades);05150(Staphylococcus aureus infection)	K01334	EC:3.4.21.46	complement factor D [Source:NCBI gene;Acc:101115705]	2.7427	1.72307	1.90643	4.51001	6.9816	6.72458	0.34981	-1.51536	0.000425845	0.0225469	down	yes
MSTRG.9671	NR4A3	ENSOART00000011899	GO:0000122(negative regulation of transcription by RNA polymerase II);GO:0000978(RNA polymerase II proximal promoter sequence-specific DNA binding);GO:0001223(transcription coactivator binding);GO:0001228(DNA-binding transcription activator activity, RNA polymerase II-specific);GO:0001707(mesoderm formation);GO:0003677(DNA binding);GO:0003700(DNA-binding transcription factor activity);GO:0003707(…	05202(Transcriptional misregulation in cancer)	K08559	NA	nuclear receptor subfamily 4 group A member 3 [Source:NCBI gene;Acc:101122759]	4.01905	3.5763	6.68377	2.00648	2.29217	2.06044	2.24547	1.16702	0.000435682	0.022874	up	yes
MSTRG.5417	ENSOARG00000000123	ENSOART00000000128	GO:0005576(extracellular region);GO:0006955(immune response);GO:0008009(chemokine activity);GO:0016020(membrane);GO:0016021(integral component of membrane);GO:0019221(cytokine-mediated signaling pathway);GO:0050902(leukocyte adhesive activation);GO:0050918(positive chemotaxis);GO:0060326(cell chemotaxis)	04060(Cytokine-cytokine receptor interaction);04062(Chemokine signaling pathway);04668(TNF signaling pathway);05163(Human cytomegalovirus infection)	K05508	NA	C-X3-C motif chemokine ligand 1 [Source:NCBI gene;Acc:101119927]	12.674	6.90163	11.8154	6.29738	2.36566	4.13733	2.45235	1.29417	0.000437993	0.0229216	up	yes
MSTRG.2948	RF00602	ENSOART00000024634	NA	NA	NA	NA		30.4367	30.7838	22.5367	48.7568	74.686	118.673	0.345938	-1.53141	0.000445361	0.0230853	down	yes
MSTRG.5886	ENSOARG00000012344	ENSOART00000013423	NA	04141(Protein processing in endoplasmic reticulum)	K14019	NA	protein phosphatase 1 regulatory subunit 15A [Source:NCBI gene;Acc:101102415]	37.5148	28.0965	41.9489	18.5851	15.49	18.0809	2.06228	1.04424	0.000454217	0.0233958	up	yes
MSTRG.3215	ORMDL3	ENSOART00000013404	GO:0005783(endoplasmic reticulum);GO:0005789(endoplasmic reticulum membrane);GO:0006672(ceramide metabolic process);GO:0016020(membrane);GO:0016021(integral component of membrane);GO:0035339(SPOTS complex);GO:0090156(cellular sphingolipid homeostasis);GO:1900060(negative regulation of ceramide biosynthetic process)	NA	NA	NA	ORMDL sphingolipid biosynthesis regulator 3 [Source:NCBI gene;Acc:101105342]	14.1542	19.2978	15.7562	6.21148	7.52685	8.50712	2.21206	1.14539	0.000464207	0.0238352	up	yes
MSTRG.9338	PXDN	ENSOART00000005754	GO:0004601(peroxidase activity);GO:0005201(extracellular matrix structural constituent);GO:0005515(protein binding);GO:0005615(extracellular space);GO:0005783(endoplasmic reticulum);GO:0006979(response to oxidative stress);GO:0020037(heme binding);GO:0030198(extracellular matrix organization);GO:0042744(hydrogen peroxide catabolic process);GO:0055114(oxidation-reduction process);GO:0062023(collag…	NA	K19511	EC:1.11.1.7	peroxidasin [Source:NCBI gene;Acc:101112956]	8.24233	4.28301	6.36012	14.1442	16.4494	15.619	0.408664	-1.29101	0.000466805	0.0238934	down	yes
MSTRG.2793	DOC2B	ENSOART00000013138	GO:0005509(calcium ion binding);GO:0005544(calcium-dependent phospholipid binding);GO:0005737(cytoplasm);GO:0005886(plasma membrane);GO:0008104(protein localization);GO:0016020(membrane);GO:0019905(syntaxin binding);GO:0031340(positive regulation of vesicle fusion);GO:0032024(positive regulation of insulin secretion);GO:0045956(positive regulation of calcium ion-dependent exocytosis);GO:0048791(c…	NA	NA	NA	double C2 domain beta [Source:HGNC Symbol;Acc:HGNC:2986]	1.46241	0.59153	0.421482	2.34293	3.1606	2.98658	0.291565	-1.77811	0.000468542	0.0239074	down	yes
MSTRG.21032	KLHL38	ENSOART00000010796	GO:0005515(protein binding)	NA	K13959	NA	kelch like family member 38 [Source:NCBI gene;Acc:101107608]	21.2274	20.279	30.33	13.1039	10.0284	11.3952	2.08056	1.05697	0.0004788	0.0242039	up	yes
MSTRG.4266	ATF3	ENSOART00000011421	GO:0000122(negative regulation of transcription by RNA polymerase II);GO:0000976(transcription regulatory region sequence-specific DNA binding);GO:0000977(RNA polymerase II regulatory region sequence-specific DNA binding);GO:0000978(RNA polymerase II proximal promoter sequence-specific DNA binding);GO:0001227(DNA-binding transcription repressor activity, RNA polymerase II-specific);GO:0003677(DNA…	NA	K09032	NA	activating transcription factor 3 [Source:NCBI gene;Acc:101116073]	43.9845	22.5317	50.7077	17.0942	17.6797	17.2054	2.25521	1.17326	0.000487995	0.0245011	up	yes
MSTRG.10502	ENSOARG00000023771	ENSOART00000025673	NA	NA	NA	NA		458.928	290.163	475.526	1014.2	974.314	882.647	0.426523	-1.22931	0.000488988	0.0245011	down	yes
MSTRG.3231	IGFBP4	ENSOART00000015894	GO:0001558(regulation of cell growth);GO:0005520(insulin-like growth factor binding);GO:0005576(extracellular region);GO:0005615(extracellular space);GO:0010906(regulation of glucose metabolic process);GO:0040008(regulation of growth);GO:0043410(positive regulation of MAPK cascade);GO:0043568(positive regulation of insulin-like growth factor receptor signaling pathway);GO:0044342(type B pancreati…	NA	NA	NA	insulin like growth factor binding protein 4 [Source:NCBI gene;Acc:443470]	8.10619	4.58379	6.00777	12.6777	15.8752	17.7437	0.40387	-1.30804	0.000491947	0.0245642	down	yes
MSTRG.19673	NUSAP1	ENSOART00000022159	GO:0000070(mitotic sister chromatid segregation);GO:0000226(microtubule cytoskeleton organization);GO:0000281(mitotic cytokinesis);GO:0005730(nucleolus);GO:0005819(spindle);GO:0005874(microtubule);GO:0005876(spindle microtubule);GO:0007076(mitotic chromosome condensation);GO:0008017(microtubule binding);GO:0040001(establishment of mitotic spindle localization);GO:0045840(positive regulation of mi…	NA	NA	NA	nucleolar and spindle associated protein 1 [Source:NCBI gene;Acc:101112734]	0.217609	0.153523	0.298881	2.85332	0.196206	0.821142	0.1731	-2.53032	0.000508825	0.0252526	down	yes
ENSOARG00000011935	DDX25	ENSOART00000012983	GO:0003676(nucleic acid binding);GO:0004004(ATP-dependent RNA helicase activity);GO:0005524(ATP binding);GO:0005634(nucleus);GO:0005737(cytoplasm);GO:0006406(mRNA export from nucleus);GO:0006417(regulation of translation);GO:0007286(spermatid development);GO:0033391(chromatoid body)	NA	K18656	EC:3.6.4.13	DEAD-box helicase 25 [Source:NCBI gene;Acc:101113022]	0.632839	0.84461	0.776165	0.375699	0.073009	0.128859	3.90191	1.96418	0.00052451	0.0258737	up	yes
ENSOARG00000006897	CRISPLD1	ENSOART00000007501	GO:0005576(extracellular region);GO:0060325(face morphogenesis)	NA	NA	NA	cysteine rich secretory protein LCCL domain containing 1 [Source:NCBI gene;Acc:101109455]	0.19606	0.293056	0.250213	1.50963	0.547433	0.835433	0.255602	-1.96803	0.000535019	0.0262693	down	yes
MSTRG.21282	ENSOARG00000014618	ENSOART00000015910	GO:0003779(actin binding);GO:0005515(protein binding);GO:0005737(cytoplasm);GO:0005856(cytoskeleton);GO:0005885(Arp2/3 protein complex);GO:0015629(actin cytoskeleton);GO:0030833(regulation of actin filament polymerization);GO:0034314(Arp2/3 complex-mediated actin nucleation)	NA	NA	NA	actin-related protein 2/3 complex subunit 1A pseudogene [Source:NCBI gene;Acc:101105166]	8.69445	5.51041	4.14549	12.3948	15.5323	18.8894	0.391964	-1.35121	0.000538642	0.0262693	down	yes
MSTRG.745	RF00003	ENSOART00000024392	NA	NA	NA	NA		2.56697	2.67254	3.10278	6.39249	16.4147	8.46471	0.266766	-1.90635	0.00054094	0.0262693	down	yes
MSTRG.879	EFNA1	ENSOART00000003960	GO:0000122(negative regulation of transcription by RNA polymerase II);GO:0001934(positive regulation of protein phosphorylation);GO:0003180(aortic valve morphogenesis);GO:0003183(mitral valve morphogenesis);GO:0003199(endocardial cushion to mesenchymal transition involved in heart valve formation);GO:0010719(negative regulation of epithelial to mesenchymal transition);GO:0014028(notochord formati…	04010(MAPK signaling pathway);04014(Ras signaling pathway);04015(Rap1 signaling pathway);04151(PI3K-Akt signaling pathway);04360(Axon guidance)	K05462	NA	ephrin A1 [Source:NCBI gene;Acc:101105624]	2.42258	1.34605	1.43215	4.74963	3.7247	4.79889	0.391825	-1.35172	0.000541764	0.0262693	down	yes
MSTRG.6284	APOA1	ENSOART00000002803	GO:0001540(amyloid-beta binding);GO:0001932(regulation of protein phosphorylation);GO:0001935(endothelial cell proliferation);GO:0002740(negative regulation of cytokine secretion involved in immune response);GO:0005102(signaling receptor binding);GO:0005319(lipid transporter activity);GO:0005543(phospholipid binding);GO:0005576(extracellular region);GO:0005615(extracellular space);GO:0006644(phos…	NA	NA	NA	apolipoprotein A1 [Source:HGNC Symbol;Acc:HGNC:600]	0.876659	0.705963	0.449243	2.37141	1.72759	2.89442	0.290539	-1.78319	0.000542949	0.0262693	down	yes
MSTRG.7156	FBXL7	ENSOART00000014236;ENSOART00000014235	GO:0000086(G2/M transition of mitotic cell cycle);GO:0000278(mitotic cell cycle);GO:0005515(protein binding);GO:0005813(centrosome);GO:0008283(cell population proliferation);GO:0016567(protein ubiquitination);GO:0019005(SCF ubiquitin ligase complex);GO:0031146(SCF-dependent proteasomal ubiquitin-dependent protein catabolic process);GO:0031146(SCF-dependent proteasomal ubiquitin-dependent protein …	NA	K10273	NA	F-box and leucine rich repeat protein 7 [Source:NCBI gene;Acc:101102932]	1.76809	0.866141	1.16002	2.85783	2.92831	3.41729	0.412265	-1.27836	0.000587586	0.0279712	down	yes
MSTRG.15649	SOCS2	ENSOART00000017273	GO:0001558(regulation of cell growth);GO:0005131(growth hormone receptor binding);GO:0005159(insulin-like growth factor receptor binding);GO:0005737(cytoplasm);GO:0007595(lactation);GO:0008269(JAK pathway signal transduction adaptor activity);GO:0016567(protein ubiquitination);GO:0032355(response to estradiol);GO:0032870(cellular response to hormone stimulus);GO:0035556(intracellular signal trans…	04630(Jak-STAT signaling pathway);04910(Insulin signaling pathway);04917(Prolactin signaling pathway);04930(Type II diabetes mellitus)	K04695	NA	suppressor of cytokine signaling 2 [Source:NCBI gene;Acc:101115017]	0.356085	3.29012	2.0931	7.13314	8.64376	9.69178	0.225348	-2.14978	0.000603461	0.0285509	down	yes
MSTRG.6488	RF00319	ENSOART00000023984	NA	NA	NA	NA	small nucleolar RNA, H/ACA box 23 [Source:HGNC Symbol;Acc:HGNC:32613]	8.39867	8.58624	7.03388	13.5929	26.7874	31.7131	0.333162	-1.5857	0.000619315	0.0291185	down	yes
MSTRG.4916	REM1	ENSOART00000000839	GO:0000166(nucleotide binding);GO:0003924(GTPase activity);GO:0005525(GTP binding);GO:0007165(signal transduction);GO:0016020(membrane);GO:1901842(negative regulation of high voltage-gated calcium channel activity)	NA	K07847	NA	RRAD and GEM like GTPase 1 [Source:NCBI gene;Acc:100302062]	1.79152	0.935472	1.3421	3.13173	4.27036	3.94638	0.358558	-1.47972	0.000639694	0.0297973	down	yes
MSTRG.2228	ENSOARG00000011616	ENSOART00000012631;ENSOART00000012632	GO:0000166(nucleotide binding);GO:0003746(translation elongation factor activity);GO:0003924(GTPase activity);GO:0005525(GTP binding);GO:0006414(translational elongation);GO:0006414(translational elongation)	03013(RNA transport);05134(Legionellosis);05134(Legionellosis)	K03231	NA	elongation factor 1-alpha 1-like [Source:NCBI gene;Acc:101110773]	32.0722	48.0854	36.4479	92.5456	88.7847	93.6489	0.424052	-1.23769	0.000642316	0.0297973	down	yes
MSTRG.19402	CMYA5	ENSOART00000018981;ENSOART00000018985	GO:0005515(protein binding);GO:0005515(protein binding)	NA	K14079	EC:2.7.7.19	terminal nucleotidyltransferase 2 [Source:NCBI gene;Acc:101114360]	165.054	156.31	71.8403	58.832	61.5212	53.6554	2.25968	1.17612	0.000644196	0.0297973	up	yes
MSTRG.3003	ENSOARG00000016680	ENSOART00000018164	GO:0005515(protein binding)	NA	NA	NA	tripartite motif containing 16 [Source:NCBI gene;Acc:101106187]	0.306911	1.20476	1.06339	0.350123	0.259242	0.168367	3.31098	1.72726	0.000677325	0.0310656	up	yes
MSTRG.16479	TUBA8	ENSOART00000014946	GO:0000166(nucleotide binding);GO:0003924(GTPase activity);GO:0005200(structural constituent of cytoskeleton);GO:0005525(GTP binding);GO:0005737(cytoplasm);GO:0005856(cytoskeleton);GO:0005874(microtubule);GO:0007010(cytoskeleton organization);GO:0007017(microtubule-based process);GO:0015630(microtubule cytoskeleton)	04145(Phagosome);04210(Apoptosis);04530(Tight junction);04540(Gap junction)	K07374	NA	tubulin alpha 8 [Source:NCBI gene;Acc:101118605]	11.6473	14.7624	15.4147	5.57297	6.72759	7.40385	2.12259	1.08582	0.00068674	0.0314092	up	yes
MSTRG.11984	RF00099	ENSOART00000024112	NA	NA	NA	NA	small nucleolar RNA, C/D box 22 [Source:HGNC Symbol;Acc:HGNC:10145]	5.71575	7.35687	4.08054	15.5645	16.9984	22.1967	0.313244	-1.67464	0.000716595	0.0326831	down	yes
MSTRG.19077	RASGEF1B	ENSOART00000000296	GO:0005085(guanyl-nucleotide exchange factor activity);GO:0005088(Ras guanyl-nucleotide exchange factor activity);GO:0005622(intracellular);GO:0007264(small GTPase mediated signal transduction);GO:0043547(positive regulation of GTPase activity)	NA	NA	NA	RasGEF domain family member 1B [Source:NCBI gene;Acc:101114193]	3.92681	5.30385	3.26221	2.26163	1.74219	1.97028	2.09117	1.06431	0.000733281	0.0333497	up	yes
MSTRG.11510	TRIM39	ENSOART00000015011	GO:0005515(protein binding);GO:0005739(mitochondrion);GO:0005829(cytosol);GO:0008270(zinc ion binding);GO:0042802(identical protein binding);GO:0046872(metal ion binding);GO:2000059(negative regulation of ubiquitin-dependent protein catabolic process);GO:2001235(positive regulation of apoptotic signaling pathway)	NA	K12015	EC:2.3.2.27	E3 ubiquitin-protein ligase TRIM39 [Source:NCBI gene;Acc:101106373]	2.90507	4.25752	2.5745	1.79089	1.57337	1.27418	2.09922	1.06985	0.000735295	0.0333497	up	yes
MSTRG.5397	MT2A	ENSOART00000019964	GO:0005634(nucleus);GO:0005737(cytoplasm);GO:0008144(drug binding);GO:0008270(zinc ion binding);GO:0035690(cellular response to drug);GO:0036016(cellular response to interleukin-3);GO:0036018(cellular response to erythropoietin);GO:0045926(negative regulation of growth);GO:0046872(metal ion binding);GO:0048471(perinuclear region of cytoplasm);GO:0071294(cellular response to zinc ion)	04978(Mineral absorption)	K14739	NA	metallothionein-2 [Source:NCBI gene;Acc:101117955]	3.09103	7.08915	9.01103	0.832691	2.58637	1.4683	3.92671	1.97332	0.000772454	0.0349125	up	yes
MSTRG.8243	CYP1A2	ENSOART00000003636	GO:0004497(monooxygenase activity);GO:0005506(iron ion binding);GO:0005783(endoplasmic reticulum);GO:0005789(endoplasmic reticulum membrane);GO:0006706(steroid catabolic process);GO:0006725(cellular aromatic compound metabolic process);GO:0006778(porphyrin-containing compound metabolic process);GO:0009403(toxin biosynthetic process);GO:0009404(toxin metabolic process);GO:0009791(post-embryonic de…	00140(Steroid hormone biosynthesis);00232(Caffeine metabolism);00380(Tryptophan metabolism);00591(Linoleic acid metabolism);00830(Retinol metabolism);00980(Metabolism of xenobiotics by cytochrome P450);00982(Drug metabolism - cytochrome P450);05204(Chemical carcinogenesis)	K07409	EC:1.14.14.1	cytochrome P450 1A2 [Source:NCBI gene;Acc:101109214]	0.526078	0.207322	0.026404	1.62527	1.45689	1.06565	0.183182	-2.44865	0.000776934	0.034947	down	yes
MSTRG.750	ENSOARG00000012430	ENSOART00000013516	GO:0000786(nucleosome);GO:0003677(DNA binding);GO:0005634(nucleus);GO:0005694(chromosome);GO:0046982(protein heterodimerization activity)	05034(Alcoholism);05202(Transcriptional misregulation in cancer);05322(Systemic lupus erythematosus)	K11253	NA	histone H3 [Source:NCBI gene;Acc:101120877]	1.01353	0.699801	1.82994	3.53531	3.18262	5.84046	0.282143	-1.8255	0.000781541	0.0350577	down	yes
MSTRG.17190	ASB15	ENSOART00000000831	GO:0005515(protein binding);GO:0016567(protein ubiquitination);GO:0035556(intracellular signal transduction)	NA	K10337	NA	ankyrin repeat and SOCS box containing 15 [Source:NCBI gene;Acc:101106002]	15.4843	13.8667	11.4585	7.0255	7.80233	5.05169	2.05284	1.03762	0.00082176	0.0365605	up	yes
MSTRG.19646	BMF	ENSOART00000021901	GO:0006915(apoptotic process);GO:0010507(negative regulation of autophagy);GO:0034644(cellular response to UV);GO:0043065(positive regulation of apoptotic process);GO:0043276(anoikis)	05206(MicroRNAs in cancer)	K17460	NA	Bcl2 modifying factor [Source:NCBI gene;Acc:101108051]	0.928112	0.804637	0.570257	1.70905	1.78137	1.92309	0.425418	-1.23305	0.000824735	0.0365931	down	yes
MSTRG.9060	ENSOARG00000006615;ENSOARG00000006651;ENSOARG00000006608	ENSOART00000007190;ENSOART00000007228;ENSOART00000007181	GO:0003950(NAD+ ADP-ribosyltransferase activity);GO:0006302(double-strand break repair);GO:0006471(protein ADP-ribosylation);GO:0016740(transferase activity);GO:0016757(transferase activity, transferring glycosyl groups);GO:0006471(protein ADP-ribosylation)	NA	NA	NA		0.679056	1.91759	2.23059	0.611305	0.74945	0.454407	2.6594	1.4111	0.000863673	0.0379088	up	yes
MSTRG.18786	SNCA	ENSOART00000020147	GO:0000149(SNARE binding);GO:0000287(magnesium ion binding);GO:0001774(microglial cell activation);GO:0001921(positive regulation of receptor recycling);GO:0001956(positive regulation of neurotransmitter secretion);GO:0001963(synaptic transmission, dopaminergic);GO:0003779(actin binding);GO:0005507(copper ion binding);GO:0005509(calcium ion binding);GO:0005543(phospholipid binding);GO:0005576(ext…	NA	NA	NA	synuclein alpha [Source:HGNC Symbol;Acc:HGNC:11138]	0.278473	0.216014	0.133139	0.872094	0.849471	0.550569	0.276227	-1.85607	0.000877229	0.0383398	down	yes
MSTRG.12125	CST6	ENSOART00000001444	GO:0001533(cornified envelope);GO:0004869(cysteine-type endopeptidase inhibitor activity);GO:0008544(epidermis development);GO:0010466(negative regulation of peptidase activity);GO:0010951(negative regulation of endopeptidase activity);GO:0030414(peptidase inhibitor activity)	NA	K13902	NA	cystatin E/M [Source:NCBI gene;Acc:101112685]	3.69135	2.90625	4.10353	6.89002	10.3739	12.1298	0.364062	-1.45775	0.000878189	0.0383398	down	yes
MSTRG.12738	FUOM	ENSOART00000000710	GO:0005996(monosaccharide metabolic process);GO:0016853(isomerase activity);GO:0048029(monosaccharide binding)	NA	K02431	EC:5.1.3.29	fucose mutarotase [Source:NCBI gene;Acc:101113117]	5.92276	4.0707	5.2526	14.5818	9.62575	16.8815	0.371049	-1.43032	0.000896091	0.03881	down	yes
MSTRG.9216	MKRN2OS	ENSOART00000017381	NA	NA	NA	NA	MKRN2 opposite strand [Source:NCBI gene;Acc:101107556]	5.32077	5.79047	9.19838	3.82289	2.57013	2.11064	2.38834	1.25601	0.000902277	0.0389745	up	yes
MSTRG.2182	THSD1	ENSOART00000010221	GO:0005829(cytosol);GO:0016020(membrane);GO:0016021(integral component of membrane)	NA	NA	NA	thrombospondin type 1 domain containing 1 [Source:NCBI gene;Acc:101107367]	1.60108	0.837101	1.4963	3.17249	3.31608	3.39453	0.398103	-1.32879	0.000905614	0.0390155	down	yes
MSTRG.12459	CRTAC1	ENSOART00000012485	GO:0005509(calcium ion binding);GO:0007413(axonal fasciculation);GO:0021772(olfactory bulb development);GO:0030426(growth cone);GO:1900121(negative regulation of receptor binding)	NA	NA	NA	cartilage acidic protein 1 [Source:NCBI gene;Acc:101110105]	0.273451	0.267082	0.578277	1.11455	1.29383	1.19185	0.310761	-1.68612	0.000920176	0.0395385	down	yes
MSTRG.17298	PTN	ENSOART00000010588	GO:0001503(ossification);GO:0004864(protein phosphatase inhibitor activity);GO:0005178(integrin binding);GO:0005576(extracellular region);GO:0005615(extracellular space);GO:0005783(endoplasmic reticulum);GO:0005886(plasma membrane);GO:0007229(integrin-mediated signaling pathway);GO:0007406(negative regulation of neuroblast proliferation);GO:0007612(learning);GO:0007613(memory);GO:0008083(growth f…	NA	NA	NA	pleiotrophin [Source:HGNC Symbol;Acc:HGNC:9630]	0.644961	0.33176	0.380488	1.51432	1.19273	1.41995	0.328861	-1.60445	0.000924914	0.0396378	down	yes
MSTRG.12375	PANK1;oar-mir-107	ENSOART00000016657;ENSOART00000026255	GO:0004594(pantothenate kinase activity);GO:0005524(ATP binding);GO:0015937(coenzyme A biosynthetic process);GO:0016310(phosphorylation);GO:0042803(protein homodimerization activity);GO:0071944(cell periphery);GO:1905502(acetyl-CoA binding)	00770(Pantothenate and CoA biosynthesis);05206(MicroRNAs in cancer)	K09680;K17396	EC:2.7.1.33	pantothenate kinase 1 [Source:NCBI gene;Acc:101122150];oar-mir-107 [Source:miRBase;Acc:MI0025250]	2.65609	1.73999	5.9492	1.81098	1.33909	0.90913	2.5486	1.34971	0.000930504	0.039773	up	yes
MSTRG.8654	ENSOARG00000008994	ENSOART00000009795	NA	NA	NA	NA		0	0.17878	0.0964494	3.23256	0.129489	1.36723	0.0581968	-4.10292	0.0009535	0.0405436	down	yes
MSTRG.12383	ANKRD1	ENSOART00000017322	GO:0001085(RNA polymerase II transcription factor binding);GO:0001650(fibrillar center);GO:0002039(p53 binding);GO:0003677(DNA binding);GO:0003713(transcription coactivator activity);GO:0005515(protein binding);GO:0005634(nucleus);GO:0005737(cytoplasm);GO:0005829(cytosol);GO:0031432(titin binding);GO:0035994(response to muscle stretch);GO:0042826(histone deacetylase binding);GO:0043065(positive r…	NA	K21433	NA	ankyrin repeat domain 1 [Source:NCBI gene;Acc:100820746]	97.5447	29.9506	93.0433	22.4658	34.5919	28.9502	2.56417	1.35849	0.000962933	0.0407326	up	yes
MSTRG.7723	RF00015	ENSOART00000026969;ENSOART00000024819	NA	NA	NA	NA	RNA, U4 small nuclear 1 [Source:HGNC Symbol;Acc:HGNC:10192];RNA, U4 small nuclear 2 [Source:HGNC Symbol;Acc:HGNC:10193]	100.332	99.1035	75.1437	151.803	171.421	478.936	0.3423	-1.54667	0.000970175	0.0408043	down	yes
MSTRG.2607	RF01848	ENSOART00000023892	NA	NA	NA	NA		2.21922	0.893491	1.19663	3.01278	5.3051	8.59654	0.254774	-1.97271	0.000972126	0.0408043	down	yes
MSTRG.14051	UNC5B	ENSOART00000006944	GO:0005042(netrin receptor activity);GO:0005515(protein binding);GO:0007165(signal transduction);GO:0014068(positive regulation of phosphatidylinositol 3-kinase signaling);GO:0016020(membrane);GO:0016021(integral component of membrane);GO:0033564(anterior/posterior axon guidance);GO:0038007(netrin-activated signaling pathway);GO:0043524(negative regulation of neuron apoptotic process);GO:2001240(…	04360(Axon guidance)	K07521	NA	unc-5 netrin receptor B [Source:NCBI gene;Acc:101107068]	0.590004	0.681892	0.646355	1.7667	1.5053	1.60757	0.393119	-1.34696	0.000988542	0.0411269	down	yes
MSTRG.9580	SIGMAR1	ENSOART00000009992	GO:0005635(nuclear envelope);GO:0005783(endoplasmic reticulum);GO:0014069(postsynaptic density);GO:0016021(integral component of membrane);GO:0036474(cell death in response to hydrogen peroxide);GO:0038023(signaling receptor activity);GO:0043523(regulation of neuron apoptotic process);GO:0070207(protein homotrimerization)	NA	K20719	NA	sigma non-opioid intracellular receptor 1 [Source:NCBI gene;Acc:101116710]	0.241282	0.826746	0.344726	1.52778	1.60266	2.05931	0.27222	-1.87715	0.000989769	0.0411269	down	yes
MSTRG.2069	SUGT1	ENSOART00000007418	GO:0005515(protein binding);GO:0031647(regulation of protein stability);GO:0032991(protein-containing complex);GO:0043947(positive regulation by host of symbiont catalytic activity)	04621(NOD-like receptor signaling pathway)	K12795	NA	SGT1 homolog, MIS12 kinetochore complex assembly cochaperone [Source:NCBI gene;Acc:101122608]	8.37661	11.2275	8.70635	5.38861	5.07128	3.64885	2.00659	1.00475	0.0010033	0.0414733	up	yes
MSTRG.4894	CASS4	ENSOART00000019885	GO:0005515(protein binding);GO:0005925(focal adhesion);GO:0030335(positive regulation of cell migration);GO:0061098(positive regulation of protein tyrosine kinase activity);GO:1900026(positive regulation of substrate adhesion-dependent cell spreading);GO:1990782(protein tyrosine kinase binding)	NA	NA	NA	Cas scaffold protein family member 4 [Source:NCBI gene;Acc:101105178]	0.273509	0.102211	0.236359	3.60131	0.055913	1.41074	0.120774	-3.04962	0.00101466	0.0418369	down	yes
ENSOARG00000014203	CCRL2	ENSOART00000015471	GO:0004930(G protein-coupled receptor activity);GO:0004950(chemokine receptor activity);GO:0005887(integral component of plasma membrane);GO:0006935(chemotaxis);GO:0007165(signal transduction);GO:0007186(G protein-coupled receptor signaling pathway);GO:0016020(membrane);GO:0016021(integral component of membrane);GO:0042379(chemokine receptor binding);GO:0048020(CCR chemokine receptor binding);GO:…	NA	K08373	NA	C-C motif chemokine receptor like 2 [Source:NCBI gene;Acc:101117199]	0.306162	0.152334	0.298355	0.939625	0.73675	0.929691	0.290419	-1.78379	0.00108944	0.0445824	down	yes
MSTRG.3822	ENSOARG00000013206	ENSOART00000014356	GO:0003677(DNA binding);GO:0005634(nucleus);GO:0006355(regulation of transcription, DNA-templated);GO:0043565(sequence-specific DNA binding)	NA	NA	NA		2.36292	0.825305	1.2791	4.14368	3.94043	4.8182	0.346243	-1.53014	0.00115093	0.0466314	down	yes
ENSOARG00000016200	CACNA1D	ENSOART00000017652;ENSOART00000017651	GO:0005216(ion channel activity);GO:0005244(voltage-gated ion channel activity);GO:0005245(voltage-gated calcium channel activity);GO:0005262(calcium channel activity);GO:0005886(plasma membrane);GO:0005891(voltage-gated calcium channel complex);GO:0006811(ion transport);GO:0006816(calcium ion transport);GO:0007188(adenylate cyclase-modulating G protein-coupled receptor signaling pathway);GO:0007…	04010(MAPK signaling pathway);04020(Calcium signaling pathway);04022(cGMP-PKG signaling pathway);04024(cAMP signaling pathway);04218(Cellular senescence);04260(Cardiac muscle contraction);04261(Adrenergic signaling in cardiomyocytes);04270(Vascular smooth muscle contraction);04530(Tight junction);04713(Circadian entrainment);04723(Retrograde endocannabinoid signaling);04724(Glutamatergic synapse)…	K04851	NA	calcium voltage-gated channel subunit alpha1 D [Source:NCBI gene;Acc:101106371]	0.00839503	0.0331461	0.0436315	0.0777602	0.160038	0.148522	0.220471	-2.18134	0.00119029	0.0477078	down	yes
MSTRG.3584	CYGB	ENSOART00000007510	GO:0005344(oxygen carrier activity);GO:0005506(iron ion binding);GO:0015671(oxygen transport);GO:0016607(nuclear speck);GO:0019825(oxygen binding);GO:0020037(heme binding);GO:0043005(neuron projection);GO:0043025(neuronal cell body);GO:0046872(metal ion binding)	NA	K21894	NA	cytoglobin [Source:NCBI gene;Acc:100307038]	1.6688	1.04048	0.750117	4.42423	2.59601	4.26966	0.306414	-1.70644	0.0011928	0.0477078	down	yes
MSTRG.17833	ENSOARG00000003676	ENSOART00000003988	GO:0005515(protein binding);GO:0016020(membrane);GO:0016021(integral component of membrane)	NA	K06734	NA	CD320 molecule [Source:NCBI gene;Acc:101102807]	3.48804	3.71129	3.56783	7.7647	7.3537	11.4136	0.405818	-1.3011	0.00119518	0.0477078	down	yes
MSTRG.16394	RF01296	ENSOART00000024884	NA	NA	NA	NA	small Cajal body-specific RNA 10 [Source:HGNC Symbol;Acc:HGNC:32567]	550.221	446.918	431.209	755.494	1069.91	1604.97	0.416383	-1.26402	0.00121092	0.0481067	down	yes
MSTRG.5782	PVR	ENSOART00000009988	GO:0016020(membrane);GO:0016021(integral component of membrane)	04514(Cell adhesion molecules (CAMs))	K06539	NA	poliovirus receptor [Source:NCBI gene;Acc:101110963]	2.34242	3.98472	2.94361	0.937649	1.7928	1.38432	2.25304	1.17188	0.00121661	0.0481994	up	yes
MSTRG.11465	ENSOARG00000009253	ENSOART00000010070	GO:0000786(nucleosome);GO:0003677(DNA binding);GO:0005634(nucleus);GO:0005694(chromosome);GO:0006352(DNA-templated transcription, initiation);GO:0046982(protein heterodimerization activity)	05034(Alcoholism);05203(Viral carcinogenesis);05322(Systemic lupus erythematosus)	K11254	NA	uncharacterized LOC101120961 [Source:NCBI gene;Acc:101120961]	16.2052	7.4153	8.41818	34.7933	19.6152	29.7222	0.380821	-1.39282	0.00122211	0.0481994	down	yes
MSTRG.1532	ABCC5	ENSOART00000022478	GO:0000166(nucleotide binding);GO:0005524(ATP binding);GO:0008514(organic anion transmembrane transporter activity);GO:0015711(organic anion transport);GO:0016020(membrane);GO:0016021(integral component of membrane);GO:0016887(ATPase activity);GO:0042626(ATPase activity, coupled to transmembrane movement of substances);GO:0055085(transmembrane transport)	01523(Antifolate resistance);02010(ABC transporters)	K05668	NA	ATP binding cassette subfamily C member 5 [Source:NCBI gene;Acc:101123431]	3.26296	4.53354	5.65226	3.1172	1.90412	1.14959	2.17938	1.12392	0.00122595	0.0482343	up	yes
MSTRG.7477	FNIP2	ENSOART00000003652	GO:0000122(negative regulation of transcription by RNA polymerase II);GO:0001932(regulation of protein phosphorylation);GO:0005737(cytoplasm);GO:0006468(protein phosphorylation);GO:0007005(mitochondrion organization);GO:0008630(intrinsic apoptotic signaling pathway in response to DNA damage);GO:0031334(positive regulation of protein complex assembly);GO:0033138(positive regulation of peptidyl-ser…	04150(mTOR signaling pathway)	K20401	NA	folliculin interacting protein 2 [Source:NCBI gene;Acc:101111832]	0.622783	2.3992	2.84842	0.667166	0.808638	0.669683	2.73616	1.45215	0.00123701	0.0483002	up	yes
MSTRG.13147	ENSOARG00000010944	ENSOART00000011904	GO:0005344(oxygen carrier activity);GO:0005506(iron ion binding);GO:0005833(hemoglobin complex);GO:0015671(oxygen transport);GO:0019825(oxygen binding);GO:0020037(heme binding);GO:0046872(metal ion binding)	05143(African trypanosomiasis);05144(Malaria)	K13822	NA	hemoglobin subunit alpha-1/2 [Source:NCBI gene;Acc:101108797]	0.828249	0.142758	0.483635	2.71605	0.963392	2.99845	0.21783	-2.19873	0.001239	0.0483002	down	yes
MSTRG.4018	ZBTB48	ENSOART00000012421	GO:0000781(chromosome, telomeric region);GO:0003676(nucleic acid binding);GO:0003691(double-stranded telomeric DNA binding);GO:0005515(protein binding);GO:0005654(nucleoplasm);GO:0005829(cytosol);GO:0010833(telomere maintenance via telomere lengthening);GO:0042802(identical protein binding);GO:0044212(transcription regulatory region DNA binding);GO:0045893(positive regulation of transcription, DN…	NA	K10519	NA	zinc finger and BTB domain containing 48 [Source:NCBI gene;Acc:101121027]	2.44759	4.70039	3.33181	1.69565	1.89631	1.38523	2.10556	1.07421	0.00123945	0.0483002	up	yes
MSTRG.13600	ENSOARG00000010813;ENSOARG00000010731	ENSOART00000011755;ENSOART00000011673	NA	NA	NA	NA		1.919	0.82168	3.73036	0.972213	0.640919	0.668584	2.83604	1.50388	0.00126397	0.0489565	up	yes
MSTRG.9454	FSD1L	ENSOART00000007917	GO:0005515(protein binding);GO:0005622(intracellular)	NA	NA	NA	fibronectin type III and SPRY domain containing 1 like [Source:NCBI gene;Acc:101118501]	1.67747	2.38515	1.63942	1.15917	0.930158	0.760492	2.00084	1.00061	0.00129285	0.0494372	up	yes
MSTRG.4906	TCF15	ENSOART00000020701	GO:0000978(RNA polymerase II proximal promoter sequence-specific DNA binding);GO:0001228(DNA-binding transcription activator activity, RNA polymerase II-specific);GO:0001756(somitogenesis);GO:0003016(respiratory system process);GO:0007517(muscle organ development);GO:0009952(anterior/posterior pattern specification);GO:0010468(regulation of gene expression);GO:0036342(post-anal tail morphogenesis…	NA	NA	NA	transcription factor 15 [Source:HGNC Symbol;Acc:HGNC:11627]	1.88623	1.41304	1.0199	3.01676	3.61458	3.20111	0.439277	-1.1868	0.00130842	0.0498114	down	yes
MSTRG.8762	TRANK1	ENSOART00000018109	GO:0005515(protein binding);GO:0005524(ATP binding)	NA	NA	NA	tetratricopeptide repeat and ankyrin repeat containing 1 [Source:NCBI gene;Acc:101114219]	1.39503	0.685984	0.787247	2.09154	2.42157	2.12111	0.432343	-1.20975	0.00130874	0.0498114	down	yes

## Sheet: Table S4B
t_id	known/novel	class_code	chr	strand	start	end	t_name	num_exons	length	gene_id	gene_name	FPKM.Mth_12_1	FPKM.Mth_12_2	FPKM.Mth_12_3	FPKM.Mth_2_1	FPKM.Mth_2_2	FPKM.Mth_2_3	fc	log2(fc)	pval	qval	regulation	significant
49579	known	0	chrX	+	93783165	93784526	ENSOART00000027301	2	928	MSTRG.22108	ENSOARG00000025385	0.002331	0.017561	0.128471	7.22989	9.95155	10.6588	0.00532909	-7.55189	7.9387e-08	2.87113e-05	down	yes
47000	known	0	chr9	+	14281300	14286827	ENSOART00000028518	2	5490	MSTRG.20936	ENSOARG00000026500	0.0001	0.756737	0.682666	0.0001	0.0001	0.0001	4798.34	12.2283	1.18328e-05	0.00133265	up	yes
27733	known	0	chr21	+	48606992	48608548	ENSOART00000028118	3	534	MSTRG.12225	ENSOARG00000026131	2.43328	1.67591	1.85882	7.3567	49.849	40.8982	0.0608336	-4.03899	0.000229309	0.0172674	down	yes
29074	novel	i	chr23	+	22281349	22303037	MSTRG.12864.1	2	17578	MSTRG.12864	MAPRE2	1.66688	4.29385	4.50099	0.0001	0.0001	0.0001	34872.4	15.0898	2.26734e-17	1.45552e-13	up	yes
47979	novel	u	chr9	-	93797098	93802897	MSTRG.21381.1	1	5800	MSTRG.21381	.	0.0001	0.0001	0.0001	6.38803	6.47428	3.08086	1.88168e-05	-15.6976	6.8785e-17	2.94377e-13	down	yes
1800	novel	j	chr1	-	99894451	99902592	MSTRG.790.2	5	3578	MSTRG.790	CDC42SE1	0.0001	0.0001	0.0001	7.60493	6.3906	6.60845	1.45603e-05	-16.0676	2.90442e-16	1.06542e-12	down	yes
6419	novel	x	chr11	-	21891129	21894285	MSTRG.2792.1	2	3136	MSTRG.2792	RFLNB	0.0001	0.0001	0.0001	4.40855	5.37336	4.15072	2.15322e-05	-15.5031	4.77863e-14	8.76469e-11	down	yes
44488	novel	u	chr7	-	44767065	44775594	MSTRG.19788.2	2	7105	MSTRG.19788	.	0.0001	0.0001	0.0001	3.03173	1.74914	1.30705	4.92779e-05	-14.3087	1.04768e-13	1.68139e-10	down	yes
9270	novel	j	chr12	+	48886712	48888268	MSTRG.4051.3	3	776	MSTRG.4051	TMEM52	0.0001	0.0001	0.0001	12.0754	12.2634	8.19183	9.2221e-06	-16.7265	6.45299e-13	7.20434e-10	down	yes
25559	novel	x	chr20	-	25015235	25015520	MSTRG.11343.4	2	263	MSTRG.11343	RF00100	0.0001	0.0001	0.0001	61.6797	21.9078	32.3266	2.58812e-06	-18.5597	1.42633e-12	1.35649e-09	down	yes
5618	novel	u	chr10	+	78504993	78509194	MSTRG.2469.2	3	4111	MSTRG.2469	.	0.0001	0.0001	0.0001	2.62431	0.734129	1.24724	6.5137e-05	-13.9062	1.0068e-11	8.22687e-09	down	yes
29597	novel	o	chr23	+	57889192	58061608	MSTRG.13101.2	2	8043	MSTRG.13101	MALT1	1.05971	0.247949	0.837942	0.0001	0.0001	0.0001	7152	12.8041	2.2255e-11	1.73171e-08	up	yes
19405	novel	i	chr18	-	65686951	65688863	MSTRG.8573.1	1	1913	MSTRG.8573	WDR20	0.0001	0.0001	0.0001	2.13741	2.30189	0.825724	5.69798e-05	-14.0992	2.67657e-11	2.02144e-08	down	yes
25015	novel	i	chr20	-	6543005	6550980	MSTRG.11126.2	3	7708	MSTRG.11126	MLIP	0.950692	3.62653	0.335409	0.0001	0.0001	0.0001	16375.5	13.9992	4.93827e-11	3.24996e-08	up	yes
23962	novel	o	chr2	+	217646408	217650144	MSTRG.10678.3	2	3481	MSTRG.10678	ENSOARG00000019419	0.0001	0.0001	0.0001	1.12211	3.24869	62.1136	4.51234e-06	-17.7577	8.12219e-11	4.96576e-08	down	yes
20108	novel	i	chr19	+	31765135	31769212	MSTRG.8912.2	2	4002	MSTRG.8912	MITF	0.005279	0.002377	0.0001	1.39023	0.81921	1.00989	0.0024092	-8.69723	1.2908e-09	6.37408e-07	down	yes
47695	novel	i	chr9	-	70802914	70820374	MSTRG.21238.1	2	332	MSTRG.21238	OXR1	6.63371	2.7998	2.33981	0.0001	0.0001	0.0001	39244.4	15.2602	1.0221e-08	4.37427e-06	up	yes
25556	novel	x	chr20	-	25015213	25015517	MSTRG.11343.2	2	250	MSTRG.11343	RF00100	0.0001	0.0001	0.0001	2.29967	53.5426	8.00935	4.6984e-06	-17.6994	1.09729e-08	4.61903e-06	down	yes
48482	novel	u	chrX	-	29524915	29556158	MSTRG.21615.2	2	20720	MSTRG.21615	.	0.001787	4.9545	4.34858	0.0001	0.0001	0.0001	31016.2	14.9207	1.12206e-08	4.64712e-06	up	yes
48793	novel	i	chrX	+	49660372	49674697	MSTRG.21775.2	3	840	MSTRG.21775	IQSEC2	0.0001	0.0001	0.0001	0.93142	1.48069	1.76265	7.18604e-05	-13.7644	1.61062e-08	6.56469e-06	down	yes
30121	novel	x	chr24	-	9669932	9699006	MSTRG.13347.2	2	935	MSTRG.13347	CLEC16A	0.0001	0.0001	0.0001	0.0001	566.897	9099.5	3.10354e-08	-24.9415	1.48194e-07	5.21276e-05	down	yes
24534	novel	u	chr2	-	239531996	239534677	MSTRG.10920.3	6	1225	MSTRG.10920	.	0.0001	0.0001	0.0001	23.162	8.11932	0.01617	9.58542e-06	-16.6707	1.93462e-07	6.53647e-05	down	yes
25557	novel	x	chr20	-	25015213	25015528	MSTRG.11343.1	2	283	MSTRG.11343	RF00100	0.0001	0.0001	0.0001	0.000661	80.5854	104.791	1.61832e-06	-19.2371	2.81346e-07	8.91901e-05	down	yes
47255	novel	o	chr9	+	31967767	31974004	MSTRG.21053.3	2	6029	MSTRG.21053	ENSOARG00000011169	12.7002	11.9222	0.0001	0.0001	0.0001	0.0001	82075	16.3247	3.02696e-07	9.33354e-05	up	yes
49192	novel	u	chrX	.	69475627	69476153	MSTRG.21942.1	1	527	MSTRG.21942	.	1.68908	1.94528	2.34406	0.034475	0.0001	0.0001	172.413	7.42972	3.9439e-07	0.000111287	up	yes
37113	novel	u	chr3	-	215651717	215663638	MSTRG.16550.1	1	11922	MSTRG.16550	.	0.0001	0.0001	0.0001	0.0001	5.91797	3.71001	3.11589e-05	-14.97	4.43674e-07	0.000119135	down	yes
33396	novel	u	chr3	-	20515828	20522373	MSTRG.14887.1	1	6546	MSTRG.14887	.	0.0001	6.72042	10.0783	0.0001	0.0001	0.0001	55996	15.773	4.47434e-07	0.000119135	up	yes
44819	novel	u	chr7	-	64010566	64041016	MSTRG.19941.2	2	30427	MSTRG.19941	.	2.83682	1.17829	0.0001	0.0001	0.0001	0.0001	13384	13.7082	4.49313e-07	0.000119135	up	yes
47980	novel	u	chr9	+	93797098	93803738	MSTRG.21380.1	2	6432	MSTRG.21380	.	2.94888	3.81443	4.41838	0.044495	0.161313	0.056833	42.5741	5.4119	4.81874e-07	0.000123736	up	yes
36175	novel	x	chr3	+	178866526	178867107	MSTRG.16157.3	3	494	MSTRG.16157	MB	0.0001	0.0001	0.0001	715.686	0.0001	52.7665	3.90395e-07	-21.2886	7.09246e-07	0.00016863	down	yes
45132	novel	x	chr7	+	78728156	78793720	MSTRG.20107.2	2	16845	MSTRG.20107	RF00001	0.0001	0.0001	0.0001	3.74934	1.14917	0.0001	6.1242e-05	-13.9951	9.36079e-07	0.000212714	down	yes
18315	novel	i	chr18	+	6113099	6165128	MSTRG.8047.1	2	7869	MSTRG.8047	MEF2A	0.0001	0.0001	0.0001	4.42617	0.0001	2.85285	4.12138e-05	-14.5665	1.29073e-06	0.000273912	down	yes
42485	novel	u	chr6	-	60238263	60265202	MSTRG.18903.2	2	26863	MSTRG.18903	.	0.0001	0.0001	0.0001	1.91298	0.0001	0.558103	0.000121399	-13.008	1.3333e-06	0.000278571	down	yes
41957	novel	i	chr6	+	11962073	11964375	MSTRG.18637.1	2	2260	MSTRG.18637	ENSOARG00000018416	0.900072	2.13817	0.526923	0.021724	0.0001	0.0001	162.615	7.34531	2.19799e-06	0.000421193	up	yes
10471	novel	u	chr13	+	33898777	33908808	MSTRG.4630.2	2	9990	MSTRG.4630	.	0.0001	0.0001	0.0001	0.0001	1.77832	0.840796	0.000114538	-13.0919	3.86847e-06	0.000613177	down	yes
14772	novel	u	chr15	+	42920428	42930005	MSTRG.6487.2	2	9532	MSTRG.6487	.	0.0001	0.818703	1.70921	0.0001	0.0001	0.0001	8426.73	13.0408	3.92437e-06	0.000617801	up	yes
47621	novel	i	chr9	-	59162855	59175372	MSTRG.21196.1	2	11433	MSTRG.21196	EXT1	0.785225	0.0001	1.59081	0.0001	0.0001	0.0001	7920.46	12.9514	3.94576e-06	0.000617801	up	yes
8184	novel	j	chr11	-	54449552	54451955	MSTRG.3592.2	2	1836	MSTRG.3592	UBALD2	7.32646	0.0001	3.85132	0.0001	0.0001	0.0001	37259.6	15.1853	4.41585e-06	0.000659245	up	yes
1799	novel	j	chr1	-	99894413	99902594	MSTRG.790.1	5	3579	MSTRG.790	CDC42SE1	7.89704	4.36503	4.18323	0.062566	0.088694	0.304069	36.1174	5.17462	4.71524e-06	0.00068035	up	yes
48476	novel	u	chrX	+	29446568	29449306	MSTRG.21614.1	1	2739	MSTRG.21614	.	0.0001	0.0001	0.0001	2.78136	1.7587	0.0001	6.6077e-05	-13.8855	5.86755e-06	0.000776634	down	yes
16571	novel	i	chr16	+	65485257	65497686	MSTRG.7211.2	2	7138	MSTRG.7211	ADCY2	0.0001	0.0001	0.0001	1.00288	0.5046	0.0001	0.000198994	-12.295	6.46618e-06	0.000826062	down	yes
44510	novel	u	chr7	-	46033330	46113460	MSTRG.19798.2	3	21061	MSTRG.19798	.	0.0001	0.0001	0.0001	1.24231	0.0001	0.175677	0.000211552	-12.2067	6.55396e-06	0.000833132	down	yes
27418	novel	u	chr21	-	42985155	42988856	MSTRG.12097.3	2	3564	MSTRG.12097	.	0.0001	1.33901	1.17568	0.0001	0.0001	0.0001	8382.61	13.0332	7.08547e-06	0.00087894	up	yes
35161	novel	j	chr3	-	133213149	133217140	MSTRG.15703.1	4	868	MSTRG.15703	IGFBP6	6.60226	0.0001	3.95241	0.0001	0.0001	0.0001	35182.6	15.1026	8.26245e-06	0.00100262	up	yes
3824	novel	u	chr1	+	224661391	224667477	MSTRG.1655.1	2	5979	MSTRG.1655	.	0.0001	0.0001	0.0001	0.0001	1.40076	0.277932	0.0001787	-12.4502	1.11549e-05	0.00127305	down	yes
32612	novel	u	chr26	-	39997171	40004062	MSTRG.14497.2	2	5286	MSTRG.14497	.	0.773012	0.0001	0.822785	0.0001	0.0001	0.0001	5319.66	12.3771	1.14914e-05	0.00129989	up	yes
26348	novel	u	chr20	-	47329646	47334853	MSTRG.11681.2	3	2992	MSTRG.11681	.	0.0001	1.58733	0.8591	0.0001	0.0001	0.0001	8155.1	12.9935	1.44198e-05	0.00156232	up	yes
22949	novel	x	chr2	-	130445730	130447171	MSTRG.10411.7	2	255	MSTRG.10411	TTN	0.0001	0.0001	0.0001	0.0001	5.93176	25.3399	9.59331e-06	-16.6695	1.98073e-05	0.0020151	down	yes
18756	novel	u	chr18	+	30607126	30617064	MSTRG.8216.2	3	1712	MSTRG.8216	.	0.0001	0.0001	0.0001	1.26849	0.0001	1.96229	9.2854e-05	-13.3947	2.5139e-05	0.00245445	down	yes
22948	novel	x	chr2	-	130444513	130446178	MSTRG.10411.6	3	358	MSTRG.10411	TTN	0.0001	0.0001	0.0001	0.0001	11.2432	3.48069	2.0375e-05	-15.5828	3.08927e-05	0.00285346	down	yes
27735	novel	o	chr21	-	48607768	48608548	MSTRG.12226.1	2	621	MSTRG.12226	RF01972	0.0001	0.0001	0.0001	0.0001	4.16064	2.77066	4.32813e-05	-14.4959	3.28343e-05	0.00296873	down	yes
48226	novel	u	chrX	-	9028477	9043371	MSTRG.21484.1	2	14853	MSTRG.21484	.	0.0001	0.0001	0.0001	0.0001	0.261301	0.069884	0.000905565	-10.1089	3.64727e-05	0.00326323	down	yes
6917	novel	x	chr11	+	29071392	29160918	MSTRG.3004.3	3	417	MSTRG.3004	MYH3	0.0001	3.00966	41.6008	0.001001	0.0001	0.0001	37144.5	15.1809	3.75215e-05	0.00333615	up	yes
6128	novel	o	chr11	-	14366106	14368955	MSTRG.2676.2	3	854	MSTRG.2676	RF00288	0.0001	0.0001	0.0001	0.0001	1.66485	2.76247	6.77595e-05	-13.8492	3.93425e-05	0.00344791	down	yes
31552	novel	x	chr25	-	24498301	24509552	MSTRG.14012.1	1	11252	MSTRG.14012	MYPN	0.085955	0.163936	0.0001	0.0001	0.0001	0.0001	833.303	9.7027	6.24331e-05	0.00518821	up	yes
2572	novel	x	chr1	+	120201780	120202090	MSTRG.1098.2	2	251	MSTRG.1098	SON	0.0001	0.0001	0.0001	4.33314	3.73223	0.0001	3.71956e-05	-14.7145	9.68767e-05	0.00782264	down	yes
23647	novel	j	chr2	+	198721110	198725487	MSTRG.10518.3	4	2794	MSTRG.10518	ENSOARG00000015545	8.01999	0.54265	7.83263	0.229262	0.00031	0.092088	50.9708	5.6716	0.000125497	0.009885	up	yes
23960	novel	o	chr2	+	217646286	217650727	MSTRG.10678.1	2	3870	MSTRG.10678	ENSOARG00000019419	0.015037	0.200994	0.076915	82.528	0.0001	14.2353	0.00302745	-8.36768	0.000340103	0.0246116	down	yes
18140	novel	i	chr17	.	71789999	71791680	MSTRG.7951.1	1	1682	MSTRG.7951	ENSOARG00000025718	1.74361	1.26533	0.354415	0.010802	0.126272	0.020765	21.3088	4.41338	0.00038938	0.0279288	up	yes
8162	novel	i	chr11	+	54213375	54215107	MSTRG.3581.1	2	404	MSTRG.3581	ENSOARG00000026389	0.0001	0.156583	0.389857	7.26102	1.85611	6.00845	0.0361335	-4.79052	0.000477099	0.0332004	down	yes
48677	novel	u	chrX	-	42565175	42583582	MSTRG.21719.1	2	6974	MSTRG.21719	.	0.753218	0.537085	1.32969	0.151556	0.036457	0.050984	10.9625	3.4545	0.000705253	0.0469158	up	yes
