# Supplementary material for: Identification and co-expression analysis of long noncoding RNAs and mRNAs involved in the deposition of intramuscular fat in Aohan fine-wool sheep
Source: BMC Genomics. 2021 Feb 1;22:98. doi: 10.1186/s12864-021-07385-9 (PMC7852088; doi:10.1186/s12864-021-07385-9)
Supplement: Supplementary file 5 — Additional file 5 Table S5(A). GO enrichment analysis of the differentially expressed mRNAs. S gene number: the number of significant differentially expressed mRNAs which match to a GO term; TS gene number: the number of significant differentially expressed mRNAs which have GO annotations; B gene number: the number of detected mRNAs which match to a GO term; TB gene number: the number of all detected mRNAs which have GO annotations. Table S5(B). KEGG enrichment analysis (P < 0.05) of the differentially expressed mRNAs. [file 12864_2021_7385_MOESM5_ESM.xlsx]

## Sheet: Table S5A
GO_ID	GO_Term	GO_function	GO_class	S gene number	TS gene number	B gene number	TB gene number	pvalue
GO:0020037	heme binding	molecular_function	6	9	168	97	14094	2.28287e-06
GO:0005506	iron ion binding	molecular_function	8	8	168	102	14094	2.92222e-05
GO:0005344	oxygen carrier activity	molecular_function	4	3	168	7	14094	5.62186e-05
GO:0015671	oxygen transpor+B5:B81t	biological_process	7	3	168	7	14094	5.62186e-05
GO:0000786	nucleosome	cellular_component	5	7	168	84	14094	6.32215e-05
GO:0043691	reverse cholesterol transport	biological_process	10	3	168	8	14094	8.91615e-05
GO:0005576	extracellular region	cellular_component	3	15	168	401	14094	9.12907e-05
GO:0019825	oxygen binding	molecular_function	5	3	168	9	14094	0.000132571
GO:0055091	phospholipid homeostasis	biological_process	9	3	168	9	14094	0.000132571
GO:0044849	estrous cycle	biological_process	5	2	168	2	14094	0.00014125
GO:0070330	aromatase activity	molecular_function	7	2	168	2	14094	0.00014125
GO:0032489	regulation of Cdc42 protein signal transduction	biological_process	12	2	168	2	14094	0.00014125
GO:0004497	monooxygenase activity	molecular_function	5	5	168	52	14094	0.000374704
GO:0005201	extracellular matrix structural constituent	molecular_function	4	4	168	30	14094	0.000419093
GO:0046483	heterocycle metabolic process	biological_process	5	2	168	3	14094	0.000420422
GO:0071870	cellular response to catecholamine stimulus	biological_process	8	2	168	3	14094	0.000420422
GO:0016712	oxidoreductase activity, acting on paired donors, with incorporation or reduction of molecular oxygen, reduced flavin or flavoprotein as one donor, and incorporation of one atom of oxygen	molecular_function	6	3	168	13	14094	0.000435786
GO:0010466	negative regulation of peptidase activity	biological_process	10	3	168	14	14094	0.000549792
GO:0005694	chromosome	cellular_component	6	7	168	126	14094	0.000776348
GO:0010996	response to auditory stimulus	biological_process	6	2	168	4	14094	0.000834247
GO:0042158	lipoprotein biosynthetic process	biological_process	8	2	168	4	14094	0.000834247
GO:0034380	high-density lipoprotein particle assembly	biological_process	9	2	168	4	14094	0.000834247
GO:0098883	synapse pruning	biological_process	6	2	168	4	14094	0.000834247
GO:0005833	hemoglobin complex	cellular_component	4	2	168	4	14094	0.000834247
GO:0062023	collagen-containing extracellular matrix	cellular_component	5	5	168	67	14094	0.00120629
GO:0050665	hydrogen peroxide biosynthetic process	biological_process	8	2	168	5	14094	0.00137951
GO:0033700	phospholipid efflux	biological_process	9	2	168	5	14094	0.00137951
GO:0030018	Z disc	cellular_component	5	4	168	43	14094	0.00167341
GO:0005159	insulin-like growth factor receptor binding	molecular_function	6	2	168	6	14094	0.00205306
GO:0031115	negative regulation of microtubule polymerization	biological_process	10	2	168	7	14094	0.0028518
GO:1990454	L-type voltage-gated calcium channel complex	cellular_component	10	2	168	7	14094	0.0028518
GO:0007154	cell communication	biological_process	4	3	168	26	14094	0.00353602
GO:0017144	drug metabolic process	biological_process	5	2	168	8	14094	0.00377268
GO:0048714	positive regulation of oligodendrocyte differentiation	biological_process	12	2	168	8	14094	0.00377268
GO:0009404	toxin metabolic process	biological_process	5	2	168	8	14094	0.00377268
GO:0003183	mitral valve morphogenesis	biological_process	7	2	168	8	14094	0.00377268
GO:0098962	regulation of postsynaptic neurotransmitter receptor activity	biological_process	8	2	168	8	14094	0.00377268
GO:0005509	calcium ion binding	molecular_function	7	13	168	468	14094	0.00401099
GO:0098794	postsynapse	cellular_component	4	4	168	55	14094	0.00414086
GO:0016705	oxidoreductase activity, acting on paired donors, with incorporation or reduction of molecular oxygen	molecular_function	5	4	168	56	14094	0.00441862
GO:0034375	high-density lipoprotein particle remodeling	biological_process	9	2	168	9	14094	0.00481271
GO:0017127	cholesterol transporter activity	molecular_function	6	2	168	9	14094	0.00481271
GO:0060674	placenta blood vessel development	biological_process	6	2	168	9	14094	0.00481271
GO:0045926	negative regulation of growth	biological_process	6	2	168	9	14094	0.00481271
GO:0004620	phospholipase activity	molecular_function	7	2	168	9	14094	0.00481271
GO:0005615	extracellular space	cellular_component	4	12	168	424	14094	0.0048713
GO:0045333	cellular respiration	biological_process	7	2	168	10	14094	0.00596896
GO:0016491	oxidoreductase activity	molecular_function	4	10	168	336	14094	0.00705499
GO:0051928	positive regulation of calcium ion transport	biological_process	9	2	168	11	14094	0.00723854
GO:0004869	cysteine-type endopeptidase inhibitor activity	molecular_function	8	2	168	11	14094	0.00723854
GO:0042026	protein refolding	biological_process	5	2	168	11	14094	0.00723854
GO:0045198	establishment of epithelial cell apical/basal polarity	biological_process	8	2	168	11	14094	0.00723854
GO:0005581	collagen trimer	cellular_component	4	3	168	35	14094	0.00823168
GO:0031072	heat shock protein binding	molecular_function	5	3	168	35	14094	0.00823168
GO:0040008	regulation of growth	biological_process	5	2	168	12	14094	0.00861861
GO:0043524	negative regulation of neuron apoptotic process	biological_process	10	4	168	68	14094	0.00877733
GO:0003677	DNA binding	molecular_function	6	19	168	888	14094	0.00951856
GO:0045840	positive regulation of mitotic nuclear division	biological_process	9	2	168	13	14094	0.0101064
GO:0010875	positive regulation of cholesterol efflux	biological_process	11	2	168	13	14094	0.0101064
GO:0042157	lipoprotein metabolic process	biological_process	7	2	168	13	14094	0.0101064
GO:1901216	positive regulation of neuron death	biological_process	8	2	168	13	14094	0.0101064
GO:0045807	positive regulation of endocytosis	biological_process	8	2	168	13	14094	0.0101064
GO:0033344	cholesterol efflux	biological_process	10	2	168	14	14094	0.0116992
GO:0055010	ventricular cardiac muscle tissue morphogenesis	biological_process	8	2	168	14	14094	0.0116992
GO:0032024	positive regulation of insulin secretion	biological_process	11	2	168	14	14094	0.0116992
GO:0003947	(N-acetylneuraminyl)-galactosylglucosylceramide N-acetylgalactosaminyltransferase activity	molecular_function	8	1	168	1	14094	0.01192
GO:0101020	estrogen 16-alpha-hydroxylase activity	molecular_function	7	1	168	1	14094	0.01192
GO:0015732	prostaglandin transport	biological_process	9	1	168	1	14094	0.01192
GO:0040010	positive regulation of growth rate	biological_process	7	1	168	1	14094	0.01192
GO:0038195	urokinase plasminogen activator signaling pathway	biological_process	6	1	168	1	14094	0.01192
GO:0150062	complement-mediated synapse pruning	biological_process	7	1	168	1	14094	0.01192
GO:0060422	peptidyl-dipeptidase inhibitor activity	molecular_function	7	1	168	1	14094	0.01192
GO:0014048	regulation of glutamate secretion	biological_process	9	1	168	1	14094	0.01192
GO:0051585	negative regulation of dopamine uptake involved in synaptic transmission	biological_process	11	1	168	1	14094	0.01192
GO:0005996	monosaccharide metabolic process	biological_process	6	1	168	1	14094	0.01192
GO:0042748	circadian sleep/wake cycle, non-REM sleep	biological_process	7	1	168	1	14094	0.01192
GO:0036474	cell death in response to hydrogen peroxide	biological_process	6	1	168	1	14094	0.01192
GO:0070576	vitamin D 24-hydroxylase activity	molecular_function	5	1	168	1	14094	0.01192
GO:0050902	leukocyte adhesive activation	biological_process	6	1	168	1	14094	0.01192
GO:0032787	monocarboxylic acid metabolic process	biological_process	8	1	168	1	14094	0.01192
GO:0010171	body morphogenesis	biological_process	5	1	168	1	14094	0.01192
GO:0086059	voltage-gated calcium channel activity involved SA node cell action potential	molecular_function	11	1	168	1	14094	0.01192
GO:0033269	internode region of axon	cellular_component	6	1	168	1	14094	0.01192
GO:0099512	supramolecular fiber	cellular_component	5	1	168	1	14094	0.01192
GO:0051622	negative regulation of norepinephrine uptake	biological_process	7	1	168	1	14094	0.01192
GO:0009115	xanthine catabolic process	biological_process	11	1	168	1	14094	0.01192
GO:0098992	neuronal dense core vesicle	cellular_component	10	1	168	1	14094	0.01192
GO:0098683	cochlear hair cell ribbon synapse	cellular_component	5	1	168	1	14094	0.01192
GO:0030421	defecation	biological_process	6	1	168	1	14094	0.01192
GO:0030377	urokinase plasminogen activator receptor activity	molecular_function	5	1	168	1	14094	0.01192
GO:0150064	vertebrate eye-specific patterning	biological_process	6	1	168	1	14094	0.01192
GO:0010649	regulation of cell communication by electrical coupling	biological_process	7	1	168	1	14094	0.01192
GO:0004855	xanthine oxidase activity	molecular_function	7	1	168	1	14094	0.01192
GO:0071615	oxidative deethylation	biological_process	5	1	168	1	14094	0.01192
GO:0002933	lipid hydroxylation	biological_process	8	1	168	1	14094	0.01192
GO:0004854	xanthine dehydrogenase activity	molecular_function	7	1	168	1	14094	0.01192
GO:0009820	alkaloid metabolic process	biological_process	6	1	168	1	14094	0.01192
GO:1904715	negative regulation of chaperone-mediated autophagy	biological_process	10	1	168	1	14094	0.01192
GO:0038097	positive regulation of mast cell activation by Fc-epsilon receptor signaling pathway	biological_process	8	1	168	1	14094	0.01192
GO:1902995	positive regulation of phospholipid efflux	biological_process	10	1	168	1	14094	0.01192
GO:0043947	positive regulation by host of symbiont catalytic activity	biological_process	8	1	168	1	14094	0.01192
GO:0015368	calcium:cation antiporter activity	molecular_function	10	1	168	1	14094	0.01192
GO:0009403	toxin biosynthetic process	biological_process	6	1	168	1	14094	0.01192
GO:0070653	high-density lipoprotein particle receptor binding	molecular_function	7	1	168	1	14094	0.01192
GO:0001588	dopamine neurotransmitter receptor activity, coupled via Gs	molecular_function	8	1	168	1	14094	0.01192
GO:0008269	JAK pathway signal transduction adaptor activity	molecular_function	7	1	168	1	14094	0.01192
GO:0018894	dibenzo-p-dioxin metabolic process	biological_process	6	1	168	1	14094	0.01192
GO:0060721	regulation of spongiotrophoblast cell proliferation	biological_process	7	1	168	1	14094	0.01192
GO:0010983	positive regulation of high-density lipoprotein particle clearance	biological_process	8	1	168	1	14094	0.01192
GO:0009444	pyruvate oxidation	biological_process	10	1	168	1	14094	0.01192
GO:2001213	negative regulation of vasculogenesis	biological_process	8	1	168	1	14094	0.01192
GO:1904929	coreceptor activity involved in Wnt signaling pathway, planar cell polarity pathway	molecular_function	7	1	168	1	14094	0.01192
GO:0032769	negative regulation of monooxygenase activity	biological_process	8	1	168	1	14094	0.01192
GO:0050812	regulation of acyl-CoA biosynthetic process	biological_process	9	1	168	1	14094	0.01192
GO:2000108	positive regulation of leukocyte apoptotic process	biological_process	10	1	168	1	14094	0.01192
GO:0002328	pro-B cell differentiation	biological_process	8	1	168	1	14094	0.01192
GO:0015132	prostaglandin transmembrane transporter activity	molecular_function	6	1	168	1	14094	0.01192
GO:0006957	complement activation, alternative pathway	biological_process	6	1	168	1	14094	0.01192
GO:0010903	negative regulation of very-low-density lipoprotein particle remodeling	biological_process	8	1	168	1	14094	0.01192
GO:0048029	monosaccharide binding	molecular_function	5	1	168	1	14094	0.01192
GO:0005592	collagen type XI trimer	cellular_component	6	1	168	1	14094	0.01192
GO:0034190	apolipoprotein receptor binding	molecular_function	6	1	168	1	14094	0.01192
GO:0060354	negative regulation of cell adhesion molecule production	biological_process	7	1	168	1	14094	0.01192
GO:0048020	CCR chemokine receptor binding	molecular_function	8	1	168	1	14094	0.01192
GO:2000346	negative regulation of hepatocyte proliferation	biological_process	9	1	168	1	14094	0.01192
GO:0034875	caffeine oxidase activity	molecular_function	7	1	168	1	14094	0.01192
GO:0060228	phosphatidylcholine-sterol O-acyltransferase activator activity	molecular_function	6	1	168	1	14094	0.01192
GO:1903285	positive regulation of hydrogen peroxide catabolic process	biological_process	10	1	168	1	14094	0.01192
GO:0032376	positive regulation of cholesterol transport	biological_process	10	1	168	1	14094	0.01192
GO:0010517	regulation of phospholipase activity	biological_process	8	1	168	1	14094	0.01192
GO:1990622	CHOP-ATF3 complex	cellular_component	4	1	168	1	14094	0.01192
GO:0002790	peptide secretion	biological_process	9	1	168	1	14094	0.01192
GO:0099580	ion antiporter activity involved in regulation of postsynaptic membrane potential	molecular_function	8	1	168	1	14094	0.01192
GO:1903284	positive regulation of glutathione peroxidase activity	biological_process	8	1	168	1	14094	0.01192
GO:0046982	protein heterodimerization activity	molecular_function	6	9	168	312	14094	0.0125509
GO:0005874	microtubule	cellular_component	7	5	168	116	14094	0.0125887
GO:0046658	anchored component of plasma membrane	cellular_component	6	2	168	16	14094	0.015189
GO:0051281	positive regulation of release of sequestered calcium ion into cytosol	biological_process	15	2	168	16	14094	0.015189
GO:0048477	oogenesis	biological_process	6	2	168	16	14094	0.015189
GO:0030414	peptidase inhibitor activity	molecular_function	6	2	168	16	14094	0.015189
GO:0000978	RNA polymerase II proximal promoter sequence-specific DNA binding	molecular_function	10	8	168	275	14094	0.0173491
GO:0042626	ATPase activity, coupled to transmembrane movement of substances	molecular_function	8	3	168	47	14094	0.0183862
GO:0001937	negative regulation of endothelial cell proliferation	biological_process	9	2	168	18	14094	0.0190671
GO:0019899	enzyme binding	molecular_function	5	7	168	230	14094	0.0203846
GO:0042632	cholesterol homeostasis	biological_process	9	3	168	49	14094	0.0205348
GO:0055114	oxidation-reduction process	biological_process	4	12	168	517	14094	0.0210427
GO:0106003	amyloid-beta complex	cellular_component	4	1	168	2	14094	0.0236987
GO:0030300	regulation of intestinal cholesterol absorption	biological_process	10	1	168	2	14094	0.0236987
GO:0086046	membrane depolarization during SA node cell action potential	biological_process	9	1	168	2	14094	0.0236987
GO:0050220	prostaglandin-E synthase activity	molecular_function	6	1	168	2	14094	0.0236987
GO:0051208	sequestering of calcium ion	biological_process	5	1	168	2	14094	0.0236987
GO:0140059	dendrite arborization	biological_process	10	1	168	2	14094	0.0236987
GO:0003211	cardiac ventricle formation	biological_process	6	1	168	2	14094	0.0236987
GO:0006706	steroid catabolic process	biological_process	7	1	168	2	14094	0.0236987
GO:0060026	convergent extension	biological_process	7	1	168	2	14094	0.0236987
GO:0007567	parturition	biological_process	5	1	168	2	14094	0.0236987
GO:0004465	lipoprotein lipase activity	molecular_function	8	1	168	2	14094	0.0236987
GO:0071107	response to parathyroid hormone	biological_process	6	1	168	2	14094	0.0236987
GO:0090556	phosphatidylserine-translocating ATPase activity	molecular_function	6	1	168	2	14094	0.0236987
GO:0016461	unconventional myosin complex	cellular_component	5	1	168	2	14094	0.0236987
GO:1905502	acetyl-CoA binding	molecular_function	9	1	168	2	14094	0.0236987
GO:0060732	positive regulation of inositol phosphate biosynthetic process	biological_process	10	1	168	2	14094	0.0236987
GO:0034616	response to laminar fluid shear stress	biological_process	6	1	168	2	14094	0.0236987
GO:0004952	dopamine neurotransmitter receptor activity	molecular_function	7	1	168	2	14094	0.0236987
GO:0097340	inhibition of cysteine-type endopeptidase activity	biological_process	12	1	168	2	14094	0.0236987
GO:0048875	chemical homeostasis within a tissue	biological_process	8	1	168	2	14094	0.0236987
GO:0090156	cellular sphingolipid homeostasis	biological_process	6	1	168	2	14094	0.0236987
GO:0036018	cellular response to erythropoietin	biological_process	8	1	168	2	14094	0.0236987
GO:0050951	sensory perception of temperature stimulus	biological_process	7	1	168	2	14094	0.0236987
GO:0031092	platelet alpha granule membrane	cellular_component	8	1	168	2	14094	0.0236987
GO:0043120	tumor necrosis factor binding	molecular_function	6	1	168	2	14094	0.0236987
GO:0090554	phosphatidylcholine-translocating ATPase activity	molecular_function	7	1	168	2	14094	0.0236987
GO:0034188	apolipoprotein A-I receptor activity	molecular_function	6	1	168	2	14094	0.0236987
GO:0050746	regulation of lipoprotein metabolic process	biological_process	7	1	168	2	14094	0.0236987
GO:0016717	oxidoreductase activity, acting on paired donors, with oxidation of a pair of donors resulting in the reduction of molecular oxygen to two molecules of water	molecular_function	6	1	168	2	14094	0.0236987
GO:0072203	cell proliferation involved in metanephros development	biological_process	5	1	168	2	14094	0.0236987
GO:1903053	regulation of extracellular matrix organization	biological_process	7	1	168	2	14094	0.0236987
GO:0033018	sarcoplasmic reticulum lumen	cellular_component	8	1	168	2	14094	0.0236987
GO:0035910	ascending aorta morphogenesis	biological_process	5	1	168	2	14094	0.0236987
GO:0072180	mesonephric duct morphogenesis	biological_process	11	1	168	2	14094	0.0236987
GO:2001257	regulation of cation channel activity	biological_process	8	1	168	2	14094	0.0236987
GO:0005131	growth hormone receptor binding	molecular_function	7	1	168	2	14094	0.0236987
GO:0021782	glial cell development	biological_process	6	1	168	2	14094	0.0236987
GO:1901491	negative regulation of lymphangiogenesis	biological_process	8	1	168	2	14094	0.0236987
GO:1903051	negative regulation of proteolysis involved in cellular protein catabolic process	biological_process	10	1	168	2	14094	0.0236987
GO:0032026	response to magnesium ion	biological_process	7	1	168	2	14094	0.0236987
GO:0032765	positive regulation of mast cell cytokine production	biological_process	9	1	168	2	14094	0.0236987
GO:0006725	cellular aromatic compound metabolic process	biological_process	5	1	168	2	14094	0.0236987
GO:0061002	negative regulation of dendritic spine morphogenesis	biological_process	11	1	168	2	14094	0.0236987
GO:0003401	axis elongation	biological_process	6	1	168	2	14094	0.0236987
GO:0034191	apolipoprotein A-I receptor binding	molecular_function	7	1	168	2	14094	0.0236987
GO:0060372	regulation of atrial cardiac muscle cell membrane repolarization	biological_process	11	1	168	2	14094	0.0236987
GO:0021681	cerebellar granular layer development	biological_process	5	1	168	2	14094	0.0236987
GO:0070495	negative regulation of thrombin-activated receptor signaling pathway	biological_process	10	1	168	2	14094	0.0236987
GO:0003199	endocardial cushion to mesenchymal transition involved in heart valve formation	biological_process	10	1	168	2	14094	0.0236987
GO:0035240	dopamine binding	molecular_function	5	1	168	2	14094	0.0236987
GO:1903984	positive regulation of TRAIL-activated apoptotic signaling pathway	biological_process	12	1	168	2	14094	0.0236987
GO:0051621	regulation of norepinephrine uptake	biological_process	7	1	168	2	14094	0.0236987
GO:0010040	response to iron(II) ion	biological_process	8	1	168	2	14094	0.0236987
GO:0018158	protein oxidation	biological_process	9	1	168	2	14094	0.0236987
GO:0035339	SPOTS complex	cellular_component	9	1	168	2	14094	0.0236987
GO:0003357	noradrenergic neuron differentiation	biological_process	7	1	168	2	14094	0.0236987
GO:0010873	positive regulation of cholesterol esterification	biological_process	10	1	168	2	14094	0.0236987
GO:0036016	cellular response to interleukin-3	biological_process	8	1	168	2	14094	0.0236987
GO:0072111	cell proliferation involved in kidney development	biological_process	4	1	168	2	14094	0.0236987
GO:0001869	negative regulation of complement activation, lectin pathway	biological_process	9	1	168	2	14094	0.0236987
GO:1903979	negative regulation of microglial cell activation	biological_process	9	1	168	2	14094	0.0236987
GO:0038102	activin receptor antagonist activity	molecular_function	7	1	168	2	14094	0.0236987
GO:0006942	regulation of striated muscle contraction	biological_process	9	1	168	2	14094	0.0236987
GO:0042737	drug catabolic process	biological_process	6	1	168	2	14094	0.0236987
GO:0016098	monoterpenoid metabolic process	biological_process	9	1	168	2	14094	0.0236987
GO:0070086	ubiquitin-dependent endocytosis	biological_process	8	1	168	2	14094	0.0236987
GO:2000050	regulation of non-canonical Wnt signaling pathway	biological_process	9	1	168	2	14094	0.0236987
GO:0055064	chloride ion homeostasis	biological_process	10	1	168	2	14094	0.0236987
GO:0030492	hemoglobin binding	molecular_function	5	1	168	2	14094	0.0236987
GO:2000253	positive regulation of feeding behavior	biological_process	7	1	168	2	14094	0.0236987
GO:0051612	negative regulation of serotonin uptake	biological_process	9	1	168	2	14094	0.0236987
GO:0006638	neutral lipid metabolic process	biological_process	7	1	168	2	14094	0.0236987
GO:0000976	transcription regulatory region sequence-specific DNA binding	molecular_function	8	2	168	21	14094	0.0255686
GO:0060976	coronary vasculature development	biological_process	6	2	168	21	14094	0.0255686
GO:0019915	lipid storage	biological_process	5	2	168	21	14094	0.0255686
GO:0071300	cellular response to retinoic acid	biological_process	7	2	168	21	14094	0.0255686
GO:1900026	positive regulation of substrate adhesion-dependent cell spreading	biological_process	10	2	168	22	14094	0.0279086
GO:0043014	alpha-tubulin binding	molecular_function	7	2	168	22	14094	0.0279086
GO:0043025	neuronal cell body	cellular_component	5	4	168	97	14094	0.0286944
GO:0060291	long-term synaptic potentiation	biological_process	10	2	168	23	14094	0.0303311
GO:0019005	SCF ubiquitin ligase complex	cellular_component	7	2	168	23	14094	0.0303311
GO:0045765	regulation of angiogenesis	biological_process	7	2	168	23	14094	0.0303311
GO:1901215	negative regulation of neuron death	biological_process	8	2	168	23	14094	0.0303311
GO:0005876	spindle microtubule	cellular_component	8	2	168	23	14094	0.0303311
GO:0006644	phospholipid metabolic process	biological_process	7	2	168	23	14094	0.0303311
GO:0061098	positive regulation of protein tyrosine kinase activity	biological_process	12	2	168	23	14094	0.0303311
GO:0009611	response to wounding	biological_process	5	2	168	24	14094	0.0328338
GO:0022898	regulation of transmembrane transporter activity	biological_process	6	1	168	3	14094	0.0353378
GO:0045762	positive regulation of adenylate cyclase activity	biological_process	8	1	168	3	14094	0.0353378
GO:0038027	apolipoprotein A-I-mediated signaling pathway	biological_process	6	1	168	3	14094	0.0353378
GO:0034366	spherical high-density lipoprotein particle	cellular_component	6	1	168	3	14094	0.0353378
GO:0008211	glucocorticoid metabolic process	biological_process	7	1	168	3	14094	0.0353378
GO:0040001	establishment of mitotic spindle localization	biological_process	9	1	168	3	14094	0.0353378
GO:0072138	mesenchymal cell proliferation involved in ureteric bud development	biological_process	5	1	168	3	14094	0.0353378
GO:1900625	positive regulation of monocyte aggregation	biological_process	9	1	168	3	14094	0.0353378
GO:0060158	phospholipase C-activating dopamine receptor signaling pathway	biological_process	7	1	168	3	14094	0.0353378
GO:0010828	positive regulation of glucose transmembrane transport	biological_process	9	1	168	3	14094	0.0353378
GO:0070989	oxidative demethylation	biological_process	5	1	168	3	14094	0.0353378
GO:0035374	chondroitin sulfate binding	molecular_function	6	1	168	3	14094	0.0353378
GO:0018206	peptidyl-methionine modification	biological_process	10	1	168	3	14094	0.0353378
GO:0035989	tendon development	biological_process	7	1	168	3	14094	0.0353378
GO:0008970	phospholipase A1 activity	molecular_function	8	1	168	3	14094	0.0353378
GO:0099059	integral component of presynaptic active zone membrane	cellular_component	7	1	168	3	14094	0.0353378
GO:0045602	negative regulation of endothelial cell differentiation	biological_process	9	1	168	3	14094	0.0353378
GO:0014009	glial cell proliferation	biological_process	4	1	168	3	14094	0.0353378
GO:0006778	porphyrin-containing compound metabolic process	biological_process	7	1	168	3	14094	0.0353378
GO:0035726	common myeloid progenitor cell proliferation	biological_process	4	1	168	3	14094	0.0353378
GO:0060155	platelet dense granule organization	biological_process	8	1	168	3	14094	0.0353378
GO:0043546	molybdopterin cofactor binding	molecular_function	6	1	168	3	14094	0.0353378
GO:0014819	regulation of skeletal muscle contraction	biological_process	10	1	168	3	14094	0.0353378
GO:0048524	positive regulation of viral process	biological_process	7	1	168	3	14094	0.0353378
GO:0006687	glycosphingolipid metabolic process	biological_process	9	1	168	3	14094	0.0353378
GO:0004768	stearoyl-CoA 9-desaturase activity	molecular_function	8	1	168	3	14094	0.0353378
GO:0030284	estrogen receptor activity	molecular_function	6	1	168	3	14094	0.0353378
GO:0050544	arachidonic acid binding	molecular_function	8	1	168	3	14094	0.0353378
GO:1903706	regulation of hemopoiesis	biological_process	6	1	168	3	14094	0.0353378
GO:0045650	negative regulation of macrophage differentiation	biological_process	10	1	168	3	14094	0.0353378
GO:0071280	cellular response to copper ion	biological_process	8	1	168	3	14094	0.0353378
GO:0051345	positive regulation of hydrolase activity	biological_process	7	1	168	3	14094	0.0353378
GO:0019959	interleukin-8 binding	molecular_function	8	1	168	3	14094	0.0353378
GO:0045920	negative regulation of exocytosis	biological_process	8	1	168	3	14094	0.0353378
GO:0048511	rhythmic process	biological_process	3	1	168	3	14094	0.0353378
GO:0003289	atrial septum primum morphogenesis	biological_process	7	1	168	3	14094	0.0353378
GO:0034711	inhibin binding	molecular_function	5	1	168	3	14094	0.0353378
GO:0007187	G protein-coupled receptor signaling pathway, coupled to cyclic nucleotide second messenger	biological_process	6	1	168	3	14094	0.0353378
GO:1900060	negative regulation of ceramide biosynthetic process	biological_process	9	1	168	3	14094	0.0353378
GO:0030282	bone mineralization	biological_process	7	2	168	25	14094	0.0354145
GO:0050808	synapse organization	biological_process	5	2	168	25	14094	0.0354145
GO:0008083	growth factor activity	molecular_function	7	3	168	62	14094	0.037714
GO:0004879	nuclear receptor activity	molecular_function	6	2	168	26	14094	0.0380711
GO:0060048	cardiac muscle contraction	biological_process	8	2	168	26	14094	0.0380711
GO:0001558	regulation of cell growth	biological_process	6	2	168	26	14094	0.0380711
GO:0019905	syntaxin binding	molecular_function	6	2	168	26	14094	0.0380711
GO:0090263	positive regulation of canonical Wnt signaling pathway	biological_process	10	3	168	63	14094	0.0392637
GO:0030501	positive regulation of bone mineralization	biological_process	8	2	168	27	14094	0.0408013
GO:0043410	positive regulation of MAPK cascade	biological_process	11	3	168	64	14094	0.0408454
GO:0006816	calcium ion transport	biological_process	10	3	168	65	14094	0.0424589
GO:0007017	microtubule-based process	biological_process	4	2	168	28	14094	0.043603
GO:0005789	endoplasmic reticulum membrane	cellular_component	5	6	168	215	14094	0.0439958
GO:0010951	negative regulation of endopeptidase activity	biological_process	11	3	168	66	14094	0.044104
GO:0043932	ossification involved in bone remodeling	biological_process	5	1	168	4	14094	0.046839
GO:0002740	negative regulation of cytokine secretion involved in immune response	biological_process	9	1	168	4	14094	0.046839
GO:1901842	negative regulation of high voltage-gated calcium channel activity	biological_process	10	1	168	4	14094	0.046839
GO:0071294	cellular response to zinc ion	biological_process	8	1	168	4	14094	0.046839
GO:0071376	cellular response to corticotropin-releasing hormone stimulus	biological_process	8	1	168	4	14094	0.046839
GO:0044320	cellular response to leptin stimulus	biological_process	7	1	168	4	14094	0.046839
GO:0090084	negative regulation of inclusion body assembly	biological_process	8	1	168	4	14094	0.046839
GO:0099533	positive regulation of presynaptic cytosolic calcium concentration	biological_process	14	1	168	4	14094	0.046839
GO:0046321	positive regulation of fatty acid oxidation	biological_process	10	1	168	4	14094	0.046839
GO:1903136	cuprous ion binding	molecular_function	9	1	168	4	14094	0.046839
GO:0099703	induction of synaptic vesicle exocytosis by positive regulation of presynaptic cytosolic calcium ion concentration	biological_process	10	1	168	4	14094	0.046839
GO:0006029	proteoglycan metabolic process	biological_process	8	1	168	4	14094	0.046839
GO:0032451	demethylase activity	molecular_function	4	1	168	4	14094	0.046839
GO:0014894	response to denervation involved in regulation of muscle adaptation	biological_process	7	1	168	4	14094	0.046839
GO:0060315	negative regulation of ryanodine-sensitive calcium-release channel activity	biological_process	11	1	168	4	14094	0.046839
GO:0007190	activation of adenylate cyclase activity	biological_process	6	1	168	4	14094	0.046839
GO:0034138	toll-like receptor 3 signaling pathway	biological_process	9	1	168	4	14094	0.046839
GO:0042738	exogenous drug catabolic process	biological_process	7	1	168	4	14094	0.046839
GO:0008035	high-density lipoprotein particle binding	molecular_function	7	1	168	4	14094	0.046839
GO:0001774	microglial cell activation	biological_process	7	1	168	4	14094	0.046839
GO:0009308	amine metabolic process	biological_process	6	1	168	4	14094	0.046839
GO:0060396	growth hormone receptor signaling pathway	biological_process	8	1	168	4	14094	0.046839
GO:0014028	notochord formation	biological_process	5	1	168	4	14094	0.046839
GO:0008331	high voltage-gated calcium channel activity	molecular_function	10	1	168	4	14094	0.046839
GO:1900242	regulation of synaptic vesicle endocytosis	biological_process	8	1	168	4	14094	0.046839
GO:0003416	endochondral bone growth	biological_process	6	1	168	4	14094	0.046839
GO:0032410	negative regulation of transporter activity	biological_process	6	1	168	4	14094	0.046839
GO:0019966	interleukin-1 binding	molecular_function	6	1	168	4	14094	0.046839
GO:0060485	mesenchyme development	biological_process	6	1	168	4	14094	0.046839
GO:0031340	positive regulation of vesicle fusion	biological_process	9	1	168	4	14094	0.046839
GO:0008514	organic anion transmembrane transporter activity	molecular_function	7	1	168	4	14094	0.046839
GO:0007006	mitochondrial membrane organization	biological_process	7	1	168	4	14094	0.046839
GO:0007296	vitellogenesis	biological_process	6	1	168	4	14094	0.046839
GO:0035583	sequestering of TGFbeta in extracellular matrix	biological_process	11	1	168	4	14094	0.046839
GO:0070508	cholesterol import	biological_process	10	1	168	4	14094	0.046839
GO:0060586	multicellular organismal iron ion homeostasis	biological_process	5	1	168	4	14094	0.046839
GO:0030314	junctional membrane complex	cellular_component	4	1	168	4	14094	0.046839
GO:0061890	positive regulation of astrocyte activation	biological_process	13	1	168	4	14094	0.046839
GO:0060005	vestibular reflex	biological_process	6	1	168	4	14094	0.046839
GO:0005432	calcium:sodium antiporter activity	molecular_function	10	1	168	4	14094	0.046839
GO:0034056	estrogen response element binding	molecular_function	11	1	168	4	14094	0.046839
GO:0043267	negative regulation of potassium ion transport	biological_process	10	1	168	4	14094	0.046839
GO:0060761	negative regulation of response to cytokine stimulus	biological_process	7	1	168	4	14094	0.046839
GO:0043534	blood vessel endothelial cell migration	biological_process	10	1	168	4	14094	0.046839
GO:0060231	mesenchymal to epithelial transition	biological_process	7	1	168	4	14094	0.046839
GO:0048752	semicircular canal morphogenesis	biological_process	6	1	168	4	14094	0.046839
GO:0060484	lung-associated mesenchyme development	biological_process	7	1	168	4	14094	0.046839
GO:1903208	negative regulation of hydrogen peroxide-induced neuron death	biological_process	10	1	168	4	14094	0.046839
GO:0019864	IgG binding	molecular_function	6	1	168	4	14094	0.046839
GO:0048512	circadian behavior	biological_process	5	1	168	4	14094	0.046839
GO:0042417	dopamine metabolic process	biological_process	9	1	168	4	14094	0.046839
GO:0099635	voltage-gated calcium channel activity involved in positive regulation of presynaptic cytosolic calcium levels	molecular_function	12	1	168	4	14094	0.046839
GO:0043535	regulation of blood vessel endothelial cell migration	biological_process	10	1	168	4	14094	0.046839
GO:0015711	organic anion transport	biological_process	8	1	168	4	14094	0.046839
GO:0042428	serotonin metabolic process	biological_process	7	1	168	4	14094	0.046839
GO:0045956	positive regulation of calcium ion-dependent exocytosis	biological_process	10	1	168	4	14094	0.046839
GO:0004594	pantothenate kinase activity	molecular_function	7	1	168	4	14094	0.046839
GO:0005200	structural constituent of cytoskeleton	molecular_function	4	2	168	30	14094	0.0494129
GO:0008344	adult locomotory behavior	biological_process	5	2	168	31	14094	0.0524171
GO:0042472	inner ear morphogenesis	biological_process	6	2	168	31	14094	0.0524171
GO:0030139	endocytic vesicle	cellular_component	7	2	168	32	14094	0.0554847
GO:1901016	regulation of potassium ion transmembrane transporter activity	biological_process	8	1	168	5	14094	0.0582039
GO:2000738	positive regulation of stem cell differentiation	biological_process	8	1	168	5	14094	0.0582039
GO:0048644	muscle organ morphogenesis	biological_process	6	1	168	5	14094	0.0582039
GO:0034186	apolipoprotein A-I binding	molecular_function	6	1	168	5	14094	0.0582039
GO:0001765	membrane raft assembly	biological_process	7	1	168	5	14094	0.0582039
GO:0035493	SNARE complex assembly	biological_process	8	1	168	5	14094	0.0582039
GO:1901017	negative regulation of potassium ion transmembrane transporter activity	biological_process	8	1	168	5	14094	0.0582039
GO:0050713	negative regulation of interleukin-1 beta secretion	biological_process	10	1	168	5	14094	0.0582039
GO:0042744	hydrogen peroxide catabolic process	biological_process	8	1	168	5	14094	0.0582039
GO:0007191	adenylate cyclase-activating dopamine receptor signaling pathway	biological_process	9	1	168	5	14094	0.0582039
GO:0050702	interleukin-1 beta secretion	biological_process	13	1	168	5	14094	0.0582039
GO:0051346	negative regulation of hydrolase activity	biological_process	7	1	168	5	14094	0.0582039
GO:0061669	spontaneous neurotransmitter secretion	biological_process	7	1	168	5	14094	0.0582039
GO:0042379	chemokine receptor binding	molecular_function	7	1	168	5	14094	0.0582039
GO:0071813	lipoprotein particle binding	molecular_function	6	1	168	5	14094	0.0582039
GO:0042030	ATPase inhibitor activity	molecular_function	6	1	168	5	14094	0.0582039
GO:0003016	respiratory system process	biological_process	5	1	168	5	14094	0.0582039
GO:0048339	paraxial mesoderm development	biological_process	7	1	168	5	14094	0.0582039
GO:0031643	positive regulation of myelination	biological_process	7	1	168	5	14094	0.0582039
GO:0006958	complement activation, classical pathway	biological_process	6	1	168	5	14094	0.0582039
GO:0033564	anterior/posterior axon guidance	biological_process	7	1	168	5	14094	0.0582039
GO:0001574	ganglioside biosynthetic process	biological_process	11	1	168	5	14094	0.0582039
GO:0043295	glutathione binding	molecular_function	6	1	168	5	14094	0.0582039
GO:0030853	negative regulation of granulocyte differentiation	biological_process	10	1	168	5	14094	0.0582039
GO:0030162	regulation of proteolysis	biological_process	8	1	168	5	14094	0.0582039
GO:2001046	positive regulation of integrin-mediated signaling pathway	biological_process	9	1	168	5	14094	0.0582039
GO:0070244	negative regulation of thymocyte apoptotic process	biological_process	13	1	168	5	14094	0.0582039
GO:0007256	activation of JNKK activity	biological_process	14	1	168	5	14094	0.0582039
GO:2000096	positive regulation of Wnt signaling pathway, planar cell polarity pathway	biological_process	11	1	168	5	14094	0.0582039
GO:0000774	adenyl-nucleotide exchange factor activity	molecular_function	8	1	168	5	14094	0.0582039
GO:0001956	positive regulation of neurotransmitter secretion	biological_process	7	1	168	5	14094	0.0582039
GO:0048791	calcium ion-regulated exocytosis of neurotransmitter	biological_process	10	1	168	5	14094	0.0582039
GO:0033227	dsRNA transport	biological_process	10	1	168	5	14094	0.0582039
GO:0099562	maintenance of postsynaptic density structure	biological_process	9	1	168	5	14094	0.0582039
GO:0043303	mast cell degranulation	biological_process	9	1	168	5	14094	0.0582039
GO:0044342	type B pancreatic cell proliferation	biological_process	5	1	168	5	14094	0.0582039
GO:2000279	negative regulation of DNA biosynthetic process	biological_process	9	1	168	5	14094	0.0582039
GO:0032926	negative regulation of activin receptor signaling pathway	biological_process	10	1	168	5	14094	0.0582039
GO:1900272	negative regulation of long-term synaptic potentiation	biological_process	6	1	168	5	14094	0.0582039
GO:0051180	vitamin transport	biological_process	6	1	168	5	14094	0.0582039
GO:0008203	cholesterol metabolic process	biological_process	8	2	168	33	14094	0.0586139
GO:0048306	calcium-dependent protein binding	molecular_function	5	2	168	33	14094	0.0586139
GO:0050680	negative regulation of epithelial cell proliferation	biological_process	8	2	168	34	14094	0.0618028
GO:0021766	hippocampus development	biological_process	5	2	168	34	14094	0.0618028
GO:0016567	protein ubiquitination	biological_process	11	6	168	236	14094	0.0634828
GO:0070588	calcium ion transmembrane transport	biological_process	11	3	168	77	14094	0.0642291
GO:0048705	skeletal system morphogenesis	biological_process	6	2	168	35	14094	0.0650495
GO:0007612	learning	biological_process	5	2	168	35	14094	0.0650495
GO:0009617	response to bacterium	biological_process	7	3	168	79	14094	0.0682733
GO:0005496	steroid binding	molecular_function	5	1	168	6	14094	0.069434
GO:2000178	negative regulation of neural precursor cell proliferation	biological_process	8	1	168	6	14094	0.069434
GO:0048660	regulation of smooth muscle cell proliferation	biological_process	7	1	168	6	14094	0.069434
GO:0042629	mast cell granule	cellular_component	9	1	168	6	14094	0.069434
GO:0004499	N,N-dimethylaniline monooxygenase activity	molecular_function	7	1	168	6	14094	0.069434
GO:0043276	anoikis	biological_process	7	1	168	6	14094	0.069434
GO:0045162	clustering of voltage-gated sodium channels	biological_process	7	1	168	6	14094	0.069434
GO:1903980	positive regulation of microglial cell activation	biological_process	9	1	168	6	14094	0.069434
GO:0060306	regulation of membrane repolarization	biological_process	9	1	168	6	14094	0.069434
GO:0042416	dopamine biosynthetic process	biological_process	10	1	168	6	14094	0.069434
GO:0060563	neuroepithelial cell differentiation	biological_process	8	1	168	6	14094	0.069434
GO:0003691	double-stranded telomeric DNA binding	molecular_function	8	1	168	6	14094	0.069434
GO:1900747	negative regulation of vascular endothelial growth factor signaling pathway	biological_process	9	1	168	6	14094	0.069434
GO:0006497	protein lipidation	biological_process	9	1	168	6	14094	0.069434
GO:0043030	regulation of macrophage activation	biological_process	7	1	168	6	14094	0.069434
GO:0007614	short-term memory	biological_process	6	1	168	6	14094	0.069434
GO:0005042	netrin receptor activity	molecular_function	6	1	168	6	14094	0.069434
GO:1990440	positive regulation of transcription from RNA polymerase II promoter in response to endoplasmic reticulum stress	biological_process	7	1	168	6	14094	0.069434
GO:0040012	regulation of locomotion	biological_process	5	1	168	6	14094	0.069434
GO:0051482	positive regulation of cytosolic calcium ion concentration involved in phospholipase C-activating G protein-coupled signaling pathway	biological_process	14	1	168	6	14094	0.069434
GO:0001223	transcription coactivator binding	molecular_function	7	1	168	6	14094	0.069434
GO:0010833	telomere maintenance via telomere lengthening	biological_process	9	1	168	6	14094	0.069434
GO:2001268	negative regulation of cysteine-type endopeptidase activity involved in apoptotic signaling pathway	biological_process	11	1	168	6	14094	0.069434
GO:0060346	bone trabecula formation	biological_process	6	1	168	6	14094	0.069434
GO:0007406	negative regulation of neuroblast proliferation	biological_process	10	1	168	6	14094	0.069434
GO:0043568	positive regulation of insulin-like growth factor receptor signaling pathway	biological_process	9	1	168	6	14094	0.069434
GO:0001533	cornified envelope	cellular_component	5	1	168	6	14094	0.069434
GO:0001963	synaptic transmission, dopaminergic	biological_process	10	1	168	6	14094	0.069434
GO:1904754	positive regulation of vascular associated smooth muscle cell migration	biological_process	10	1	168	6	14094	0.069434
GO:1903351	cellular response to dopamine	biological_process	7	1	168	6	14094	0.069434
GO:0071313	cellular response to caffeine	biological_process	7	1	168	6	14094	0.069434
GO:0030426	growth cone	cellular_component	5	2	168	38	14094	0.0751188
GO:0042623	ATPase activity, coupled	molecular_function	10	1	168	7	14094	0.0805311
GO:2000144	positive regulation of DNA-templated transcription, initiation	biological_process	10	1	168	7	14094	0.0805311
GO:0043586	tongue development	biological_process	7	1	168	7	14094	0.0805311
GO:0043034	costamere	cellular_component	5	1	168	7	14094	0.0805311
GO:0060749	mammary gland alveolus development	biological_process	5	1	168	7	14094	0.0805311
GO:0061614	pri-miRNA transcription by RNA polymerase II	biological_process	10	1	168	7	14094	0.0805311
GO:0042755	eating behavior	biological_process	5	1	168	7	14094	0.0805311
GO:0033391	chromatoid body	cellular_component	8	1	168	7	14094	0.0805311
GO:0010642	negative regulation of platelet-derived growth factor receptor signaling pathway	biological_process	9	1	168	7	14094	0.0805311
GO:0031432	titin binding	molecular_function	6	1	168	7	14094	0.0805311
GO:0038202	TORC1 signaling	biological_process	7	1	168	7	14094	0.0805311
GO:0090279	regulation of calcium ion import	biological_process	10	1	168	7	14094	0.0805311
GO:0099524	postsynaptic cytosol	cellular_component	4	1	168	7	14094	0.0805311
GO:0051258	protein polymerization	biological_process	8	1	168	7	14094	0.0805311
GO:1902961	positive regulation of aspartic-type endopeptidase activity involved in amyloid precursor protein catabolic process	biological_process	12	1	168	7	14094	0.0805311
GO:0060174	limb bud formation	biological_process	5	1	168	7	14094	0.0805311
GO:0010881	regulation of cardiac muscle contraction by regulation of the release of sequestered calcium ion	biological_process	9	1	168	7	14094	0.0805311
GO:0031674	I band	cellular_component	5	1	168	7	14094	0.0805311
GO:0016322	neuron remodeling	biological_process	7	1	168	7	14094	0.0805311
GO:1900006	positive regulation of dendrite development	biological_process	12	1	168	7	14094	0.0805311
GO:0032870	cellular response to hormone stimulus	biological_process	6	1	168	7	14094	0.0805311
GO:0035067	negative regulation of histone acetylation	biological_process	11	1	168	7	14094	0.0805311
GO:0050910	detection of mechanical stimulus involved in sensory perception of sound	biological_process	6	1	168	7	14094	0.0805311
GO:0038007	netrin-activated signaling pathway	biological_process	6	1	168	7	14094	0.0805311
GO:0032355	response to estradiol	biological_process	6	1	168	7	14094	0.0805311
GO:0050795	regulation of behavior	biological_process	5	1	168	7	14094	0.0805311
GO:1900121	negative regulation of receptor binding	biological_process	8	1	168	7	14094	0.0805311
GO:0031672	A band	cellular_component	5	1	168	7	14094	0.0805311
GO:0048148	behavioral response to cocaine	biological_process	5	1	168	7	14094	0.0805311
GO:0034115	negative regulation of heterotypic cell-cell adhesion	biological_process	8	1	168	7	14094	0.0805311
GO:0031594	neuromuscular junction	cellular_component	4	2	168	40	14094	0.0820886
GO:0007507	heart development	biological_process	6	4	168	138	14094	0.0830038
GO:0005262	calcium channel activity	molecular_function	8	2	168	41	14094	0.0856455
GO:0007189	adenylate cyclase-activating G protein-coupled receptor signaling pathway	biological_process	8	2	168	41	14094	0.0856455
GO:0003707	steroid hormone receptor activity	molecular_function	5	2	168	41	14094	0.0856455
GO:2001256	regulation of store-operated calcium entry	biological_process	10	1	168	8	14094	0.0914966
GO:0001921	positive regulation of receptor recycling	biological_process	7	1	168	8	14094	0.0914966
GO:0042775	mitochondrial ATP synthesis coupled electron transport	biological_process	9	1	168	8	14094	0.0914966
GO:0051085	chaperone cofactor-dependent protein refolding	biological_process	7	1	168	8	14094	0.0914966
GO:0050884	neuromuscular process controlling posture	biological_process	7	1	168	8	14094	0.0914966
GO:0045499	chemorepellent activity	molecular_function	7	1	168	8	14094	0.0914966
GO:0007568	aging	biological_process	4	1	168	8	14094	0.0914966
GO:0035025	positive regulation of Rho protein signal transduction	biological_process	12	1	168	8	14094	0.0914966
GO:0048489	synaptic vesicle transport	biological_process	6	1	168	8	14094	0.0914966
GO:0034364	high-density lipoprotein particle	cellular_component	5	1	168	8	14094	0.0914966
GO:0048485	sympathetic nervous system development	biological_process	6	1	168	8	14094	0.0914966
GO:0034361	very-low-density lipoprotein particle	cellular_component	6	1	168	8	14094	0.0914966
GO:0046928	regulation of neurotransmitter secretion	biological_process	6	1	168	8	14094	0.0914966
GO:0030259	lipid glycosylation	biological_process	8	1	168	8	14094	0.0914966
GO:1902004	positive regulation of amyloid-beta formation	biological_process	9	1	168	8	14094	0.0914966
GO:0055008	cardiac muscle tissue morphogenesis	biological_process	7	1	168	8	14094	0.0914966
GO:0034185	apolipoprotein binding	molecular_function	5	1	168	8	14094	0.0914966
GO:0046426	negative regulation of receptor signaling pathway via JAK-STAT	biological_process	10	1	168	8	14094	0.0914966
GO:0042311	vasodilation	biological_process	10	1	168	8	14094	0.0914966
GO:0014059	regulation of dopamine secretion	biological_process	8	1	168	8	14094	0.0914966
GO:0050806	positive regulation of synaptic transmission	biological_process	8	1	168	8	14094	0.0914966
GO:0043517	positive regulation of DNA damage response, signal transduction by p53 class mediator	biological_process	11	1	168	8	14094	0.0914966
GO:0032367	intracellular cholesterol transport	biological_process	10	1	168	8	14094	0.0914966
GO:0048048	embryonic eye morphogenesis	biological_process	7	1	168	8	14094	0.0914966
GO:0003215	cardiac right ventricle morphogenesis	biological_process	7	1	168	8	14094	0.0914966
GO:0001527	microfibril	cellular_component	5	1	168	8	14094	0.0914966
GO:0044798	nuclear transcription factor complex	cellular_component	5	1	168	8	14094	0.0914966
GO:0046628	positive regulation of insulin receptor signaling pathway	biological_process	9	1	168	8	14094	0.0914966
GO:0007613	memory	biological_process	5	2	168	43	14094	0.0928952
GO:0009055	electron transfer activity	molecular_function	5	2	168	43	14094	0.0928952
GO:0006656	phosphatidylcholine biosynthetic process	biological_process	10	1	168	9	14094	0.102332
GO:0009395	phospholipid catabolic process	biological_process	8	1	168	9	14094	0.102332
GO:0071404	cellular response to low-density lipoprotein particle stimulus	biological_process	6	1	168	9	14094	0.102332
GO:0043583	ear development	biological_process	7	1	168	9	14094	0.102332
GO:0031110	regulation of microtubule polymerization or depolymerization	biological_process	8	1	168	9	14094	0.102332
GO:0071549	cellular response to dexamethasone stimulus	biological_process	7	1	168	9	14094	0.102332
GO:0033628	regulation of cell adhesion mediated by integrin	biological_process	6	1	168	9	14094	0.102332
GO:0031018	endocrine pancreas development	biological_process	5	1	168	9	14094	0.102332
GO:0048169	regulation of long-term neuronal synaptic plasticity	biological_process	11	1	168	9	14094	0.102332
GO:2000311	regulation of AMPA receptor activity	biological_process	10	1	168	9	14094	0.102332
GO:0045742	positive regulation of epidermal growth factor receptor signaling pathway	biological_process	10	1	168	9	14094	0.102332
GO:0060993	kidney morphogenesis	biological_process	6	1	168	9	14094	0.102332
GO:0001935	endothelial cell proliferation	biological_process	5	1	168	9	14094	0.102332
GO:0003009	skeletal muscle contraction	biological_process	8	1	168	9	14094	0.102332
GO:0005641	nuclear envelope lumen	cellular_component	6	1	168	9	14094	0.102332
GO:0015116	sulfate transmembrane transporter activity	molecular_function	8	1	168	9	14094	0.102332
GO:0006919	activation of cysteine-type endopeptidase activity involved in apoptotic process	biological_process	11	2	168	48	14094	0.111741
GO:0001516	prostaglandin biosynthetic process	biological_process	11	1	168	10	14094	0.113039
GO:0006693	prostaglandin metabolic process	biological_process	10	1	168	10	14094	0.113039
GO:0003351	epithelial cilium movement	biological_process	7	1	168	10	14094	0.113039
GO:0086002	cardiac muscle cell action potential involved in contraction	biological_process	8	1	168	10	14094	0.113039
GO:0048156	tau protein binding	molecular_function	6	1	168	10	14094	0.113039
GO:0061024	membrane organization	biological_process	5	1	168	10	14094	0.113039
GO:0008307	structural constituent of muscle	molecular_function	4	1	168	10	14094	0.113039
GO:0006839	mitochondrial transport	biological_process	6	1	168	10	14094	0.113039
GO:0009948	anterior/posterior axis specification	biological_process	6	1	168	10	14094	0.113039
GO:0004198	calcium-dependent cysteine-type endopeptidase activity	molecular_function	9	1	168	10	14094	0.113039
GO:0015937	coenzyme A biosynthetic process	biological_process	8	1	168	10	14094	0.113039
GO:0031267	small GTPase binding	molecular_function	7	1	168	10	14094	0.113039
GO:0010880	regulation of release of sequestered calcium ion into cytosol by sarcoplasmic reticulum	biological_process	8	1	168	10	14094	0.113039
GO:0048168	regulation of neuronal synaptic plasticity	biological_process	10	1	168	10	14094	0.113039
GO:0016082	synaptic vesicle priming	biological_process	8	1	168	10	14094	0.113039
GO:0031090	organelle membrane	cellular_component	4	1	168	10	14094	0.113039
GO:2000036	regulation of stem cell population maintenance	biological_process	6	1	168	10	14094	0.113039
GO:0007076	mitotic chromosome condensation	biological_process	10	1	168	10	14094	0.113039
GO:0001841	neural tube formation	biological_process	8	1	168	10	14094	0.113039
GO:0030520	intracellular estrogen receptor signaling pathway	biological_process	7	1	168	10	14094	0.113039
GO:0052689	carboxylic ester hydrolase activity	molecular_function	6	1	168	10	14094	0.113039
GO:1902358	sulfate transmembrane transport	biological_process	10	1	168	10	14094	0.113039
GO:0031224	intrinsic component of membrane	cellular_component	4	1	168	10	14094	0.113039
GO:0090179	planar cell polarity pathway involved in neural tube closure	biological_process	10	1	168	10	14094	0.113039
GO:0008271	secondary active sulfate transmembrane transporter activity	molecular_function	9	1	168	10	14094	0.113039
GO:2000059	negative regulation of ubiquitin-dependent protein catabolic process	biological_process	11	1	168	10	14094	0.113039
GO:0102567	phospholipase A2 activity (consuming 1,2-dipalmitoylphosphatidylcholine	molecular_function	7	1	168	10	14094	0.113039
GO:0006636	unsaturated fatty acid biosynthetic process	biological_process	11	1	168	10	14094	0.113039
GO:0035994	response to muscle stretch	biological_process	6	1	168	10	14094	0.113039
GO:1901379	regulation of potassium ion transmembrane transport	biological_process	10	1	168	10	14094	0.113039
GO:0050821	protein stabilization	biological_process	6	3	168	99	14094	0.114535
GO:0001932	regulation of protein phosphorylation	biological_process	9	2	168	50	14094	0.119538
GO:0002026	regulation of the force of heart contraction	biological_process	9	1	168	11	14094	0.123619
GO:0006911	phagocytosis, engulfment	biological_process	8	1	168	11	14094	0.123619
GO:0021542	dentate gyrus development	biological_process	5	1	168	11	14094	0.123619
GO:0051493	regulation of cytoskeleton organization	biological_process	8	1	168	11	14094	0.123619
GO:0021510	spinal cord development	biological_process	6	1	168	11	14094	0.123619
GO:0008272	sulfate transport	biological_process	9	1	168	11	14094	0.123619
GO:0031641	regulation of myelination	biological_process	6	1	168	11	14094	0.123619
GO:0003180	aortic valve morphogenesis	biological_process	6	1	168	11	14094	0.123619
GO:0035497	cAMP response element binding	molecular_function	11	1	168	11	14094	0.123619
GO:0000070	mitotic sister chromatid segregation	biological_process	8	1	168	11	14094	0.123619
GO:0002009	morphogenesis of an epithelium	biological_process	6	1	168	11	14094	0.123619
GO:0102568	phospholipase A2 activity consuming 1,2-dioleoylphosphatidylethanolamine	molecular_function	7	1	168	11	14094	0.123619
GO:0016810	hydrolase activity, acting on carbon-nitrogen (but not peptide) bonds	molecular_function	5	1	168	11	14094	0.123619
GO:0005548	phospholipid transporter activity	molecular_function	5	1	168	11	14094	0.123619
GO:0051393	alpha-actinin binding	molecular_function	7	1	168	11	14094	0.123619
GO:0040015	negative regulation of multicellular organism growth	biological_process	8	1	168	11	14094	0.123619
GO:0016234	inclusion body	cellular_component	5	1	168	11	14094	0.123619
GO:1903204	negative regulation of oxidative stress-induced neuron death	biological_process	9	1	168	11	14094	0.123619
GO:2000772	regulation of cellular senescence	biological_process	7	1	168	11	14094	0.123619
GO:0005088	Ras guanyl-nucleotide exchange factor activity	molecular_function	8	1	168	11	14094	0.123619
GO:0010804	negative regulation of tumor necrosis factor-mediated signaling pathway	biological_process	10	1	168	11	14094	0.123619
GO:0043537	negative regulation of blood vessel endothelial cell migration	biological_process	11	1	168	11	14094	0.123619
GO:0035970	peptidyl-threonine dephosphorylation	biological_process	10	1	168	11	14094	0.123619
GO:0030506	ankyrin binding	molecular_function	6	1	168	11	14094	0.123619
GO:0007413	axonal fasciculation	biological_process	6	1	168	11	14094	0.123619
GO:0003924	GTPase activity	molecular_function	9	5	168	221	14094	0.124718
GO:0004252	serine-type endopeptidase activity	molecular_function	8	3	168	103	14094	0.124921
GO:0005783	endoplasmic reticulum	cellular_component	6	10	168	561	14094	0.133603
GO:0005922	connexin complex	cellular_component	6	1	168	12	14094	0.134074
GO:0021772	olfactory bulb development	biological_process	5	1	168	12	14094	0.134074
GO:0006672	ceramide metabolic process	biological_process	9	1	168	12	14094	0.134074
GO:0004089	carbonate dehydratase activity	molecular_function	7	1	168	12	14094	0.134074
GO:0070509	calcium ion import	biological_process	11	1	168	12	14094	0.134074
GO:0007595	lactation	biological_process	8	1	168	12	14094	0.134074
GO:0007188	adenylate cyclase-modulating G protein-coupled receptor signaling pathway	biological_process	7	1	168	12	14094	0.134074
GO:0030672	synaptic vesicle membrane	cellular_component	4	1	168	12	14094	0.134074
GO:0050730	regulation of peptidyl-tyrosine phosphorylation	biological_process	10	1	168	12	14094	0.134074
GO:0030325	adrenal gland development	biological_process	7	1	168	12	14094	0.134074
GO:0006851	mitochondrial calcium ion transmembrane transport	biological_process	12	1	168	12	14094	0.134074
GO:0070328	triglyceride homeostasis	biological_process	9	1	168	12	14094	0.134074
GO:0051560	mitochondrial calcium ion homeostasis	biological_process	12	1	168	12	14094	0.134074
GO:0005319	lipid transporter activity	molecular_function	4	1	168	12	14094	0.134074
GO:0036342	post-anal tail morphogenesis	biological_process	5	1	168	12	14094	0.134074
GO:0050919	negative chemotaxis	biological_process	6	1	168	12	14094	0.134074
GO:0055085	transmembrane transport	biological_process	6	8	168	424	14094	0.134624
GO:0050660	flavin adenine dinucleotide binding	molecular_function	6	2	168	55	14094	0.139577
GO:0033138	positive regulation of peptidyl-serine phosphorylation	biological_process	11	2	168	55	14094	0.139577
GO:0051087	chaperone binding	molecular_function	5	2	168	56	14094	0.143669
GO:0005543	phospholipid binding	molecular_function	5	2	168	56	14094	0.143669
GO:0001502	cartilage condensation	biological_process	4	1	168	13	14094	0.144404
GO:0001736	establishment of planar polarity	biological_process	6	1	168	13	14094	0.144404
GO:0046676	negative regulation of insulin secretion	biological_process	11	1	168	13	14094	0.144404
GO:0004864	protein phosphatase inhibitor activity	molecular_function	7	1	168	13	14094	0.144404
GO:0021522	spinal cord motor neuron differentiation	biological_process	7	1	168	13	14094	0.144404
GO:0006094	gluconeogenesis	biological_process	9	1	168	13	14094	0.144404
GO:0046697	decidualization	biological_process	5	1	168	13	14094	0.144404
GO:0008509	anion transmembrane transporter activity	molecular_function	6	1	168	13	14094	0.144404
GO:0005885	Arp2/3 protein complex	cellular_component	4	1	168	13	14094	0.144404
GO:0043388	positive regulation of DNA binding	biological_process	7	1	168	13	14094	0.144404
GO:0004004	ATP-dependent RNA helicase activity	molecular_function	11	1	168	13	14094	0.144404
GO:0071276	cellular response to cadmium ion	biological_process	8	1	168	13	14094	0.144404
GO:0005158	insulin receptor binding	molecular_function	6	1	168	13	14094	0.144404
GO:1990782	protein tyrosine kinase binding	molecular_function	8	1	168	13	14094	0.144404
GO:0050840	extracellular matrix binding	molecular_function	4	1	168	13	14094	0.144404
GO:0005246	calcium channel regulator activity	molecular_function	6	1	168	13	14094	0.144404
GO:0008306	associative learning	biological_process	6	1	168	13	14094	0.144404
GO:0043113	receptor clustering	biological_process	6	1	168	13	14094	0.144404
GO:0005887	integral component of plasma membrane	cellular_component	6	6	168	301	14094	0.150936
GO:0030324	lung development	biological_process	6	2	168	58	14094	0.151927
GO:0045216	cell-cell junction organization	biological_process	6	1	168	14	14094	0.154612
GO:0008202	steroid metabolic process	biological_process	6	1	168	14	14094	0.154612
GO:0010596	negative regulation of endothelial cell migration	biological_process	10	1	168	14	14094	0.154612
GO:2000377	regulation of reactive oxygen species metabolic process	biological_process	7	1	168	14	14094	0.154612
GO:0010719	negative regulation of epithelial to mesenchymal transition	biological_process	8	1	168	14	14094	0.154612
GO:0042104	positive regulation of activated T cell proliferation	biological_process	12	1	168	14	14094	0.154612
GO:0031668	cellular response to extracellular stimulus	biological_process	5	1	168	14	14094	0.154612
GO:0034341	response to interferon-gamma	biological_process	7	1	168	14	14094	0.154612
GO:0017157	regulation of exocytosis	biological_process	7	1	168	14	14094	0.154612
GO:0019838	growth factor binding	molecular_function	5	1	168	14	14094	0.154612
GO:0043523	regulation of neuron apoptotic process	biological_process	9	1	168	14	14094	0.154612
GO:1905606	regulation of presynapse assembly	biological_process	7	1	168	14	14094	0.154612
GO:0071333	cellular response to glucose stimulus	biological_process	10	1	168	14	14094	0.154612
GO:0043409	negative regulation of MAPK cascade	biological_process	11	1	168	14	14094	0.154612
GO:0050770	regulation of axonogenesis	biological_process	9	1	168	14	14094	0.154612
GO:0004601	peroxidase activity	molecular_function	4	1	168	14	14094	0.154612
GO:0004950	chemokine receptor activity	molecular_function	8	1	168	14	14094	0.154612
GO:0070207	protein homotrimerization	biological_process	9	1	168	14	14094	0.154612
GO:0008198	ferrous iron binding	molecular_function	9	1	168	14	14094	0.154612
GO:2001240	negative regulation of extrinsic apoptotic signaling pathway in absence of ligand	biological_process	10	1	168	14	14094	0.154612
GO:0045177	apical part of cell	cellular_component	4	2	168	59	14094	0.156091
GO:0071353	cellular response to interleukin-4	biological_process	8	1	168	15	14094	0.164699
GO:0004866	endopeptidase inhibitor activity	molecular_function	7	1	168	15	14094	0.164699
GO:0005520	insulin-like growth factor binding	molecular_function	6	1	168	15	14094	0.164699
GO:0004623	phospholipase A2 activity	molecular_function	8	1	168	15	14094	0.164699
GO:0007517	muscle organ development	biological_process	6	1	168	15	14094	0.164699
GO:0042542	response to hydrogen peroxide	biological_process	7	1	168	15	14094	0.164699
GO:0051537	2 iron, 2 sulfur cluster binding	molecular_function	6	1	168	15	14094	0.164699
GO:0016079	synaptic vesicle exocytosis	biological_process	9	1	168	15	14094	0.164699
GO:0034113	heterotypic cell-cell adhesion	biological_process	6	1	168	15	14094	0.164699
GO:0070840	dynein complex binding	molecular_function	5	1	168	15	14094	0.164699
GO:0007369	gastrulation	biological_process	6	1	168	15	14094	0.164699
GO:0043330	response to exogenous dsRNA	biological_process	8	1	168	15	14094	0.164699
GO:1903507	negative regulation of nucleic acid-templated transcription	biological_process	10	1	168	15	14094	0.164699
GO:0060716	labyrinthine layer blood vessel development	biological_process	7	1	168	15	14094	0.164699
GO:0005102	signaling receptor binding	molecular_function	5	4	168	179	14094	0.165682
GO:0034765	regulation of ion transmembrane transport	biological_process	8	2	168	62	14094	0.168708
GO:0003700	DNA-binding transcription factor activity	molecular_function	4	8	168	452	14094	0.172526
GO:0022900	electron transport chain	biological_process	6	2	168	63	14094	0.172953
GO:0005244	voltage-gated ion channel activity	molecular_function	9	2	168	63	14094	0.172953
GO:0007229	integrin-mediated signaling pathway	biological_process	6	2	168	63	14094	0.172953
GO:0071222	cellular response to lipopolysaccharide	biological_process	8	2	168	63	14094	0.172953
GO:0043209	myelin sheath	cellular_component	4	1	168	16	14094	0.174667
GO:0031146	SCF-dependent proteasomal ubiquitin-dependent protein catabolic process	biological_process	12	1	168	16	14094	0.174667
GO:0010906	regulation of glucose metabolic process	biological_process	9	1	168	16	14094	0.174667
GO:0043027	cysteine-type endopeptidase inhibitor activity involved in apoptotic process	molecular_function	9	1	168	16	14094	0.174667
GO:0006695	cholesterol biosynthetic process	biological_process	9	1	168	16	14094	0.174667
GO:0006471	protein ADP-ribosylation	biological_process	9	1	168	16	14094	0.174667
GO:0015074	DNA integration	biological_process	8	1	168	16	14094	0.174667
GO:0048488	synaptic vesicle endocytosis	biological_process	9	1	168	16	14094	0.174667
GO:0002063	chondrocyte development	biological_process	6	1	168	16	14094	0.174667
GO:0090103	cochlea morphogenesis	biological_process	6	1	168	16	14094	0.174667
GO:0070555	response to interleukin-1	biological_process	7	1	168	16	14094	0.174667
GO:0035035	histone acetyltransferase binding	molecular_function	6	1	168	16	14094	0.174667
GO:0051082	unfolded protein binding	molecular_function	5	2	168	64	14094	0.177214
GO:2001243	negative regulation of intrinsic apoptotic signaling pathway	biological_process	10	1	168	17	14094	0.184516
GO:1904707	positive regulation of vascular smooth muscle cell proliferation	biological_process	9	1	168	17	14094	0.184516
GO:2001235	positive regulation of apoptotic signaling pathway	biological_process	9	1	168	17	14094	0.184516
GO:0031225	anchored component of membrane	cellular_component	5	1	168	17	14094	0.184516
GO:0007616	long-term memory	biological_process	6	1	168	17	14094	0.184516
GO:0003746	translation elongation factor activity	molecular_function	8	1	168	17	14094	0.184516
GO:0048709	oligodendrocyte differentiation	biological_process	7	1	168	17	14094	0.184516
GO:0045921	positive regulation of exocytosis	biological_process	8	1	168	17	14094	0.184516
GO:0034314	Arp2/3 complex-mediated actin nucleation	biological_process	8	1	168	17	14094	0.184516
GO:2000379	positive regulation of reactive oxygen species metabolic process	biological_process	8	1	168	17	14094	0.184516
GO:0045746	negative regulation of Notch signaling pathway	biological_process	9	1	168	17	14094	0.184516
GO:0003950	NAD+ ADP-ribosyltransferase activity	molecular_function	7	1	168	17	14094	0.184516
GO:0002027	regulation of heart rate	biological_process	9	1	168	17	14094	0.184516
GO:0031334	positive regulation of protein complex assembly	biological_process	7	1	168	17	14094	0.184516
GO:0030522	intracellular receptor signaling pathway	biological_process	5	1	168	17	14094	0.184516
GO:0070412	R-SMAD binding	molecular_function	6	1	168	18	14094	0.194248
GO:0045879	negative regulation of smoothened signaling pathway	biological_process	9	1	168	18	14094	0.194248
GO:0090200	positive regulation of release of cytochrome c from mitochondria	biological_process	10	1	168	18	14094	0.194248
GO:0060170	ciliary membrane	cellular_component	6	1	168	18	14094	0.194248
GO:0016758	transferase activity, transferring hexosyl groups	molecular_function	6	1	168	18	14094	0.194248
GO:0051881	regulation of mitochondrial membrane potential	biological_process	6	1	168	18	14094	0.194248
GO:0035116	embryonic hindlimb morphogenesis	biological_process	8	1	168	18	14094	0.194248
GO:1900745	positive regulation of p38MAPK cascade	biological_process	13	1	168	18	14094	0.194248
GO:0048741	skeletal muscle fiber development	biological_process	9	1	168	18	14094	0.194248
GO:0046326	positive regulation of glucose import	biological_process	10	1	168	18	14094	0.194248
GO:0008201	heparin binding	molecular_function	6	2	168	68	14094	0.194415
GO:0005178	integrin binding	molecular_function	6	2	168	68	14094	0.194415
GO:0030198	extracellular matrix organization	biological_process	6	2	168	69	14094	0.198749
GO:0042593	glucose homeostasis	biological_process	8	2	168	69	14094	0.198749
GO:0003785	actin monomer binding	molecular_function	7	1	168	19	14094	0.203865
GO:0035108	limb morphogenesis	biological_process	6	1	168	19	14094	0.203865
GO:0031226	intrinsic component of plasma membrane	cellular_component	5	1	168	19	14094	0.203865
GO:0001654	eye development	biological_process	7	1	168	19	14094	0.203865
GO:0000086	G2/M transition of mitotic cell cycle	biological_process	7	1	168	19	14094	0.203865
GO:0030301	cholesterol transport	biological_process	9	1	168	19	14094	0.203865
GO:0050918	positive chemotaxis	biological_process	6	1	168	19	14094	0.203865
GO:0001662	behavioral fear response	biological_process	7	1	168	19	14094	0.203865
GO:0097730	non-motile cilium	cellular_component	5	1	168	19	14094	0.203865
GO:0004181	metallocarboxypeptidase activity	molecular_function	9	1	168	19	14094	0.203865
GO:0048167	regulation of synaptic plasticity	biological_process	9	1	168	19	14094	0.203865
GO:0000977	RNA polymerase II regulatory region sequence-specific DNA binding	molecular_function	9	3	168	131	14094	0.205524
GO:0006357	regulation of transcription by RNA polymerase II	biological_process	9	4	168	198	14094	0.211228
GO:0046872	metal ion binding	molecular_function	6	18	168	1230	14094	0.213134
GO:0009408	response to heat	biological_process	5	1	168	20	14094	0.213368
GO:0045597	positive regulation of cell differentiation	biological_process	7	1	168	20	14094	0.213368
GO:0040014	regulation of multicellular organism growth	biological_process	7	1	168	20	14094	0.213368
GO:0045880	positive regulation of smoothened signaling pathway	biological_process	9	1	168	20	14094	0.213368
GO:0005921	gap junction	cellular_component	5	1	168	20	14094	0.213368
GO:0032515	negative regulation of phosphoprotein phosphatase activity	biological_process	12	1	168	20	14094	0.213368
GO:0045787	positive regulation of cell cycle	biological_process	7	1	168	20	14094	0.213368
GO:0045332	phospholipid translocation	biological_process	9	1	168	20	14094	0.213368
GO:0045214	sarcomere organization	biological_process	9	1	168	20	14094	0.213368
GO:0046875	ephrin receptor binding	molecular_function	6	1	168	20	14094	0.213368
GO:0006414	translational elongation	biological_process	8	1	168	20	14094	0.213368
GO:0005891	voltage-gated calcium channel complex	cellular_component	9	1	168	21	14094	0.222758
GO:0000149	SNARE binding	molecular_function	5	1	168	21	14094	0.222758
GO:0001578	microtubule bundle formation	biological_process	8	1	168	21	14094	0.222758
GO:0035987	endodermal cell differentiation	biological_process	6	1	168	21	14094	0.222758
GO:0048008	platelet-derived growth factor receptor signaling pathway	biological_process	8	1	168	21	14094	0.222758
GO:0060078	regulation of postsynaptic membrane potential	biological_process	6	1	168	21	14094	0.222758
GO:0097009	energy homeostasis	biological_process	5	1	168	21	14094	0.222758
GO:0007605	sensory perception of sound	biological_process	8	2	168	75	14094	0.224967
GO:0007411	axon guidance	biological_process	6	2	168	75	14094	0.224967
GO:0008236	serine-type peptidase activity	molecular_function	6	2	168	76	14094	0.229365
GO:0006629	lipid metabolic process	biological_process	5	3	168	139	14094	0.230428
GO:0060828	regulation of canonical Wnt signaling pathway	biological_process	9	1	168	22	14094	0.232036
GO:0030544	Hsp70 protein binding	molecular_function	6	1	168	22	14094	0.232036
GO:0070469	respirasome	cellular_component	4	1	168	22	14094	0.232036
GO:0060412	ventricular septum morphogenesis	biological_process	6	1	168	22	14094	0.232036
GO:0050766	positive regulation of phagocytosis	biological_process	8	1	168	22	14094	0.232036
GO:0050661	NADP binding	molecular_function	6	1	168	22	14094	0.232036
GO:0030173	integral component of Golgi membrane	cellular_component	7	1	168	22	14094	0.232036
GO:0048661	positive regulation of smooth muscle cell proliferation	biological_process	8	1	168	22	14094	0.232036
GO:0030833	regulation of actin filament polymerization	biological_process	8	1	168	22	14094	0.232036
GO:0071949	FAD binding	molecular_function	7	1	168	23	14094	0.241205
GO:0030534	adult behavior	biological_process	4	1	168	23	14094	0.241205
GO:0035019	somatic stem cell population maintenance	biological_process	5	1	168	23	14094	0.241205
GO:0051898	negative regulation of protein kinase B signaling	biological_process	10	1	168	23	14094	0.241205
GO:0051592	response to calcium ion	biological_process	7	1	168	23	14094	0.241205
GO:0030316	osteoclast differentiation	biological_process	8	1	168	23	14094	0.241205
GO:0001890	placenta development	biological_process	6	1	168	23	14094	0.241205
GO:0030968	endoplasmic reticulum unfolded protein response	biological_process	5	1	168	23	14094	0.241205
GO:1904115	axon cytoplasm	cellular_component	6	1	168	23	14094	0.241205
GO:0003281	ventricular septum development	biological_process	6	1	168	23	14094	0.241205
GO:0031623	receptor internalization	biological_process	9	1	168	24	14094	0.250264
GO:0006633	fatty acid biosynthetic process	biological_process	10	1	168	24	14094	0.250264
GO:0043086	negative regulation of catalytic activity	biological_process	6	1	168	24	14094	0.250264
GO:0034198	cellular response to amino acid starvation	biological_process	9	1	168	24	14094	0.250264
GO:0060325	face morphogenesis	biological_process	5	1	168	24	14094	0.250264
GO:0030513	positive regulation of BMP signaling pathway	biological_process	11	1	168	24	14094	0.250264
GO:0015485	cholesterol binding	molecular_function	7	1	168	24	14094	0.250264
GO:0030001	metal ion transport	biological_process	8	1	168	24	14094	0.250264
GO:0050853	B cell receptor signaling pathway	biological_process	8	1	168	24	14094	0.250264
GO:0048839	inner ear development	biological_process	5	1	168	24	14094	0.250264
GO:0034605	cellular response to heat	biological_process	6	1	168	24	14094	0.250264
GO:0016197	endosomal transport	biological_process	7	1	168	24	14094	0.250264
GO:0008544	epidermis development	biological_process	6	1	168	24	14094	0.250264
GO:0005544	calcium-dependent phospholipid binding	molecular_function	6	1	168	24	14094	0.250264
GO:0007010	cytoskeleton organization	biological_process	6	2	168	82	14094	0.255849
GO:0045202	synapse	cellular_component	3	3	168	148	14094	0.259065
GO:0098656	anion transmembrane transport	biological_process	8	1	168	25	14094	0.259216
GO:0071347	cellular response to interleukin-1	biological_process	8	1	168	25	14094	0.259216
GO:0086091	regulation of heart rate by cardiac conduction	biological_process	10	1	168	25	14094	0.259216
GO:0070098	chemokine-mediated signaling pathway	biological_process	7	1	168	25	14094	0.259216
GO:0010507	negative regulation of autophagy	biological_process	9	1	168	25	14094	0.259216
GO:0009636	response to toxic substance	biological_process	5	1	168	25	14094	0.259216
GO:0043005	neuron projection	cellular_component	5	2	168	83	14094	0.260272
GO:0001707	mesoderm formation	biological_process	6	1	168	26	14094	0.268062
GO:0048013	ephrin receptor signaling pathway	biological_process	8	1	168	26	14094	0.268062
GO:0042552	myelination	biological_process	6	1	168	26	14094	0.268062
GO:0014069	postsynaptic density	cellular_component	5	2	168	86	14094	0.273545
GO:0001228	DNA-binding transcription activator activity, RNA polymerase II-specific	molecular_function	6	4	168	223	14094	0.275621
GO:0005515	protein binding	molecular_function	4	33	168	2488	14094	0.276629
GO:0051219	phosphoprotein binding	molecular_function	5	1	168	27	14094	0.276803
GO:0019894	kinesin binding	molecular_function	6	1	168	27	14094	0.276803
GO:0050714	positive regulation of protein secretion	biological_process	10	1	168	27	14094	0.276803
GO:0001658	branching involved in ureteric bud morphogenesis	biological_process	7	1	168	27	14094	0.276803
GO:0008180	COP9 signalosome	cellular_component	4	1	168	27	14094	0.276803
GO:0005245	voltage-gated calcium channel activity	molecular_function	9	1	168	27	14094	0.276803
GO:2000300	regulation of synaptic vesicle exocytosis	biological_process	7	1	168	27	14094	0.276803
GO:0005525	GTP binding	molecular_function	8	5	168	296	14094	0.27838
GO:0006406	mRNA export from nucleus	biological_process	11	1	168	28	14094	0.28544
GO:0008630	intrinsic apoptotic signaling pathway in response to DNA damage	biological_process	7	1	168	28	14094	0.28544
GO:0030054	cell junction	cellular_component	3	3	168	158	14094	0.291395
GO:0051496	positive regulation of stress fiber assembly	biological_process	8	1	168	29	14094	0.293974
GO:0006352	DNA-templated transcription, initiation	biological_process	8	1	168	29	14094	0.293974
GO:0042060	wound healing	biological_process	6	1	168	29	14094	0.293974
GO:0071560	cellular response to transforming growth factor beta stimulus	biological_process	8	1	168	29	14094	0.293974
GO:0030217	T cell differentiation	biological_process	8	1	168	29	14094	0.293974
GO:0008286	insulin receptor signaling pathway	biological_process	8	1	168	29	14094	0.293974
GO:0007040	lysosome organization	biological_process	8	1	168	29	14094	0.293974
GO:0048471	perinuclear region of cytoplasm	cellular_component	6	5	168	303	14094	0.294511
GO:0016020	membrane	cellular_component	3	52	168	4061	14094	0.295152
GO:0045121	membrane raft	cellular_component	6	2	168	91	14094	0.29564
GO:0008017	microtubule binding	molecular_function	7	3	168	160	14094	0.297902
GO:0045893	positive regulation of transcription, DNA-templated	biological_process	9	6	168	379	14094	0.298414
GO:0030199	collagen fibril organization	biological_process	7	1	168	30	14094	0.302408
GO:0043588	skin development	biological_process	6	1	168	30	14094	0.302408
GO:0006417	regulation of translation	biological_process	9	1	168	30	14094	0.302408
GO:0008144	drug binding	molecular_function	4	1	168	30	14094	0.302408
GO:0051262	protein tetramerization	biological_process	8	1	168	30	14094	0.302408
GO:0050885	neuromuscular process controlling balance	biological_process	7	1	168	30	14094	0.302408
GO:0071407	cellular response to organic cyclic compound	biological_process	7	1	168	30	14094	0.302408
GO:0034446	substrate adhesion-dependent cell spreading	biological_process	8	1	168	30	14094	0.302408
GO:0003007	heart morphogenesis	biological_process	6	1	168	30	14094	0.302408
GO:0031012	extracellular matrix	cellular_component	4	2	168	94	14094	0.308854
GO:0071260	cellular response to mechanical stimulus	biological_process	6	1	168	31	14094	0.310741
GO:0060548	negative regulation of cell death	biological_process	7	1	168	31	14094	0.310741
GO:0071902	positive regulation of protein serine/threonine kinase activity	biological_process	12	1	168	31	14094	0.310741
GO:0000781	chromosome, telomeric region	cellular_component	7	1	168	31	14094	0.310741
GO:0005179	hormone activity	molecular_function	7	1	168	31	14094	0.310741
GO:0009966	regulation of signal transduction	biological_process	7	1	168	31	14094	0.310741
GO:0001540	amyloid-beta binding	molecular_function	6	1	168	32	14094	0.318975
GO:0035690	cellular response to drug	biological_process	6	1	168	32	14094	0.318975
GO:0042995	cell projection	cellular_component	4	1	168	32	14094	0.318975
GO:0031648	protein destabilization	biological_process	6	1	168	32	14094	0.318975
GO:0001085	RNA polymerase II transcription factor binding	molecular_function	6	1	168	32	14094	0.318975
GO:0008284	positive regulation of cell population proliferation	biological_process	7	4	168	241	14094	0.323826
GO:0008009	chemokine activity	molecular_function	8	1	168	33	14094	0.327111
GO:0070373	negative regulation of ERK1 and ERK2 cascade	biological_process	12	1	168	33	14094	0.327111
GO:0001756	somitogenesis	biological_process	7	1	168	33	14094	0.327111
GO:0050729	positive regulation of inflammatory response	biological_process	9	1	168	33	14094	0.327111
GO:0005507	copper ion binding	molecular_function	8	1	168	33	14094	0.327111
GO:0008270	zinc ion binding	molecular_function	8	8	168	550	14094	0.333678
GO:0016477	cell migration	biological_process	6	2	168	100	14094	0.335125
GO:0060079	excitatory postsynaptic potential	biological_process	7	1	168	34	14094	0.335151
GO:0090575	RNA polymerase II transcription factor complex	cellular_component	6	1	168	34	14094	0.335151
GO:0000281	mitotic cytokinesis	biological_process	7	1	168	34	14094	0.335151
GO:0050679	positive regulation of epithelial cell proliferation	biological_process	8	1	168	34	14094	0.335151
GO:0021987	cerebral cortex development	biological_process	5	1	168	34	14094	0.335151
GO:0035914	skeletal muscle cell differentiation	biological_process	6	1	168	34	14094	0.335151
GO:0034644	cellular response to UV	biological_process	8	1	168	34	14094	0.335151
GO:0071277	cellular response to calcium ion	biological_process	8	1	168	34	14094	0.335151
GO:0008138	protein tyrosine/serine/threonine phosphatase activity	molecular_function	9	1	168	34	14094	0.335151
GO:0006508	proteolysis	biological_process	7	6	168	397	14094	0.336169
GO:0005925	focal adhesion	cellular_component	7	2	168	101	14094	0.339477
GO:0048704	embryonic skeletal system morphogenesis	biological_process	7	1	168	35	14094	0.343095
GO:0051536	iron-sulfur cluster binding	molecular_function	5	1	168	35	14094	0.343095
GO:0030326	embryonic limb morphogenesis	biological_process	7	1	168	35	14094	0.343095
GO:0010469	regulation of signaling receptor activity	biological_process	8	3	168	174	14094	0.343584
GO:0043154	negative regulation of cysteine-type endopeptidase activity involved in apoptotic process	biological_process	10	1	168	36	14094	0.350944
GO:0031532	actin cytoskeleton reorganization	biological_process	8	1	168	36	14094	0.350944
GO:0005903	brush border	cellular_component	5	1	168	36	14094	0.350944
GO:0005856	cytoskeleton	cellular_component	6	3	168	177	14094	0.353364
GO:0005819	spindle	cellular_component	6	1	168	37	14094	0.358701
GO:0045666	positive regulation of neuron differentiation	biological_process	10	1	168	37	14094	0.358701
GO:0001568	blood vessel development	biological_process	5	1	168	37	14094	0.358701
GO:0001503	ossification	biological_process	4	1	168	37	14094	0.358701
GO:0006631	fatty acid metabolic process	biological_process	9	1	168	37	14094	0.358701
GO:0042383	sarcolemma	cellular_component	5	1	168	37	14094	0.358701
GO:0001934	positive regulation of protein phosphorylation	biological_process	10	2	168	106	14094	0.361101
GO:0043066	negative regulation of apoptotic process	biological_process	9	4	168	255	14094	0.361739
GO:0006869	lipid transport	biological_process	7	1	168	38	14094	0.366365
GO:0071944	cell periphery	cellular_component	4	1	168	38	14094	0.366365
GO:0005667	transcription factor complex	cellular_component	4	2	168	108	14094	0.36968
GO:0045732	positive regulation of protein catabolic process	biological_process	8	1	168	39	14094	0.373939
GO:0004867	serine-type endopeptidase inhibitor activity	molecular_function	8	1	168	39	14094	0.373939
GO:0071456	cellular response to hypoxia	biological_process	6	1	168	39	14094	0.373939
GO:0051117	ATPase binding	molecular_function	6	1	168	39	14094	0.373939
GO:0034599	cellular response to oxidative stress	biological_process	6	1	168	39	14094	0.373939
GO:0010976	positive regulation of neuron projection development	biological_process	11	1	168	39	14094	0.373939
GO:0051216	cartilage development	biological_process	6	1	168	39	14094	0.373939
GO:0045669	positive regulation of osteoblast differentiation	biological_process	8	1	168	39	14094	0.373939
GO:0030182	neuron differentiation	biological_process	6	1	168	40	14094	0.381422
GO:0007286	spermatid development	biological_process	6	1	168	40	14094	0.381422
GO:0030424	axon	cellular_component	6	2	168	111	14094	0.382462
GO:0007623	circadian rhythm	biological_process	4	1	168	41	14094	0.388816
GO:0043010	camera-type eye development	biological_process	8	1	168	41	14094	0.388816
GO:0043401	steroid hormone mediated signaling pathway	biological_process	6	1	168	41	14094	0.388816
GO:0098869	cellular oxidant detoxification	biological_process	5	1	168	42	14094	0.396123
GO:0015934	large ribosomal subunit	cellular_component	7	1	168	42	14094	0.396123
GO:0060021	roof of mouth development	biological_process	5	1	168	43	14094	0.403343
GO:0009887	animal organ morphogenesis	biological_process	5	1	168	43	14094	0.403343
GO:0001227	DNA-binding transcription repressor activity, RNA polymerase II-specific	molecular_function	6	2	168	116	14094	0.403515
GO:0043231	intracellular membrane-bounded organelle	cellular_component	5	6	168	429	14094	0.404359
GO:0051259	protein complex oligomerization	biological_process	7	1	168	44	14094	0.410477
GO:0005769	early endosome	cellular_component	8	2	168	118	14094	0.411843
GO:0005929	cilium	cellular_component	4	2	168	119	14094	0.415985
GO:0014068	positive regulation of phosphatidylinositol 3-kinase signaling	biological_process	10	1	168	45	14094	0.417526
GO:0045444	fat cell differentiation	biological_process	6	1	168	45	14094	0.417526
GO:0007268	chemical synaptic transmission	biological_process	9	1	168	45	14094	0.417526
GO:1903508	positive regulation of nucleic acid-templated transcription	biological_process	10	1	168	45	14094	0.417526
GO:0005938	cell cortex	cellular_component	7	1	168	45	14094	0.417526
GO:0005623	cell	cellular_component	3	2	168	120	14094	0.420113
GO:0044212	transcription regulatory region DNA binding	molecular_function	7	2	168	120	14094	0.420113
GO:0000122	negative regulation of transcription by RNA polymerase II	biological_process	10	6	168	438	14094	0.423547
GO:0042733	embryonic digit morphogenesis	biological_process	6	1	168	46	14094	0.424491
GO:0006302	double-strand break repair	biological_process	9	1	168	46	14094	0.424491
GO:0006915	apoptotic process	biological_process	6	2	168	122	14094	0.428324
GO:0007368	determination of left/right symmetry	biological_process	7	1	168	47	14094	0.431374
GO:0003725	double-stranded RNA binding	molecular_function	7	1	168	47	14094	0.431374
GO:0016042	lipid catabolic process	biological_process	6	1	168	47	14094	0.431374
GO:0003713	transcription coactivator activity	molecular_function	5	2	168	124	14094	0.436475
GO:0031647	regulation of protein stability	biological_process	5	1	168	48	14094	0.438174
GO:0006874	cellular calcium ion homeostasis	biological_process	11	1	168	48	14094	0.438174
GO:0031966	mitochondrial membrane	cellular_component	5	1	168	48	14094	0.438174
GO:0003779	actin binding	molecular_function	6	3	168	205	14094	0.443151
GO:0016887	ATPase activity	molecular_function	9	2	168	126	14094	0.444562
GO:0002244	hematopoietic progenitor cell differentiation	biological_process	6	1	168	49	14094	0.444894
GO:0002039	p53 binding	molecular_function	5	1	168	49	14094	0.444894
GO:0045335	phagocytic vesicle	cellular_component	8	1	168	49	14094	0.444894
GO:0060326	cell chemotaxis	biological_process	6	1	168	49	14094	0.444894
GO:0016525	negative regulation of angiogenesis	biological_process	8	1	168	50	14094	0.451534
GO:0001933	negative regulation of protein phosphorylation	biological_process	10	1	168	50	14094	0.451534
GO:0050790	regulation of catalytic activity	biological_process	5	1	168	50	14094	0.451534
GO:0000278	mitotic cell cycle	biological_process	5	1	168	50	14094	0.451534
GO:0008285	negative regulation of cell population proliferation	biological_process	7	3	168	208	14094	0.452519
GO:0005764	lysosome	cellular_component	8	2	168	128	14094	0.452586
GO:0071356	cellular response to tumor necrosis factor	biological_process	8	1	168	51	14094	0.458095
GO:0005930	axoneme	cellular_component	6	1	168	51	14094	0.458095
GO:0001501	skeletal system development	biological_process	6	1	168	52	14094	0.464578
GO:0008104	protein localization	biological_process	5	1	168	52	14094	0.464578
GO:0050728	negative regulation of inflammatory response	biological_process	9	1	168	52	14094	0.464578
GO:0050731	positive regulation of peptidyl-tyrosine phosphorylation	biological_process	11	1	168	53	14094	0.470984
GO:0035725	sodium ion transmembrane transport	biological_process	10	1	168	53	14094	0.470984
GO:0015629	actin cytoskeleton	cellular_component	7	2	168	133	14094	0.472354
GO:0010468	regulation of gene expression	biological_process	7	2	168	134	14094	0.476257
GO:0120162	positive regulation of cold-induced thermogenesis	biological_process	7	1	168	54	14094	0.477313
GO:0006396	RNA processing	biological_process	9	1	168	55	14094	0.483568
GO:0042493	response to drug	biological_process	5	1	168	55	14094	0.483568
GO:0006955	immune response	biological_process	4	2	168	137	14094	0.487859
GO:0007219	Notch signaling pathway	biological_process	6	1	168	56	14094	0.489748
GO:0007005	mitochondrion organization	biological_process	6	1	168	56	14094	0.489748
GO:0016757	transferase activity, transferring glycosyl groups	molecular_function	5	2	168	139	14094	0.495505
GO:0031410	cytoplasmic vesicle	cellular_component	6	2	168	139	14094	0.495505
GO:0032496	response to lipopolysaccharide	biological_process	7	1	168	57	14094	0.495854
GO:0005215	transporter activity	molecular_function	3	1	168	57	14094	0.495854
GO:0005604	basement membrane	cellular_component	6	1	168	58	14094	0.501888
GO:0005741	mitochondrial outer membrane	cellular_component	6	1	168	58	14094	0.501888
GO:0019221	cytokine-mediated signaling pathway	biological_process	6	1	168	58	14094	0.501888
GO:0006935	chemotaxis	biological_process	5	1	168	58	14094	0.501888
GO:0009791	post-embryonic development	biological_process	4	1	168	60	14094	0.513741
GO:0051897	positive regulation of protein kinase B signaling	biological_process	10	1	168	60	14094	0.513741
GO:0008289	lipid binding	molecular_function	4	1	168	61	14094	0.519562
GO:0002020	protease binding	molecular_function	6	1	168	62	14094	0.525314
GO:0001666	response to hypoxia	biological_process	5	1	168	62	14094	0.525314
GO:0016853	isomerase activity	molecular_function	4	1	168	62	14094	0.525314
GO:0007601	visual perception	biological_process	8	1	168	63	14094	0.530997
GO:0044325	ion channel binding	molecular_function	5	1	168	64	14094	0.536613
GO:0016021	integral component of membrane	cellular_component	5	43	168	3621	14094	0.541274
GO:0006979	response to oxidative stress	biological_process	5	1	168	65	14094	0.542161
GO:0000226	microtubule cytoskeleton organization	biological_process	7	1	168	65	14094	0.542161
GO:0042393	histone binding	molecular_function	5	1	168	66	14094	0.547644
GO:0001822	kidney development	biological_process	6	1	168	66	14094	0.547644
GO:0051091	positive regulation of DNA-binding transcription factor activity	biological_process	6	1	168	66	14094	0.547644
GO:0009952	anterior/posterior pattern specification	biological_process	6	1	168	66	14094	0.547644
GO:0001843	neural tube closure	biological_process	7	1	168	67	14094	0.553061
GO:0010628	positive regulation of gene expression	biological_process	8	3	168	245	14094	0.561853
GO:0007399	nervous system development	biological_process	6	1	168	69	14094	0.563704
GO:0006366	transcription by RNA polymerase II	biological_process	9	1	168	69	14094	0.563704
GO:0042826	histone deacetylase binding	molecular_function	6	1	168	71	14094	0.574094
GO:0098609	cell-cell adhesion	biological_process	5	1	168	71	14094	0.574094
GO:0098793	presynapse	cellular_component	4	1	168	71	14094	0.574094
GO:0016055	Wnt signaling pathway	biological_process	7	1	168	71	14094	0.574094
GO:0032991	protein-containing complex	cellular_component	3	4	168	342	14094	0.585115
GO:0043065	positive regulation of apoptotic process	biological_process	9	2	168	165	14094	0.588083
GO:0038023	signaling receptor activity	molecular_function	4	1	168	74	14094	0.58922
GO:0005635	nuclear envelope	cellular_component	6	1	168	74	14094	0.58922
GO:0007264	small GTPase mediated signal transduction	biological_process	6	1	168	74	14094	0.58922
GO:0035556	intracellular signal transduction	biological_process	5	3	168	256	14094	0.591751
GO:0005840	ribosome	cellular_component	6	3	168	258	14094	0.597045
GO:0006351	transcription, DNA-templated	biological_process	8	1	168	76	14094	0.599006
GO:0005814	centriole	cellular_component	6	1	168	77	14094	0.603812
GO:0005770	late endosome	cellular_component	8	1	168	77	14094	0.603812
GO:0006457	protein folding	biological_process	4	1	168	77	14094	0.603812
GO:0090090	negative regulation of canonical Wnt signaling pathway	biological_process	10	1	168	77	14094	0.603812
GO:0007156	homophilic cell adhesion via plasma membrane adhesion molecules	biological_process	7	1	168	78	14094	0.60856
GO:0035335	peptidyl-tyrosine dephosphorylation	biological_process	10	1	168	81	14094	0.622469
GO:0000981	DNA-binding transcription factor activity, RNA polymerase II-specific	molecular_function	5	1	168	82	14094	0.626995
GO:0006811	ion transport	biological_process	6	3	168	270	14094	0.627868
GO:0004222	metalloendopeptidase activity	molecular_function	8	1	168	83	14094	0.631467
GO:0003735	structural constituent of ribosome	molecular_function	4	3	168	273	14094	0.635318
GO:0009986	cell surface	cellular_component	4	3	168	273	14094	0.635318
GO:0004725	protein tyrosine phosphatase activity	molecular_function	9	1	168	84	14094	0.635886
GO:0001525	angiogenesis	biological_process	5	1	168	87	14094	0.648829
GO:0007186	G protein-coupled receptor signaling pathway	biological_process	5	4	168	374	14094	0.655422
GO:0015630	microtubule cytoskeleton	cellular_component	7	1	168	91	14094	0.665378
GO:0003714	transcription corepressor activity	molecular_function	5	1	168	92	14094	0.669393
GO:0008237	metallopeptidase activity	molecular_function	7	1	168	94	14094	0.677279
GO:0061630	ubiquitin protein ligase activity	molecular_function	7	1	168	94	14094	0.677279
GO:0098978	glutamatergic synapse	cellular_component	4	2	168	195	14094	0.678625
GO:0005085	guanyl-nucleotide exchange factor activity	molecular_function	7	1	168	95	14094	0.681151
GO:0016791	phosphatase activity	molecular_function	7	1	168	96	14094	0.684978
GO:0045892	negative regulation of transcription, DNA-templated	biological_process	9	3	168	297	14094	0.691179
GO:0005730	nucleolus	cellular_component	6	5	168	487	14094	0.694058
GO:0008022	protein C-terminus binding	molecular_function	5	1	168	99	14094	0.696186
GO:0001650	fibrillar center	cellular_component	7	1	168	99	14094	0.696186
GO:0042803	protein homodimerization activity	molecular_function	6	5	168	496	14094	0.709324
GO:0030425	dendrite	cellular_component	6	1	168	105	14094	0.717425
GO:0043565	sequence-specific DNA binding	molecular_function	7	3	168	310	14094	0.71866
GO:0005737	cytoplasm	cellular_component	5	25	168	2311	14094	0.733971
GO:0008283	cell population proliferation	biological_process	3	1	168	110	14094	0.733993
GO:0006412	translation	biological_process	8	3	168	319	14094	0.736559
GO:0008233	peptidase activity	molecular_function	5	2	168	218	14094	0.736582
GO:0042802	identical protein binding	molecular_function	5	7	168	704	14094	0.740399
GO:0000166	nucleotide binding	molecular_function	5	9	168	894	14094	0.746079
GO:0022857	transmembrane transporter activity	molecular_function	4	1	168	120	14094	0.764286
GO:0006355	regulation of transcription, DNA-templated	biological_process	8	8	168	818	14094	0.766008
GO:0005911	cell-cell junction	cellular_component	4	1	168	122	14094	0.76992
GO:0016192	vesicle-mediated transport	biological_process	6	1	168	127	14094	0.783425
GO:0016311	dephosphorylation	biological_process	7	1	168	130	14094	0.791147
GO:0005886	plasma membrane	cellular_component	4	16	168	1586	14094	0.79596
GO:0010629	negative regulation of gene expression	biological_process	8	1	168	132	14094	0.796143
GO:0009897	external side of plasma membrane	cellular_component	5	1	168	132	14094	0.796143
GO:0005216	ion channel activity	molecular_function	6	1	168	133	14094	0.798596
GO:0005768	endosome	cellular_component	7	1	168	134	14094	0.801019
GO:0046983	protein dimerization activity	molecular_function	5	1	168	135	14094	0.803414
GO:0001701	in utero embryonic development	biological_process	8	1	168	137	14094	0.808118
GO:0005524	ATP binding	molecular_function	5	11	168	1143	14094	0.810878
GO:0006470	protein dephosphorylation	biological_process	9	1	168	139	14094	0.812709
GO:0000139	Golgi membrane	cellular_component	7	1	168	140	14094	0.814964
GO:0030335	positive regulation of cell migration	biological_process	8	1	168	140	14094	0.814964
GO:0007283	spermatogenesis	biological_process	7	1	168	146	14094	0.827937
GO:0019901	protein kinase binding	molecular_function	7	2	168	270	14094	0.835631
GO:0019904	protein domain specific binding	molecular_function	5	1	168	152	14094	0.840005
GO:0000287	magnesium ion binding	molecular_function	7	1	168	156	14094	0.847579
GO:0005622	intracellular	cellular_component	4	4	168	499	14094	0.85053
GO:0007165	signal transduction	biological_process	4	5	168	636	14094	0.880955
GO:0004930	G protein-coupled receptor activity	molecular_function	6	2	168	306	14094	0.883135
GO:0045944	positive regulation of transcription by RNA polymerase II	biological_process	10	5	168	648	14094	0.890551
GO:0043547	positive regulation of GTPase activity	biological_process	8	1	168	186	14094	0.894103
GO:0016787	hydrolase activity	molecular_function	4	5	168	653	14094	0.89435
GO:0007155	cell adhesion	biological_process	4	1	168	200	14094	0.910678
GO:0005813	centrosome	cellular_component	7	2	168	349	14094	0.923218
GO:0016607	nuclear speck	cellular_component	8	1	168	230	14094	0.938014
GO:0006468	protein phosphorylation	biological_process	9	3	168	512	14094	0.946564
GO:0005739	mitochondrion	cellular_component	6	5	168	752	14094	0.949333
GO:0003676	nucleic acid binding	molecular_function	5	7	168	993	14094	0.956405
GO:0016310	phosphorylation	biological_process	7	1	168	292	14094	0.970941
GO:0005634	nucleus	cellular_component	6	26	168	2979	14094	0.974907
GO:0004672	protein kinase activity	molecular_function	7	2	168	460	14094	0.975293
GO:0005794	Golgi apparatus	cellular_component	6	3	168	608	14094	0.97807
GO:0005829	cytosol	cellular_component	6	15	168	1949	14094	0.980184
GO:0003723	RNA binding	molecular_function	6	2	168	499	14094	0.983636
GO:0003824	catalytic activity	molecular_function	3	1	168	357	14094	0.986915
GO:0005654	nucleoplasm	cellular_component	6	9	168	1459	14094	0.992844
GO:0016740	transferase activity	molecular_function	4	2	168	684	14094	0.997843

## Sheet: Table S5B
pathway_id	pathway_name	S gene number	TS gene number	B gene number	TB gene number	pvalue
ko05034	Alcoholism	7	60	117	5193	0.000354004
ko00232	Caffeine metabolism	2	60	3	5193	0.000390953
ko05322	Systemic lupus erythematosus	5	60	83	5193	0.00253389
ko05031	Amphetamine addiction	4	60	53	5193	0.00309161
ko04610	Complement and coagulation cascades	4	60	57	5193	0.0040299
ko00380	Tryptophan metabolism	3	60	35	5193	0.00738126
ko02010	ABC transporters	3	60	36	5193	0.00798685
ko05030	Cocaine addiction	3	60	38	5193	0.00928393
ko00982	Drug metabolism - cytochrome P450	3	60	39	5193	0.00997598
ko00980	Metabolism of xenobiotics by cytochrome P450	3	60	40	5193	0.0106974
ko00590	Arachidonic acid metabolism	3	60	41	5193	0.0114483
ko05204	Chemical carcinogenesis	3	60	45	5193	0.0147517
ko05206	MicroRNAs in cancer	5	60	139	5193	0.0214904
ko00591	Linoleic acid metabolism	2	60	21	5193	0.0239455
ko00140	Steroid hormone biosynthesis	2	60	27	5193	0.0382976
ko00830	Retinol metabolism	2	60	31	5193	0.0492734
ko05150	Staphylococcus aureus infection	2	60	31	5193	0.0492734
ko01523	Antifolate resistance	2	60	32	5193	0.0521761
ko04726	Serotonergic synapse	3	60	76	5193	0.0569206
ko04724	Glutamatergic synapse	3	60	76	5193	0.0569206
ko04913	Ovarian steroidogenesis	2	60	34	5193	0.0581597
ko04930	Type II diabetes mellitus	2	60	34	5193	0.0581597
ko04979	Cholesterol metabolism	2	60	38	5193	0.0707925
ko04728	Dopaminergic synapse	3	60	96	5193	0.0986673
ko04260	Cardiac muscle contraction	2	60	47	5193	0.102003
ko00983	Drug metabolism - other enzymes	2	60	51	5193	0.1169
ko00910	Nitrogen metabolism	1	60	12	5193	0.130298
ko00604	Glycosphingolipid biosynthesis - ganglio series	1	60	13	5193	0.140369
ko04917	Prolactin signaling pathway	2	60	58	5193	0.144162
ko00360	Phenylalanine metabolism	1	60	14	5193	0.150327
ko04540	Gap junction	2	60	63	5193	0.164379
ko00770	Pantothenate and CoA biosynthesis	1	60	16	5193	0.169902
ko04974	Protein digestion and absorption	2	60	65	5193	0.172606
ko05202	Transcriptional misregulation in cancer	3	60	125	5193	0.174764
ko04657	IL-17 signaling pathway	2	60	66	5193	0.176745
ko00340	Histidine metabolism	1	60	18	5193	0.189033
ko00592	alpha-Linolenic acid metabolism	1	60	18	5193	0.189033
ko04530	Tight junction	3	60	131	5193	0.192214
ko05410	Hypertrophic cardiomyopathy (HCM)	2	60	71	5193	0.197666
ko00790	Folate biosynthesis	1	60	19	5193	0.198436
ko05414	Dilated cardiomyopathy (DCM)	2	60	72	5193	0.201889
ko04020	Calcium signaling pathway	3	60	138	5193	0.213112
ko04912	GnRH signaling pathway	2	60	76	5193	0.218883
ko04360	Axon guidance	3	60	145	5193	0.234493
ko00350	Tyrosine metabolism	1	60	23	5193	0.234986
ko04010	MAPK signaling pathway	4	60	221	5193	0.251118
ko05143	African trypanosomiasis	1	60	25	5193	0.252641
ko01040	Biosynthesis of unsaturated fatty acids	1	60	25	5193	0.252641
ko04975	Fat digestion and absorption	1	60	26	5193	0.261318
ko04024	cAMP signaling pathway	3	60	156	5193	0.268829
ko04973	Carbohydrate digestion and absorption	1	60	27	5193	0.269895
ko05020	Prion diseases	1	60	27	5193	0.269895
ko04270	Vascular smooth muscle contraction	2	60	94	5193	0.296293
ko04978	Mineral absorption	1	60	31	5193	0.303237
ko04380	Osteoclast differentiation	2	60	98	5193	0.313469
ko00260	Glycine, serine and threonine metabolism	1	60	34	5193	0.327257
ko04514	Cell adhesion molecules (CAMs)	2	60	105	5193	0.343313
ko00330	Arginine and proline metabolism	1	60	38	5193	0.35802
ko05144	Malaria	1	60	39	5193	0.365493
ko04371	Apelin signaling pathway	2	60	111	5193	0.368588
ko04068	FoxO signaling pathway	2	60	112	5193	0.372766
ko00565	Ether lipid metabolism	1	60	40	5193	0.372879
ko04261	Adrenergic signaling in cardiomyocytes	2	60	114	5193	0.381092
ko04921	Oxytocin signaling pathway	2	60	117	5193	0.393497
ko04927	Cortisol synthesis and secretion	1	60	45	5193	0.408562
ko04217	Necroptosis	2	60	122	5193	0.413928
ko04022	cGMP-PKG signaling pathway	2	60	125	5193	0.42603
ko00561	Glycerolipid metabolism	1	60	48	5193	0.429006
ko04730	Long-term depression	1	60	49	5193	0.435665
ko05134	Legionellosis	1	60	49	5193	0.435665
ko04370	VEGF signaling pathway	1	60	49	5193	0.435665
ko04621	NOD-like receptor signaling pathway	2	60	128	5193	0.438006
ko04141	Protein processing in endoplasmic reticulum	2	60	133	5193	0.457672
ko04976	Bile secretion	1	60	53	5193	0.461545
ko04924	Renin secretion	1	60	53	5193	0.461545
ko03320	PPAR signaling pathway	1	60	54	5193	0.46783
ko04664	Fc epsilon RI signaling pathway	1	60	54	5193	0.46783
ko04911	Insulin secretion	1	60	60	5193	0.504056
ko05412	Arrhythmogenic right ventricular cardiomyopathy (ARVC)	1	60	60	5193	0.504056
ko04727	GABAergic synapse	1	60	61	5193	0.509853
ko05032	Morphine addiction	1	60	66	5193	0.537854
ko04713	Circadian entrainment	1	60	66	5193	0.537854
ko05133	Pertussis	1	60	67	5193	0.543262
ko04740	Olfactory transduction	1	60	68	5193	0.548608
ko05205	Proteoglycans in cancer	2	60	158	5193	0.549852
ko04925	Aldosterone synthesis and secretion	1	60	69	5193	0.553893
ko04146	Peroxisome	1	60	72	5193	0.569384
ko04750	Inflammatory mediator regulation of TRP channels	1	60	76	5193	0.589219
ko01522	Endocrine resistance	1	60	79	5193	0.603503
ko04725	Cholinergic synapse	1	60	79	5193	0.603503
ko04014	Ras signaling pathway	2	60	175	5193	0.606156
ko05231	Choline metabolism in cancer	1	60	84	5193	0.626232
ko00564	Glycerophospholipid metabolism	1	60	85	5193	0.630622
ko05012	Parkinson disease	1	60	89	5193	0.647678
ko04915	Estrogen signaling pathway	1	60	92	5193	0.65996
ko04668	TNF signaling pathway	1	60	93	5193	0.66396
ko05142	Chagas disease (American trypanosomiasis)	1	60	95	5193	0.671821
ko04723	Retrograde endocannabinoid signaling	1	60	98	5193	0.683275
ko05224	Breast cancer	1	60	103	5193	0.701497
ko04152	AMPK signaling pathway	1	60	105	5193	0.708494
ko04210	Apoptosis	1	60	105	5193	0.708494
ko04611	Platelet activation	1	60	106	5193	0.711931
ko03040	Spliceosome	1	60	106	5193	0.711931
ko04630	Jak-STAT signaling pathway	1	60	107	5193	0.715329
ko04310	Wnt signaling pathway	1	60	108	5193	0.718687
ko04145	Phagosome	1	60	108	5193	0.718687
ko00230	Purine metabolism	1	60	110	5193	0.725287
ko04910	Insulin signaling pathway	1	60	112	5193	0.731735
ko04390	Hippo signaling pathway	1	60	113	5193	0.734903
ko04934	Cushing syndrome	1	60	113	5193	0.734903
ko04150	mTOR signaling pathway	1	60	117	5193	0.747211
ko04072	Phospholipase D signaling pathway	1	60	119	5193	0.753152
ko05010	Alzheimer disease	1	60	124	5193	0.767411
ko04218	Cellular senescence	1	60	129	5193	0.78086
ko03013	RNA transport	1	60	132	5193	0.788559
ko05016	Huntington disease	1	60	138	5193	0.803167
ko04062	Chemokine signaling pathway	1	60	147	5193	0.823238
ko04015	Rap1 signaling pathway	1	60	155	5193	0.83938
ko05203	Viral carcinogenesis	1	60	155	5193	0.83938
ko05163	Human cytomegalovirus infection	1	60	165	5193	0.857531
ko04080	Neuroactive ligand-receptor interaction	1	60	165	5193	0.857531
ko05166	Human T-cell leukemia virus 1 infection	1	60	170	5193	0.865834
ko04060	Cytokine-cytokine receptor interaction	1	60	182	5193	0.88387
ko05165	Human papillomavirus infection	1	60	251	5193	0.949709
ko04151	PI3K-Akt signaling pathway	1	60	255	5193	0.952108
ko05200	Pathways in cancer	1	60	388	5193	0.990786
