# Supplementary material for: Identification and co-expression analysis of long noncoding RNAs and mRNAs involved in the deposition of intramuscular fat in Aohan fine-wool sheep
Source: BMC Genomics. 2021 Feb 1;22:98. doi: 10.1186/s12864-021-07385-9 (PMC7852088; doi:10.1186/s12864-021-07385-9)
Supplement: Supplementary file 6 — Additional file 6 Table S6. The differentially expressed target mRNAs of the differentially expressed lncRNA in trans- regulatory roles. [file 12864_2021_7385_MOESM6_ESM.xlsx]

## Sheet: Table S6
mRNA							Differentiall expression						lncRNA							Differentiall expression		function
transcript_name	class_code	chr	start	end	gene_id	gene_name	Significant	GO	KEGG	KO_ENTRY	EC	Description	transcript_name	class_code	chr	start	end	gene_id	gene_name	Significant	Known/novel	cis/trans	cis location	trans energy	Pearson Correlation Coefficient
ENSOART00000012416	0	chrX	93880470	93883714	MSTRG.22114	FHL1	yes	GO:0046872(metal ion binding)	04630(Jak-STAT signaling pathway)	K14365	NA	four and a half LIM domains 1 [Source:NCBI gene;Acc:100307044]	MSTRG.6483.2	u	chr15	42920428	42930005	MSTRG.6483	.	yes	novel	trans	NA	-44.84	0.999954
ENSOART00000015837	0	chr6	61186630	61419298	MSTRG.18907	ATP8A1	yes	GO:0000166(nucleotide binding);GO:0000287(magnesium ion binding);GO:0004012(phospholipid-translocating ATPase activity);GO:0005524(ATP binding);GO:0005783(endoplasmic reticulum);GO:0005794(Golgi apparatus);GO:0005886(plasma membrane);GO:0007612(learning);GO:0015914(phospholipid transport);GO:0016020(membrane);GO:0016021(integral component of membrane);GO:0030335(positive regulation of cell migrat…	NA	K14802	EC:7.6.2.1	ATPase phospholipid transporting 8A1 [Source:NCBI gene;Acc:101119308]	MSTRG.3592.2	j	chr11	54449552	54451955	MSTRG.3592	UBALD2	yes	novel	trans	NA	-48.39	0.999932
ENSOART00000005274	0	chr24	4083659	4092336	ENSOARG00000004839	NAGPA	yes	GO:0016020(membrane);GO:0016021(integral component of membrane);GO:0033299(secretion of lysosomal enzymes)	04142(Lysosome)	K01125	EC:3.1.4.45	N-acetylglucosamine-1-phosphodiester alpha-N-acetylglucosaminidase [Source:NCBI gene;Acc:101104545]	ENSOART00000028518	0	chr9	14281300	14286827	MSTRG.20937	ENSOARG00000026500	yes	known	trans	NA	-37.30	0.999909
ENSOART00000006092	0	chr2	239937898	239955162	MSTRG.10935	EXTL1	yes	GO:0006486(protein glycosylation);GO:0016021(integral component of membrane);GO:0016757(transferase activity, transferring glycosyl groups)	00534(Glycosaminoglycan biosynthesis - heparan sulfate / heparin)	K02368	EC:2.4.1.224	exostosin like glycosyltransferase 1 [Source:NCBI gene;Acc:101113394]	MSTRG.21053.3	o	chr9	31967767	31974004	MSTRG.21053	ENSOARG00000011169	yes	novel	trans	NA	-51.71	0.999712
ENSOART00000005274	0	chr24	4083659	4092336	ENSOARG00000004839	NAGPA	yes	GO:0016020(membrane);GO:0016021(integral component of membrane);GO:0033299(secretion of lysosomal enzymes)	04142(Lysosome)	K01125	EC:3.1.4.45	N-acetylglucosamine-1-phosphodiester alpha-N-acetylglucosaminidase [Source:NCBI gene;Acc:101104545]	MSTRG.12097.3	u	chr21	42985155	42988856	MSTRG.12097	.	yes	novel	trans	NA	-54.84	0.999553
ENSOART00000005274	0	chr24	4083659	4092336	ENSOARG00000004839	NAGPA	yes	GO:0016020(membrane);GO:0016021(integral component of membrane);GO:0033299(secretion of lysosomal enzymes)	04142(Lysosome)	K01125	EC:3.1.4.45	N-acetylglucosamine-1-phosphodiester alpha-N-acetylglucosaminidase [Source:NCBI gene;Acc:101104545]	MSTRG.21623.2	u	chrX	29524915	29556158	MSTRG.21623	.	yes	novel	trans	NA	-44.98	0.999546
ENSOART00000007597	0	chr13	74188507	74194310	MSTRG.5083	CTSA	yes	GO:0004180(carboxypeptidase activity);GO:0004185(serine-type carboxypeptidase activity);GO:0005654(nucleoplasm);GO:0006508(proteolysis);GO:0008233(peptidase activity);GO:0016787(hydrolase activity);GO:0043231(intracellular membrane-bounded organelle)	04142(Lysosome);04614(Renin-angiotensin system)	K13289	EC:3.4.16.5	cathepsin A [Source:NCBI gene;Acc:101113615]	ENSOART00000028518	0	chr9	14281300	14286827	MSTRG.20937	ENSOARG00000026500	yes	known	trans	NA	-52.25	0.999269
ENSOART00000024975	0	chr20	16856023	16856149	MSTRG.11275	ENSOARG00000023073	yes	NA	NA	NA	NA	NA	MSTRG.1098.2	x	chr1	120201780	120202090	MSTRG.1098	SON	yes	novel	trans	NA	-36.20	0.998986
ENSOART00000017150	0	chr11	30910622	30926550	MSTRG.2997	ELAC2	yes	GO:0005634(nucleus);GO:0005654(nucleoplasm);GO:0005739(mitochondrion);GO:0008033(tRNA processing);GO:0042645(mitochondrial nucleoid);GO:0072684(mitochondrial tRNA 3'-trailer cleavage, endonucleolytic)	03013(RNA transport)	K00784	EC:3.1.26.11	elaC ribonuclease Z 2 [Source:NCBI gene;Acc:101104921]	MSTRG.8215.2	u	chr18	30607126	30617064	MSTRG.8215	.	yes	novel	trans	NA	-44.92	0.998898
ENSOART00000006254	0	chrX	47851563	47859107	MSTRG.21751	APEX2	yes	GO:0001650(fibrillar center);GO:0003677(DNA binding);GO:0004518(nuclease activity);GO:0004519(endonuclease activity);GO:0005622(intracellular);GO:0005634(nucleus);GO:0005737(cytoplasm);GO:0005739(mitochondrion);GO:0006281(DNA repair);GO:0006974(cellular response to DNA damage stimulus);GO:0008270(zinc ion binding);GO:0016787(hydrolase activity);GO:0016829(lyase activity);GO:0043231(intracellular …	03410(Base excision repair)	K10772	EC:4.2.99.18	apurinic/apyrimidinic endodeoxyribonuclease 2 [Source:NCBI gene;Acc:101116123]	MSTRG.20109.2	x	chr7	78728156	78793720	MSTRG.20109	RF00001	yes	novel	trans	NA	-29.60	0.998788
ENSOART00000027067	0	chr2	241073641	241073958	MSTRG.10952	ENSOARG00000025165	yes	GO:0005739(mitochondrion);GO:0009055(electron transfer activity);GO:0020037(heme binding);GO:0022900(electron transport chain);GO:0046872(metal ion binding);GO:0055114(oxidation-reduction process);GO:0070469(respirasome)	NA	NA	NA	NA	MSTRG.11343.1	x	chr20	25015213	25015528	MSTRG.11343	RF00100	yes	novel	trans	NA	-26.23	0.998762
ENSOART00000005779	0	chr10	78384339	78451205	MSTRG.2464	ENSOARG00000005295	yes	GO:0003677(DNA binding);GO:0003697(single-stranded DNA binding);GO:0003824(catalytic activity);GO:0004518(nuclease activity);GO:0004519(endonuclease activity);GO:0005634(nucleus);GO:0006281(DNA repair);GO:0006289(nucleotide-excision repair);GO:0016788(hydrolase activity, acting on ester bonds);GO:0090305(nucleic acid phosphodiester bond hydrolysis)	NA	NA	NA	NA	MSTRG.10417.7	x	chr2	130445730	130447171	MSTRG.10417	TTN	yes	novel	trans	NA	-43.72	0.998691
ENSOART00000001504	0	chr1	19291159	19423029	MSTRG.229	EIF2B3	yes	GO:0003743(translation initiation factor activity);GO:0005085(guanyl-nucleotide exchange factor activity);GO:0005737(cytoplasm);GO:0005851(eukaryotic translation initiation factor 2B complex);GO:0006413(translational initiation);GO:0008135(translation factor activity, RNA binding);GO:0009058(biosynthetic process);GO:0014003(oligodendrocyte development);GO:0016779(nucleotidyltransferase activity);…	03013(RNA transport);05168(Herpes simplex virus 1 infection)	K03241	NA	eukaryotic translation initiation factor 2B subunit gamma [Source:NCBI gene;Acc:101118316]	MSTRG.12226.1	o	chr21	48607768	48608548	MSTRG.12226	RF01972	yes	novel	trans	NA	-51.78	0.99855
ENSOART00000007597	0	chr13	74188507	74194310	MSTRG.5083	CTSA	yes	GO:0004180(carboxypeptidase activity);GO:0004185(serine-type carboxypeptidase activity);GO:0005654(nucleoplasm);GO:0006508(proteolysis);GO:0008233(peptidase activity);GO:0016787(hydrolase activity);GO:0043231(intracellular membrane-bounded organelle)	04142(Lysosome);04614(Renin-angiotensin system)	K13289	EC:3.4.16.5	cathepsin A [Source:NCBI gene;Acc:101113615]	MSTRG.12097.3	u	chr21	42985155	42988856	MSTRG.12097	.	yes	novel	trans	NA	-58.08	0.998506
ENSOART00000007597	0	chr13	74188507	74194310	MSTRG.5083	CTSA	yes	GO:0004180(carboxypeptidase activity);GO:0004185(serine-type carboxypeptidase activity);GO:0005654(nucleoplasm);GO:0006508(proteolysis);GO:0008233(peptidase activity);GO:0016787(hydrolase activity);GO:0043231(intracellular membrane-bounded organelle)	04142(Lysosome);04614(Renin-angiotensin system)	K13289	EC:3.4.16.5	cathepsin A [Source:NCBI gene;Acc:101113615]	MSTRG.21623.2	u	chrX	29524915	29556158	MSTRG.21623	.	yes	novel	trans	NA	-35.81	0.998493
ENSOART00000017107	0	chr10	51067743	51107514	MSTRG.2357	ENSOARG00000015717	yes	GO:0004843(thiol-dependent ubiquitin-specific protease activity);GO:0005622(intracellular);GO:0006508(proteolysis);GO:0006511(ubiquitin-dependent protein catabolic process);GO:0008233(peptidase activity);GO:0008234(cysteine-type peptidase activity);GO:0016787(hydrolase activity);GO:0036459(thiol-dependent ubiquitinyl hydrolase activity)	NA	K05609	EC:3.4.19.12	ubiquitin C-terminal hydrolase L3 [Source:NCBI gene;Acc:101123568]	MSTRG.10417.6	x	chr2	130444513	130446178	MSTRG.10417	TTN	yes	novel	trans	NA	-15.51	0.998319
ENSOART00000014698	0	chr17	44763719	44784955	MSTRG.7536	ULK1	yes	GO:0004672(protein kinase activity);GO:0004674(protein serine/threonine kinase activity);GO:0005524(ATP binding);GO:0005776(autophagosome);GO:0005829(cytosol);GO:0006468(protein phosphorylation);GO:0006914(autophagy);GO:0008104(protein localization);GO:0016236(macroautophagy);GO:0017137(Rab GTPase binding);GO:0018105(peptidyl-serine phosphorylation);GO:0018107(peptidyl-threonine phosphorylation);…	04137(Mitophagy - animal);04140(Autophagy - animal);04150(mTOR signaling pathway);04152(AMPK signaling pathway);04211(Longevity regulating pathway)	K21357	EC:2.7.11.1	unc-51 like autophagy activating kinase 1 [Source:NCBI gene;Acc:101117701]	MSTRG.10920.3	u	chr2	239531996	239534677	MSTRG.10920	.	yes	novel	trans	NA	-44.21	0.997899
ENSOART00000011654	0	chr18	15748957	15785582	MSTRG.8082	KLHL25	yes	GO:0005515(protein binding);GO:0005737(cytoplasm);GO:0006446(regulation of translational initiation);GO:0006511(ubiquitin-dependent protein catabolic process);GO:0016567(protein ubiquitination);GO:0031463(Cul3-RING ubiquitin ligase complex)	NA	K10462	NA	kelch like family member 25 [Source:NCBI gene;Acc:101121124]	MSTRG.8912.2	i	chr19	31765135	31769212	MSTRG.8912	MITF	yes	novel	trans	NA	-84.19	0.99788
ENSOART00000015681	0	chr3	13663158	13931499	MSTRG.14834	TTLL11	yes	GO:0005524(ATP binding);GO:0006464(cellular protein modification process);GO:0018095(protein polyglutamylation);GO:0051013(microtubule severing)	NA	K16604	EC:6.-.-.-	tubulin tyrosine ligase like 11 [Source:NCBI gene;Acc:101121845]	MSTRG.21622.1	u	chrX	29446568	29449306	MSTRG.21622	.	yes	novel	trans	NA	-32.84	0.99763
ENSOART00000021797	0	chr2	220175495	220179114	MSTRG.10713	TUBA4A	yes	GO:0000166(nucleotide binding);GO:0003924(GTPase activity);GO:0005200(structural constituent of cytoskeleton);GO:0005525(GTP binding);GO:0005737(cytoplasm);GO:0005856(cytoskeleton);GO:0005874(microtubule);GO:0007010(cytoskeleton organization);GO:0007017(microtubule-based process);GO:0015630(microtubule cytoskeleton);GO:0019899(enzyme binding);GO:0019901(protein kinase binding)	04145(Phagosome);04210(Apoptosis);04530(Tight junction);04540(Gap junction)	K07374	NA	tubulin alpha 4a [Source:NCBI gene;Acc:100302357]	MSTRG.3013.3	x	chr11	29071392	29160918	MSTRG.3013	MYH3	yes	novel	trans	NA	-35.53	0.997442
ENSOART00000015837	0	chr6	61186630	61419298	MSTRG.18907	ATP8A1	yes	GO:0000166(nucleotide binding);GO:0000287(magnesium ion binding);GO:0004012(phospholipid-translocating ATPase activity);GO:0005524(ATP binding);GO:0005783(endoplasmic reticulum);GO:0005794(Golgi apparatus);GO:0005886(plasma membrane);GO:0007612(learning);GO:0015914(phospholipid transport);GO:0016020(membrane);GO:0016021(integral component of membrane);GO:0030335(positive regulation of cell migrat…	NA	K14802	EC:7.6.2.1	ATPase phospholipid transporting 8A1 [Source:NCBI gene;Acc:101119308]	MSTRG.15704.1	j	chr3	133213149	133217140	MSTRG.15704	IGFBP6	yes	novel	trans	NA	-34.82	0.997324
ENSOART00000012418	0	chrX	93880541	93883666	MSTRG.22114	FHL1	yes	GO:0046872(metal ion binding)	04630(Jak-STAT signaling pathway)	K14365	NA	four and a half LIM domains 1 [Source:NCBI gene;Acc:100307044]	MSTRG.14888.1	u	chr3	20515828	20522373	MSTRG.14888	.	yes	novel	trans	NA	-33.44	0.997119
ENSOART00000014698	0	chr17	44763719	44784955	MSTRG.7536	ULK1	yes	GO:0004672(protein kinase activity);GO:0004674(protein serine/threonine kinase activity);GO:0005524(ATP binding);GO:0005776(autophagosome);GO:0005829(cytosol);GO:0006468(protein phosphorylation);GO:0006914(autophagy);GO:0008104(protein localization);GO:0016236(macroautophagy);GO:0017137(Rab GTPase binding);GO:0018105(peptidyl-serine phosphorylation);GO:0018107(peptidyl-threonine phosphorylation);…	04137(Mitophagy - animal);04140(Autophagy - animal);04150(mTOR signaling pathway);04152(AMPK signaling pathway);04211(Longevity regulating pathway)	K21357	EC:2.7.11.1	unc-51 like autophagy activating kinase 1 [Source:NCBI gene;Acc:101117701]	MSTRG.7213.2	i	chr16	65485257	65497686	MSTRG.7213	ADCY2	yes	novel	trans	NA	-49.02	0.996567
ENSOART00000021165	0	chr3	34565098	34663658	MSTRG.15001	SLC4A1AP	yes	GO:0003735(structural constituent of ribosome);GO:0005515(protein binding);GO:0005622(intracellular);GO:0005654(nucleoplasm);GO:0005840(ribosome);GO:0005886(plasma membrane);GO:0006412(translation);GO:0043231(intracellular membrane-bounded organelle)	NA	NA	NA	solute carrier family 4 member 1 adaptor protein [Source:NCBI gene;Acc:101120479]	MSTRG.8215.2	u	chr18	30607126	30617064	MSTRG.8215	.	yes	novel	trans	NA	-51.46	0.996423
ENSOART00000001504	0	chr1	19291159	19423029	MSTRG.229	EIF2B3	yes	GO:0003743(translation initiation factor activity);GO:0005085(guanyl-nucleotide exchange factor activity);GO:0005737(cytoplasm);GO:0005851(eukaryotic translation initiation factor 2B complex);GO:0006413(translational initiation);GO:0008135(translation factor activity, RNA binding);GO:0009058(biosynthetic process);GO:0014003(oligodendrocyte development);GO:0016779(nucleotidyltransferase activity);…	03013(RNA transport);05168(Herpes simplex virus 1 infection)	K03241	NA	eukaryotic translation initiation factor 2B subunit gamma [Source:NCBI gene;Acc:101118316]	MSTRG.16550.1	u	chr3	215651717	215663638	MSTRG.16550	.	yes	novel	trans	NA	-40.87	0.996233
ENSOART00000006254	0	chrX	47851563	47859107	MSTRG.21751	APEX2	yes	GO:0001650(fibrillar center);GO:0003677(DNA binding);GO:0004518(nuclease activity);GO:0004519(endonuclease activity);GO:0005622(intracellular);GO:0005634(nucleus);GO:0005737(cytoplasm);GO:0005739(mitochondrion);GO:0006281(DNA repair);GO:0006974(cellular response to DNA damage stimulus);GO:0008270(zinc ion binding);GO:0016787(hydrolase activity);GO:0016829(lyase activity);GO:0043231(intracellular …	03410(Base excision repair)	K10772	EC:4.2.99.18	apurinic/apyrimidinic endodeoxyribonuclease 2 [Source:NCBI gene;Acc:101116123]	MSTRG.10920.3	u	chr2	239531996	239534677	MSTRG.10920	.	yes	novel	trans	NA	-39.84	0.995703
ENSOART00000015838	0	chr6	61186630	61419298	MSTRG.18907	ATP8A1	yes	GO:0000166(nucleotide binding);GO:0000287(magnesium ion binding);GO:0004012(phospholipid-translocating ATPase activity);GO:0005524(ATP binding);GO:0005783(endoplasmic reticulum);GO:0005794(Golgi apparatus);GO:0005886(plasma membrane);GO:0007612(learning);GO:0015914(phospholipid transport);GO:0016020(membrane);GO:0016021(integral component of membrane);GO:0030335(positive regulation of cell migrat…	NA	K14802	EC:7.6.2.1	ATPase phospholipid transporting 8A1 [Source:NCBI gene;Acc:101119308]	MSTRG.3592.2	j	chr11	54449552	54451955	MSTRG.3592	UBALD2	yes	novel	trans	NA	-48.39	0.995496
ENSOART00000004543	0	chr21	8036384	8045013	MSTRG.11770	FZD4	yes	GO:0001540(amyloid-beta binding);GO:0001553(luteinization);GO:0001568(blood vessel development);GO:0001570(vasculogenesis);GO:0004888(transmembrane signaling receptor activity);GO:0004896(cytokine receptor activity);GO:0005515(protein binding);GO:0005886(plasma membrane);GO:0005911(cell-cell junction);GO:0007166(cell surface receptor signaling pathway);GO:0007223(Wnt signaling pathway, calcium mo…	04150(mTOR signaling pathway);04310(Wnt signaling pathway);04390(Hippo signaling pathway);04550(Signaling pathways regulating pluripotency of stem cells);04916(Melanogenesis);04934(Cushing syndrome);05165(Human papillomavirus infection);05200(Pathways in cancer);05205(Proteoglycans in cancer);05217(Basal cell carcinoma);05224(Breast cancer);05225(Hepatocellular carcinoma);05226(Gastric cancer)	K02354	NA	frizzled class receptor 4 [Source:NCBI gene;Acc:101101932]	MSTRG.21381.1	u	chr9	93797098	93802897	MSTRG.21381	.	yes	novel	trans	NA	-63.59	0.995272
ENSOART00000001989	0	chr14	33491872	33521046	MSTRG.5446	CDH5	yes	GO:0001955(blood vessel maturation);GO:0005102(signaling receptor binding);GO:0005509(calcium ion binding);GO:0005886(plasma membrane);GO:0005911(cell-cell junction);GO:0005912(adherens junction);GO:0005913(cell-cell adherens junction);GO:0005923(bicellular tight junction);GO:0007043(cell-cell junction assembly);GO:0007155(cell adhesion);GO:0007156(homophilic cell adhesion via plasma membrane adh…	04514(Cell adhesion molecules (CAMs));04670(Leukocyte transendothelial migration);05418(Fluid shear stress and atherosclerosis)	K06533	NA	cadherin 5 [Source:NCBI gene;Acc:101107462]	MSTRG.10515.3	j	chr2	198721110	198725487	MSTRG.10515	ENSOARG00000015545	yes	novel	trans	NA	-25.76	0.995058
ENSOART00000016857	0	chr2	110280423	110367262	MSTRG.10030	CLCN3	yes	GO:0005247(voltage-gated chloride channel activity);GO:0005254(chloride channel activity);GO:0005769(early endosome);GO:0005770(late endosome);GO:0005794(Golgi apparatus);GO:0005886(plasma membrane);GO:0006811(ion transport);GO:0006821(chloride transport);GO:0008021(synaptic vesicle);GO:0009897(external side of plasma membrane);GO:0012506(vesicle membrane);GO:0016020(membrane);GO:0016021(integral…	NA	K05012	NA	chloride voltage-gated channel 3 [Source:NCBI gene;Acc:101114498]	MSTRG.792.2	j	chr1	99894451	99902592	MSTRG.792	CDC42SE1	yes	novel	trans	NA	-29.14	0.995027
ENSOART00000015793	0	chr3	106287602	106328687	MSTRG.15544	ZC3H6	yes	GO:0046872(metal ion binding)	NA	NA	NA	zinc finger CCCH-type containing 6 [Source:NCBI gene;Acc:101118777]	MSTRG.11343.1	x	chr20	25015213	25015528	MSTRG.11343	RF00100	yes	novel	trans	NA	-46.09	0.994993
ENSOART00000017107	0	chr10	51067743	51107514	MSTRG.2357	ENSOARG00000015717	yes	GO:0004843(thiol-dependent ubiquitin-specific protease activity);GO:0005622(intracellular);GO:0006508(proteolysis);GO:0006511(ubiquitin-dependent protein catabolic process);GO:0008233(peptidase activity);GO:0008234(cysteine-type peptidase activity);GO:0016787(hydrolase activity);GO:0036459(thiol-dependent ubiquitinyl hydrolase activity)	NA	K05609	EC:3.4.19.12	ubiquitin C-terminal hydrolase L3 [Source:NCBI gene;Acc:101123568]	MSTRG.21486.1	u	chrX	9028477	9043371	MSTRG.21486	.	yes	novel	trans	NA	-41.14	0.99494
ENSOART00000016743	0	chr5	12361126	12414404	MSTRG.17763	DNMT1	yes	GO:0000122(negative regulation of transcription by RNA polymerase II);GO:0000792(heterochromatin);GO:0003677(DNA binding);GO:0003682(chromatin binding);GO:0003723(RNA binding);GO:0003886(DNA (cytosine-5-)-methyltransferase activity);GO:0005634(nucleus);GO:0005657(replication fork);GO:0005721(pericentric heterochromatin);GO:0006306(DNA methylation);GO:0007265(Ras protein signal transduction);GO:00…	00270(Cysteine and methionine metabolism);05206(MicroRNAs in cancer)	K00558	EC:2.1.1.37	DNA methyltransferase 1 [Source:NCBI gene;Acc:443549]	MSTRG.15704.1	j	chr3	133213149	133217140	MSTRG.15704	IGFBP6	yes	novel	trans	NA	-42.35	0.994794
ENSOART00000017107	0	chr10	51067743	51107514	MSTRG.2357	ENSOARG00000015717	yes	GO:0004843(thiol-dependent ubiquitin-specific protease activity);GO:0005622(intracellular);GO:0006508(proteolysis);GO:0006511(ubiquitin-dependent protein catabolic process);GO:0008233(peptidase activity);GO:0008234(cysteine-type peptidase activity);GO:0016787(hydrolase activity);GO:0036459(thiol-dependent ubiquitinyl hydrolase activity)	NA	K05609	EC:3.4.19.12	ubiquitin C-terminal hydrolase L3 [Source:NCBI gene;Acc:101123568]	MSTRG.4631.2	u	chr13	33898777	33908808	MSTRG.4631	.	yes	novel	trans	NA	-35.92	0.994784
ENSOART00000014698	0	chr17	44763719	44784955	MSTRG.7536	ULK1	yes	GO:0004672(protein kinase activity);GO:0004674(protein serine/threonine kinase activity);GO:0005524(ATP binding);GO:0005776(autophagosome);GO:0005829(cytosol);GO:0006468(protein phosphorylation);GO:0006914(autophagy);GO:0008104(protein localization);GO:0016236(macroautophagy);GO:0017137(Rab GTPase binding);GO:0018105(peptidyl-serine phosphorylation);GO:0018107(peptidyl-threonine phosphorylation);…	04137(Mitophagy - animal);04140(Autophagy - animal);04150(mTOR signaling pathway);04152(AMPK signaling pathway);04211(Longevity regulating pathway)	K21357	EC:2.7.11.1	unc-51 like autophagy activating kinase 1 [Source:NCBI gene;Acc:101117701]	MSTRG.20109.2	x	chr7	78728156	78793720	MSTRG.20109	RF00001	yes	novel	trans	NA	-36.46	0.994075
ENSOART00000006881	0	chr13	41697631	41710266	MSTRG.4683	CST7	yes	GO:0004869(cysteine-type endopeptidase inhibitor activity);GO:0005615(extracellular space);GO:0005737(cytoplasm);GO:0005764(lysosome);GO:0005770(late endosome);GO:0005783(endoplasmic reticulum);GO:0010466(negative regulation of peptidase activity);GO:0010951(negative regulation of endopeptidase activity);GO:0030414(peptidase inhibitor activity);GO:0031410(cytoplasmic vesicle);GO:0031643(positive …	NA	NA	NA	cystatin F [Source:HGNC Symbol;Acc:HGNC:2479]	MSTRG.13105.2	o	chr23	57889192	58061608	MSTRG.13105	MALT1	yes	novel	trans	NA	-32.98	0.993962
ENSOART00000001504	0	chr1	19291159	19423029	MSTRG.229	EIF2B3	yes	GO:0003743(translation initiation factor activity);GO:0005085(guanyl-nucleotide exchange factor activity);GO:0005737(cytoplasm);GO:0005851(eukaryotic translation initiation factor 2B complex);GO:0006413(translational initiation);GO:0008135(translation factor activity, RNA binding);GO:0009058(biosynthetic process);GO:0014003(oligodendrocyte development);GO:0016779(nucleotidyltransferase activity);…	03013(RNA transport);05168(Herpes simplex virus 1 infection)	K03241	NA	eukaryotic translation initiation factor 2B subunit gamma [Source:NCBI gene;Acc:101118316]	ENSOART00000028118	0	chr21	48606992	48608548	MSTRG.12225	ENSOARG00000026131	yes	known	trans	NA	-50.56	0.993822
ENSOART00000004543	0	chr21	8036384	8045013	MSTRG.11770	FZD4	yes	GO:0001540(amyloid-beta binding);GO:0001553(luteinization);GO:0001568(blood vessel development);GO:0001570(vasculogenesis);GO:0004888(transmembrane signaling receptor activity);GO:0004896(cytokine receptor activity);GO:0005515(protein binding);GO:0005886(plasma membrane);GO:0005911(cell-cell junction);GO:0007166(cell surface receptor signaling pathway);GO:0007223(Wnt signaling pathway, calcium mo…	04150(mTOR signaling pathway);04310(Wnt signaling pathway);04390(Hippo signaling pathway);04550(Signaling pathways regulating pluripotency of stem cells);04916(Melanogenesis);04934(Cushing syndrome);05165(Human papillomavirus infection);05200(Pathways in cancer);05205(Proteoglycans in cancer);05217(Basal cell carcinoma);05224(Breast cancer);05225(Hepatocellular carcinoma);05226(Gastric cancer)	K02354	NA	frizzled class receptor 4 [Source:NCBI gene;Acc:101101932]	MSTRG.8573.1	i	chr18	65686951	65688863	MSTRG.8573	WDR20	yes	novel	trans	NA	-53.14	0.993497
ENSOART00000012098	0	chr11	55286750	55294990	MSTRG.3633	ENSOARG00000011123	yes	GO:0005515(protein binding);GO:0005634(nucleus);GO:0016925(protein sumoylation)	NA	NA	NA	NA	MSTRG.792.2	j	chr1	99894451	99902592	MSTRG.792	CDC42SE1	yes	novel	trans	NA	-34.08	0.992856
ENSOART00000000914	0	chr7	42248640	42248957	MSTRG.19747	ENSOARG00000000856	yes	GO:0005739(mitochondrion);GO:0009055(electron transfer activity);GO:0020037(heme binding);GO:0022900(electron transport chain);GO:0046872(metal ion binding);GO:0055114(oxidation-reduction process);GO:0070469(respirasome)	NA	NA	NA	cytochrome c pseudogene [Source:NCBI gene;Acc:101107359]	MSTRG.792.2	j	chr1	99894451	99902592	MSTRG.792	CDC42SE1	yes	novel	trans	NA	-36.85	0.992837
ENSOART00000017948	0	chr17	71510909	71519682	MSTRG.7902	SNAP29	yes	GO:0005654(nucleoplasm);GO:0005737(cytoplasm);GO:0005776(autophagosome);GO:0005813(centrosome);GO:0005829(cytosol);GO:0016240(autophagosome membrane docking);GO:0020018(ciliary pocket membrane);GO:0031201(SNARE complex);GO:0060271(cilium assembly);GO:0097352(autophagosome maturation)	NA	NA	NA	synaptosomal-associated protein 29 [Source:NCBI gene;Acc:101117280]	MSTRG.8215.2	u	chr18	30607126	30617064	MSTRG.8215	.	yes	novel	trans	NA	-37.46	0.992722
ENSOART00000002152	0	chr11	13309894	13351485	MSTRG.2661	TADA2A	yes	GO:0000278(mitotic cell cycle);GO:0001932(regulation of protein phosphorylation);GO:0003677(DNA binding);GO:0003713(transcription coactivator activity);GO:0005515(protein binding);GO:0005634(nucleus);GO:0005671(Ada2/Gcn5/Ada3 transcription activator complex);GO:0006357(regulation of transcription by RNA polymerase II);GO:0031063(regulation of histone deacetylation);GO:0031647(regulation of protei…	NA	K11314	NA	transcriptional adaptor 2A [Source:NCBI gene;Acc:101111892]	MSTRG.14888.1	u	chr3	20515828	20522373	MSTRG.14888	.	yes	novel	trans	NA	-55.37	0.991434
ENSOART00000010629	0	chr2	38834882	38953654	MSTRG.9618	DPYSL2	yes	GO:0005737(cytoplasm);GO:0005829(cytosol);GO:0005886(plasma membrane);GO:0007010(cytoskeleton organization);GO:0007411(axon guidance);GO:0007420(brain development);GO:0008017(microtubule binding);GO:0010975(regulation of neuron projection development);GO:0016787(hydrolase activity);GO:0016810(hydrolase activity, acting on carbon-nitrogen (but not peptide) bonds);GO:0019901(protein kinase binding)…	04360(Axon guidance)	K07528	NA	dihydropyrimidinase-related protein 2 [Source:NCBI gene;Acc:101108984]	MSTRG.11343.1	x	chr20	25015213	25015528	MSTRG.11343	RF00100	yes	novel	trans	NA	-30.48	0.991363
ENSOART00000016857	0	chr2	110280423	110367262	MSTRG.10030	CLCN3	yes	GO:0005247(voltage-gated chloride channel activity);GO:0005254(chloride channel activity);GO:0005769(early endosome);GO:0005770(late endosome);GO:0005794(Golgi apparatus);GO:0005886(plasma membrane);GO:0006811(ion transport);GO:0006821(chloride transport);GO:0008021(synaptic vesicle);GO:0009897(external side of plasma membrane);GO:0012506(vesicle membrane);GO:0016020(membrane);GO:0016021(integral…	NA	K05012	NA	chloride voltage-gated channel 3 [Source:NCBI gene;Acc:101114498]	MSTRG.2792.1	x	chr11	21891129	21894285	MSTRG.2792	RFLNB	yes	novel	trans	NA	-16.94	0.990848
ENSOART00000001989	0	chr14	33491872	33521046	MSTRG.5446	CDH5	yes	GO:0001955(blood vessel maturation);GO:0005102(signaling receptor binding);GO:0005509(calcium ion binding);GO:0005886(plasma membrane);GO:0005911(cell-cell junction);GO:0005912(adherens junction);GO:0005913(cell-cell adherens junction);GO:0005923(bicellular tight junction);GO:0007043(cell-cell junction assembly);GO:0007155(cell adhesion);GO:0007156(homophilic cell adhesion via plasma membrane adh…	04514(Cell adhesion molecules (CAMs));04670(Leukocyte transendothelial migration);05418(Fluid shear stress and atherosclerosis)	K06533	NA	cadherin 5 [Source:NCBI gene;Acc:101107462]	MSTRG.14502.2	u	chr26	39997171	40004062	MSTRG.14502	.	yes	novel	trans	NA	-53.59	0.990692
ENSOART00000020869	0	chr15	47565510	47567511	MSTRG.6536	ENSOARG00000019163	yes	GO:0005344(oxygen carrier activity);GO:0005833(hemoglobin complex);GO:0015671(oxygen transport);GO:0019825(oxygen binding);GO:0020037(heme binding);GO:0046872(metal ion binding)	NA	NA	NA	hemoglobin subunit beta [Source:NCBI gene;Acc:101105437]	MSTRG.8047.1	i	chr18	6113099	6165128	MSTRG.8047	MEF2A	yes	novel	trans	NA	-17.95	0.990253
ENSOART00000011654	0	chr18	15748957	15785582	MSTRG.8082	KLHL25	yes	GO:0005515(protein binding);GO:0005737(cytoplasm);GO:0006446(regulation of translational initiation);GO:0006511(ubiquitin-dependent protein catabolic process);GO:0016567(protein ubiquitination);GO:0031463(Cul3-RING ubiquitin ligase complex)	NA	K10462	NA	kelch like family member 25 [Source:NCBI gene;Acc:101121124]	MSTRG.792.2	j	chr1	99894451	99902592	MSTRG.792	CDC42SE1	yes	novel	trans	NA	-37.31	0.990136
ENSOART00000015681	0	chr3	13663158	13931499	MSTRG.14834	TTLL11	yes	GO:0005524(ATP binding);GO:0006464(cellular protein modification process);GO:0018095(protein polyglutamylation);GO:0051013(microtubule severing)	NA	K16604	EC:6.-.-.-	tubulin tyrosine ligase like 11 [Source:NCBI gene;Acc:101121845]	MSTRG.1098.2	x	chr1	120201780	120202090	MSTRG.1098	SON	yes	novel	trans	NA	-48.22	0.989657
ENSOART00000003600	0	chr17	4187247	4308588	MSTRG.7282	TRIM2	yes	GO:0005515(protein binding);GO:0005622(intracellular);GO:0005737(cytoplasm);GO:0008270(zinc ion binding);GO:0046872(metal ion binding)	NA	K11997	NA	tripartite motif containing 2 [Source:NCBI gene;Acc:101103349]	MSTRG.10679.3	o	chr2	217646408	217650144	MSTRG.10679	ENSOARG00000019419	yes	novel	trans	NA	-31.33	0.989467
ENSOART00000000914	0	chr7	42248640	42248957	MSTRG.19747	ENSOARG00000000856	yes	GO:0005739(mitochondrion);GO:0009055(electron transfer activity);GO:0020037(heme binding);GO:0022900(electron transport chain);GO:0046872(metal ion binding);GO:0055114(oxidation-reduction process);GO:0070469(respirasome)	NA	NA	NA	cytochrome c pseudogene [Source:NCBI gene;Acc:101107359]	MSTRG.8912.2	i	chr19	31765135	31769212	MSTRG.8912	MITF	yes	novel	trans	NA	-43.31	0.987905
ENSOART00000015838	0	chr6	61186630	61419298	MSTRG.18907	ATP8A1	yes	GO:0000166(nucleotide binding);GO:0000287(magnesium ion binding);GO:0004012(phospholipid-translocating ATPase activity);GO:0005524(ATP binding);GO:0005783(endoplasmic reticulum);GO:0005794(Golgi apparatus);GO:0005886(plasma membrane);GO:0007612(learning);GO:0015914(phospholipid transport);GO:0016020(membrane);GO:0016021(integral component of membrane);GO:0030335(positive regulation of cell migrat…	NA	K14802	EC:7.6.2.1	ATPase phospholipid transporting 8A1 [Source:NCBI gene;Acc:101119308]	MSTRG.15704.1	j	chr3	133213149	133217140	MSTRG.15704	IGFBP6	yes	novel	trans	NA	-34.82	0.987154
ENSOART00000021371	0	chr3	141536582	141928837	ENSOARG00000019622	NELL2	yes	GO:0005509(calcium ion binding);GO:0005515(protein binding)	NA	NA	NA	neural EGFL like 2 [Source:NCBI gene;Acc:101113484]	MSTRG.21719.1	u	chrX	42565175	42583582	MSTRG.21719	.	yes	novel	trans	NA	-34.10	0.987131
ENSOART00000005912	0	chr3	207527997	207529618	MSTRG.16384	TPI1	yes	GO:0003824(catalytic activity);GO:0004807(triose-phosphate isomerase activity);GO:0006006(glucose metabolic process);GO:0006094(gluconeogenesis);GO:0006096(glycolytic process);GO:0007275(multicellular organism development);GO:0016853(isomerase activity);GO:0019682(glyceraldehyde-3-phosphate metabolic process);GO:0031625(ubiquitin protein ligase binding);GO:0042803(protein homodimerization activit…	00010(Glycolysis / Gluconeogenesis);00051(Fructose and mannose metabolism);00562(Inositol phosphate metabolism)	K01803	EC:5.3.1.1	triosephosphate isomerase 1 [Source:NCBI gene;Acc:101108565]	MSTRG.19941.2	u	chr7	64010566	64041016	MSTRG.19941	.	yes	novel	trans	NA	-21.61	0.986094
ENSOART00000003600	0	chr17	4187247	4308588	MSTRG.7282	TRIM2	yes	GO:0005515(protein binding);GO:0005622(intracellular);GO:0005737(cytoplasm);GO:0008270(zinc ion binding);GO:0046872(metal ion binding)	NA	K11997	NA	tripartite motif containing 2 [Source:NCBI gene;Acc:101103349]	MSTRG.13348.2	x	chr24	9669932	9699006	MSTRG.13348	CLEC16A	yes	novel	trans	NA	-38.98	0.986023
ENSOART00000016743	0	chr5	12361126	12414404	MSTRG.17763	DNMT1	yes	GO:0000122(negative regulation of transcription by RNA polymerase II);GO:0000792(heterochromatin);GO:0003677(DNA binding);GO:0003682(chromatin binding);GO:0003723(RNA binding);GO:0003886(DNA (cytosine-5-)-methyltransferase activity);GO:0005634(nucleus);GO:0005657(replication fork);GO:0005721(pericentric heterochromatin);GO:0006306(DNA methylation);GO:0007265(Ras protein signal transduction);GO:00…	00270(Cysteine and methionine metabolism);05206(MicroRNAs in cancer)	K00558	EC:2.1.1.37	DNA methyltransferase 1 [Source:NCBI gene;Acc:443549]	MSTRG.3592.2	j	chr11	54449552	54451955	MSTRG.3592	UBALD2	yes	novel	trans	NA	-40.58	0.985988
ENSOART00000015681	0	chr3	13663158	13931499	MSTRG.14834	TTLL11	yes	GO:0005524(ATP binding);GO:0006464(cellular protein modification process);GO:0018095(protein polyglutamylation);GO:0051013(microtubule severing)	NA	K16604	EC:6.-.-.-	tubulin tyrosine ligase like 11 [Source:NCBI gene;Acc:101121845]	MSTRG.7213.2	i	chr16	65485257	65497686	MSTRG.7213	ADCY2	yes	novel	trans	NA	-40.77	0.985901
ENSOART00000017107	0	chr10	51067743	51107514	MSTRG.2357	ENSOARG00000015717	yes	GO:0004843(thiol-dependent ubiquitin-specific protease activity);GO:0005622(intracellular);GO:0006508(proteolysis);GO:0006511(ubiquitin-dependent protein catabolic process);GO:0008233(peptidase activity);GO:0008234(cysteine-type peptidase activity);GO:0016787(hydrolase activity);GO:0036459(thiol-dependent ubiquitinyl hydrolase activity)	NA	K05609	EC:3.4.19.12	ubiquitin C-terminal hydrolase L3 [Source:NCBI gene;Acc:101123568]	MSTRG.1661.1	u	chr1	224661391	224667477	MSTRG.1661	.	yes	novel	trans	NA	-27.09	0.985417
ENSOART00000006739	0	chr1	105204577	105213119	MSTRG.921	NES	yes	GO:0000086(G2/M transition of mitotic cell cycle);GO:0005198(structural molecule activity);GO:0005737(cytoplasm);GO:0005882(intermediate filament);GO:0019215(intermediate filament binding);GO:0032091(negative regulation of protein binding);GO:0043086(negative regulation of catalytic activity);GO:0045111(intermediate filament cytoskeleton);GO:0072089(stem cell proliferation)	NA	K07609	NA	nestin [Source:NCBI gene;Acc:101106557]	MSTRG.10417.6	x	chr2	130444513	130446178	MSTRG.10417	TTN	yes	novel	trans	NA	-45.77	0.984893
ENSOART00000012416	0	chrX	93880470	93883714	MSTRG.22114	FHL1	yes	GO:0046872(metal ion binding)	04630(Jak-STAT signaling pathway)	K14365	NA	four and a half LIM domains 1 [Source:NCBI gene;Acc:100307044]	MSTRG.14888.1	u	chr3	20515828	20522373	MSTRG.14888	.	yes	novel	trans	NA	-45.11	0.984716
ENSOART00000002152	0	chr11	13309894	13351485	MSTRG.2661	TADA2A	yes	GO:0000278(mitotic cell cycle);GO:0001932(regulation of protein phosphorylation);GO:0003677(DNA binding);GO:0003713(transcription coactivator activity);GO:0005515(protein binding);GO:0005634(nucleus);GO:0005671(Ada2/Gcn5/Ada3 transcription activator complex);GO:0006357(regulation of transcription by RNA polymerase II);GO:0031063(regulation of histone deacetylation);GO:0031647(regulation of protei…	NA	K11314	NA	transcriptional adaptor 2A [Source:NCBI gene;Acc:101111892]	ENSOART00000028518	0	chr9	14281300	14286827	MSTRG.20937	ENSOARG00000026500	yes	known	trans	NA	-37.58	0.984654
ENSOART00000001087	0	chr22	13935019	14112861	MSTRG.12404	EXOC6	yes	GO:0000145(exocyst);GO:0006887(exocytosis);GO:0006904(vesicle docking involved in exocytosis)	NA	K19985	NA	exocyst complex component 6 [Source:NCBI gene;Acc:101103200]	MSTRG.8047.1	i	chr18	6113099	6165128	MSTRG.8047	MEF2A	yes	novel	trans	NA	-27.27	0.984077
ENSOART00000005779	0	chr10	78384339	78451205	MSTRG.2464	ENSOARG00000005295	yes	GO:0003677(DNA binding);GO:0003697(single-stranded DNA binding);GO:0003824(catalytic activity);GO:0004518(nuclease activity);GO:0004519(endonuclease activity);GO:0005634(nucleus);GO:0006281(DNA repair);GO:0006289(nucleotide-excision repair);GO:0016788(hydrolase activity, acting on ester bonds);GO:0090305(nucleic acid phosphodiester bond hydrolysis)	NA	NA	NA	NA	MSTRG.13348.2	x	chr24	9669932	9699006	MSTRG.13348	CLEC16A	yes	novel	trans	NA	-22.39	0.983686
ENSOART00000010629	0	chr2	38834882	38953654	MSTRG.9618	DPYSL2	yes	GO:0005737(cytoplasm);GO:0005829(cytosol);GO:0005886(plasma membrane);GO:0007010(cytoskeleton organization);GO:0007411(axon guidance);GO:0007420(brain development);GO:0008017(microtubule binding);GO:0010975(regulation of neuron projection development);GO:0016787(hydrolase activity);GO:0016810(hydrolase activity, acting on carbon-nitrogen (but not peptide) bonds);GO:0019901(protein kinase binding)…	04360(Axon guidance)	K07528	NA	dihydropyrimidinase-related protein 2 [Source:NCBI gene;Acc:101108984]	ENSOART00000028118	0	chr21	48606992	48608548	MSTRG.12225	ENSOARG00000026131	yes	known	trans	NA	-42.46	0.983099
ENSOART00000027067	0	chr2	241073641	241073958	MSTRG.10952	ENSOARG00000025165	yes	GO:0005739(mitochondrion);GO:0009055(electron transfer activity);GO:0020037(heme binding);GO:0022900(electron transport chain);GO:0046872(metal ion binding);GO:0055114(oxidation-reduction process);GO:0070469(respirasome)	NA	NA	NA	NA	MSTRG.2676.2	o	chr11	14366106	14368955	MSTRG.2676	RF00288	yes	novel	trans	NA	-33.30	0.98276
ENSOART00000016743	0	chr5	12361126	12414404	MSTRG.17763	DNMT1	yes	GO:0000122(negative regulation of transcription by RNA polymerase II);GO:0000792(heterochromatin);GO:0003677(DNA binding);GO:0003682(chromatin binding);GO:0003723(RNA binding);GO:0003886(DNA (cytosine-5-)-methyltransferase activity);GO:0005634(nucleus);GO:0005657(replication fork);GO:0005721(pericentric heterochromatin);GO:0006306(DNA methylation);GO:0007265(Ras protein signal transduction);GO:00…	00270(Cysteine and methionine metabolism);05206(MicroRNAs in cancer)	K00558	EC:2.1.1.37	DNA methyltransferase 1 [Source:NCBI gene;Acc:443549]	MSTRG.10515.3	j	chr2	198721110	198725487	MSTRG.10515	ENSOARG00000015545	yes	novel	trans	NA	-38.24	0.982557
ENSOART00000006739	0	chr1	105204577	105213119	MSTRG.921	NES	yes	GO:0000086(G2/M transition of mitotic cell cycle);GO:0005198(structural molecule activity);GO:0005737(cytoplasm);GO:0005882(intermediate filament);GO:0019215(intermediate filament binding);GO:0032091(negative regulation of protein binding);GO:0043086(negative regulation of catalytic activity);GO:0045111(intermediate filament cytoskeleton);GO:0072089(stem cell proliferation)	NA	K07609	NA	nestin [Source:NCBI gene;Acc:101106557]	MSTRG.21486.1	u	chrX	9028477	9043371	MSTRG.21486	.	yes	novel	trans	NA	-40.37	0.982341
ENSOART00000005779	0	chr10	78384339	78451205	MSTRG.2464	ENSOARG00000005295	yes	GO:0003677(DNA binding);GO:0003697(single-stranded DNA binding);GO:0003824(catalytic activity);GO:0004518(nuclease activity);GO:0004519(endonuclease activity);GO:0005634(nucleus);GO:0006281(DNA repair);GO:0006289(nucleotide-excision repair);GO:0016788(hydrolase activity, acting on ester bonds);GO:0090305(nucleic acid phosphodiester bond hydrolysis)	NA	NA	NA	NA	MSTRG.10679.3	o	chr2	217646408	217650144	MSTRG.10679	ENSOARG00000019419	yes	novel	trans	NA	-43.07	0.981776
ENSOART00000002152	0	chr11	13309894	13351485	MSTRG.2661	TADA2A	yes	GO:0000278(mitotic cell cycle);GO:0001932(regulation of protein phosphorylation);GO:0003677(DNA binding);GO:0003713(transcription coactivator activity);GO:0005515(protein binding);GO:0005634(nucleus);GO:0005671(Ada2/Gcn5/Ada3 transcription activator complex);GO:0006357(regulation of transcription by RNA polymerase II);GO:0031063(regulation of histone deacetylation);GO:0031647(regulation of protei…	NA	K11314	NA	transcriptional adaptor 2A [Source:NCBI gene;Acc:101111892]	MSTRG.12097.3	u	chr21	42985155	42988856	MSTRG.12097	.	yes	novel	trans	NA	-43.86	0.981677
ENSOART00000002152	0	chr11	13309894	13351485	MSTRG.2661	TADA2A	yes	GO:0000278(mitotic cell cycle);GO:0001932(regulation of protein phosphorylation);GO:0003677(DNA binding);GO:0003713(transcription coactivator activity);GO:0005515(protein binding);GO:0005634(nucleus);GO:0005671(Ada2/Gcn5/Ada3 transcription activator complex);GO:0006357(regulation of transcription by RNA polymerase II);GO:0031063(regulation of histone deacetylation);GO:0031647(regulation of protei…	NA	K11314	NA	transcriptional adaptor 2A [Source:NCBI gene;Acc:101111892]	MSTRG.21623.2	u	chrX	29524915	29556158	MSTRG.21623	.	yes	novel	trans	NA	-48.04	0.981638
ENSOART00000016857	0	chr2	110280423	110367262	MSTRG.10030	CLCN3	yes	GO:0005247(voltage-gated chloride channel activity);GO:0005254(chloride channel activity);GO:0005769(early endosome);GO:0005770(late endosome);GO:0005794(Golgi apparatus);GO:0005886(plasma membrane);GO:0006811(ion transport);GO:0006821(chloride transport);GO:0008021(synaptic vesicle);GO:0009897(external side of plasma membrane);GO:0012506(vesicle membrane);GO:0016020(membrane);GO:0016021(integral…	NA	K05012	NA	chloride voltage-gated channel 3 [Source:NCBI gene;Acc:101114498]	MSTRG.4051.3	j	chr12	48886712	48888268	MSTRG.4051	TMEM52	yes	novel	trans	NA	-43.02	0.980937
ENSOART00000014698	0	chr17	44763719	44784955	MSTRG.7536	ULK1	yes	GO:0004672(protein kinase activity);GO:0004674(protein serine/threonine kinase activity);GO:0005524(ATP binding);GO:0005776(autophagosome);GO:0005829(cytosol);GO:0006468(protein phosphorylation);GO:0006914(autophagy);GO:0008104(protein localization);GO:0016236(macroautophagy);GO:0017137(Rab GTPase binding);GO:0018105(peptidyl-serine phosphorylation);GO:0018107(peptidyl-threonine phosphorylation);…	04137(Mitophagy - animal);04140(Autophagy - animal);04150(mTOR signaling pathway);04152(AMPK signaling pathway);04211(Longevity regulating pathway)	K21357	EC:2.7.11.1	unc-51 like autophagy activating kinase 1 [Source:NCBI gene;Acc:101117701]	MSTRG.21622.1	u	chrX	29446568	29449306	MSTRG.21622	.	yes	novel	trans	NA	-39.83	0.980391
ENSOART00000000914	0	chr7	42248640	42248957	MSTRG.19747	ENSOARG00000000856	yes	GO:0005739(mitochondrion);GO:0009055(electron transfer activity);GO:0020037(heme binding);GO:0022900(electron transport chain);GO:0046872(metal ion binding);GO:0055114(oxidation-reduction process);GO:0070469(respirasome)	NA	NA	NA	cytochrome c pseudogene [Source:NCBI gene;Acc:101107359]	MSTRG.4051.3	j	chr12	48886712	48888268	MSTRG.4051	TMEM52	yes	novel	trans	NA	-37.80	0.980022
ENSOART00000001989	0	chr14	33491872	33521046	MSTRG.5446	CDH5	yes	GO:0001955(blood vessel maturation);GO:0005102(signaling receptor binding);GO:0005509(calcium ion binding);GO:0005886(plasma membrane);GO:0005911(cell-cell junction);GO:0005912(adherens junction);GO:0005913(cell-cell adherens junction);GO:0005923(bicellular tight junction);GO:0007043(cell-cell junction assembly);GO:0007155(cell adhesion);GO:0007156(homophilic cell adhesion via plasma membrane adh…	04514(Cell adhesion molecules (CAMs));04670(Leukocyte transendothelial migration);05418(Fluid shear stress and atherosclerosis)	K06533	NA	cadherin 5 [Source:NCBI gene;Acc:101107462]	MSTRG.15704.1	j	chr3	133213149	133217140	MSTRG.15704	IGFBP6	yes	novel	trans	NA	-20.06	0.979386
ENSOART00000020869	0	chr15	47565510	47567511	MSTRG.6536	ENSOARG00000019163	yes	GO:0005344(oxygen carrier activity);GO:0005833(hemoglobin complex);GO:0015671(oxygen transport);GO:0019825(oxygen binding);GO:0020037(heme binding);GO:0046872(metal ion binding)	NA	NA	NA	hemoglobin subunit beta [Source:NCBI gene;Acc:101105437]	MSTRG.18905.2	u	chr6	60238263	60265202	MSTRG.18905	.	yes	novel	trans	NA	-44.59	0.978943
ENSOART00000006881	0	chr13	41697631	41710266	MSTRG.4683	CST7	yes	GO:0004869(cysteine-type endopeptidase inhibitor activity);GO:0005615(extracellular space);GO:0005737(cytoplasm);GO:0005764(lysosome);GO:0005770(late endosome);GO:0005783(endoplasmic reticulum);GO:0010466(negative regulation of peptidase activity);GO:0010951(negative regulation of endopeptidase activity);GO:0030414(peptidase inhibitor activity);GO:0031410(cytoplasmic vesicle);GO:0031643(positive …	NA	NA	NA	cystatin F [Source:HGNC Symbol;Acc:HGNC:2479]	MSTRG.10515.3	j	chr2	198721110	198725487	MSTRG.10515	ENSOARG00000015545	yes	novel	trans	NA	-59.17	0.978612
ENSOART00000006739	0	chr1	105204577	105213119	MSTRG.921	NES	yes	GO:0000086(G2/M transition of mitotic cell cycle);GO:0005198(structural molecule activity);GO:0005737(cytoplasm);GO:0005882(intermediate filament);GO:0019215(intermediate filament binding);GO:0032091(negative regulation of protein binding);GO:0043086(negative regulation of catalytic activity);GO:0045111(intermediate filament cytoskeleton);GO:0072089(stem cell proliferation)	NA	K07609	NA	nestin [Source:NCBI gene;Acc:101106557]	MSTRG.4631.2	u	chr13	33898777	33908808	MSTRG.4631	.	yes	novel	trans	NA	-44.62	0.978481
ENSOART00000016743	0	chr5	12361126	12414404	MSTRG.17763	DNMT1	yes	GO:0000122(negative regulation of transcription by RNA polymerase II);GO:0000792(heterochromatin);GO:0003677(DNA binding);GO:0003682(chromatin binding);GO:0003723(RNA binding);GO:0003886(DNA (cytosine-5-)-methyltransferase activity);GO:0005634(nucleus);GO:0005657(replication fork);GO:0005721(pericentric heterochromatin);GO:0006306(DNA methylation);GO:0007265(Ras protein signal transduction);GO:00…	00270(Cysteine and methionine metabolism);05206(MicroRNAs in cancer)	K00558	EC:2.1.1.37	DNA methyltransferase 1 [Source:NCBI gene;Acc:443549]	MSTRG.13105.2	o	chr23	57889192	58061608	MSTRG.13105	MALT1	yes	novel	trans	NA	-72.87	0.978228
ENSOART00000007513	0	chr8	5690526	5800347	MSTRG.20329	PHIP	yes	GO:0005158(insulin receptor binding);GO:0005515(protein binding);GO:0007010(cytoskeleton organization);GO:0008286(insulin receptor signaling pathway);GO:0022604(regulation of cell morphogenesis);GO:0045944(positive regulation of transcription by RNA polymerase II);GO:0070577(lysine-acetylated histone binding);GO:2001237(negative regulation of extrinsic apoptotic signaling pathway)	NA	K11797	NA	pleckstrin homology domain interacting protein [Source:NCBI gene;Acc:101111888]	MSTRG.6483.2	u	chr15	42920428	42930005	MSTRG.6483	.	yes	novel	trans	NA	-44.43	0.978113
ENSOART00000015793	0	chr3	106287602	106328687	MSTRG.15544	ZC3H6	yes	GO:0046872(metal ion binding)	NA	NA	NA	zinc finger CCCH-type containing 6 [Source:NCBI gene;Acc:101118777]	ENSOART00000028118	0	chr21	48606992	48608548	MSTRG.12225	ENSOARG00000026131	yes	known	trans	NA	-38.88	0.977898
ENSOART00000001087	0	chr22	13935019	14112861	MSTRG.12404	EXOC6	yes	GO:0000145(exocyst);GO:0006887(exocytosis);GO:0006904(vesicle docking involved in exocytosis)	NA	K19985	NA	exocyst complex component 6 [Source:NCBI gene;Acc:101103200]	MSTRG.3581.1	i	chr11	54213375	54215107	MSTRG.3581	ENSOARG00000026389	yes	novel	trans	NA	-26.59	0.977574
ENSOART00000001989	0	chr14	33491872	33521046	MSTRG.5446	CDH5	yes	GO:0001955(blood vessel maturation);GO:0005102(signaling receptor binding);GO:0005509(calcium ion binding);GO:0005886(plasma membrane);GO:0005911(cell-cell junction);GO:0005912(adherens junction);GO:0005913(cell-cell adherens junction);GO:0005923(bicellular tight junction);GO:0007043(cell-cell junction assembly);GO:0007155(cell adhesion);GO:0007156(homophilic cell adhesion via plasma membrane adh…	04514(Cell adhesion molecules (CAMs));04670(Leukocyte transendothelial migration);05418(Fluid shear stress and atherosclerosis)	K06533	NA	cadherin 5 [Source:NCBI gene;Acc:101107462]	MSTRG.13105.2	o	chr23	57889192	58061608	MSTRG.13105	MALT1	yes	novel	trans	NA	-94.86	0.977095
ENSOART00000015777	0	chr14	14111122	14119215	MSTRG.5338	ENSOARG00000014492	yes	NA	NA	NA	NA	VPS9 domain containing 1 [Source:NCBI gene;Acc:101111482]	MSTRG.8215.2	u	chr18	30607126	30617064	MSTRG.8215	.	yes	novel	trans	NA	-44.53	0.976192
ENSOART00000005912	0	chr3	207527997	207529618	MSTRG.16384	TPI1	yes	GO:0003824(catalytic activity);GO:0004807(triose-phosphate isomerase activity);GO:0006006(glucose metabolic process);GO:0006094(gluconeogenesis);GO:0006096(glycolytic process);GO:0007275(multicellular organism development);GO:0016853(isomerase activity);GO:0019682(glyceraldehyde-3-phosphate metabolic process);GO:0031625(ubiquitin protein ligase binding);GO:0042803(protein homodimerization activit…	00010(Glycolysis / Gluconeogenesis);00051(Fructose and mannose metabolism);00562(Inositol phosphate metabolism)	K01803	EC:5.3.1.1	triosephosphate isomerase 1 [Source:NCBI gene;Acc:101108565]	MSTRG.21238.1	i	chr9	70802914	70820374	MSTRG.21238	OXR1	yes	novel	trans	NA	-43.97	0.975988
ENSOART00000003619	0	chr25	5236879	5419436	MSTRG.13889	SIPA1L2	yes	GO:0005096(GTPase activator activity);GO:0005515(protein binding);GO:0043547(positive regulation of GTPase activity);GO:0051056(regulation of small GTPase mediated signal transduction)	04015(Rap1 signaling pathway)	K17702	NA	signal induced proliferation associated 1 like 2 [Source:NCBI gene;Acc:101112448]	MSTRG.8573.1	i	chr18	65686951	65688863	MSTRG.8573	WDR20	yes	novel	trans	NA	-43.12	0.975877
ENSOART00000024975	0	chr20	16856023	16856149	MSTRG.11275	ENSOARG00000023073	yes	NA	NA	NA	NA	NA	MSTRG.21622.1	u	chrX	29446568	29449306	MSTRG.21622	.	yes	novel	trans	NA	-30.66	0.975191
ENSOART00000001504	0	chr1	19291159	19423029	MSTRG.229	EIF2B3	yes	GO:0003743(translation initiation factor activity);GO:0005085(guanyl-nucleotide exchange factor activity);GO:0005737(cytoplasm);GO:0005851(eukaryotic translation initiation factor 2B complex);GO:0006413(translational initiation);GO:0008135(translation factor activity, RNA binding);GO:0009058(biosynthetic process);GO:0014003(oligodendrocyte development);GO:0016779(nucleotidyltransferase activity);…	03013(RNA transport);05168(Herpes simplex virus 1 infection)	K03241	NA	eukaryotic translation initiation factor 2B subunit gamma [Source:NCBI gene;Acc:101118316]	MSTRG.4631.2	u	chr13	33898777	33908808	MSTRG.4631	.	yes	novel	trans	NA	-36.57	0.97453
ENSOART00000005912	0	chr3	207527997	207529618	MSTRG.16384	TPI1	yes	GO:0003824(catalytic activity);GO:0004807(triose-phosphate isomerase activity);GO:0006006(glucose metabolic process);GO:0006094(gluconeogenesis);GO:0006096(glycolytic process);GO:0007275(multicellular organism development);GO:0016853(isomerase activity);GO:0019682(glyceraldehyde-3-phosphate metabolic process);GO:0031625(ubiquitin protein ligase binding);GO:0042803(protein homodimerization activit…	00010(Glycolysis / Gluconeogenesis);00051(Fructose and mannose metabolism);00562(Inositol phosphate metabolism)	K01803	EC:5.3.1.1	triosephosphate isomerase 1 [Source:NCBI gene;Acc:101108565]	MSTRG.7951.1	i	chr17	71789999	71791680	MSTRG.7951	ENSOARG00000025718	yes	novel	trans	NA	-17.42	0.974385
ENSOART00000017338	0	chr12	39342341	39602589	MSTRG.3950	VPS13D	yes	GO:0005515(protein binding);GO:0007005(mitochondrion organization);GO:1901526(positive regulation of mitophagy)	NA	K19527	NA	vacuolar protein sorting 13 homolog D [Source:NCBI gene;Acc:101109724]	MSTRG.13105.2	o	chr23	57889192	58061608	MSTRG.13105	MALT1	yes	novel	trans	NA	-34.66	0.974201
ENSOART00000012418	0	chrX	93880541	93883666	MSTRG.22114	FHL1	yes	GO:0046872(metal ion binding)	04630(Jak-STAT signaling pathway)	K14365	NA	four and a half LIM domains 1 [Source:NCBI gene;Acc:100307044]	ENSOART00000028518	0	chr9	14281300	14286827	MSTRG.20937	ENSOARG00000026500	yes	known	trans	NA	-32.42	0.974007
ENSOART00000017107	0	chr10	51067743	51107514	MSTRG.2357	ENSOARG00000015717	yes	GO:0004843(thiol-dependent ubiquitin-specific protease activity);GO:0005622(intracellular);GO:0006508(proteolysis);GO:0006511(ubiquitin-dependent protein catabolic process);GO:0008233(peptidase activity);GO:0008234(cysteine-type peptidase activity);GO:0016787(hydrolase activity);GO:0036459(thiol-dependent ubiquitinyl hydrolase activity)	NA	K05609	EC:3.4.19.12	ubiquitin C-terminal hydrolase L3 [Source:NCBI gene;Acc:101123568]	MSTRG.11343.2	x	chr20	25015213	25015517	MSTRG.11343	RF00100	yes	novel	trans	NA	-22.31	0.972772
ENSOART00000016743	0	chr5	12361126	12414404	MSTRG.17763	DNMT1	yes	GO:0000122(negative regulation of transcription by RNA polymerase II);GO:0000792(heterochromatin);GO:0003677(DNA binding);GO:0003682(chromatin binding);GO:0003723(RNA binding);GO:0003886(DNA (cytosine-5-)-methyltransferase activity);GO:0005634(nucleus);GO:0005657(replication fork);GO:0005721(pericentric heterochromatin);GO:0006306(DNA methylation);GO:0007265(Ras protein signal transduction);GO:00…	00270(Cysteine and methionine metabolism);05206(MicroRNAs in cancer)	K00558	EC:2.1.1.37	DNA methyltransferase 1 [Source:NCBI gene;Acc:443549]	MSTRG.14502.2	u	chr26	39997171	40004062	MSTRG.14502	.	yes	novel	trans	NA	-37.99	0.972653
ENSOART00000004543	0	chr21	8036384	8045013	MSTRG.11770	FZD4	yes	GO:0001540(amyloid-beta binding);GO:0001553(luteinization);GO:0001568(blood vessel development);GO:0001570(vasculogenesis);GO:0004888(transmembrane signaling receptor activity);GO:0004896(cytokine receptor activity);GO:0005515(protein binding);GO:0005886(plasma membrane);GO:0005911(cell-cell junction);GO:0007166(cell surface receptor signaling pathway);GO:0007223(Wnt signaling pathway, calcium mo…	04150(mTOR signaling pathway);04310(Wnt signaling pathway);04390(Hippo signaling pathway);04550(Signaling pathways regulating pluripotency of stem cells);04916(Melanogenesis);04934(Cushing syndrome);05165(Human papillomavirus infection);05200(Pathways in cancer);05205(Proteoglycans in cancer);05217(Basal cell carcinoma);05224(Breast cancer);05225(Hepatocellular carcinoma);05226(Gastric cancer)	K02354	NA	frizzled class receptor 4 [Source:NCBI gene;Acc:101101932]	MSTRG.4051.3	j	chr12	48886712	48888268	MSTRG.4051	TMEM52	yes	novel	trans	NA	-24.35	0.972589
ENSOART00000007513	0	chr8	5690526	5800347	MSTRG.20329	PHIP	yes	GO:0005158(insulin receptor binding);GO:0005515(protein binding);GO:0007010(cytoskeleton organization);GO:0008286(insulin receptor signaling pathway);GO:0022604(regulation of cell morphogenesis);GO:0045944(positive regulation of transcription by RNA polymerase II);GO:0070577(lysine-acetylated histone binding);GO:2001237(negative regulation of extrinsic apoptotic signaling pathway)	NA	K11797	NA	pleckstrin homology domain interacting protein [Source:NCBI gene;Acc:101111888]	MSTRG.3013.3	x	chr11	29071392	29160918	MSTRG.3013	MYH3	yes	novel	trans	NA	-37.76	0.972384
ENSOART00000015793	0	chr3	106287602	106328687	MSTRG.15544	ZC3H6	yes	GO:0046872(metal ion binding)	NA	NA	NA	zinc finger CCCH-type containing 6 [Source:NCBI gene;Acc:101118777]	MSTRG.2676.2	o	chr11	14366106	14368955	MSTRG.2676	RF00288	yes	novel	trans	NA	-54.24	0.972207
ENSOART00000014711	0	chr5	41997519	42044309	MSTRG.18184	ENSOARG00000013524	yes	GO:0000166(nucleotide binding);GO:0005524(ATP binding)	04530(Tight junction);04612(Antigen processing and presentation)	K09489	NA	heat shock protein family A (Hsp70) member 4 [Source:NCBI gene;Acc:101122782]	MSTRG.14012.1	x	chr25	24498301	24509552	MSTRG.14012	MYPN	yes	novel	trans	NA	-34.86	0.972004
ENSOART00000006254	0	chrX	47851563	47859107	MSTRG.21751	APEX2	yes	GO:0001650(fibrillar center);GO:0003677(DNA binding);GO:0004518(nuclease activity);GO:0004519(endonuclease activity);GO:0005622(intracellular);GO:0005634(nucleus);GO:0005737(cytoplasm);GO:0005739(mitochondrion);GO:0006281(DNA repair);GO:0006974(cellular response to DNA damage stimulus);GO:0008270(zinc ion binding);GO:0016787(hydrolase activity);GO:0016829(lyase activity);GO:0043231(intracellular …	03410(Base excision repair)	K10772	EC:4.2.99.18	apurinic/apyrimidinic endodeoxyribonuclease 2 [Source:NCBI gene;Acc:101116123]	MSTRG.7213.2	i	chr16	65485257	65497686	MSTRG.7213	ADCY2	yes	novel	trans	NA	-54.25	0.971333
ENSOART00000017107	0	chr10	51067743	51107514	MSTRG.2357	ENSOARG00000015717	yes	GO:0004843(thiol-dependent ubiquitin-specific protease activity);GO:0005622(intracellular);GO:0006508(proteolysis);GO:0006511(ubiquitin-dependent protein catabolic process);GO:0008233(peptidase activity);GO:0008234(cysteine-type peptidase activity);GO:0016787(hydrolase activity);GO:0036459(thiol-dependent ubiquitinyl hydrolase activity)	NA	K05609	EC:3.4.19.12	ubiquitin C-terminal hydrolase L3 [Source:NCBI gene;Acc:101123568]	MSTRG.16550.1	u	chr3	215651717	215663638	MSTRG.16550	.	yes	novel	trans	NA	-40.56	0.970972
ENSOART00000012418	0	chrX	93880541	93883666	MSTRG.22114	FHL1	yes	GO:0046872(metal ion binding)	04630(Jak-STAT signaling pathway)	K14365	NA	four and a half LIM domains 1 [Source:NCBI gene;Acc:100307044]	MSTRG.6483.2	u	chr15	42920428	42930005	MSTRG.6483	.	yes	novel	trans	NA	-43.98	0.97076
ENSOART00000012418	0	chrX	93880541	93883666	MSTRG.22114	FHL1	yes	GO:0046872(metal ion binding)	04630(Jak-STAT signaling pathway)	K14365	NA	four and a half LIM domains 1 [Source:NCBI gene;Acc:100307044]	MSTRG.12097.3	u	chr21	42985155	42988856	MSTRG.12097	.	yes	novel	trans	NA	-41.66	0.970157
ENSOART00000012098	0	chr11	55286750	55294990	MSTRG.3633	ENSOARG00000011123	yes	GO:0005515(protein binding);GO:0005634(nucleus);GO:0016925(protein sumoylation)	NA	NA	NA	NA	ENSOART00000027301	0	chrX	93783165	93784526	MSTRG.22108	ENSOARG00000025385	yes	known	trans	NA	-35.18	0.969936
ENSOART00000020869	0	chr15	47565510	47567511	MSTRG.6536	ENSOARG00000019163	yes	GO:0005344(oxygen carrier activity);GO:0005833(hemoglobin complex);GO:0015671(oxygen transport);GO:0019825(oxygen binding);GO:0020037(heme binding);GO:0046872(metal ion binding)	NA	NA	NA	hemoglobin subunit beta [Source:NCBI gene;Acc:101105437]	MSTRG.2469.2	u	chr10	78504993	78509194	MSTRG.2469	.	yes	novel	trans	NA	-38.69	0.969926
ENSOART00000006739	0	chr1	105204577	105213119	MSTRG.921	NES	yes	GO:0000086(G2/M transition of mitotic cell cycle);GO:0005198(structural molecule activity);GO:0005737(cytoplasm);GO:0005882(intermediate filament);GO:0019215(intermediate filament binding);GO:0032091(negative regulation of protein binding);GO:0043086(negative regulation of catalytic activity);GO:0045111(intermediate filament cytoskeleton);GO:0072089(stem cell proliferation)	NA	K07609	NA	nestin [Source:NCBI gene;Acc:101106557]	MSTRG.11343.2	x	chr20	25015213	25015517	MSTRG.11343	RF00100	yes	novel	trans	NA	-42.44	0.969824
ENSOART00000006643	0	chr25	26492136	26572959	MSTRG.14048	PALD1	yes	GO:0005829(cytosol)	NA	NA	NA	phosphatase domain containing paladin 1 [Source:NCBI gene;Acc:101110645]	MSTRG.21942.1	u	chrX	69475627	69476153	MSTRG.21942	.	yes	novel	trans	NA	-30.55	0.969547
ENSOART00000016857	0	chr2	110280423	110367262	MSTRG.10030	CLCN3	yes	GO:0005247(voltage-gated chloride channel activity);GO:0005254(chloride channel activity);GO:0005769(early endosome);GO:0005770(late endosome);GO:0005794(Golgi apparatus);GO:0005886(plasma membrane);GO:0006811(ion transport);GO:0006821(chloride transport);GO:0008021(synaptic vesicle);GO:0009897(external side of plasma membrane);GO:0012506(vesicle membrane);GO:0016020(membrane);GO:0016021(integral…	NA	K05012	NA	chloride voltage-gated channel 3 [Source:NCBI gene;Acc:101114498]	ENSOART00000027301	0	chrX	93783165	93784526	MSTRG.22108	ENSOARG00000025385	yes	known	trans	NA	-38.07	0.967446
ENSOART00000027067	0	chr2	241073641	241073958	MSTRG.10952	ENSOARG00000025165	yes	GO:0005739(mitochondrion);GO:0009055(electron transfer activity);GO:0020037(heme binding);GO:0022900(electron transport chain);GO:0046872(metal ion binding);GO:0055114(oxidation-reduction process);GO:0070469(respirasome)	NA	NA	NA	NA	ENSOART00000028118	0	chr21	48606992	48608548	MSTRG.12225	ENSOARG00000026131	yes	known	trans	NA	-12.71	0.967402
ENSOART00000006092	0	chr2	239937898	239955162	MSTRG.10935	EXTL1	yes	GO:0006486(protein glycosylation);GO:0016021(integral component of membrane);GO:0016757(transferase activity, transferring glycosyl groups)	00534(Glycosaminoglycan biosynthesis - heparan sulfate / heparin)	K02368	EC:2.4.1.224	exostosin like glycosyltransferase 1 [Source:NCBI gene;Acc:101113394]	MSTRG.7951.1	i	chr17	71789999	71791680	MSTRG.7951	ENSOARG00000025718	yes	novel	trans	NA	-54.75	0.967138
ENSOART00000003619	0	chr25	5236879	5419436	MSTRG.13889	SIPA1L2	yes	GO:0005096(GTPase activator activity);GO:0005515(protein binding);GO:0043547(positive regulation of GTPase activity);GO:0051056(regulation of small GTPase mediated signal transduction)	04015(Rap1 signaling pathway)	K17702	NA	signal induced proliferation associated 1 like 2 [Source:NCBI gene;Acc:101112448]	MSTRG.1098.2	x	chr1	120201780	120202090	MSTRG.1098	SON	yes	novel	trans	NA	-32.51	0.966906
ENSOART00000014711	0	chr5	41997519	42044309	MSTRG.18184	ENSOARG00000013524	yes	GO:0000166(nucleotide binding);GO:0005524(ATP binding)	04530(Tight junction);04612(Antigen processing and presentation)	K09489	NA	heat shock protein family A (Hsp70) member 4 [Source:NCBI gene;Acc:101122782]	MSTRG.21053.3	o	chr9	31967767	31974004	MSTRG.21053	ENSOARG00000011169	yes	novel	trans	NA	-42.94	0.965972
ENSOART00000006881	0	chr13	41697631	41710266	MSTRG.4683	CST7	yes	GO:0004869(cysteine-type endopeptidase inhibitor activity);GO:0005615(extracellular space);GO:0005737(cytoplasm);GO:0005764(lysosome);GO:0005770(late endosome);GO:0005783(endoplasmic reticulum);GO:0010466(negative regulation of peptidase activity);GO:0010951(negative regulation of endopeptidase activity);GO:0030414(peptidase inhibitor activity);GO:0031410(cytoplasmic vesicle);GO:0031643(positive …	NA	NA	NA	cystatin F [Source:HGNC Symbol;Acc:HGNC:2479]	MSTRG.14502.2	u	chr26	39997171	40004062	MSTRG.14502	.	yes	novel	trans	NA	-42.08	0.965529
ENSOART00000015777	0	chr14	14111122	14119215	MSTRG.5338	ENSOARG00000014492	yes	NA	NA	NA	NA	VPS9 domain containing 1 [Source:NCBI gene;Acc:101111482]	MSTRG.3581.1	i	chr11	54213375	54215107	MSTRG.3581	ENSOARG00000026389	yes	novel	trans	NA	-18.26	0.965336
ENSOART00000007597	0	chr13	74188507	74194310	MSTRG.5083	CTSA	yes	GO:0004180(carboxypeptidase activity);GO:0004185(serine-type carboxypeptidase activity);GO:0005654(nucleoplasm);GO:0006508(proteolysis);GO:0008233(peptidase activity);GO:0016787(hydrolase activity);GO:0043231(intracellular membrane-bounded organelle)	04142(Lysosome);04614(Renin-angiotensin system)	K13289	EC:3.4.16.5	cathepsin A [Source:NCBI gene;Acc:101113615]	MSTRG.14888.1	u	chr3	20515828	20522373	MSTRG.14888	.	yes	novel	trans	NA	-47.79	0.965145
ENSOART00000010629	0	chr2	38834882	38953654	MSTRG.9618	DPYSL2	yes	GO:0005737(cytoplasm);GO:0005829(cytosol);GO:0005886(plasma membrane);GO:0007010(cytoskeleton organization);GO:0007411(axon guidance);GO:0007420(brain development);GO:0008017(microtubule binding);GO:0010975(regulation of neuron projection development);GO:0016787(hydrolase activity);GO:0016810(hydrolase activity, acting on carbon-nitrogen (but not peptide) bonds);GO:0019901(protein kinase binding)…	04360(Axon guidance)	K07528	NA	dihydropyrimidinase-related protein 2 [Source:NCBI gene;Acc:101108984]	MSTRG.2676.2	o	chr11	14366106	14368955	MSTRG.2676	RF00288	yes	novel	trans	NA	-47.73	0.964388
ENSOART00000012098	0	chr11	55286750	55294990	MSTRG.3633	ENSOARG00000011123	yes	GO:0005515(protein binding);GO:0005634(nucleus);GO:0016925(protein sumoylation)	NA	NA	NA	NA	MSTRG.8912.2	i	chr19	31765135	31769212	MSTRG.8912	MITF	yes	novel	trans	NA	-25.78	0.964327
ENSOART00000010629	0	chr2	38834882	38953654	MSTRG.9618	DPYSL2	yes	GO:0005737(cytoplasm);GO:0005829(cytosol);GO:0005886(plasma membrane);GO:0007010(cytoskeleton organization);GO:0007411(axon guidance);GO:0007420(brain development);GO:0008017(microtubule binding);GO:0010975(regulation of neuron projection development);GO:0016787(hydrolase activity);GO:0016810(hydrolase activity, acting on carbon-nitrogen (but not peptide) bonds);GO:0019901(protein kinase binding)…	04360(Axon guidance)	K07528	NA	dihydropyrimidinase-related protein 2 [Source:NCBI gene;Acc:101108984]	MSTRG.12226.1	o	chr21	48607768	48608548	MSTRG.12226	RF01972	yes	novel	trans	NA	-43.08	0.964287
ENSOART00000001989	0	chr14	33491872	33521046	MSTRG.5446	CDH5	yes	GO:0001955(blood vessel maturation);GO:0005102(signaling receptor binding);GO:0005509(calcium ion binding);GO:0005886(plasma membrane);GO:0005911(cell-cell junction);GO:0005912(adherens junction);GO:0005913(cell-cell adherens junction);GO:0005923(bicellular tight junction);GO:0007043(cell-cell junction assembly);GO:0007155(cell adhesion);GO:0007156(homophilic cell adhesion via plasma membrane adh…	04514(Cell adhesion molecules (CAMs));04670(Leukocyte transendothelial migration);05418(Fluid shear stress and atherosclerosis)	K06533	NA	cadherin 5 [Source:NCBI gene;Acc:101107462]	MSTRG.3592.2	j	chr11	54449552	54451955	MSTRG.3592	UBALD2	yes	novel	trans	NA	-41.17	0.964153
ENSOART00000020509	0	chr6	93275977	93305856	MSTRG.19073	PAQR3	yes	GO:0001933(negative regulation of protein phosphorylation);GO:0005794(Golgi apparatus);GO:0010977(negative regulation of neuron projection development);GO:0016020(membrane);GO:0016021(integral component of membrane);GO:0033137(negative regulation of peptidyl-serine phosphorylation);GO:0034067(protein localization to Golgi apparatus);GO:0043407(negative regulation of MAP kinase activity)	NA	NA	NA	progestin and adipoQ receptor family member 3 [Source:NCBI gene;Acc:101112138]	MSTRG.7951.1	i	chr17	71789999	71791680	MSTRG.7951	ENSOARG00000025718	yes	novel	trans	NA	-27.42	0.963162
ENSOART00000019639	0	chr3	31978828	32144500	MSTRG.14946	NCOA1	yes	GO:0000435(positive regulation of transcription from RNA polymerase II promoter by galactose);GO:0000790(nuclear chromatin);GO:0002155(regulation of thyroid hormone mediated signaling pathway);GO:0003677(DNA binding);GO:0003682(chromatin binding);GO:0003713(transcription coactivator activity);GO:0005634(nucleus);GO:0005654(nucleoplasm);GO:0005829(cytosol);GO:0005886(plasma membrane);GO:0006351(tr…	04915(Estrogen signaling pathway);04919(Thyroid hormone signaling pathway);05200(Pathways in cancer);05224(Breast cancer)	K09101	EC:2.3.1.48	nuclear receptor coactivator 1 [Source:NCBI gene;Acc:101107264]	MSTRG.3592.2	j	chr11	54449552	54451955	MSTRG.3592	UBALD2	yes	novel	trans	NA	-54.07	0.962965
ENSOART00000017107	0	chr10	51067743	51107514	MSTRG.2357	ENSOARG00000015717	yes	GO:0004843(thiol-dependent ubiquitin-specific protease activity);GO:0005622(intracellular);GO:0006508(proteolysis);GO:0006511(ubiquitin-dependent protein catabolic process);GO:0008233(peptidase activity);GO:0008234(cysteine-type peptidase activity);GO:0016787(hydrolase activity);GO:0036459(thiol-dependent ubiquitinyl hydrolase activity)	NA	K05609	EC:3.4.19.12	ubiquitin C-terminal hydrolase L3 [Source:NCBI gene;Acc:101123568]	MSTRG.12226.1	o	chr21	48607768	48608548	MSTRG.12226	RF01972	yes	novel	trans	NA	-31.88	0.962559
ENSOART00000011654	0	chr18	15748957	15785582	MSTRG.8082	KLHL25	yes	GO:0005515(protein binding);GO:0005737(cytoplasm);GO:0006446(regulation of translational initiation);GO:0006511(ubiquitin-dependent protein catabolic process);GO:0016567(protein ubiquitination);GO:0031463(Cul3-RING ubiquitin ligase complex)	NA	K10462	NA	kelch like family member 25 [Source:NCBI gene;Acc:101121124]	MSTRG.19788.2	u	chr7	44767065	44775594	MSTRG.19788	.	yes	novel	trans	NA	-72.37	0.961348
ENSOART00000000914	0	chr7	42248640	42248957	MSTRG.19747	ENSOARG00000000856	yes	GO:0005739(mitochondrion);GO:0009055(electron transfer activity);GO:0020037(heme binding);GO:0022900(electron transport chain);GO:0046872(metal ion binding);GO:0055114(oxidation-reduction process);GO:0070469(respirasome)	NA	NA	NA	cytochrome c pseudogene [Source:NCBI gene;Acc:101107359]	MSTRG.2792.1	x	chr11	21891129	21894285	MSTRG.2792	RFLNB	yes	novel	trans	NA	-38.89	0.959584
ENSOART00000006254	0	chrX	47851563	47859107	MSTRG.21751	APEX2	yes	GO:0001650(fibrillar center);GO:0003677(DNA binding);GO:0004518(nuclease activity);GO:0004519(endonuclease activity);GO:0005622(intracellular);GO:0005634(nucleus);GO:0005737(cytoplasm);GO:0005739(mitochondrion);GO:0006281(DNA repair);GO:0006974(cellular response to DNA damage stimulus);GO:0008270(zinc ion binding);GO:0016787(hydrolase activity);GO:0016829(lyase activity);GO:0043231(intracellular …	03410(Base excision repair)	K10772	EC:4.2.99.18	apurinic/apyrimidinic endodeoxyribonuclease 2 [Source:NCBI gene;Acc:101116123]	MSTRG.16157.3	x	chr3	178866526	178867107	MSTRG.16157	MB	yes	novel	trans	NA	-45.26	0.958397
ENSOART00000005274	0	chr24	4083659	4092336	ENSOARG00000004839	NAGPA	yes	GO:0016020(membrane);GO:0016021(integral component of membrane);GO:0033299(secretion of lysosomal enzymes)	04142(Lysosome)	K01125	EC:3.1.4.45	N-acetylglucosamine-1-phosphodiester alpha-N-acetylglucosaminidase [Source:NCBI gene;Acc:101104545]	MSTRG.14888.1	u	chr3	20515828	20522373	MSTRG.14888	.	yes	novel	trans	NA	-48.13	0.95837
ENSOART00000008110	0	chr1	111014975	111016714	MSTRG.995	HSPA6	yes	GO:0000166(nucleotide binding);GO:0005524(ATP binding);GO:0005737(cytoplasm);GO:0005814(centriole);GO:0005829(cytosol);GO:0008180(COP9 signalosome);GO:0019899(enzyme binding);GO:0031072(heat shock protein binding);GO:0034605(cellular response to heat);GO:0042026(protein refolding);GO:0042623(ATPase activity, coupled);GO:0051082(unfolded protein binding)	NA	NA	NA	heat shock protein family A (Hsp70) member 6 [Source:HGNC Symbol;Acc:HGNC:5239]	MSTRG.21719.1	u	chrX	42565175	42583582	MSTRG.21719	.	yes	novel	trans	NA	-32.41	0.958324
ENSOART00000004543	0	chr21	8036384	8045013	MSTRG.11770	FZD4	yes	GO:0001540(amyloid-beta binding);GO:0001553(luteinization);GO:0001568(blood vessel development);GO:0001570(vasculogenesis);GO:0004888(transmembrane signaling receptor activity);GO:0004896(cytokine receptor activity);GO:0005515(protein binding);GO:0005886(plasma membrane);GO:0005911(cell-cell junction);GO:0007166(cell surface receptor signaling pathway);GO:0007223(Wnt signaling pathway, calcium mo…	04150(mTOR signaling pathway);04310(Wnt signaling pathway);04390(Hippo signaling pathway);04550(Signaling pathways regulating pluripotency of stem cells);04916(Melanogenesis);04934(Cushing syndrome);05165(Human papillomavirus infection);05200(Pathways in cancer);05205(Proteoglycans in cancer);05217(Basal cell carcinoma);05224(Breast cancer);05225(Hepatocellular carcinoma);05226(Gastric cancer)	K02354	NA	frizzled class receptor 4 [Source:NCBI gene;Acc:101101932]	MSTRG.19788.2	u	chr7	44767065	44775594	MSTRG.19788	.	yes	novel	trans	NA	-67.96	0.957538
ENSOART00000003600	0	chr17	4187247	4308588	MSTRG.7282	TRIM2	yes	GO:0005515(protein binding);GO:0005622(intracellular);GO:0005737(cytoplasm);GO:0008270(zinc ion binding);GO:0046872(metal ion binding)	NA	K11997	NA	tripartite motif containing 2 [Source:NCBI gene;Acc:101103349]	MSTRG.10417.7	x	chr2	130445730	130447171	MSTRG.10417	TTN	yes	novel	trans	NA	-34.05	0.956653
ENSOART00000016857	0	chr2	110280423	110367262	MSTRG.10030	CLCN3	yes	GO:0005247(voltage-gated chloride channel activity);GO:0005254(chloride channel activity);GO:0005769(early endosome);GO:0005770(late endosome);GO:0005794(Golgi apparatus);GO:0005886(plasma membrane);GO:0006811(ion transport);GO:0006821(chloride transport);GO:0008021(synaptic vesicle);GO:0009897(external side of plasma membrane);GO:0012506(vesicle membrane);GO:0016020(membrane);GO:0016021(integral…	NA	K05012	NA	chloride voltage-gated channel 3 [Source:NCBI gene;Acc:101114498]	MSTRG.8912.2	i	chr19	31765135	31769212	MSTRG.8912	MITF	yes	novel	trans	NA	-36.87	0.956371
ENSOART00000002152	0	chr11	13309894	13351485	MSTRG.2661	TADA2A	yes	GO:0000278(mitotic cell cycle);GO:0001932(regulation of protein phosphorylation);GO:0003677(DNA binding);GO:0003713(transcription coactivator activity);GO:0005515(protein binding);GO:0005634(nucleus);GO:0005671(Ada2/Gcn5/Ada3 transcription activator complex);GO:0006357(regulation of transcription by RNA polymerase II);GO:0031063(regulation of histone deacetylation);GO:0031647(regulation of protei…	NA	K11314	NA	transcriptional adaptor 2A [Source:NCBI gene;Acc:101111892]	MSTRG.6483.2	u	chr15	42920428	42930005	MSTRG.6483	.	yes	novel	trans	NA	-38.58	0.95619
ENSOART00000015777	0	chr14	14111122	14119215	MSTRG.5338	ENSOARG00000014492	yes	NA	NA	NA	NA	VPS9 domain containing 1 [Source:NCBI gene;Acc:101111482]	MSTRG.8047.1	i	chr18	6113099	6165128	MSTRG.8047	MEF2A	yes	novel	trans	NA	-20.03	0.956123
ENSOART00000008787	0	chr2	37106381	37106638	MSTRG.9596	ENSOARG00000008077	yes	GO:0003735(structural constituent of ribosome);GO:0005840(ribosome);GO:0006412(translation)	NA	NA	NA	NA	ENSOART00000027301	0	chrX	93783165	93784526	MSTRG.22108	ENSOARG00000025385	yes	known	trans	NA	-35.06	0.9561
ENSOART00000002152	0	chr11	13309894	13351485	MSTRG.2661	TADA2A	yes	GO:0000278(mitotic cell cycle);GO:0001932(regulation of protein phosphorylation);GO:0003677(DNA binding);GO:0003713(transcription coactivator activity);GO:0005515(protein binding);GO:0005634(nucleus);GO:0005671(Ada2/Gcn5/Ada3 transcription activator complex);GO:0006357(regulation of transcription by RNA polymerase II);GO:0031063(regulation of histone deacetylation);GO:0031647(regulation of protei…	NA	K11314	NA	transcriptional adaptor 2A [Source:NCBI gene;Acc:101111892]	MSTRG.12864.1	i	chr23	22281349	22303037	MSTRG.12864	MAPRE2	yes	novel	trans	NA	-29.56	0.955888
ENSOART00000015793	0	chr3	106287602	106328687	MSTRG.15544	ZC3H6	yes	GO:0046872(metal ion binding)	NA	NA	NA	zinc finger CCCH-type containing 6 [Source:NCBI gene;Acc:101118777]	MSTRG.12226.1	o	chr21	48607768	48608548	MSTRG.12226	RF01972	yes	novel	trans	NA	-32.88	0.95554
ENSOART00000005274	0	chr24	4083659	4092336	ENSOARG00000004839	NAGPA	yes	GO:0016020(membrane);GO:0016021(integral component of membrane);GO:0033299(secretion of lysosomal enzymes)	04142(Lysosome)	K01125	EC:3.1.4.45	N-acetylglucosamine-1-phosphodiester alpha-N-acetylglucosaminidase [Source:NCBI gene;Acc:101104545]	MSTRG.11681.2	u	chr20	47329646	47334853	MSTRG.11681	.	yes	novel	trans	NA	-23.13	0.9553
ENSOART00000011654	0	chr18	15748957	15785582	MSTRG.8082	KLHL25	yes	GO:0005515(protein binding);GO:0005737(cytoplasm);GO:0006446(regulation of translational initiation);GO:0006511(ubiquitin-dependent protein catabolic process);GO:0016567(protein ubiquitination);GO:0031463(Cul3-RING ubiquitin ligase complex)	NA	K10462	NA	kelch like family member 25 [Source:NCBI gene;Acc:101121124]	MSTRG.4051.3	j	chr12	48886712	48888268	MSTRG.4051	TMEM52	yes	novel	trans	NA	-47.55	0.955217
ENSOART00000008110	0	chr1	111014975	111016714	MSTRG.995	HSPA6	yes	GO:0000166(nucleotide binding);GO:0005524(ATP binding);GO:0005737(cytoplasm);GO:0005814(centriole);GO:0005829(cytosol);GO:0008180(COP9 signalosome);GO:0019899(enzyme binding);GO:0031072(heat shock protein binding);GO:0034605(cellular response to heat);GO:0042026(protein refolding);GO:0042623(ATPase activity, coupled);GO:0051082(unfolded protein binding)	NA	NA	NA	heat shock protein family A (Hsp70) member 6 [Source:HGNC Symbol;Acc:HGNC:5239]	MSTRG.6483.2	u	chr15	42920428	42930005	MSTRG.6483	.	yes	novel	trans	NA	-44.75	0.955214
ENSOART00000000493	0	chr21	46818359	46839647	MSTRG.12205	CTTN	yes	GO:0001726(ruffle);GO:0002102(podosome);GO:0005515(protein binding);GO:0005522(profilin binding);GO:0005737(cytoplasm);GO:0005794(Golgi apparatus);GO:0005829(cytosol);GO:0005884(actin filament);GO:0005886(plasma membrane);GO:0005938(cell cortex);GO:0006886(intracellular protein transport);GO:0006930(substrate-dependent cell migration, cell extension);GO:0008076(voltage-gated potassium channel com…	04530(Tight junction);05100(Bacterial invasion of epithelial cells);05205(Proteoglycans in cancer)	K06106	NA	cortactin [Source:NCBI gene;Acc:101117549]	MSTRG.1098.2	x	chr1	120201780	120202090	MSTRG.1098	SON	yes	novel	trans	NA	-33.54	0.955061
ENSOART00000010629	0	chr2	38834882	38953654	MSTRG.9618	DPYSL2	yes	GO:0005737(cytoplasm);GO:0005829(cytosol);GO:0005886(plasma membrane);GO:0007010(cytoskeleton organization);GO:0007411(axon guidance);GO:0007420(brain development);GO:0008017(microtubule binding);GO:0010975(regulation of neuron projection development);GO:0016787(hydrolase activity);GO:0016810(hydrolase activity, acting on carbon-nitrogen (but not peptide) bonds);GO:0019901(protein kinase binding)…	04360(Axon guidance)	K07528	NA	dihydropyrimidinase-related protein 2 [Source:NCBI gene;Acc:101108984]	MSTRG.16550.1	u	chr3	215651717	215663638	MSTRG.16550	.	yes	novel	trans	NA	-43.48	0.955032
ENSOART00000015837	0	chr6	61186630	61419298	MSTRG.18907	ATP8A1	yes	GO:0000166(nucleotide binding);GO:0000287(magnesium ion binding);GO:0004012(phospholipid-translocating ATPase activity);GO:0005524(ATP binding);GO:0005783(endoplasmic reticulum);GO:0005794(Golgi apparatus);GO:0005886(plasma membrane);GO:0007612(learning);GO:0015914(phospholipid transport);GO:0016020(membrane);GO:0016021(integral component of membrane);GO:0030335(positive regulation of cell migrat…	NA	K14802	EC:7.6.2.1	ATPase phospholipid transporting 8A1 [Source:NCBI gene;Acc:101119308]	MSTRG.13105.2	o	chr23	57889192	58061608	MSTRG.13105	MALT1	yes	novel	trans	NA	-35.01	0.954515
ENSOART00000021371	0	chr3	141536582	141928837	ENSOARG00000019622	NELL2	yes	GO:0005509(calcium ion binding);GO:0005515(protein binding)	NA	NA	NA	neural EGFL like 2 [Source:NCBI gene;Acc:101113484]	MSTRG.21197.1	i	chr9	59162855	59175372	MSTRG.21197	EXT1	yes	novel	trans	NA	-41.65	0.953839
ENSOART00000011654	0	chr18	15748957	15785582	MSTRG.8082	KLHL25	yes	GO:0005515(protein binding);GO:0005737(cytoplasm);GO:0006446(regulation of translational initiation);GO:0006511(ubiquitin-dependent protein catabolic process);GO:0016567(protein ubiquitination);GO:0031463(Cul3-RING ubiquitin ligase complex)	NA	K10462	NA	kelch like family member 25 [Source:NCBI gene;Acc:101121124]	MSTRG.11343.4	x	chr20	25015235	25015520	MSTRG.11343	RF00100	yes	novel	trans	NA	-40.69	0.953582
ENSOART00000006643	0	chr25	26492136	26572959	MSTRG.14048	PALD1	yes	GO:0005829(cytosol)	NA	NA	NA	phosphatase domain containing paladin 1 [Source:NCBI gene;Acc:101110645]	MSTRG.21380.1	u	chr9	93797098	93803738	MSTRG.21380	.	yes	novel	trans	NA	-38.46	0.95354
ENSOART00000019678	0	chr1	589440	594543	MSTRG.22	MTERF4	yes	GO:0003690(double-stranded DNA binding);GO:0005739(mitochondrion);GO:0005762(mitochondrial large ribosomal subunit);GO:0005829(cytosol);GO:0006355(regulation of transcription, DNA-templated);GO:0006390(mitochondrial transcription);GO:0006626(protein targeting to mitochondrion);GO:0007507(heart development);GO:0019843(rRNA binding);GO:0042255(ribosome assembly);GO:0043010(camera-type eye developme…	NA	K15032	NA	mitochondrial transcription termination factor 4 [Source:NCBI gene;Acc:101121891]	ENSOART00000027301	0	chrX	93783165	93784526	MSTRG.22108	ENSOARG00000025385	yes	known	trans	NA	-38.03	0.952971
ENSOART00000000914	0	chr7	42248640	42248957	MSTRG.19747	ENSOARG00000000856	yes	GO:0005739(mitochondrion);GO:0009055(electron transfer activity);GO:0020037(heme binding);GO:0022900(electron transport chain);GO:0046872(metal ion binding);GO:0055114(oxidation-reduction process);GO:0070469(respirasome)	NA	NA	NA	cytochrome c pseudogene [Source:NCBI gene;Acc:101107359]	MSTRG.21381.1	u	chr9	93797098	93802897	MSTRG.21381	.	yes	novel	trans	NA	-44.23	0.952607
ENSOART00000007597	0	chr13	74188507	74194310	MSTRG.5083	CTSA	yes	GO:0004180(carboxypeptidase activity);GO:0004185(serine-type carboxypeptidase activity);GO:0005654(nucleoplasm);GO:0006508(proteolysis);GO:0008233(peptidase activity);GO:0016787(hydrolase activity);GO:0043231(intracellular membrane-bounded organelle)	04142(Lysosome);04614(Renin-angiotensin system)	K13289	EC:3.4.16.5	cathepsin A [Source:NCBI gene;Acc:101113615]	MSTRG.12864.1	i	chr23	22281349	22303037	MSTRG.12864	MAPRE2	yes	novel	trans	NA	-37.82	0.952574
ENSOART00000006739	0	chr1	105204577	105213119	MSTRG.921	NES	yes	GO:0000086(G2/M transition of mitotic cell cycle);GO:0005198(structural molecule activity);GO:0005737(cytoplasm);GO:0005882(intermediate filament);GO:0019215(intermediate filament binding);GO:0032091(negative regulation of protein binding);GO:0043086(negative regulation of catalytic activity);GO:0045111(intermediate filament cytoskeleton);GO:0072089(stem cell proliferation)	NA	K07609	NA	nestin [Source:NCBI gene;Acc:101106557]	MSTRG.16550.1	u	chr3	215651717	215663638	MSTRG.16550	.	yes	novel	trans	NA	-42.27	0.952504
ENSOART00000015681	0	chr3	13663158	13931499	MSTRG.14834	TTLL11	yes	GO:0005524(ATP binding);GO:0006464(cellular protein modification process);GO:0018095(protein polyglutamylation);GO:0051013(microtubule severing)	NA	K16604	EC:6.-.-.-	tubulin tyrosine ligase like 11 [Source:NCBI gene;Acc:101121845]	MSTRG.10920.3	u	chr2	239531996	239534677	MSTRG.10920	.	yes	novel	trans	NA	-48.21	0.951825
ENSOART00000020869	0	chr15	47565510	47567511	MSTRG.6536	ENSOARG00000019163	yes	GO:0005344(oxygen carrier activity);GO:0005833(hemoglobin complex);GO:0015671(oxygen transport);GO:0019825(oxygen binding);GO:0020037(heme binding);GO:0046872(metal ion binding)	NA	NA	NA	hemoglobin subunit beta [Source:NCBI gene;Acc:101105437]	MSTRG.11343.4	x	chr20	25015235	25015520	MSTRG.11343	RF00100	yes	novel	trans	NA	-39.02	0.951795
ENSOART00000020869	0	chr15	47565510	47567511	MSTRG.6536	ENSOARG00000019163	yes	GO:0005344(oxygen carrier activity);GO:0005833(hemoglobin complex);GO:0015671(oxygen transport);GO:0019825(oxygen binding);GO:0020037(heme binding);GO:0046872(metal ion binding)	NA	NA	NA	hemoglobin subunit beta [Source:NCBI gene;Acc:101105437]	MSTRG.3581.1	i	chr11	54213375	54215107	MSTRG.3581	ENSOARG00000026389	yes	novel	trans	NA	-36.27	0.951681
ENSOART00000024975	0	chr20	16856023	16856149	MSTRG.11275	ENSOARG00000023073	yes	NA	NA	NA	NA	NA	MSTRG.8573.1	i	chr18	65686951	65688863	MSTRG.8573	WDR20	yes	novel	trans	NA	-28.33	0.951667
ENSOART00000005274	0	chr24	4083659	4092336	ENSOARG00000004839	NAGPA	yes	GO:0016020(membrane);GO:0016021(integral component of membrane);GO:0033299(secretion of lysosomal enzymes)	04142(Lysosome)	K01125	EC:3.1.4.45	N-acetylglucosamine-1-phosphodiester alpha-N-acetylglucosaminidase [Source:NCBI gene;Acc:101104545]	MSTRG.12864.1	i	chr23	22281349	22303037	MSTRG.12864	MAPRE2	yes	novel	trans	NA	-47.99	0.950947
ENSOART00000017338	0	chr12	39342341	39602589	MSTRG.3950	VPS13D	yes	GO:0005515(protein binding);GO:0007005(mitochondrion organization);GO:1901526(positive regulation of mitophagy)	NA	K19527	NA	vacuolar protein sorting 13 homolog D [Source:NCBI gene;Acc:101109724]	MSTRG.792.1	j	chr1	99894413	99902594	MSTRG.792	CDC42SE1	yes	novel	trans	NA	-40.84	0.950369
ENSOART00000003619	0	chr25	5236879	5419436	MSTRG.13889	SIPA1L2	yes	GO:0005096(GTPase activator activity);GO:0005515(protein binding);GO:0043547(positive regulation of GTPase activity);GO:0051056(regulation of small GTPase mediated signal transduction)	04015(Rap1 signaling pathway)	K17702	NA	signal induced proliferation associated 1 like 2 [Source:NCBI gene;Acc:101112448]	MSTRG.21381.1	u	chr9	93797098	93802897	MSTRG.21381	.	yes	novel	trans	NA	-62.04	0.950096
ENSOART00000008787	0	chr2	37106381	37106638	MSTRG.9596	ENSOARG00000008077	yes	GO:0003735(structural constituent of ribosome);GO:0005840(ribosome);GO:0006412(translation)	NA	NA	NA	NA	ENSOART00000028118	0	chr21	48606992	48608548	MSTRG.12225	ENSOARG00000026131	yes	known	trans	NA	-37.67	0.949682
ENSOART00000019678	0	chr1	589440	594543	MSTRG.22	MTERF4	yes	GO:0003690(double-stranded DNA binding);GO:0005739(mitochondrion);GO:0005762(mitochondrial large ribosomal subunit);GO:0005829(cytosol);GO:0006355(regulation of transcription, DNA-templated);GO:0006390(mitochondrial transcription);GO:0006626(protein targeting to mitochondrion);GO:0007507(heart development);GO:0019843(rRNA binding);GO:0042255(ribosome assembly);GO:0043010(camera-type eye developme…	NA	K15032	NA	mitochondrial transcription termination factor 4 [Source:NCBI gene;Acc:101121891]	MSTRG.21775.2	i	chrX	49660372	49674697	MSTRG.21775	IQSEC2	yes	novel	trans	NA	-45.86	0.94881
ENSOART00000012418	0	chrX	93880541	93883666	MSTRG.22114	FHL1	yes	GO:0046872(metal ion binding)	04630(Jak-STAT signaling pathway)	K14365	NA	four and a half LIM domains 1 [Source:NCBI gene;Acc:100307044]	MSTRG.12864.1	i	chr23	22281349	22303037	MSTRG.12864	MAPRE2	yes	novel	trans	NA	-48.87	0.948725
ENSOART00000004543	0	chr21	8036384	8045013	MSTRG.11770	FZD4	yes	GO:0001540(amyloid-beta binding);GO:0001553(luteinization);GO:0001568(blood vessel development);GO:0001570(vasculogenesis);GO:0004888(transmembrane signaling receptor activity);GO:0004896(cytokine receptor activity);GO:0005515(protein binding);GO:0005886(plasma membrane);GO:0005911(cell-cell junction);GO:0007166(cell surface receptor signaling pathway);GO:0007223(Wnt signaling pathway, calcium mo…	04150(mTOR signaling pathway);04310(Wnt signaling pathway);04390(Hippo signaling pathway);04550(Signaling pathways regulating pluripotency of stem cells);04916(Melanogenesis);04934(Cushing syndrome);05165(Human papillomavirus infection);05200(Pathways in cancer);05205(Proteoglycans in cancer);05217(Basal cell carcinoma);05224(Breast cancer);05225(Hepatocellular carcinoma);05226(Gastric cancer)	K02354	NA	frizzled class receptor 4 [Source:NCBI gene;Acc:101101932]	MSTRG.1098.2	x	chr1	120201780	120202090	MSTRG.1098	SON	yes	novel	trans	NA	-37.79	0.948356
ENSOART00000012098	0	chr11	55286750	55294990	MSTRG.3633	ENSOARG00000011123	yes	GO:0005515(protein binding);GO:0005634(nucleus);GO:0016925(protein sumoylation)	NA	NA	NA	NA	MSTRG.4051.3	j	chr12	48886712	48888268	MSTRG.4051	TMEM52	yes	novel	trans	NA	-38.60	0.948246
ENSOART00000008787	0	chr2	37106381	37106638	MSTRG.9596	ENSOARG00000008077	yes	GO:0003735(structural constituent of ribosome);GO:0005840(ribosome);GO:0006412(translation)	NA	NA	NA	NA	MSTRG.21775.2	i	chrX	49660372	49674697	MSTRG.21775	IQSEC2	yes	novel	trans	NA	-33.30	0.94777
ENSOART00000007597	0	chr13	74188507	74194310	MSTRG.5083	CTSA	yes	GO:0004180(carboxypeptidase activity);GO:0004185(serine-type carboxypeptidase activity);GO:0005654(nucleoplasm);GO:0006508(proteolysis);GO:0008233(peptidase activity);GO:0016787(hydrolase activity);GO:0043231(intracellular membrane-bounded organelle)	04142(Lysosome);04614(Renin-angiotensin system)	K13289	EC:3.4.16.5	cathepsin A [Source:NCBI gene;Acc:101113615]	MSTRG.11681.2	u	chr20	47329646	47334853	MSTRG.11681	.	yes	novel	trans	NA	-36.15	0.947687
ENSOART00000020869	0	chr15	47565510	47567511	MSTRG.6536	ENSOARG00000019163	yes	GO:0005344(oxygen carrier activity);GO:0005833(hemoglobin complex);GO:0015671(oxygen transport);GO:0019825(oxygen binding);GO:0020037(heme binding);GO:0046872(metal ion binding)	NA	NA	NA	hemoglobin subunit beta [Source:NCBI gene;Acc:101105437]	MSTRG.10679.1	o	chr2	217646286	217650727	MSTRG.10679	ENSOARG00000019419	yes	novel	trans	NA	-37.45	0.947315
ENSOART00000008787	0	chr2	37106381	37106638	MSTRG.9596	ENSOARG00000008077	yes	GO:0003735(structural constituent of ribosome);GO:0005840(ribosome);GO:0006412(translation)	NA	NA	NA	NA	MSTRG.2792.1	x	chr11	21891129	21894285	MSTRG.2792	RFLNB	yes	novel	trans	NA	-38.21	0.947252
ENSOART00000017948	0	chr17	71510909	71519682	MSTRG.7902	SNAP29	yes	GO:0005654(nucleoplasm);GO:0005737(cytoplasm);GO:0005776(autophagosome);GO:0005813(centrosome);GO:0005829(cytosol);GO:0016240(autophagosome membrane docking);GO:0020018(ciliary pocket membrane);GO:0031201(SNARE complex);GO:0060271(cilium assembly);GO:0097352(autophagosome maturation)	NA	NA	NA	synaptosomal-associated protein 29 [Source:NCBI gene;Acc:101117280]	MSTRG.3581.1	i	chr11	54213375	54215107	MSTRG.3581	ENSOARG00000026389	yes	novel	trans	NA	-44.29	0.94714
ENSOART00000006254	0	chrX	47851563	47859107	MSTRG.21751	APEX2	yes	GO:0001650(fibrillar center);GO:0003677(DNA binding);GO:0004518(nuclease activity);GO:0004519(endonuclease activity);GO:0005622(intracellular);GO:0005634(nucleus);GO:0005737(cytoplasm);GO:0005739(mitochondrion);GO:0006281(DNA repair);GO:0006974(cellular response to DNA damage stimulus);GO:0008270(zinc ion binding);GO:0016787(hydrolase activity);GO:0016829(lyase activity);GO:0043231(intracellular …	03410(Base excision repair)	K10772	EC:4.2.99.18	apurinic/apyrimidinic endodeoxyribonuclease 2 [Source:NCBI gene;Acc:101116123]	MSTRG.19805.2	u	chr7	46033330	46113460	MSTRG.19805	.	yes	novel	trans	NA	-44.41	0.94673
ENSOART00000020509	0	chr6	93275977	93305856	MSTRG.19073	PAQR3	yes	GO:0001933(negative regulation of protein phosphorylation);GO:0005794(Golgi apparatus);GO:0010977(negative regulation of neuron projection development);GO:0016020(membrane);GO:0016021(integral component of membrane);GO:0033137(negative regulation of peptidyl-serine phosphorylation);GO:0034067(protein localization to Golgi apparatus);GO:0043407(negative regulation of MAP kinase activity)	NA	NA	NA	progestin and adipoQ receptor family member 3 [Source:NCBI gene;Acc:101112138]	MSTRG.792.1	j	chr1	99894413	99902594	MSTRG.792	CDC42SE1	yes	novel	trans	NA	-47.22	0.946489
ENSOART00000014711	0	chr5	41997519	42044309	MSTRG.18184	ENSOARG00000013524	yes	GO:0000166(nucleotide binding);GO:0005524(ATP binding)	04530(Tight junction);04612(Antigen processing and presentation)	K09489	NA	heat shock protein family A (Hsp70) member 4 [Source:NCBI gene;Acc:101122782]	MSTRG.18637.1	i	chr6	11962073	11964375	MSTRG.18637	ENSOARG00000018416	yes	novel	trans	NA	-32.85	0.944999
ENSOART00000000493	0	chr21	46818359	46839647	MSTRG.12205	CTTN	yes	GO:0001726(ruffle);GO:0002102(podosome);GO:0005515(protein binding);GO:0005522(profilin binding);GO:0005737(cytoplasm);GO:0005794(Golgi apparatus);GO:0005829(cytosol);GO:0005884(actin filament);GO:0005886(plasma membrane);GO:0005938(cell cortex);GO:0006886(intracellular protein transport);GO:0006930(substrate-dependent cell migration, cell extension);GO:0008076(voltage-gated potassium channel com…	04530(Tight junction);05100(Bacterial invasion of epithelial cells);05205(Proteoglycans in cancer)	K06106	NA	cortactin [Source:NCBI gene;Acc:101117549]	MSTRG.8573.1	i	chr18	65686951	65688863	MSTRG.8573	WDR20	yes	novel	trans	NA	-37.62	0.943702
ENSOART00000001087	0	chr22	13935019	14112861	MSTRG.12404	EXOC6	yes	GO:0000145(exocyst);GO:0006887(exocytosis);GO:0006904(vesicle docking involved in exocytosis)	NA	K19985	NA	exocyst complex component 6 [Source:NCBI gene;Acc:101103200]	MSTRG.8215.2	u	chr18	30607126	30617064	MSTRG.8215	.	yes	novel	trans	NA	-46.21	0.943658
ENSOART00000006739	0	chr1	105204577	105213119	MSTRG.921	NES	yes	GO:0000086(G2/M transition of mitotic cell cycle);GO:0005198(structural molecule activity);GO:0005737(cytoplasm);GO:0005882(intermediate filament);GO:0019215(intermediate filament binding);GO:0032091(negative regulation of protein binding);GO:0043086(negative regulation of catalytic activity);GO:0045111(intermediate filament cytoskeleton);GO:0072089(stem cell proliferation)	NA	K07609	NA	nestin [Source:NCBI gene;Acc:101106557]	MSTRG.12226.1	o	chr21	48607768	48608548	MSTRG.12226	RF01972	yes	novel	trans	NA	-37.95	0.943628
ENSOART00000024975	0	chr20	16856023	16856149	MSTRG.11275	ENSOARG00000023073	yes	NA	NA	NA	NA	NA	MSTRG.7213.2	i	chr16	65485257	65497686	MSTRG.7213	ADCY2	yes	novel	trans	NA	-41.63	0.94319
ENSOART00000012098	0	chr11	55286750	55294990	MSTRG.3633	ENSOARG00000011123	yes	GO:0005515(protein binding);GO:0005634(nucleus);GO:0016925(protein sumoylation)	NA	NA	NA	NA	MSTRG.21775.2	i	chrX	49660372	49674697	MSTRG.21775	IQSEC2	yes	novel	trans	NA	-38.54	0.943114
ENSOART00000001504	0	chr1	19291159	19423029	MSTRG.229	EIF2B3	yes	GO:0003743(translation initiation factor activity);GO:0005085(guanyl-nucleotide exchange factor activity);GO:0005737(cytoplasm);GO:0005851(eukaryotic translation initiation factor 2B complex);GO:0006413(translational initiation);GO:0008135(translation factor activity, RNA binding);GO:0009058(biosynthetic process);GO:0014003(oligodendrocyte development);GO:0016779(nucleotidyltransferase activity);…	03013(RNA transport);05168(Herpes simplex virus 1 infection)	K03241	NA	eukaryotic translation initiation factor 2B subunit gamma [Source:NCBI gene;Acc:101118316]	MSTRG.11343.1	x	chr20	25015213	25015528	MSTRG.11343	RF00100	yes	novel	trans	NA	-42.77	0.940883
ENSOART00000006881	0	chr13	41697631	41710266	MSTRG.4683	CST7	yes	GO:0004869(cysteine-type endopeptidase inhibitor activity);GO:0005615(extracellular space);GO:0005737(cytoplasm);GO:0005764(lysosome);GO:0005770(late endosome);GO:0005783(endoplasmic reticulum);GO:0010466(negative regulation of peptidase activity);GO:0010951(negative regulation of endopeptidase activity);GO:0030414(peptidase inhibitor activity);GO:0031410(cytoplasmic vesicle);GO:0031643(positive …	NA	NA	NA	cystatin F [Source:HGNC Symbol;Acc:HGNC:2479]	MSTRG.15704.1	j	chr3	133213149	133217140	MSTRG.15704	IGFBP6	yes	novel	trans	NA	-40.19	0.94042
ENSOART00000006254	0	chrX	47851563	47859107	MSTRG.21751	APEX2	yes	GO:0001650(fibrillar center);GO:0003677(DNA binding);GO:0004518(nuclease activity);GO:0004519(endonuclease activity);GO:0005622(intracellular);GO:0005634(nucleus);GO:0005737(cytoplasm);GO:0005739(mitochondrion);GO:0006281(DNA repair);GO:0006974(cellular response to DNA damage stimulus);GO:0008270(zinc ion binding);GO:0016787(hydrolase activity);GO:0016829(lyase activity);GO:0043231(intracellular …	03410(Base excision repair)	K10772	EC:4.2.99.18	apurinic/apyrimidinic endodeoxyribonuclease 2 [Source:NCBI gene;Acc:101116123]	MSTRG.10679.1	o	chr2	217646286	217650727	MSTRG.10679	ENSOARG00000019419	yes	novel	trans	NA	-34.31	0.939704
ENSOART00000027067	0	chr2	241073641	241073958	MSTRG.10952	ENSOARG00000025165	yes	GO:0005739(mitochondrion);GO:0009055(electron transfer activity);GO:0020037(heme binding);GO:0022900(electron transport chain);GO:0046872(metal ion binding);GO:0055114(oxidation-reduction process);GO:0070469(respirasome)	NA	NA	NA	NA	MSTRG.12226.1	o	chr21	48607768	48608548	MSTRG.12226	RF01972	yes	novel	trans	NA	-30.52	0.939482
ENSOART00000006643	0	chr25	26492136	26572959	MSTRG.14048	PALD1	yes	GO:0005829(cytosol)	NA	NA	NA	phosphatase domain containing paladin 1 [Source:NCBI gene;Acc:101110645]	MSTRG.792.1	j	chr1	99894413	99902594	MSTRG.792	CDC42SE1	yes	novel	trans	NA	-38.26	0.939366
ENSOART00000016857	0	chr2	110280423	110367262	MSTRG.10030	CLCN3	yes	GO:0005247(voltage-gated chloride channel activity);GO:0005254(chloride channel activity);GO:0005769(early endosome);GO:0005770(late endosome);GO:0005794(Golgi apparatus);GO:0005886(plasma membrane);GO:0006811(ion transport);GO:0006821(chloride transport);GO:0008021(synaptic vesicle);GO:0009897(external side of plasma membrane);GO:0012506(vesicle membrane);GO:0016020(membrane);GO:0016021(integral…	NA	K05012	NA	chloride voltage-gated channel 3 [Source:NCBI gene;Acc:101114498]	MSTRG.21381.1	u	chr9	93797098	93802897	MSTRG.21381	.	yes	novel	trans	NA	-44.52	0.938199
ENSOART00000015681	0	chr3	13663158	13931499	MSTRG.14834	TTLL11	yes	GO:0005524(ATP binding);GO:0006464(cellular protein modification process);GO:0018095(protein polyglutamylation);GO:0051013(microtubule severing)	NA	K16604	EC:6.-.-.-	tubulin tyrosine ligase like 11 [Source:NCBI gene;Acc:101121845]	MSTRG.20109.2	x	chr7	78728156	78793720	MSTRG.20109	RF00001	yes	novel	trans	NA	-30.53	0.937556
ENSOART00000005912	0	chr3	207527997	207529618	MSTRG.16384	TPI1	yes	GO:0003824(catalytic activity);GO:0004807(triose-phosphate isomerase activity);GO:0006006(glucose metabolic process);GO:0006094(gluconeogenesis);GO:0006096(glycolytic process);GO:0007275(multicellular organism development);GO:0016853(isomerase activity);GO:0019682(glyceraldehyde-3-phosphate metabolic process);GO:0031625(ubiquitin protein ligase binding);GO:0042803(protein homodimerization activit…	00010(Glycolysis / Gluconeogenesis);00051(Fructose and mannose metabolism);00562(Inositol phosphate metabolism)	K01803	EC:5.3.1.1	triosephosphate isomerase 1 [Source:NCBI gene;Acc:101108565]	MSTRG.792.1	j	chr1	99894413	99902594	MSTRG.792	CDC42SE1	yes	novel	trans	NA	-38.49	0.937546
ENSOART00000020869	0	chr15	47565510	47567511	MSTRG.6536	ENSOARG00000019163	yes	GO:0005344(oxygen carrier activity);GO:0005833(hemoglobin complex);GO:0015671(oxygen transport);GO:0019825(oxygen binding);GO:0020037(heme binding);GO:0046872(metal ion binding)	NA	NA	NA	hemoglobin subunit beta [Source:NCBI gene;Acc:101105437]	MSTRG.19805.2	u	chr7	46033330	46113460	MSTRG.19805	.	yes	novel	trans	NA	-42.78	0.937157
ENSOART00000011654	0	chr18	15748957	15785582	MSTRG.8082	KLHL25	yes	GO:0005515(protein binding);GO:0005737(cytoplasm);GO:0006446(regulation of translational initiation);GO:0006511(ubiquitin-dependent protein catabolic process);GO:0016567(protein ubiquitination);GO:0031463(Cul3-RING ubiquitin ligase complex)	NA	K10462	NA	kelch like family member 25 [Source:NCBI gene;Acc:101121124]	MSTRG.2792.1	x	chr11	21891129	21894285	MSTRG.2792	RFLNB	yes	novel	trans	NA	-14.66	0.936378
ENSOART00000005779	0	chr10	78384339	78451205	MSTRG.2464	ENSOARG00000005295	yes	GO:0003677(DNA binding);GO:0003697(single-stranded DNA binding);GO:0003824(catalytic activity);GO:0004518(nuclease activity);GO:0004519(endonuclease activity);GO:0005634(nucleus);GO:0006281(DNA repair);GO:0006289(nucleotide-excision repair);GO:0016788(hydrolase activity, acting on ester bonds);GO:0090305(nucleic acid phosphodiester bond hydrolysis)	NA	NA	NA	NA	MSTRG.2676.2	o	chr11	14366106	14368955	MSTRG.2676	RF00288	yes	novel	trans	NA	-16.76	0.936076
ENSOART00000015837	0	chr6	61186630	61419298	MSTRG.18907	ATP8A1	yes	GO:0000166(nucleotide binding);GO:0000287(magnesium ion binding);GO:0004012(phospholipid-translocating ATPase activity);GO:0005524(ATP binding);GO:0005783(endoplasmic reticulum);GO:0005794(Golgi apparatus);GO:0005886(plasma membrane);GO:0007612(learning);GO:0015914(phospholipid transport);GO:0016020(membrane);GO:0016021(integral component of membrane);GO:0030335(positive regulation of cell migrat…	NA	K14802	EC:7.6.2.1	ATPase phospholipid transporting 8A1 [Source:NCBI gene;Acc:101119308]	MSTRG.10515.3	j	chr2	198721110	198725487	MSTRG.10515	ENSOARG00000015545	yes	novel	trans	NA	-29.26	0.935898
ENSOART00000021371	0	chr3	141536582	141928837	ENSOARG00000019622	NELL2	yes	GO:0005509(calcium ion binding);GO:0005515(protein binding)	NA	NA	NA	neural EGFL like 2 [Source:NCBI gene;Acc:101113484]	MSTRG.14502.2	u	chr26	39997171	40004062	MSTRG.14502	.	yes	novel	trans	NA	-42.39	0.934731
ENSOART00000000914	0	chr7	42248640	42248957	MSTRG.19747	ENSOARG00000000856	yes	GO:0005739(mitochondrion);GO:0009055(electron transfer activity);GO:0020037(heme binding);GO:0022900(electron transport chain);GO:0046872(metal ion binding);GO:0055114(oxidation-reduction process);GO:0070469(respirasome)	NA	NA	NA	cytochrome c pseudogene [Source:NCBI gene;Acc:101107359]	MSTRG.11343.4	x	chr20	25015235	25015520	MSTRG.11343	RF00100	yes	novel	trans	NA	-22.95	0.933568
ENSOART00000015838	0	chr6	61186630	61419298	MSTRG.18907	ATP8A1	yes	GO:0000166(nucleotide binding);GO:0000287(magnesium ion binding);GO:0004012(phospholipid-translocating ATPase activity);GO:0005524(ATP binding);GO:0005783(endoplasmic reticulum);GO:0005794(Golgi apparatus);GO:0005886(plasma membrane);GO:0007612(learning);GO:0015914(phospholipid transport);GO:0016020(membrane);GO:0016021(integral component of membrane);GO:0030335(positive regulation of cell migrat…	NA	K14802	EC:7.6.2.1	ATPase phospholipid transporting 8A1 [Source:NCBI gene;Acc:101119308]	MSTRG.13105.2	o	chr23	57889192	58061608	MSTRG.13105	MALT1	yes	novel	trans	NA	-35.01	0.93346
ENSOART00000007513	0	chr8	5690526	5800347	MSTRG.20329	PHIP	yes	GO:0005158(insulin receptor binding);GO:0005515(protein binding);GO:0007010(cytoskeleton organization);GO:0008286(insulin receptor signaling pathway);GO:0022604(regulation of cell morphogenesis);GO:0045944(positive regulation of transcription by RNA polymerase II);GO:0070577(lysine-acetylated histone binding);GO:2001237(negative regulation of extrinsic apoptotic signaling pathway)	NA	K11797	NA	pleckstrin homology domain interacting protein [Source:NCBI gene;Acc:101111888]	MSTRG.14888.1	u	chr3	20515828	20522373	MSTRG.14888	.	yes	novel	trans	NA	-41.55	0.933285
ENSOART00000015681	0	chr3	13663158	13931499	MSTRG.14834	TTLL11	yes	GO:0005524(ATP binding);GO:0006464(cellular protein modification process);GO:0018095(protein polyglutamylation);GO:0051013(microtubule severing)	NA	K16604	EC:6.-.-.-	tubulin tyrosine ligase like 11 [Source:NCBI gene;Acc:101121845]	MSTRG.8573.1	i	chr18	65686951	65688863	MSTRG.8573	WDR20	yes	novel	trans	NA	-31.25	0.932792
ENSOART00000021371	0	chr3	141536582	141928837	ENSOARG00000019622	NELL2	yes	GO:0005509(calcium ion binding);GO:0005515(protein binding)	NA	NA	NA	neural EGFL like 2 [Source:NCBI gene;Acc:101113484]	MSTRG.10515.3	j	chr2	198721110	198725487	MSTRG.10515	ENSOARG00000015545	yes	novel	trans	NA	-27.40	0.932493
ENSOART00000016857	0	chr2	110280423	110367262	MSTRG.10030	CLCN3	yes	GO:0005247(voltage-gated chloride channel activity);GO:0005254(chloride channel activity);GO:0005769(early endosome);GO:0005770(late endosome);GO:0005794(Golgi apparatus);GO:0005886(plasma membrane);GO:0006811(ion transport);GO:0006821(chloride transport);GO:0008021(synaptic vesicle);GO:0009897(external side of plasma membrane);GO:0012506(vesicle membrane);GO:0016020(membrane);GO:0016021(integral…	NA	K05012	NA	chloride voltage-gated channel 3 [Source:NCBI gene;Acc:101114498]	MSTRG.21775.2	i	chrX	49660372	49674697	MSTRG.21775	IQSEC2	yes	novel	trans	NA	-39.25	0.931015
ENSOART00000014698	0	chr17	44763719	44784955	MSTRG.7536	ULK1	yes	GO:0004672(protein kinase activity);GO:0004674(protein serine/threonine kinase activity);GO:0005524(ATP binding);GO:0005776(autophagosome);GO:0005829(cytosol);GO:0006468(protein phosphorylation);GO:0006914(autophagy);GO:0008104(protein localization);GO:0016236(macroautophagy);GO:0017137(Rab GTPase binding);GO:0018105(peptidyl-serine phosphorylation);GO:0018107(peptidyl-threonine phosphorylation);…	04137(Mitophagy - animal);04140(Autophagy - animal);04150(mTOR signaling pathway);04152(AMPK signaling pathway);04211(Longevity regulating pathway)	K21357	EC:2.7.11.1	unc-51 like autophagy activating kinase 1 [Source:NCBI gene;Acc:101117701]	MSTRG.1098.2	x	chr1	120201780	120202090	MSTRG.1098	SON	yes	novel	trans	NA	-27.36	0.929942
ENSOART00000004543	0	chr21	8036384	8045013	MSTRG.11770	FZD4	yes	GO:0001540(amyloid-beta binding);GO:0001553(luteinization);GO:0001568(blood vessel development);GO:0001570(vasculogenesis);GO:0004888(transmembrane signaling receptor activity);GO:0004896(cytokine receptor activity);GO:0005515(protein binding);GO:0005886(plasma membrane);GO:0005911(cell-cell junction);GO:0007166(cell surface receptor signaling pathway);GO:0007223(Wnt signaling pathway, calcium mo…	04150(mTOR signaling pathway);04310(Wnt signaling pathway);04390(Hippo signaling pathway);04550(Signaling pathways regulating pluripotency of stem cells);04916(Melanogenesis);04934(Cushing syndrome);05165(Human papillomavirus infection);05200(Pathways in cancer);05205(Proteoglycans in cancer);05217(Basal cell carcinoma);05224(Breast cancer);05225(Hepatocellular carcinoma);05226(Gastric cancer)	K02354	NA	frizzled class receptor 4 [Source:NCBI gene;Acc:101101932]	MSTRG.21622.1	u	chrX	29446568	29449306	MSTRG.21622	.	yes	novel	trans	NA	-40.56	0.929321
ENSOART00000006092	0	chr2	239937898	239955162	MSTRG.10935	EXTL1	yes	GO:0006486(protein glycosylation);GO:0016021(integral component of membrane);GO:0016757(transferase activity, transferring glycosyl groups)	00534(Glycosaminoglycan biosynthesis - heparan sulfate / heparin)	K02368	EC:2.4.1.224	exostosin like glycosyltransferase 1 [Source:NCBI gene;Acc:101113394]	MSTRG.14012.1	x	chr25	24498301	24509552	MSTRG.14012	MYPN	yes	novel	trans	NA	-29.92	0.928764
ENSOART00000027067	0	chr2	241073641	241073958	MSTRG.10952	ENSOARG00000025165	yes	GO:0005739(mitochondrion);GO:0009055(electron transfer activity);GO:0020037(heme binding);GO:0022900(electron transport chain);GO:0046872(metal ion binding);GO:0055114(oxidation-reduction process);GO:0070469(respirasome)	NA	NA	NA	NA	MSTRG.16550.1	u	chr3	215651717	215663638	MSTRG.16550	.	yes	novel	trans	NA	-45.11	0.927677
ENSOART00000001504	0	chr1	19291159	19423029	MSTRG.229	EIF2B3	yes	GO:0003743(translation initiation factor activity);GO:0005085(guanyl-nucleotide exchange factor activity);GO:0005737(cytoplasm);GO:0005851(eukaryotic translation initiation factor 2B complex);GO:0006413(translational initiation);GO:0008135(translation factor activity, RNA binding);GO:0009058(biosynthetic process);GO:0014003(oligodendrocyte development);GO:0016779(nucleotidyltransferase activity);…	03013(RNA transport);05168(Herpes simplex virus 1 infection)	K03241	NA	eukaryotic translation initiation factor 2B subunit gamma [Source:NCBI gene;Acc:101118316]	MSTRG.10417.6	x	chr2	130444513	130446178	MSTRG.10417	TTN	yes	novel	trans	NA	-25.40	0.92629
ENSOART00000011654	0	chr18	15748957	15785582	MSTRG.8082	KLHL25	yes	GO:0005515(protein binding);GO:0005737(cytoplasm);GO:0006446(regulation of translational initiation);GO:0006511(ubiquitin-dependent protein catabolic process);GO:0016567(protein ubiquitination);GO:0031463(Cul3-RING ubiquitin ligase complex)	NA	K10462	NA	kelch like family member 25 [Source:NCBI gene;Acc:101121124]	MSTRG.2469.2	u	chr10	78504993	78509194	MSTRG.2469	.	yes	novel	trans	NA	-68.39	0.925895
ENSOART00000008110	0	chr1	111014975	111016714	MSTRG.995	HSPA6	yes	GO:0000166(nucleotide binding);GO:0005524(ATP binding);GO:0005737(cytoplasm);GO:0005814(centriole);GO:0005829(cytosol);GO:0008180(COP9 signalosome);GO:0019899(enzyme binding);GO:0031072(heat shock protein binding);GO:0034605(cellular response to heat);GO:0042026(protein refolding);GO:0042623(ATPase activity, coupled);GO:0051082(unfolded protein binding)	NA	NA	NA	heat shock protein family A (Hsp70) member 6 [Source:HGNC Symbol;Acc:HGNC:5239]	MSTRG.14888.1	u	chr3	20515828	20522373	MSTRG.14888	.	yes	novel	trans	NA	-25.66	0.924811
ENSOART00000024975	0	chr20	16856023	16856149	MSTRG.11275	ENSOARG00000023073	yes	NA	NA	NA	NA	NA	MSTRG.21381.1	u	chr9	93797098	93802897	MSTRG.21381	.	yes	novel	trans	NA	-41.28	0.924642
ENSOART00000020509	0	chr6	93275977	93305856	MSTRG.19073	PAQR3	yes	GO:0001933(negative regulation of protein phosphorylation);GO:0005794(Golgi apparatus);GO:0010977(negative regulation of neuron projection development);GO:0016020(membrane);GO:0016021(integral component of membrane);GO:0033137(negative regulation of peptidyl-serine phosphorylation);GO:0034067(protein localization to Golgi apparatus);GO:0043407(negative regulation of MAP kinase activity)	NA	NA	NA	progestin and adipoQ receptor family member 3 [Source:NCBI gene;Acc:101112138]	MSTRG.21053.3	o	chr9	31967767	31974004	MSTRG.21053	ENSOARG00000011169	yes	novel	trans	NA	-51.64	0.924268
ENSOART00000014711	0	chr5	41997519	42044309	MSTRG.18184	ENSOARG00000013524	yes	GO:0000166(nucleotide binding);GO:0005524(ATP binding)	04530(Tight junction);04612(Antigen processing and presentation)	K09489	NA	heat shock protein family A (Hsp70) member 4 [Source:NCBI gene;Acc:101122782]	MSTRG.7951.1	i	chr17	71789999	71791680	MSTRG.7951	ENSOARG00000025718	yes	novel	trans	NA	-41.53	0.924182
ENSOART00000015681	0	chr3	13663158	13931499	MSTRG.14834	TTLL11	yes	GO:0005524(ATP binding);GO:0006464(cellular protein modification process);GO:0018095(protein polyglutamylation);GO:0051013(microtubule severing)	NA	K16604	EC:6.-.-.-	tubulin tyrosine ligase like 11 [Source:NCBI gene;Acc:101121845]	MSTRG.19788.2	u	chr7	44767065	44775594	MSTRG.19788	.	yes	novel	trans	NA	-47.33	0.923392
ENSOART00000017338	0	chr12	39342341	39602589	MSTRG.3950	VPS13D	yes	GO:0005515(protein binding);GO:0007005(mitochondrion organization);GO:1901526(positive regulation of mitophagy)	NA	K19527	NA	vacuolar protein sorting 13 homolog D [Source:NCBI gene;Acc:101109724]	MSTRG.10515.3	j	chr2	198721110	198725487	MSTRG.10515	ENSOARG00000015545	yes	novel	trans	NA	-21.18	0.923017
ENSOART00000006881	0	chr13	41697631	41710266	MSTRG.4683	CST7	yes	GO:0004869(cysteine-type endopeptidase inhibitor activity);GO:0005615(extracellular space);GO:0005737(cytoplasm);GO:0005764(lysosome);GO:0005770(late endosome);GO:0005783(endoplasmic reticulum);GO:0010466(negative regulation of peptidase activity);GO:0010951(negative regulation of endopeptidase activity);GO:0030414(peptidase inhibitor activity);GO:0031410(cytoplasmic vesicle);GO:0031643(positive …	NA	NA	NA	cystatin F [Source:HGNC Symbol;Acc:HGNC:2479]	MSTRG.3592.2	j	chr11	54449552	54451955	MSTRG.3592	UBALD2	yes	novel	trans	NA	-44.68	0.922968
ENSOART00000017948	0	chr17	71510909	71519682	MSTRG.7902	SNAP29	yes	GO:0005654(nucleoplasm);GO:0005737(cytoplasm);GO:0005776(autophagosome);GO:0005813(centrosome);GO:0005829(cytosol);GO:0016240(autophagosome membrane docking);GO:0020018(ciliary pocket membrane);GO:0031201(SNARE complex);GO:0060271(cilium assembly);GO:0097352(autophagosome maturation)	NA	NA	NA	synaptosomal-associated protein 29 [Source:NCBI gene;Acc:101117280]	MSTRG.8047.1	i	chr18	6113099	6165128	MSTRG.8047	MEF2A	yes	novel	trans	NA	-45.21	0.922621
ENSOART00000017107	0	chr10	51067743	51107514	MSTRG.2357	ENSOARG00000015717	yes	GO:0004843(thiol-dependent ubiquitin-specific protease activity);GO:0005622(intracellular);GO:0006508(proteolysis);GO:0006511(ubiquitin-dependent protein catabolic process);GO:0008233(peptidase activity);GO:0008234(cysteine-type peptidase activity);GO:0016787(hydrolase activity);GO:0036459(thiol-dependent ubiquitinyl hydrolase activity)	NA	K05609	EC:3.4.19.12	ubiquitin C-terminal hydrolase L3 [Source:NCBI gene;Acc:101123568]	ENSOART00000028118	0	chr21	48606992	48608548	MSTRG.12225	ENSOARG00000026131	yes	known	trans	NA	-17.31	0.922326
ENSOART00000017856	0	chr5	47153096	47208649	MSTRG.18247	KDM3B	yes	GO:0005654(nucleoplasm)	04714(Thermogenesis)	K15601	EC:1.14.11.-	lysine demethylase 3B [Source:NCBI gene;Acc:101111280]	MSTRG.21775.2	i	chrX	49660372	49674697	MSTRG.21775	IQSEC2	yes	novel	trans	NA	-47.42	0.92196
ENSOART00000008787	0	chr2	37106381	37106638	MSTRG.9596	ENSOARG00000008077	yes	GO:0003735(structural constituent of ribosome);GO:0005840(ribosome);GO:0006412(translation)	NA	NA	NA	NA	MSTRG.12226.1	o	chr21	48607768	48608548	MSTRG.12226	RF01972	yes	novel	trans	NA	-45.19	0.921368
ENSOART00000012416	0	chrX	93880470	93883714	MSTRG.22114	FHL1	yes	GO:0046872(metal ion binding)	04630(Jak-STAT signaling pathway)	K14365	NA	four and a half LIM domains 1 [Source:NCBI gene;Acc:100307044]	MSTRG.3013.3	x	chr11	29071392	29160918	MSTRG.3013	MYH3	yes	novel	trans	NA	-40.84	0.921348
ENSOART00000019678	0	chr1	589440	594543	MSTRG.22	MTERF4	yes	GO:0003690(double-stranded DNA binding);GO:0005739(mitochondrion);GO:0005762(mitochondrial large ribosomal subunit);GO:0005829(cytosol);GO:0006355(regulation of transcription, DNA-templated);GO:0006390(mitochondrial transcription);GO:0006626(protein targeting to mitochondrion);GO:0007507(heart development);GO:0019843(rRNA binding);GO:0042255(ribosome assembly);GO:0043010(camera-type eye developme…	NA	K15032	NA	mitochondrial transcription termination factor 4 [Source:NCBI gene;Acc:101121891]	MSTRG.8912.2	i	chr19	31765135	31769212	MSTRG.8912	MITF	yes	novel	trans	NA	-45.84	0.921037
ENSOART00000017856	0	chr5	47153096	47208649	MSTRG.18247	KDM3B	yes	GO:0005654(nucleoplasm)	04714(Thermogenesis)	K15601	EC:1.14.11.-	lysine demethylase 3B [Source:NCBI gene;Acc:101111280]	MSTRG.10417.7	x	chr2	130445730	130447171	MSTRG.10417	TTN	yes	novel	trans	NA	-30.12	0.920974
ENSOART00000004543	0	chr21	8036384	8045013	MSTRG.11770	FZD4	yes	GO:0001540(amyloid-beta binding);GO:0001553(luteinization);GO:0001568(blood vessel development);GO:0001570(vasculogenesis);GO:0004888(transmembrane signaling receptor activity);GO:0004896(cytokine receptor activity);GO:0005515(protein binding);GO:0005886(plasma membrane);GO:0005911(cell-cell junction);GO:0007166(cell surface receptor signaling pathway);GO:0007223(Wnt signaling pathway, calcium mo…	04150(mTOR signaling pathway);04310(Wnt signaling pathway);04390(Hippo signaling pathway);04550(Signaling pathways regulating pluripotency of stem cells);04916(Melanogenesis);04934(Cushing syndrome);05165(Human papillomavirus infection);05200(Pathways in cancer);05205(Proteoglycans in cancer);05217(Basal cell carcinoma);05224(Breast cancer);05225(Hepatocellular carcinoma);05226(Gastric cancer)	K02354	NA	frizzled class receptor 4 [Source:NCBI gene;Acc:101101932]	MSTRG.2792.1	x	chr11	21891129	21894285	MSTRG.2792	RFLNB	yes	novel	trans	NA	-51.07	0.92094
ENSOART00000008787	0	chr2	37106381	37106638	MSTRG.9596	ENSOARG00000008077	yes	GO:0003735(structural constituent of ribosome);GO:0005840(ribosome);GO:0006412(translation)	NA	NA	NA	NA	MSTRG.16550.1	u	chr3	215651717	215663638	MSTRG.16550	.	yes	novel	trans	NA	-40.89	0.920446
ENSOART00000019639	0	chr3	31978828	32144500	MSTRG.14946	NCOA1	yes	GO:0000435(positive regulation of transcription from RNA polymerase II promoter by galactose);GO:0000790(nuclear chromatin);GO:0002155(regulation of thyroid hormone mediated signaling pathway);GO:0003677(DNA binding);GO:0003682(chromatin binding);GO:0003713(transcription coactivator activity);GO:0005634(nucleus);GO:0005654(nucleoplasm);GO:0005829(cytosol);GO:0005886(plasma membrane);GO:0006351(tr…	04915(Estrogen signaling pathway);04919(Thyroid hormone signaling pathway);05200(Pathways in cancer);05224(Breast cancer)	K09101	EC:2.3.1.48	nuclear receptor coactivator 1 [Source:NCBI gene;Acc:101107264]	MSTRG.21238.1	i	chr9	70802914	70820374	MSTRG.21238	OXR1	yes	novel	trans	NA	-34.57	0.91942
ENSOART00000000914	0	chr7	42248640	42248957	MSTRG.19747	ENSOARG00000000856	yes	GO:0005739(mitochondrion);GO:0009055(electron transfer activity);GO:0020037(heme binding);GO:0022900(electron transport chain);GO:0046872(metal ion binding);GO:0055114(oxidation-reduction process);GO:0070469(respirasome)	NA	NA	NA	cytochrome c pseudogene [Source:NCBI gene;Acc:101107359]	MSTRG.8573.1	i	chr18	65686951	65688863	MSTRG.8573	WDR20	yes	novel	trans	NA	-35.47	0.919063
ENSOART00000011654	0	chr18	15748957	15785582	MSTRG.8082	KLHL25	yes	GO:0005515(protein binding);GO:0005737(cytoplasm);GO:0006446(regulation of translational initiation);GO:0006511(ubiquitin-dependent protein catabolic process);GO:0016567(protein ubiquitination);GO:0031463(Cul3-RING ubiquitin ligase complex)	NA	K10462	NA	kelch like family member 25 [Source:NCBI gene;Acc:101121124]	MSTRG.3581.1	i	chr11	54213375	54215107	MSTRG.3581	ENSOARG00000026389	yes	novel	trans	NA	-40.16	0.918723
ENSOART00000008110	0	chr1	111014975	111016714	MSTRG.995	HSPA6	yes	GO:0000166(nucleotide binding);GO:0005524(ATP binding);GO:0005737(cytoplasm);GO:0005814(centriole);GO:0005829(cytosol);GO:0008180(COP9 signalosome);GO:0019899(enzyme binding);GO:0031072(heat shock protein binding);GO:0034605(cellular response to heat);GO:0042026(protein refolding);GO:0042623(ATPase activity, coupled);GO:0051082(unfolded protein binding)	NA	NA	NA	heat shock protein family A (Hsp70) member 6 [Source:HGNC Symbol;Acc:HGNC:5239]	MSTRG.3013.3	x	chr11	29071392	29160918	MSTRG.3013	MYH3	yes	novel	trans	NA	-28.70	0.917808
ENSOART00000006739	0	chr1	105204577	105213119	MSTRG.921	NES	yes	GO:0000086(G2/M transition of mitotic cell cycle);GO:0005198(structural molecule activity);GO:0005737(cytoplasm);GO:0005882(intermediate filament);GO:0019215(intermediate filament binding);GO:0032091(negative regulation of protein binding);GO:0043086(negative regulation of catalytic activity);GO:0045111(intermediate filament cytoskeleton);GO:0072089(stem cell proliferation)	NA	K07609	NA	nestin [Source:NCBI gene;Acc:101106557]	ENSOART00000028118	0	chr21	48606992	48608548	MSTRG.12225	ENSOARG00000026131	yes	known	trans	NA	-31.80	0.917686
ENSOART00000011654	0	chr18	15748957	15785582	MSTRG.8082	KLHL25	yes	GO:0005515(protein binding);GO:0005737(cytoplasm);GO:0006446(regulation of translational initiation);GO:0006511(ubiquitin-dependent protein catabolic process);GO:0016567(protein ubiquitination);GO:0031463(Cul3-RING ubiquitin ligase complex)	NA	K10462	NA	kelch like family member 25 [Source:NCBI gene;Acc:101121124]	MSTRG.21381.1	u	chr9	93797098	93802897	MSTRG.21381	.	yes	novel	trans	NA	-64.18	0.91751
ENSOART00000015837	0	chr6	61186630	61419298	MSTRG.18907	ATP8A1	yes	GO:0000166(nucleotide binding);GO:0000287(magnesium ion binding);GO:0004012(phospholipid-translocating ATPase activity);GO:0005524(ATP binding);GO:0005783(endoplasmic reticulum);GO:0005794(Golgi apparatus);GO:0005886(plasma membrane);GO:0007612(learning);GO:0015914(phospholipid transport);GO:0016020(membrane);GO:0016021(integral component of membrane);GO:0030335(positive regulation of cell migrat…	NA	K14802	EC:7.6.2.1	ATPase phospholipid transporting 8A1 [Source:NCBI gene;Acc:101119308]	MSTRG.14502.2	u	chr26	39997171	40004062	MSTRG.14502	.	yes	novel	trans	NA	-49.95	0.917449
ENSOART00000015681	0	chr3	13663158	13931499	MSTRG.14834	TTLL11	yes	GO:0005524(ATP binding);GO:0006464(cellular protein modification process);GO:0018095(protein polyglutamylation);GO:0051013(microtubule severing)	NA	K16604	EC:6.-.-.-	tubulin tyrosine ligase like 11 [Source:NCBI gene;Acc:101121845]	MSTRG.21381.1	u	chr9	93797098	93802897	MSTRG.21381	.	yes	novel	trans	NA	-53.12	0.917413
ENSOART00000005912	0	chr3	207527997	207529618	MSTRG.16384	TPI1	yes	GO:0003824(catalytic activity);GO:0004807(triose-phosphate isomerase activity);GO:0006006(glucose metabolic process);GO:0006094(gluconeogenesis);GO:0006096(glycolytic process);GO:0007275(multicellular organism development);GO:0016853(isomerase activity);GO:0019682(glyceraldehyde-3-phosphate metabolic process);GO:0031625(ubiquitin protein ligase binding);GO:0042803(protein homodimerization activit…	00010(Glycolysis / Gluconeogenesis);00051(Fructose and mannose metabolism);00562(Inositol phosphate metabolism)	K01803	EC:5.3.1.1	triosephosphate isomerase 1 [Source:NCBI gene;Acc:101108565]	MSTRG.21053.3	o	chr9	31967767	31974004	MSTRG.21053	ENSOARG00000011169	yes	novel	trans	NA	-22.31	0.915312
ENSOART00000020509	0	chr6	93275977	93305856	MSTRG.19073	PAQR3	yes	GO:0001933(negative regulation of protein phosphorylation);GO:0005794(Golgi apparatus);GO:0010977(negative regulation of neuron projection development);GO:0016020(membrane);GO:0016021(integral component of membrane);GO:0033137(negative regulation of peptidyl-serine phosphorylation);GO:0034067(protein localization to Golgi apparatus);GO:0043407(negative regulation of MAP kinase activity)	NA	NA	NA	progestin and adipoQ receptor family member 3 [Source:NCBI gene;Acc:101112138]	MSTRG.21238.1	i	chr9	70802914	70820374	MSTRG.21238	OXR1	yes	novel	trans	NA	-40.69	0.914381
ENSOART00000021371	0	chr3	141536582	141928837	ENSOARG00000019622	NELL2	yes	GO:0005509(calcium ion binding);GO:0005515(protein binding)	NA	NA	NA	neural EGFL like 2 [Source:NCBI gene;Acc:101113484]	MSTRG.13105.2	o	chr23	57889192	58061608	MSTRG.13105	MALT1	yes	novel	trans	NA	-39.63	0.913478
ENSOART00000020869	0	chr15	47565510	47567511	MSTRG.6536	ENSOARG00000019163	yes	GO:0005344(oxygen carrier activity);GO:0005833(hemoglobin complex);GO:0015671(oxygen transport);GO:0019825(oxygen binding);GO:0020037(heme binding);GO:0046872(metal ion binding)	NA	NA	NA	hemoglobin subunit beta [Source:NCBI gene;Acc:101105437]	MSTRG.16157.3	x	chr3	178866526	178867107	MSTRG.16157	MB	yes	novel	trans	NA	-34.33	0.911307
ENSOART00000004543	0	chr21	8036384	8045013	MSTRG.11770	FZD4	yes	GO:0001540(amyloid-beta binding);GO:0001553(luteinization);GO:0001568(blood vessel development);GO:0001570(vasculogenesis);GO:0004888(transmembrane signaling receptor activity);GO:0004896(cytokine receptor activity);GO:0005515(protein binding);GO:0005886(plasma membrane);GO:0005911(cell-cell junction);GO:0007166(cell surface receptor signaling pathway);GO:0007223(Wnt signaling pathway, calcium mo…	04150(mTOR signaling pathway);04310(Wnt signaling pathway);04390(Hippo signaling pathway);04550(Signaling pathways regulating pluripotency of stem cells);04916(Melanogenesis);04934(Cushing syndrome);05165(Human papillomavirus infection);05200(Pathways in cancer);05205(Proteoglycans in cancer);05217(Basal cell carcinoma);05224(Breast cancer);05225(Hepatocellular carcinoma);05226(Gastric cancer)	K02354	NA	frizzled class receptor 4 [Source:NCBI gene;Acc:101101932]	MSTRG.792.2	j	chr1	99894451	99902592	MSTRG.792	CDC42SE1	yes	novel	trans	NA	-50.72	0.910919
ENSOART00000003619	0	chr25	5236879	5419436	MSTRG.13889	SIPA1L2	yes	GO:0005096(GTPase activator activity);GO:0005515(protein binding);GO:0043547(positive regulation of GTPase activity);GO:0051056(regulation of small GTPase mediated signal transduction)	04015(Rap1 signaling pathway)	K17702	NA	signal induced proliferation associated 1 like 2 [Source:NCBI gene;Acc:101112448]	MSTRG.21622.1	u	chrX	29446568	29449306	MSTRG.21622	.	yes	novel	trans	NA	-39.18	0.909959
ENSOART00000001504	0	chr1	19291159	19423029	MSTRG.229	EIF2B3	yes	GO:0003743(translation initiation factor activity);GO:0005085(guanyl-nucleotide exchange factor activity);GO:0005737(cytoplasm);GO:0005851(eukaryotic translation initiation factor 2B complex);GO:0006413(translational initiation);GO:0008135(translation factor activity, RNA binding);GO:0009058(biosynthetic process);GO:0014003(oligodendrocyte development);GO:0016779(nucleotidyltransferase activity);…	03013(RNA transport);05168(Herpes simplex virus 1 infection)	K03241	NA	eukaryotic translation initiation factor 2B subunit gamma [Source:NCBI gene;Acc:101118316]	MSTRG.21486.1	u	chrX	9028477	9043371	MSTRG.21486	.	yes	novel	trans	NA	-30.93	0.909381
ENSOART00000014698	0	chr17	44763719	44784955	MSTRG.7536	ULK1	yes	GO:0004672(protein kinase activity);GO:0004674(protein serine/threonine kinase activity);GO:0005524(ATP binding);GO:0005776(autophagosome);GO:0005829(cytosol);GO:0006468(protein phosphorylation);GO:0006914(autophagy);GO:0008104(protein localization);GO:0016236(macroautophagy);GO:0017137(Rab GTPase binding);GO:0018105(peptidyl-serine phosphorylation);GO:0018107(peptidyl-threonine phosphorylation);…	04137(Mitophagy - animal);04140(Autophagy - animal);04150(mTOR signaling pathway);04152(AMPK signaling pathway);04211(Longevity regulating pathway)	K21357	EC:2.7.11.1	unc-51 like autophagy activating kinase 1 [Source:NCBI gene;Acc:101117701]	MSTRG.19788.2	u	chr7	44767065	44775594	MSTRG.19788	.	yes	novel	trans	NA	-44.70	0.909052
ENSOART00000007597	0	chr13	74188507	74194310	MSTRG.5083	CTSA	yes	GO:0004180(carboxypeptidase activity);GO:0004185(serine-type carboxypeptidase activity);GO:0005654(nucleoplasm);GO:0006508(proteolysis);GO:0008233(peptidase activity);GO:0016787(hydrolase activity);GO:0043231(intracellular membrane-bounded organelle)	04142(Lysosome);04614(Renin-angiotensin system)	K13289	EC:3.4.16.5	cathepsin A [Source:NCBI gene;Acc:101113615]	MSTRG.6483.2	u	chr15	42920428	42930005	MSTRG.6483	.	yes	novel	trans	NA	-57.18	0.90812
ENSOART00000000493	0	chr21	46818359	46839647	MSTRG.12205	CTTN	yes	GO:0001726(ruffle);GO:0002102(podosome);GO:0005515(protein binding);GO:0005522(profilin binding);GO:0005737(cytoplasm);GO:0005794(Golgi apparatus);GO:0005829(cytosol);GO:0005884(actin filament);GO:0005886(plasma membrane);GO:0005938(cell cortex);GO:0006886(intracellular protein transport);GO:0006930(substrate-dependent cell migration, cell extension);GO:0008076(voltage-gated potassium channel com…	04530(Tight junction);05100(Bacterial invasion of epithelial cells);05205(Proteoglycans in cancer)	K06106	NA	cortactin [Source:NCBI gene;Acc:101117549]	MSTRG.21381.1	u	chr9	93797098	93802897	MSTRG.21381	.	yes	novel	trans	NA	-58.93	0.907284
ENSOART00000017338	0	chr12	39342341	39602589	MSTRG.3950	VPS13D	yes	GO:0005515(protein binding);GO:0007005(mitochondrion organization);GO:1901526(positive regulation of mitophagy)	NA	K19527	NA	vacuolar protein sorting 13 homolog D [Source:NCBI gene;Acc:101109724]	MSTRG.21942.1	u	chrX	69475627	69476153	MSTRG.21942	.	yes	novel	trans	NA	-20.76	0.906483
ENSOART00000008787	0	chr2	37106381	37106638	MSTRG.9596	ENSOARG00000008077	yes	GO:0003735(structural constituent of ribosome);GO:0005840(ribosome);GO:0006412(translation)	NA	NA	NA	NA	MSTRG.4631.2	u	chr13	33898777	33908808	MSTRG.4631	.	yes	novel	trans	NA	-50.45	0.905532
ENSOART00000000914	0	chr7	42248640	42248957	MSTRG.19747	ENSOARG00000000856	yes	GO:0005739(mitochondrion);GO:0009055(electron transfer activity);GO:0020037(heme binding);GO:0022900(electron transport chain);GO:0046872(metal ion binding);GO:0055114(oxidation-reduction process);GO:0070469(respirasome)	NA	NA	NA	cytochrome c pseudogene [Source:NCBI gene;Acc:101107359]	ENSOART00000027301	0	chrX	93783165	93784526	MSTRG.22108	ENSOARG00000025385	yes	known	trans	NA	-45.99	0.905302
ENSOART00000016857	0	chr2	110280423	110367262	MSTRG.10030	CLCN3	yes	GO:0005247(voltage-gated chloride channel activity);GO:0005254(chloride channel activity);GO:0005769(early endosome);GO:0005770(late endosome);GO:0005794(Golgi apparatus);GO:0005886(plasma membrane);GO:0006811(ion transport);GO:0006821(chloride transport);GO:0008021(synaptic vesicle);GO:0009897(external side of plasma membrane);GO:0012506(vesicle membrane);GO:0016020(membrane);GO:0016021(integral…	NA	K05012	NA	chloride voltage-gated channel 3 [Source:NCBI gene;Acc:101114498]	MSTRG.19788.2	u	chr7	44767065	44775594	MSTRG.19788	.	yes	novel	trans	NA	-21.99	0.904874
ENSOART00000006254	0	chrX	47851563	47859107	MSTRG.21751	APEX2	yes	GO:0001650(fibrillar center);GO:0003677(DNA binding);GO:0004518(nuclease activity);GO:0004519(endonuclease activity);GO:0005622(intracellular);GO:0005634(nucleus);GO:0005737(cytoplasm);GO:0005739(mitochondrion);GO:0006281(DNA repair);GO:0006974(cellular response to DNA damage stimulus);GO:0008270(zinc ion binding);GO:0016787(hydrolase activity);GO:0016829(lyase activity);GO:0043231(intracellular …	03410(Base excision repair)	K10772	EC:4.2.99.18	apurinic/apyrimidinic endodeoxyribonuclease 2 [Source:NCBI gene;Acc:101116123]	MSTRG.18905.2	u	chr6	60238263	60265202	MSTRG.18905	.	yes	novel	trans	NA	-40.36	0.9047
ENSOART00000010629	0	chr2	38834882	38953654	MSTRG.9618	DPYSL2	yes	GO:0005737(cytoplasm);GO:0005829(cytosol);GO:0005886(plasma membrane);GO:0007010(cytoskeleton organization);GO:0007411(axon guidance);GO:0007420(brain development);GO:0008017(microtubule binding);GO:0010975(regulation of neuron projection development);GO:0016787(hydrolase activity);GO:0016810(hydrolase activity, acting on carbon-nitrogen (but not peptide) bonds);GO:0019901(protein kinase binding)…	04360(Axon guidance)	K07528	NA	dihydropyrimidinase-related protein 2 [Source:NCBI gene;Acc:101108984]	MSTRG.4631.2	u	chr13	33898777	33908808	MSTRG.4631	.	yes	novel	trans	NA	-41.11	0.904595
ENSOART00000014698	0	chr17	44763719	44784955	MSTRG.7536	ULK1	yes	GO:0004672(protein kinase activity);GO:0004674(protein serine/threonine kinase activity);GO:0005524(ATP binding);GO:0005776(autophagosome);GO:0005829(cytosol);GO:0006468(protein phosphorylation);GO:0006914(autophagy);GO:0008104(protein localization);GO:0016236(macroautophagy);GO:0017137(Rab GTPase binding);GO:0018105(peptidyl-serine phosphorylation);GO:0018107(peptidyl-threonine phosphorylation);…	04137(Mitophagy - animal);04140(Autophagy - animal);04150(mTOR signaling pathway);04152(AMPK signaling pathway);04211(Longevity regulating pathway)	K21357	EC:2.7.11.1	unc-51 like autophagy activating kinase 1 [Source:NCBI gene;Acc:101117701]	MSTRG.16157.3	x	chr3	178866526	178867107	MSTRG.16157	MB	yes	novel	trans	NA	-32.29	0.903808
ENSOART00000006881	0	chr13	41697631	41710266	MSTRG.4683	CST7	yes	GO:0004869(cysteine-type endopeptidase inhibitor activity);GO:0005615(extracellular space);GO:0005737(cytoplasm);GO:0005764(lysosome);GO:0005770(late endosome);GO:0005783(endoplasmic reticulum);GO:0010466(negative regulation of peptidase activity);GO:0010951(negative regulation of endopeptidase activity);GO:0030414(peptidase inhibitor activity);GO:0031410(cytoplasmic vesicle);GO:0031643(positive …	NA	NA	NA	cystatin F [Source:HGNC Symbol;Acc:HGNC:2479]	MSTRG.21719.1	u	chrX	42565175	42583582	MSTRG.21719	.	yes	novel	trans	NA	-54.46	0.90293
ENSOART00000016857	0	chr2	110280423	110367262	MSTRG.10030	CLCN3	yes	GO:0005247(voltage-gated chloride channel activity);GO:0005254(chloride channel activity);GO:0005769(early endosome);GO:0005770(late endosome);GO:0005794(Golgi apparatus);GO:0005886(plasma membrane);GO:0006811(ion transport);GO:0006821(chloride transport);GO:0008021(synaptic vesicle);GO:0009897(external side of plasma membrane);GO:0012506(vesicle membrane);GO:0016020(membrane);GO:0016021(integral…	NA	K05012	NA	chloride voltage-gated channel 3 [Source:NCBI gene;Acc:101114498]	MSTRG.8573.1	i	chr18	65686951	65688863	MSTRG.8573	WDR20	yes	novel	trans	NA	-38.73	0.902613
ENSOART00000015838	0	chr6	61186630	61419298	MSTRG.18907	ATP8A1	yes	GO:0000166(nucleotide binding);GO:0000287(magnesium ion binding);GO:0004012(phospholipid-translocating ATPase activity);GO:0005524(ATP binding);GO:0005783(endoplasmic reticulum);GO:0005794(Golgi apparatus);GO:0005886(plasma membrane);GO:0007612(learning);GO:0015914(phospholipid transport);GO:0016020(membrane);GO:0016021(integral component of membrane);GO:0030335(positive regulation of cell migrat…	NA	K14802	EC:7.6.2.1	ATPase phospholipid transporting 8A1 [Source:NCBI gene;Acc:101119308]	MSTRG.10515.3	j	chr2	198721110	198725487	MSTRG.10515	ENSOARG00000015545	yes	novel	trans	NA	-29.26	0.90213
ENSOART00000000914	0	chr7	42248640	42248957	MSTRG.19747	ENSOARG00000000856	yes	GO:0005739(mitochondrion);GO:0009055(electron transfer activity);GO:0020037(heme binding);GO:0022900(electron transport chain);GO:0046872(metal ion binding);GO:0055114(oxidation-reduction process);GO:0070469(respirasome)	NA	NA	NA	cytochrome c pseudogene [Source:NCBI gene;Acc:101107359]	MSTRG.2469.2	u	chr10	78504993	78509194	MSTRG.2469	.	yes	novel	trans	NA	-25.16	0.901634
ENSOART00000004543	0	chr21	8036384	8045013	MSTRG.11770	FZD4	yes	GO:0001540(amyloid-beta binding);GO:0001553(luteinization);GO:0001568(blood vessel development);GO:0001570(vasculogenesis);GO:0004888(transmembrane signaling receptor activity);GO:0004896(cytokine receptor activity);GO:0005515(protein binding);GO:0005886(plasma membrane);GO:0005911(cell-cell junction);GO:0007166(cell surface receptor signaling pathway);GO:0007223(Wnt signaling pathway, calcium mo…	04150(mTOR signaling pathway);04310(Wnt signaling pathway);04390(Hippo signaling pathway);04550(Signaling pathways regulating pluripotency of stem cells);04916(Melanogenesis);04934(Cushing syndrome);05165(Human papillomavirus infection);05200(Pathways in cancer);05205(Proteoglycans in cancer);05217(Basal cell carcinoma);05224(Breast cancer);05225(Hepatocellular carcinoma);05226(Gastric cancer)	K02354	NA	frizzled class receptor 4 [Source:NCBI gene;Acc:101101932]	MSTRG.7213.2	i	chr16	65485257	65497686	MSTRG.7213	ADCY2	yes	novel	trans	NA	-69.71	0.901192
ENSOART00000017338	0	chr12	39342341	39602589	MSTRG.3950	VPS13D	yes	GO:0005515(protein binding);GO:0007005(mitochondrion organization);GO:1901526(positive regulation of mitophagy)	NA	K19527	NA	vacuolar protein sorting 13 homolog D [Source:NCBI gene;Acc:101109724]	MSTRG.14502.2	u	chr26	39997171	40004062	MSTRG.14502	.	yes	novel	trans	NA	-41.23	0.900626
ENSOART00000015838	0	chr6	61186630	61419298	MSTRG.18907	ATP8A1	yes	GO:0000166(nucleotide binding);GO:0000287(magnesium ion binding);GO:0004012(phospholipid-translocating ATPase activity);GO:0005524(ATP binding);GO:0005783(endoplasmic reticulum);GO:0005794(Golgi apparatus);GO:0005886(plasma membrane);GO:0007612(learning);GO:0015914(phospholipid transport);GO:0016020(membrane);GO:0016021(integral component of membrane);GO:0030335(positive regulation of cell migrat…	NA	K14802	EC:7.6.2.1	ATPase phospholipid transporting 8A1 [Source:NCBI gene;Acc:101119308]	MSTRG.21238.1	i	chr9	70802914	70820374	MSTRG.21238	OXR1	yes	novel	trans	NA	-35.52	0.900074
ENSOART00000006092	0	chr2	239937898	239955162	MSTRG.10935	EXTL1	yes	GO:0006486(protein glycosylation);GO:0016021(integral component of membrane);GO:0016757(transferase activity, transferring glycosyl groups)	00534(Glycosaminoglycan biosynthesis - heparan sulfate / heparin)	K02368	EC:2.4.1.224	exostosin like glycosyltransferase 1 [Source:NCBI gene;Acc:101113394]	MSTRG.19941.2	u	chr7	64010566	64041016	MSTRG.19941	.	yes	novel	trans	NA	-26.81	0.898835
ENSOART00000017338	0	chr12	39342341	39602589	MSTRG.3950	VPS13D	yes	GO:0005515(protein binding);GO:0007005(mitochondrion organization);GO:1901526(positive regulation of mitophagy)	NA	K19527	NA	vacuolar protein sorting 13 homolog D [Source:NCBI gene;Acc:101109724]	MSTRG.21238.1	i	chr9	70802914	70820374	MSTRG.21238	OXR1	yes	novel	trans	NA	-28.58	0.897925
ENSOART00000001087	0	chr22	13935019	14112861	MSTRG.12404	EXOC6	yes	GO:0000145(exocyst);GO:0006887(exocytosis);GO:0006904(vesicle docking involved in exocytosis)	NA	K19985	NA	exocyst complex component 6 [Source:NCBI gene;Acc:101103200]	MSTRG.2469.2	u	chr10	78504993	78509194	MSTRG.2469	.	yes	novel	trans	NA	-52.80	0.8976
ENSOART00000005274	0	chr24	4083659	4092336	ENSOARG00000004839	NAGPA	yes	GO:0016020(membrane);GO:0016021(integral component of membrane);GO:0033299(secretion of lysosomal enzymes)	04142(Lysosome)	K01125	EC:3.1.4.45	N-acetylglucosamine-1-phosphodiester alpha-N-acetylglucosaminidase [Source:NCBI gene;Acc:101104545]	MSTRG.6483.2	u	chr15	42920428	42930005	MSTRG.6483	.	yes	novel	trans	NA	-52.07	0.897475
ENSOART00000007513	0	chr8	5690526	5800347	MSTRG.20329	PHIP	yes	GO:0005158(insulin receptor binding);GO:0005515(protein binding);GO:0007010(cytoskeleton organization);GO:0008286(insulin receptor signaling pathway);GO:0022604(regulation of cell morphogenesis);GO:0045944(positive regulation of transcription by RNA polymerase II);GO:0070577(lysine-acetylated histone binding);GO:2001237(negative regulation of extrinsic apoptotic signaling pathway)	NA	K11797	NA	pleckstrin homology domain interacting protein [Source:NCBI gene;Acc:101111888]	MSTRG.21719.1	u	chrX	42565175	42583582	MSTRG.21719	.	yes	novel	trans	NA	-45.95	0.897145
ENSOART00000011654	0	chr18	15748957	15785582	MSTRG.8082	KLHL25	yes	GO:0005515(protein binding);GO:0005737(cytoplasm);GO:0006446(regulation of translational initiation);GO:0006511(ubiquitin-dependent protein catabolic process);GO:0016567(protein ubiquitination);GO:0031463(Cul3-RING ubiquitin ligase complex)	NA	K10462	NA	kelch like family member 25 [Source:NCBI gene;Acc:101121124]	ENSOART00000027301	0	chrX	93783165	93784526	MSTRG.22108	ENSOARG00000025385	yes	known	trans	NA	-55.99	0.896766
ENSOART00000006881	0	chr13	41697631	41710266	MSTRG.4683	CST7	yes	GO:0004869(cysteine-type endopeptidase inhibitor activity);GO:0005615(extracellular space);GO:0005737(cytoplasm);GO:0005764(lysosome);GO:0005770(late endosome);GO:0005783(endoplasmic reticulum);GO:0010466(negative regulation of peptidase activity);GO:0010951(negative regulation of endopeptidase activity);GO:0030414(peptidase inhibitor activity);GO:0031410(cytoplasmic vesicle);GO:0031643(positive …	NA	NA	NA	cystatin F [Source:HGNC Symbol;Acc:HGNC:2479]	MSTRG.792.1	j	chr1	99894413	99902594	MSTRG.792	CDC42SE1	yes	novel	trans	NA	-33.71	0.896306
ENSOART00000019678	0	chr1	589440	594543	MSTRG.22	MTERF4	yes	GO:0003690(double-stranded DNA binding);GO:0005739(mitochondrion);GO:0005762(mitochondrial large ribosomal subunit);GO:0005829(cytosol);GO:0006355(regulation of transcription, DNA-templated);GO:0006390(mitochondrial transcription);GO:0006626(protein targeting to mitochondrion);GO:0007507(heart development);GO:0019843(rRNA binding);GO:0042255(ribosome assembly);GO:0043010(camera-type eye developme…	NA	K15032	NA	mitochondrial transcription termination factor 4 [Source:NCBI gene;Acc:101121891]	MSTRG.2792.1	x	chr11	21891129	21894285	MSTRG.2792	RFLNB	yes	novel	trans	NA	-28.40	0.896272
ENSOART00000004543	0	chr21	8036384	8045013	MSTRG.11770	FZD4	yes	GO:0001540(amyloid-beta binding);GO:0001553(luteinization);GO:0001568(blood vessel development);GO:0001570(vasculogenesis);GO:0004888(transmembrane signaling receptor activity);GO:0004896(cytokine receptor activity);GO:0005515(protein binding);GO:0005886(plasma membrane);GO:0005911(cell-cell junction);GO:0007166(cell surface receptor signaling pathway);GO:0007223(Wnt signaling pathway, calcium mo…	04150(mTOR signaling pathway);04310(Wnt signaling pathway);04390(Hippo signaling pathway);04550(Signaling pathways regulating pluripotency of stem cells);04916(Melanogenesis);04934(Cushing syndrome);05165(Human papillomavirus infection);05200(Pathways in cancer);05205(Proteoglycans in cancer);05217(Basal cell carcinoma);05224(Breast cancer);05225(Hepatocellular carcinoma);05226(Gastric cancer)	K02354	NA	frizzled class receptor 4 [Source:NCBI gene;Acc:101101932]	MSTRG.8912.2	i	chr19	31765135	31769212	MSTRG.8912	MITF	yes	novel	trans	NA	-80.26	0.895867
ENSOART00000002152	0	chr11	13309894	13351485	MSTRG.2661	TADA2A	yes	GO:0000278(mitotic cell cycle);GO:0001932(regulation of protein phosphorylation);GO:0003677(DNA binding);GO:0003713(transcription coactivator activity);GO:0005515(protein binding);GO:0005634(nucleus);GO:0005671(Ada2/Gcn5/Ada3 transcription activator complex);GO:0006357(regulation of transcription by RNA polymerase II);GO:0031063(regulation of histone deacetylation);GO:0031647(regulation of protei…	NA	K11314	NA	transcriptional adaptor 2A [Source:NCBI gene;Acc:101111892]	MSTRG.11681.2	u	chr20	47329646	47334853	MSTRG.11681	.	yes	novel	trans	NA	-37.43	0.895543
ENSOART00000014711	0	chr5	41997519	42044309	MSTRG.18184	ENSOARG00000013524	yes	GO:0000166(nucleotide binding);GO:0005524(ATP binding)	04530(Tight junction);04612(Antigen processing and presentation)	K09489	NA	heat shock protein family A (Hsp70) member 4 [Source:NCBI gene;Acc:101122782]	MSTRG.11132.2	i	chr20	6543005	6550980	MSTRG.11132	MLIP	yes	novel	trans	NA	-50.38	0.895468
ENSOART00000027067	0	chr2	241073641	241073958	MSTRG.10952	ENSOARG00000025165	yes	GO:0005739(mitochondrion);GO:0009055(electron transfer activity);GO:0020037(heme binding);GO:0022900(electron transport chain);GO:0046872(metal ion binding);GO:0055114(oxidation-reduction process);GO:0070469(respirasome)	NA	NA	NA	NA	MSTRG.21775.2	i	chrX	49660372	49674697	MSTRG.21775	IQSEC2	yes	novel	trans	NA	-45.18	0.895169
ENSOART00000008110	0	chr1	111014975	111016714	MSTRG.995	HSPA6	yes	GO:0000166(nucleotide binding);GO:0005524(ATP binding);GO:0005737(cytoplasm);GO:0005814(centriole);GO:0005829(cytosol);GO:0008180(COP9 signalosome);GO:0019899(enzyme binding);GO:0031072(heat shock protein binding);GO:0034605(cellular response to heat);GO:0042026(protein refolding);GO:0042623(ATPase activity, coupled);GO:0051082(unfolded protein binding)	NA	NA	NA	heat shock protein family A (Hsp70) member 6 [Source:HGNC Symbol;Acc:HGNC:5239]	MSTRG.12864.1	i	chr23	22281349	22303037	MSTRG.12864	MAPRE2	yes	novel	trans	NA	-45.52	0.895053
ENSOART00000017856	0	chr5	47153096	47208649	MSTRG.18247	KDM3B	yes	GO:0005654(nucleoplasm)	04714(Thermogenesis)	K15601	EC:1.14.11.-	lysine demethylase 3B [Source:NCBI gene;Acc:101111280]	MSTRG.2676.2	o	chr11	14366106	14368955	MSTRG.2676	RF00288	yes	novel	trans	NA	-51.45	0.894512
ENSOART00000003619	0	chr25	5236879	5419436	MSTRG.13889	SIPA1L2	yes	GO:0005096(GTPase activator activity);GO:0005515(protein binding);GO:0043547(positive regulation of GTPase activity);GO:0051056(regulation of small GTPase mediated signal transduction)	04015(Rap1 signaling pathway)	K17702	NA	signal induced proliferation associated 1 like 2 [Source:NCBI gene;Acc:101112448]	MSTRG.4051.3	j	chr12	48886712	48888268	MSTRG.4051	TMEM52	yes	novel	trans	NA	-43.67	0.894387
ENSOART00000017856	0	chr5	47153096	47208649	MSTRG.18247	KDM3B	yes	GO:0005654(nucleoplasm)	04714(Thermogenesis)	K15601	EC:1.14.11.-	lysine demethylase 3B [Source:NCBI gene;Acc:101111280]	MSTRG.10679.3	o	chr2	217646408	217650144	MSTRG.10679	ENSOARG00000019419	yes	novel	trans	NA	-45.86	0.894351
ENSOART00000006643	0	chr25	26492136	26572959	MSTRG.14048	PALD1	yes	GO:0005829(cytosol)	NA	NA	NA	phosphatase domain containing paladin 1 [Source:NCBI gene;Acc:101110645]	MSTRG.13105.2	o	chr23	57889192	58061608	MSTRG.13105	MALT1	yes	novel	trans	NA	-43.80	0.894325
ENSOART00000008110	0	chr1	111014975	111016714	MSTRG.995	HSPA6	yes	GO:0000166(nucleotide binding);GO:0005524(ATP binding);GO:0005737(cytoplasm);GO:0005814(centriole);GO:0005829(cytosol);GO:0008180(COP9 signalosome);GO:0019899(enzyme binding);GO:0031072(heat shock protein binding);GO:0034605(cellular response to heat);GO:0042026(protein refolding);GO:0042623(ATPase activity, coupled);GO:0051082(unfolded protein binding)	NA	NA	NA	heat shock protein family A (Hsp70) member 6 [Source:HGNC Symbol;Acc:HGNC:5239]	MSTRG.21380.1	u	chr9	93797098	93803738	MSTRG.21380	.	yes	novel	trans	NA	-46.13	0.893208
ENSOART00000021371	0	chr3	141536582	141928837	ENSOARG00000019622	NELL2	yes	GO:0005509(calcium ion binding);GO:0005515(protein binding)	NA	NA	NA	neural EGFL like 2 [Source:NCBI gene;Acc:101113484]	MSTRG.21942.1	u	chrX	69475627	69476153	MSTRG.21942	.	yes	novel	trans	NA	-25.66	0.893201
ENSOART00000017338	0	chr12	39342341	39602589	MSTRG.3950	VPS13D	yes	GO:0005515(protein binding);GO:0007005(mitochondrion organization);GO:1901526(positive regulation of mitophagy)	NA	K19527	NA	vacuolar protein sorting 13 homolog D [Source:NCBI gene;Acc:101109724]	MSTRG.15704.1	j	chr3	133213149	133217140	MSTRG.15704	IGFBP6	yes	novel	trans	NA	-44.72	0.893095
ENSOART00000015793	0	chr3	106287602	106328687	MSTRG.15544	ZC3H6	yes	GO:0046872(metal ion binding)	NA	NA	NA	zinc finger CCCH-type containing 6 [Source:NCBI gene;Acc:101118777]	MSTRG.21775.2	i	chrX	49660372	49674697	MSTRG.21775	IQSEC2	yes	novel	trans	NA	-23.56	0.892829
ENSOART00000017856	0	chr5	47153096	47208649	MSTRG.18247	KDM3B	yes	GO:0005654(nucleoplasm)	04714(Thermogenesis)	K15601	EC:1.14.11.-	lysine demethylase 3B [Source:NCBI gene;Acc:101111280]	MSTRG.13348.2	x	chr24	9669932	9699006	MSTRG.13348	CLEC16A	yes	novel	trans	NA	-52.64	0.891528
ENSOART00000017338	0	chr12	39342341	39602589	MSTRG.3950	VPS13D	yes	GO:0005515(protein binding);GO:0007005(mitochondrion organization);GO:1901526(positive regulation of mitophagy)	NA	K19527	NA	vacuolar protein sorting 13 homolog D [Source:NCBI gene;Acc:101109724]	MSTRG.21719.1	u	chrX	42565175	42583582	MSTRG.21719	.	yes	novel	trans	NA	-43.58	0.891271
ENSOART00000019678	0	chr1	589440	594543	MSTRG.22	MTERF4	yes	GO:0003690(double-stranded DNA binding);GO:0005739(mitochondrion);GO:0005762(mitochondrial large ribosomal subunit);GO:0005829(cytosol);GO:0006355(regulation of transcription, DNA-templated);GO:0006390(mitochondrial transcription);GO:0006626(protein targeting to mitochondrion);GO:0007507(heart development);GO:0019843(rRNA binding);GO:0042255(ribosome assembly);GO:0043010(camera-type eye developme…	NA	K15032	NA	mitochondrial transcription termination factor 4 [Source:NCBI gene;Acc:101121891]	MSTRG.3581.1	i	chr11	54213375	54215107	MSTRG.3581	ENSOARG00000026389	yes	novel	trans	NA	-38.18	0.891144
ENSOART00000017150	0	chr11	30910622	30926550	MSTRG.2997	ELAC2	yes	GO:0005634(nucleus);GO:0005654(nucleoplasm);GO:0005739(mitochondrion);GO:0008033(tRNA processing);GO:0042645(mitochondrial nucleoid);GO:0072684(mitochondrial tRNA 3'-trailer cleavage, endonucleolytic)	03013(RNA transport)	K00784	EC:3.1.26.11	elaC ribonuclease Z 2 [Source:NCBI gene;Acc:101104921]	MSTRG.8047.1	i	chr18	6113099	6165128	MSTRG.8047	MEF2A	yes	novel	trans	NA	-38.68	0.891011
ENSOART00000015793	0	chr3	106287602	106328687	MSTRG.15544	ZC3H6	yes	GO:0046872(metal ion binding)	NA	NA	NA	zinc finger CCCH-type containing 6 [Source:NCBI gene;Acc:101118777]	MSTRG.4631.2	u	chr13	33898777	33908808	MSTRG.4631	.	yes	novel	trans	NA	-50.40	0.890824
ENSOART00000014698	0	chr17	44763719	44784955	MSTRG.7536	ULK1	yes	GO:0004672(protein kinase activity);GO:0004674(protein serine/threonine kinase activity);GO:0005524(ATP binding);GO:0005776(autophagosome);GO:0005829(cytosol);GO:0006468(protein phosphorylation);GO:0006914(autophagy);GO:0008104(protein localization);GO:0016236(macroautophagy);GO:0017137(Rab GTPase binding);GO:0018105(peptidyl-serine phosphorylation);GO:0018107(peptidyl-threonine phosphorylation);…	04137(Mitophagy - animal);04140(Autophagy - animal);04150(mTOR signaling pathway);04152(AMPK signaling pathway);04211(Longevity regulating pathway)	K21357	EC:2.7.11.1	unc-51 like autophagy activating kinase 1 [Source:NCBI gene;Acc:101117701]	MSTRG.19805.2	u	chr7	46033330	46113460	MSTRG.19805	.	yes	novel	trans	NA	-25.36	0.890193
ENSOART00000010629	0	chr2	38834882	38953654	MSTRG.9618	DPYSL2	yes	GO:0005737(cytoplasm);GO:0005829(cytosol);GO:0005886(plasma membrane);GO:0007010(cytoskeleton organization);GO:0007411(axon guidance);GO:0007420(brain development);GO:0008017(microtubule binding);GO:0010975(regulation of neuron projection development);GO:0016787(hydrolase activity);GO:0016810(hydrolase activity, acting on carbon-nitrogen (but not peptide) bonds);GO:0019901(protein kinase binding)…	04360(Axon guidance)	K07528	NA	dihydropyrimidinase-related protein 2 [Source:NCBI gene;Acc:101108984]	MSTRG.21775.2	i	chrX	49660372	49674697	MSTRG.21775	IQSEC2	yes	novel	trans	NA	-30.45	0.890128
ENSOART00000001087	0	chr22	13935019	14112861	MSTRG.12404	EXOC6	yes	GO:0000145(exocyst);GO:0006887(exocytosis);GO:0006904(vesicle docking involved in exocytosis)	NA	K19985	NA	exocyst complex component 6 [Source:NCBI gene;Acc:101103200]	MSTRG.11343.4	x	chr20	25015235	25015520	MSTRG.11343	RF00100	yes	novel	trans	NA	-48.11	0.889714
ENSOART00000012098	0	chr11	55286750	55294990	MSTRG.3633	ENSOARG00000011123	yes	GO:0005515(protein binding);GO:0005634(nucleus);GO:0016925(protein sumoylation)	NA	NA	NA	NA	MSTRG.21381.1	u	chr9	93797098	93802897	MSTRG.21381	.	yes	novel	trans	NA	-36.12	0.88811
ENSOART00000012416	0	chrX	93880470	93883714	MSTRG.22114	FHL1	yes	GO:0046872(metal ion binding)	04630(Jak-STAT signaling pathway)	K14365	NA	four and a half LIM domains 1 [Source:NCBI gene;Acc:100307044]	ENSOART00000028518	0	chr9	14281300	14286827	MSTRG.20937	ENSOARG00000026500	yes	known	trans	NA	-47.99	0.887903
ENSOART00000017856	0	chr5	47153096	47208649	MSTRG.18247	KDM3B	yes	GO:0005654(nucleoplasm)	04714(Thermogenesis)	K15601	EC:1.14.11.-	lysine demethylase 3B [Source:NCBI gene;Acc:101111280]	ENSOART00000027301	0	chrX	93783165	93784526	MSTRG.22108	ENSOARG00000025385	yes	known	trans	NA	-40.14	0.887871
ENSOART00000021797	0	chr2	220175495	220179114	MSTRG.10713	TUBA4A	yes	GO:0000166(nucleotide binding);GO:0003924(GTPase activity);GO:0005200(structural constituent of cytoskeleton);GO:0005525(GTP binding);GO:0005737(cytoplasm);GO:0005856(cytoskeleton);GO:0005874(microtubule);GO:0007010(cytoskeleton organization);GO:0007017(microtubule-based process);GO:0015630(microtubule cytoskeleton);GO:0019899(enzyme binding);GO:0019901(protein kinase binding)	04145(Phagosome);04210(Apoptosis);04530(Tight junction);04540(Gap junction)	K07374	NA	tubulin alpha 4a [Source:NCBI gene;Acc:100302357]	MSTRG.6483.2	u	chr15	42920428	42930005	MSTRG.6483	.	yes	novel	trans	NA	-26.25	0.887756
ENSOART00000000493	0	chr21	46818359	46839647	MSTRG.12205	CTTN	yes	GO:0001726(ruffle);GO:0002102(podosome);GO:0005515(protein binding);GO:0005522(profilin binding);GO:0005737(cytoplasm);GO:0005794(Golgi apparatus);GO:0005829(cytosol);GO:0005884(actin filament);GO:0005886(plasma membrane);GO:0005938(cell cortex);GO:0006886(intracellular protein transport);GO:0006930(substrate-dependent cell migration, cell extension);GO:0008076(voltage-gated potassium channel com…	04530(Tight junction);05100(Bacterial invasion of epithelial cells);05205(Proteoglycans in cancer)	K06106	NA	cortactin [Source:NCBI gene;Acc:101117549]	MSTRG.21622.1	u	chrX	29446568	29449306	MSTRG.21622	.	yes	novel	trans	NA	-39.87	0.887403
ENSOART00000008787	0	chr2	37106381	37106638	MSTRG.9596	ENSOARG00000008077	yes	GO:0003735(structural constituent of ribosome);GO:0005840(ribosome);GO:0006412(translation)	NA	NA	NA	NA	MSTRG.4051.3	j	chr12	48886712	48888268	MSTRG.4051	TMEM52	yes	novel	trans	NA	-42.14	0.88739
ENSOART00000008110	0	chr1	111014975	111016714	MSTRG.995	HSPA6	yes	GO:0000166(nucleotide binding);GO:0005524(ATP binding);GO:0005737(cytoplasm);GO:0005814(centriole);GO:0005829(cytosol);GO:0008180(COP9 signalosome);GO:0019899(enzyme binding);GO:0031072(heat shock protein binding);GO:0034605(cellular response to heat);GO:0042026(protein refolding);GO:0042623(ATPase activity, coupled);GO:0051082(unfolded protein binding)	NA	NA	NA	heat shock protein family A (Hsp70) member 6 [Source:HGNC Symbol;Acc:HGNC:5239]	MSTRG.21942.1	u	chrX	69475627	69476153	MSTRG.21942	.	yes	novel	trans	NA	-19.06	0.886676
ENSOART00000001504	0	chr1	19291159	19423029	MSTRG.229	EIF2B3	yes	GO:0003743(translation initiation factor activity);GO:0005085(guanyl-nucleotide exchange factor activity);GO:0005737(cytoplasm);GO:0005851(eukaryotic translation initiation factor 2B complex);GO:0006413(translational initiation);GO:0008135(translation factor activity, RNA binding);GO:0009058(biosynthetic process);GO:0014003(oligodendrocyte development);GO:0016779(nucleotidyltransferase activity);…	03013(RNA transport);05168(Herpes simplex virus 1 infection)	K03241	NA	eukaryotic translation initiation factor 2B subunit gamma [Source:NCBI gene;Acc:101118316]	MSTRG.2676.2	o	chr11	14366106	14368955	MSTRG.2676	RF00288	yes	novel	trans	NA	-49.70	0.886173
ENSOART00000003600	0	chr17	4187247	4308588	MSTRG.7282	TRIM2	yes	GO:0005515(protein binding);GO:0005622(intracellular);GO:0005737(cytoplasm);GO:0008270(zinc ion binding);GO:0046872(metal ion binding)	NA	K11997	NA	tripartite motif containing 2 [Source:NCBI gene;Acc:101103349]	MSTRG.8215.2	u	chr18	30607126	30617064	MSTRG.8215	.	yes	novel	trans	NA	-24.95	0.885511
ENSOART00000012416	0	chrX	93880470	93883714	MSTRG.22114	FHL1	yes	GO:0046872(metal ion binding)	04630(Jak-STAT signaling pathway)	K14365	NA	four and a half LIM domains 1 [Source:NCBI gene;Acc:100307044]	MSTRG.12864.1	i	chr23	22281349	22303037	MSTRG.12864	MAPRE2	yes	novel	trans	NA	-48.87	0.884905
ENSOART00000012098	0	chr11	55286750	55294990	MSTRG.3633	ENSOARG00000011123	yes	GO:0005515(protein binding);GO:0005634(nucleus);GO:0016925(protein sumoylation)	NA	NA	NA	NA	MSTRG.19788.2	u	chr7	44767065	44775594	MSTRG.19788	.	yes	novel	trans	NA	-34.31	0.884336
ENSOART00000024975	0	chr20	16856023	16856149	MSTRG.11275	ENSOARG00000023073	yes	NA	NA	NA	NA	NA	MSTRG.10920.3	u	chr2	239531996	239534677	MSTRG.10920	.	yes	novel	trans	NA	-31.99	0.884017
ENSOART00000021797	0	chr2	220175495	220179114	MSTRG.10713	TUBA4A	yes	GO:0000166(nucleotide binding);GO:0003924(GTPase activity);GO:0005200(structural constituent of cytoskeleton);GO:0005525(GTP binding);GO:0005737(cytoplasm);GO:0005856(cytoskeleton);GO:0005874(microtubule);GO:0007010(cytoskeleton organization);GO:0007017(microtubule-based process);GO:0015630(microtubule cytoskeleton);GO:0019899(enzyme binding);GO:0019901(protein kinase binding)	04145(Phagosome);04210(Apoptosis);04530(Tight junction);04540(Gap junction)	K07374	NA	tubulin alpha 4a [Source:NCBI gene;Acc:100302357]	MSTRG.21197.1	i	chr9	59162855	59175372	MSTRG.21197	EXT1	yes	novel	trans	NA	-46.95	0.882928
ENSOART00000006643	0	chr25	26492136	26572959	MSTRG.14048	PALD1	yes	GO:0005829(cytosol)	NA	NA	NA	phosphatase domain containing paladin 1 [Source:NCBI gene;Acc:101110645]	MSTRG.21719.1	u	chrX	42565175	42583582	MSTRG.21719	.	yes	novel	trans	NA	-53.92	0.882613
ENSOART00000006254	0	chrX	47851563	47859107	MSTRG.21751	APEX2	yes	GO:0001650(fibrillar center);GO:0003677(DNA binding);GO:0004518(nuclease activity);GO:0004519(endonuclease activity);GO:0005622(intracellular);GO:0005634(nucleus);GO:0005737(cytoplasm);GO:0005739(mitochondrion);GO:0006281(DNA repair);GO:0006974(cellular response to DNA damage stimulus);GO:0008270(zinc ion binding);GO:0016787(hydrolase activity);GO:0016829(lyase activity);GO:0043231(intracellular …	03410(Base excision repair)	K10772	EC:4.2.99.18	apurinic/apyrimidinic endodeoxyribonuclease 2 [Source:NCBI gene;Acc:101116123]	MSTRG.2469.2	u	chr10	78504993	78509194	MSTRG.2469	.	yes	novel	trans	NA	-44.63	0.882413
ENSOART00000014698	0	chr17	44763719	44784955	MSTRG.7536	ULK1	yes	GO:0004672(protein kinase activity);GO:0004674(protein serine/threonine kinase activity);GO:0005524(ATP binding);GO:0005776(autophagosome);GO:0005829(cytosol);GO:0006468(protein phosphorylation);GO:0006914(autophagy);GO:0008104(protein localization);GO:0016236(macroautophagy);GO:0017137(Rab GTPase binding);GO:0018105(peptidyl-serine phosphorylation);GO:0018107(peptidyl-threonine phosphorylation);…	04137(Mitophagy - animal);04140(Autophagy - animal);04150(mTOR signaling pathway);04152(AMPK signaling pathway);04211(Longevity regulating pathway)	K21357	EC:2.7.11.1	unc-51 like autophagy activating kinase 1 [Source:NCBI gene;Acc:101117701]	MSTRG.10679.1	o	chr2	217646286	217650727	MSTRG.10679	ENSOARG00000019419	yes	novel	trans	NA	-45.40	0.88222
ENSOART00000015837	0	chr6	61186630	61419298	MSTRG.18907	ATP8A1	yes	GO:0000166(nucleotide binding);GO:0000287(magnesium ion binding);GO:0004012(phospholipid-translocating ATPase activity);GO:0005524(ATP binding);GO:0005783(endoplasmic reticulum);GO:0005794(Golgi apparatus);GO:0005886(plasma membrane);GO:0007612(learning);GO:0015914(phospholipid transport);GO:0016020(membrane);GO:0016021(integral component of membrane);GO:0030335(positive regulation of cell migrat…	NA	K14802	EC:7.6.2.1	ATPase phospholipid transporting 8A1 [Source:NCBI gene;Acc:101119308]	MSTRG.21238.1	i	chr9	70802914	70820374	MSTRG.21238	OXR1	yes	novel	trans	NA	-35.52	0.882209
ENSOART00000001989	0	chr14	33491872	33521046	MSTRG.5446	CDH5	yes	GO:0001955(blood vessel maturation);GO:0005102(signaling receptor binding);GO:0005509(calcium ion binding);GO:0005886(plasma membrane);GO:0005911(cell-cell junction);GO:0005912(adherens junction);GO:0005913(cell-cell adherens junction);GO:0005923(bicellular tight junction);GO:0007043(cell-cell junction assembly);GO:0007155(cell adhesion);GO:0007156(homophilic cell adhesion via plasma membrane adh…	04514(Cell adhesion molecules (CAMs));04670(Leukocyte transendothelial migration);05418(Fluid shear stress and atherosclerosis)	K06533	NA	cadherin 5 [Source:NCBI gene;Acc:101107462]	MSTRG.21197.1	i	chr9	59162855	59175372	MSTRG.21197	EXT1	yes	novel	trans	NA	-57.67	0.882145
ENSOART00000006254	0	chrX	47851563	47859107	MSTRG.21751	APEX2	yes	GO:0001650(fibrillar center);GO:0003677(DNA binding);GO:0004518(nuclease activity);GO:0004519(endonuclease activity);GO:0005622(intracellular);GO:0005634(nucleus);GO:0005737(cytoplasm);GO:0005739(mitochondrion);GO:0006281(DNA repair);GO:0006974(cellular response to DNA damage stimulus);GO:0008270(zinc ion binding);GO:0016787(hydrolase activity);GO:0016829(lyase activity);GO:0043231(intracellular …	03410(Base excision repair)	K10772	EC:4.2.99.18	apurinic/apyrimidinic endodeoxyribonuclease 2 [Source:NCBI gene;Acc:101116123]	MSTRG.19788.2	u	chr7	44767065	44775594	MSTRG.19788	.	yes	novel	trans	NA	-49.16	0.881906
ENSOART00000012416	0	chrX	93880470	93883714	MSTRG.22114	FHL1	yes	GO:0046872(metal ion binding)	04630(Jak-STAT signaling pathway)	K14365	NA	four and a half LIM domains 1 [Source:NCBI gene;Acc:100307044]	MSTRG.12097.3	u	chr21	42985155	42988856	MSTRG.12097	.	yes	novel	trans	NA	-39.38	0.880222
ENSOART00000005779	0	chr10	78384339	78451205	MSTRG.2464	ENSOARG00000005295	yes	GO:0003677(DNA binding);GO:0003697(single-stranded DNA binding);GO:0003824(catalytic activity);GO:0004518(nuclease activity);GO:0004519(endonuclease activity);GO:0005634(nucleus);GO:0006281(DNA repair);GO:0006289(nucleotide-excision repair);GO:0016788(hydrolase activity, acting on ester bonds);GO:0090305(nucleic acid phosphodiester bond hydrolysis)	NA	NA	NA	NA	MSTRG.11343.1	x	chr20	25015213	25015528	MSTRG.11343	RF00100	yes	novel	trans	NA	-43.30	0.880144
ENSOART00000017338	0	chr12	39342341	39602589	MSTRG.3950	VPS13D	yes	GO:0005515(protein binding);GO:0007005(mitochondrion organization);GO:1901526(positive regulation of mitophagy)	NA	K19527	NA	vacuolar protein sorting 13 homolog D [Source:NCBI gene;Acc:101109724]	MSTRG.3592.2	j	chr11	54449552	54451955	MSTRG.3592	UBALD2	yes	novel	trans	NA	-47.73	0.879756
ENSOART00000015838	0	chr6	61186630	61419298	MSTRG.18907	ATP8A1	yes	GO:0000166(nucleotide binding);GO:0000287(magnesium ion binding);GO:0004012(phospholipid-translocating ATPase activity);GO:0005524(ATP binding);GO:0005783(endoplasmic reticulum);GO:0005794(Golgi apparatus);GO:0005886(plasma membrane);GO:0007612(learning);GO:0015914(phospholipid transport);GO:0016020(membrane);GO:0016021(integral component of membrane);GO:0030335(positive regulation of cell migrat…	NA	K14802	EC:7.6.2.1	ATPase phospholipid transporting 8A1 [Source:NCBI gene;Acc:101119308]	MSTRG.14502.2	u	chr26	39997171	40004062	MSTRG.14502	.	yes	novel	trans	NA	-49.95	0.879042
ENSOART00000017856	0	chr5	47153096	47208649	MSTRG.18247	KDM3B	yes	GO:0005654(nucleoplasm)	04714(Thermogenesis)	K15601	EC:1.14.11.-	lysine demethylase 3B [Source:NCBI gene;Acc:101111280]	MSTRG.8215.2	u	chr18	30607126	30617064	MSTRG.8215	.	yes	novel	trans	NA	-43.19	0.878771
ENSOART00000017338	0	chr12	39342341	39602589	MSTRG.3950	VPS13D	yes	GO:0005515(protein binding);GO:0007005(mitochondrion organization);GO:1901526(positive regulation of mitophagy)	NA	K19527	NA	vacuolar protein sorting 13 homolog D [Source:NCBI gene;Acc:101109724]	MSTRG.21380.1	u	chr9	93797098	93803738	MSTRG.21380	.	yes	novel	trans	NA	-41.77	0.878276
ENSOART00000006881	0	chr13	41697631	41710266	MSTRG.4683	CST7	yes	GO:0004869(cysteine-type endopeptidase inhibitor activity);GO:0005615(extracellular space);GO:0005737(cytoplasm);GO:0005764(lysosome);GO:0005770(late endosome);GO:0005783(endoplasmic reticulum);GO:0010466(negative regulation of peptidase activity);GO:0010951(negative regulation of endopeptidase activity);GO:0030414(peptidase inhibitor activity);GO:0031410(cytoplasmic vesicle);GO:0031643(positive …	NA	NA	NA	cystatin F [Source:HGNC Symbol;Acc:HGNC:2479]	MSTRG.21197.1	i	chr9	59162855	59175372	MSTRG.21197	EXT1	yes	novel	trans	NA	-43.24	0.874589
ENSOART00000000914	0	chr7	42248640	42248957	MSTRG.19747	ENSOARG00000000856	yes	GO:0005739(mitochondrion);GO:0009055(electron transfer activity);GO:0020037(heme binding);GO:0022900(electron transport chain);GO:0046872(metal ion binding);GO:0055114(oxidation-reduction process);GO:0070469(respirasome)	NA	NA	NA	cytochrome c pseudogene [Source:NCBI gene;Acc:101107359]	MSTRG.3581.1	i	chr11	54213375	54215107	MSTRG.3581	ENSOARG00000026389	yes	novel	trans	NA	-21.16	0.874475
ENSOART00000008110	0	chr1	111014975	111016714	MSTRG.995	HSPA6	yes	GO:0000166(nucleotide binding);GO:0005524(ATP binding);GO:0005737(cytoplasm);GO:0005814(centriole);GO:0005829(cytosol);GO:0008180(COP9 signalosome);GO:0019899(enzyme binding);GO:0031072(heat shock protein binding);GO:0034605(cellular response to heat);GO:0042026(protein refolding);GO:0042623(ATPase activity, coupled);GO:0051082(unfolded protein binding)	NA	NA	NA	heat shock protein family A (Hsp70) member 6 [Source:HGNC Symbol;Acc:HGNC:5239]	MSTRG.21197.1	i	chr9	59162855	59175372	MSTRG.21197	EXT1	yes	novel	trans	NA	-29.11	0.874436
ENSOART00000021371	0	chr3	141536582	141928837	ENSOARG00000019622	NELL2	yes	GO:0005509(calcium ion binding);GO:0005515(protein binding)	NA	NA	NA	neural EGFL like 2 [Source:NCBI gene;Acc:101113484]	MSTRG.21380.1	u	chr9	93797098	93803738	MSTRG.21380	.	yes	novel	trans	NA	-40.07	0.874181
ENSOART00000021165	0	chr3	34565098	34663658	MSTRG.15001	SLC4A1AP	yes	GO:0003735(structural constituent of ribosome);GO:0005515(protein binding);GO:0005622(intracellular);GO:0005654(nucleoplasm);GO:0005840(ribosome);GO:0005886(plasma membrane);GO:0006412(translation);GO:0043231(intracellular membrane-bounded organelle)	NA	NA	NA	solute carrier family 4 member 1 adaptor protein [Source:NCBI gene;Acc:101120479]	MSTRG.3581.1	i	chr11	54213375	54215107	MSTRG.3581	ENSOARG00000026389	yes	novel	trans	NA	-38.52	0.873292
ENSOART00000001087	0	chr22	13935019	14112861	MSTRG.12404	EXOC6	yes	GO:0000145(exocyst);GO:0006887(exocytosis);GO:0006904(vesicle docking involved in exocytosis)	NA	K19985	NA	exocyst complex component 6 [Source:NCBI gene;Acc:101103200]	MSTRG.18905.2	u	chr6	60238263	60265202	MSTRG.18905	.	yes	novel	trans	NA	-38.86	0.872128
ENSOART00000019639	0	chr3	31978828	32144500	MSTRG.14946	NCOA1	yes	GO:0000435(positive regulation of transcription from RNA polymerase II promoter by galactose);GO:0000790(nuclear chromatin);GO:0002155(regulation of thyroid hormone mediated signaling pathway);GO:0003677(DNA binding);GO:0003682(chromatin binding);GO:0003713(transcription coactivator activity);GO:0005634(nucleus);GO:0005654(nucleoplasm);GO:0005829(cytosol);GO:0005886(plasma membrane);GO:0006351(tr…	04915(Estrogen signaling pathway);04919(Thyroid hormone signaling pathway);05200(Pathways in cancer);05224(Breast cancer)	K09101	EC:2.3.1.48	nuclear receptor coactivator 1 [Source:NCBI gene;Acc:101107264]	MSTRG.13105.2	o	chr23	57889192	58061608	MSTRG.13105	MALT1	yes	novel	trans	NA	-45.66	0.871469
ENSOART00000012418	0	chrX	93880541	93883666	MSTRG.22114	FHL1	yes	GO:0046872(metal ion binding)	04630(Jak-STAT signaling pathway)	K14365	NA	four and a half LIM domains 1 [Source:NCBI gene;Acc:100307044]	MSTRG.11681.2	u	chr20	47329646	47334853	MSTRG.11681	.	yes	novel	trans	NA	-51.74	0.870315
ENSOART00000012098	0	chr11	55286750	55294990	MSTRG.3633	ENSOARG00000011123	yes	GO:0005515(protein binding);GO:0005634(nucleus);GO:0016925(protein sumoylation)	NA	NA	NA	NA	MSTRG.11343.4	x	chr20	25015235	25015520	MSTRG.11343	RF00100	yes	novel	trans	NA	-29.49	0.869787
ENSOART00000019639	0	chr3	31978828	32144500	MSTRG.14946	NCOA1	yes	GO:0000435(positive regulation of transcription from RNA polymerase II promoter by galactose);GO:0000790(nuclear chromatin);GO:0002155(regulation of thyroid hormone mediated signaling pathway);GO:0003677(DNA binding);GO:0003682(chromatin binding);GO:0003713(transcription coactivator activity);GO:0005634(nucleus);GO:0005654(nucleoplasm);GO:0005829(cytosol);GO:0005886(plasma membrane);GO:0006351(tr…	04915(Estrogen signaling pathway);04919(Thyroid hormone signaling pathway);05200(Pathways in cancer);05224(Breast cancer)	K09101	EC:2.3.1.48	nuclear receptor coactivator 1 [Source:NCBI gene;Acc:101107264]	MSTRG.19941.2	u	chr7	64010566	64041016	MSTRG.19941	.	yes	novel	trans	NA	-46.09	0.869637
ENSOART00000024975	0	chr20	16856023	16856149	MSTRG.11275	ENSOARG00000023073	yes	NA	NA	NA	NA	NA	MSTRG.19788.2	u	chr7	44767065	44775594	MSTRG.19788	.	yes	novel	trans	NA	-33.34	0.868462
ENSOART00000027067	0	chr2	241073641	241073958	MSTRG.10952	ENSOARG00000025165	yes	GO:0005739(mitochondrion);GO:0009055(electron transfer activity);GO:0020037(heme binding);GO:0022900(electron transport chain);GO:0046872(metal ion binding);GO:0055114(oxidation-reduction process);GO:0070469(respirasome)	NA	NA	NA	NA	MSTRG.4631.2	u	chr13	33898777	33908808	MSTRG.4631	.	yes	novel	trans	NA	-26.01	0.866819
ENSOART00000020869	0	chr15	47565510	47567511	MSTRG.6536	ENSOARG00000019163	yes	GO:0005344(oxygen carrier activity);GO:0005833(hemoglobin complex);GO:0015671(oxygen transport);GO:0019825(oxygen binding);GO:0020037(heme binding);GO:0046872(metal ion binding)	NA	NA	NA	hemoglobin subunit beta [Source:NCBI gene;Acc:101105437]	MSTRG.8912.2	i	chr19	31765135	31769212	MSTRG.8912	MITF	yes	novel	trans	NA	-44.31	0.865008
ENSOART00000006643	0	chr25	26492136	26572959	MSTRG.14048	PALD1	yes	GO:0005829(cytosol)	NA	NA	NA	phosphatase domain containing paladin 1 [Source:NCBI gene;Acc:101110645]	MSTRG.21238.1	i	chr9	70802914	70820374	MSTRG.21238	OXR1	yes	novel	trans	NA	-51.62	0.863105
ENSOART00000024975	0	chr20	16856023	16856149	MSTRG.11275	ENSOARG00000023073	yes	NA	NA	NA	NA	NA	MSTRG.20109.2	x	chr7	78728156	78793720	MSTRG.20109	RF00001	yes	novel	trans	NA	-42.34	0.862563
ENSOART00000014698	0	chr17	44763719	44784955	MSTRG.7536	ULK1	yes	GO:0004672(protein kinase activity);GO:0004674(protein serine/threonine kinase activity);GO:0005524(ATP binding);GO:0005776(autophagosome);GO:0005829(cytosol);GO:0006468(protein phosphorylation);GO:0006914(autophagy);GO:0008104(protein localization);GO:0016236(macroautophagy);GO:0017137(Rab GTPase binding);GO:0018105(peptidyl-serine phosphorylation);GO:0018107(peptidyl-threonine phosphorylation);…	04137(Mitophagy - animal);04140(Autophagy - animal);04150(mTOR signaling pathway);04152(AMPK signaling pathway);04211(Longevity regulating pathway)	K21357	EC:2.7.11.1	unc-51 like autophagy activating kinase 1 [Source:NCBI gene;Acc:101117701]	MSTRG.2469.2	u	chr10	78504993	78509194	MSTRG.2469	.	yes	novel	trans	NA	-42.27	0.862094
ENSOART00000008787	0	chr2	37106381	37106638	MSTRG.9596	ENSOARG00000008077	yes	GO:0003735(structural constituent of ribosome);GO:0005840(ribosome);GO:0006412(translation)	NA	NA	NA	NA	MSTRG.792.2	j	chr1	99894451	99902592	MSTRG.792	CDC42SE1	yes	novel	trans	NA	-23.22	0.862006
ENSOART00000019678	0	chr1	589440	594543	MSTRG.22	MTERF4	yes	GO:0003690(double-stranded DNA binding);GO:0005739(mitochondrion);GO:0005762(mitochondrial large ribosomal subunit);GO:0005829(cytosol);GO:0006355(regulation of transcription, DNA-templated);GO:0006390(mitochondrial transcription);GO:0006626(protein targeting to mitochondrion);GO:0007507(heart development);GO:0019843(rRNA binding);GO:0042255(ribosome assembly);GO:0043010(camera-type eye developme…	NA	K15032	NA	mitochondrial transcription termination factor 4 [Source:NCBI gene;Acc:101121891]	MSTRG.8215.2	u	chr18	30607126	30617064	MSTRG.8215	.	yes	novel	trans	NA	-31.26	0.861961
ENSOART00000006254	0	chrX	47851563	47859107	MSTRG.21751	APEX2	yes	GO:0001650(fibrillar center);GO:0003677(DNA binding);GO:0004518(nuclease activity);GO:0004519(endonuclease activity);GO:0005622(intracellular);GO:0005634(nucleus);GO:0005737(cytoplasm);GO:0005739(mitochondrion);GO:0006281(DNA repair);GO:0006974(cellular response to DNA damage stimulus);GO:0008270(zinc ion binding);GO:0016787(hydrolase activity);GO:0016829(lyase activity);GO:0043231(intracellular …	03410(Base excision repair)	K10772	EC:4.2.99.18	apurinic/apyrimidinic endodeoxyribonuclease 2 [Source:NCBI gene;Acc:101116123]	MSTRG.1098.2	x	chr1	120201780	120202090	MSTRG.1098	SON	yes	novel	trans	NA	-39.60	0.861013
ENSOART00000015838	0	chr6	61186630	61419298	MSTRG.18907	ATP8A1	yes	GO:0000166(nucleotide binding);GO:0000287(magnesium ion binding);GO:0004012(phospholipid-translocating ATPase activity);GO:0005524(ATP binding);GO:0005783(endoplasmic reticulum);GO:0005794(Golgi apparatus);GO:0005886(plasma membrane);GO:0007612(learning);GO:0015914(phospholipid transport);GO:0016020(membrane);GO:0016021(integral component of membrane);GO:0030335(positive regulation of cell migrat…	NA	K14802	EC:7.6.2.1	ATPase phospholipid transporting 8A1 [Source:NCBI gene;Acc:101119308]	MSTRG.792.1	j	chr1	99894413	99902594	MSTRG.792	CDC42SE1	yes	novel	trans	NA	-47.30	0.860292
ENSOART00000016857	0	chr2	110280423	110367262	MSTRG.10030	CLCN3	yes	GO:0005247(voltage-gated chloride channel activity);GO:0005254(chloride channel activity);GO:0005769(early endosome);GO:0005770(late endosome);GO:0005794(Golgi apparatus);GO:0005886(plasma membrane);GO:0006811(ion transport);GO:0006821(chloride transport);GO:0008021(synaptic vesicle);GO:0009897(external side of plasma membrane);GO:0012506(vesicle membrane);GO:0016020(membrane);GO:0016021(integral…	NA	K05012	NA	chloride voltage-gated channel 3 [Source:NCBI gene;Acc:101114498]	MSTRG.11343.4	x	chr20	25015235	25015520	MSTRG.11343	RF00100	yes	novel	trans	NA	-42.08	0.857722
ENSOART00000003619	0	chr25	5236879	5419436	MSTRG.13889	SIPA1L2	yes	GO:0005096(GTPase activator activity);GO:0005515(protein binding);GO:0043547(positive regulation of GTPase activity);GO:0051056(regulation of small GTPase mediated signal transduction)	04015(Rap1 signaling pathway)	K17702	NA	signal induced proliferation associated 1 like 2 [Source:NCBI gene;Acc:101112448]	MSTRG.7213.2	i	chr16	65485257	65497686	MSTRG.7213	ADCY2	yes	novel	trans	NA	-57.82	0.857512
ENSOART00000021165	0	chr3	34565098	34663658	MSTRG.15001	SLC4A1AP	yes	GO:0003735(structural constituent of ribosome);GO:0005515(protein binding);GO:0005622(intracellular);GO:0005654(nucleoplasm);GO:0005840(ribosome);GO:0005886(plasma membrane);GO:0006412(translation);GO:0043231(intracellular membrane-bounded organelle)	NA	NA	NA	solute carrier family 4 member 1 adaptor protein [Source:NCBI gene;Acc:101120479]	MSTRG.10679.3	o	chr2	217646408	217650144	MSTRG.10679	ENSOARG00000019419	yes	novel	trans	NA	-14.31	0.856972
ENSOART00000019639	0	chr3	31978828	32144500	MSTRG.14946	NCOA1	yes	GO:0000435(positive regulation of transcription from RNA polymerase II promoter by galactose);GO:0000790(nuclear chromatin);GO:0002155(regulation of thyroid hormone mediated signaling pathway);GO:0003677(DNA binding);GO:0003682(chromatin binding);GO:0003713(transcription coactivator activity);GO:0005634(nucleus);GO:0005654(nucleoplasm);GO:0005829(cytosol);GO:0005886(plasma membrane);GO:0006351(tr…	04915(Estrogen signaling pathway);04919(Thyroid hormone signaling pathway);05200(Pathways in cancer);05224(Breast cancer)	K09101	EC:2.3.1.48	nuclear receptor coactivator 1 [Source:NCBI gene;Acc:101107264]	MSTRG.792.1	j	chr1	99894413	99902594	MSTRG.792	CDC42SE1	yes	novel	trans	NA	-48.09	0.85591
ENSOART00000015837	0	chr6	61186630	61419298	MSTRG.18907	ATP8A1	yes	GO:0000166(nucleotide binding);GO:0000287(magnesium ion binding);GO:0004012(phospholipid-translocating ATPase activity);GO:0005524(ATP binding);GO:0005783(endoplasmic reticulum);GO:0005794(Golgi apparatus);GO:0005886(plasma membrane);GO:0007612(learning);GO:0015914(phospholipid transport);GO:0016020(membrane);GO:0016021(integral component of membrane);GO:0030335(positive regulation of cell migrat…	NA	K14802	EC:7.6.2.1	ATPase phospholipid transporting 8A1 [Source:NCBI gene;Acc:101119308]	MSTRG.792.1	j	chr1	99894413	99902594	MSTRG.792	CDC42SE1	yes	novel	trans	NA	-47.30	0.855375
ENSOART00000015681	0	chr3	13663158	13931499	MSTRG.14834	TTLL11	yes	GO:0005524(ATP binding);GO:0006464(cellular protein modification process);GO:0018095(protein polyglutamylation);GO:0051013(microtubule severing)	NA	K16604	EC:6.-.-.-	tubulin tyrosine ligase like 11 [Source:NCBI gene;Acc:101121845]	MSTRG.4051.3	j	chr12	48886712	48888268	MSTRG.4051	TMEM52	yes	novel	trans	NA	-49.33	0.854801
ENSOART00000004543	0	chr21	8036384	8045013	MSTRG.11770	FZD4	yes	GO:0001540(amyloid-beta binding);GO:0001553(luteinization);GO:0001568(blood vessel development);GO:0001570(vasculogenesis);GO:0004888(transmembrane signaling receptor activity);GO:0004896(cytokine receptor activity);GO:0005515(protein binding);GO:0005886(plasma membrane);GO:0005911(cell-cell junction);GO:0007166(cell surface receptor signaling pathway);GO:0007223(Wnt signaling pathway, calcium mo…	04150(mTOR signaling pathway);04310(Wnt signaling pathway);04390(Hippo signaling pathway);04550(Signaling pathways regulating pluripotency of stem cells);04916(Melanogenesis);04934(Cushing syndrome);05165(Human papillomavirus infection);05200(Pathways in cancer);05205(Proteoglycans in cancer);05217(Basal cell carcinoma);05224(Breast cancer);05225(Hepatocellular carcinoma);05226(Gastric cancer)	K02354	NA	frizzled class receptor 4 [Source:NCBI gene;Acc:101101932]	MSTRG.11343.4	x	chr20	25015235	25015520	MSTRG.11343	RF00100	yes	novel	trans	NA	-34.79	0.854317
ENSOART00000017856	0	chr5	47153096	47208649	MSTRG.18247	KDM3B	yes	GO:0005654(nucleoplasm)	04714(Thermogenesis)	K15601	EC:1.14.11.-	lysine demethylase 3B [Source:NCBI gene;Acc:101111280]	MSTRG.11343.1	x	chr20	25015213	25015528	MSTRG.11343	RF00100	yes	novel	trans	NA	-24.34	0.854097
ENSOART00000008787	0	chr2	37106381	37106638	MSTRG.9596	ENSOARG00000008077	yes	GO:0003735(structural constituent of ribosome);GO:0005840(ribosome);GO:0006412(translation)	NA	NA	NA	NA	MSTRG.11343.1	x	chr20	25015213	25015528	MSTRG.11343	RF00100	yes	novel	trans	NA	-37.68	0.853809
ENSOART00000024975	0	chr20	16856023	16856149	MSTRG.11275	ENSOARG00000023073	yes	NA	NA	NA	NA	NA	MSTRG.4051.3	j	chr12	48886712	48888268	MSTRG.4051	TMEM52	yes	novel	trans	NA	-31.56	0.853729
ENSOART00000019678	0	chr1	589440	594543	MSTRG.22	MTERF4	yes	GO:0003690(double-stranded DNA binding);GO:0005739(mitochondrion);GO:0005762(mitochondrial large ribosomal subunit);GO:0005829(cytosol);GO:0006355(regulation of transcription, DNA-templated);GO:0006390(mitochondrial transcription);GO:0006626(protein targeting to mitochondrion);GO:0007507(heart development);GO:0019843(rRNA binding);GO:0042255(ribosome assembly);GO:0043010(camera-type eye developme…	NA	K15032	NA	mitochondrial transcription termination factor 4 [Source:NCBI gene;Acc:101121891]	MSTRG.4051.3	j	chr12	48886712	48888268	MSTRG.4051	TMEM52	yes	novel	trans	NA	-39.63	0.853408
ENSOART00000014698	0	chr17	44763719	44784955	MSTRG.7536	ULK1	yes	GO:0004672(protein kinase activity);GO:0004674(protein serine/threonine kinase activity);GO:0005524(ATP binding);GO:0005776(autophagosome);GO:0005829(cytosol);GO:0006468(protein phosphorylation);GO:0006914(autophagy);GO:0008104(protein localization);GO:0016236(macroautophagy);GO:0017137(Rab GTPase binding);GO:0018105(peptidyl-serine phosphorylation);GO:0018107(peptidyl-threonine phosphorylation);…	04137(Mitophagy - animal);04140(Autophagy - animal);04150(mTOR signaling pathway);04152(AMPK signaling pathway);04211(Longevity regulating pathway)	K21357	EC:2.7.11.1	unc-51 like autophagy activating kinase 1 [Source:NCBI gene;Acc:101117701]	MSTRG.11343.4	x	chr20	25015235	25015520	MSTRG.11343	RF00100	yes	novel	trans	NA	-40.11	0.853146
ENSOART00000008787	0	chr2	37106381	37106638	MSTRG.9596	ENSOARG00000008077	yes	GO:0003735(structural constituent of ribosome);GO:0005840(ribosome);GO:0006412(translation)	NA	NA	NA	NA	MSTRG.21486.1	u	chrX	9028477	9043371	MSTRG.21486	.	yes	novel	trans	NA	-33.01	0.852613
ENSOART00000020509	0	chr6	93275977	93305856	MSTRG.19073	PAQR3	yes	GO:0001933(negative regulation of protein phosphorylation);GO:0005794(Golgi apparatus);GO:0010977(negative regulation of neuron projection development);GO:0016020(membrane);GO:0016021(integral component of membrane);GO:0033137(negative regulation of peptidyl-serine phosphorylation);GO:0034067(protein localization to Golgi apparatus);GO:0043407(negative regulation of MAP kinase activity)	NA	NA	NA	progestin and adipoQ receptor family member 3 [Source:NCBI gene;Acc:101112138]	MSTRG.19941.2	u	chr7	64010566	64041016	MSTRG.19941	.	yes	novel	trans	NA	-60.69	0.852503
ENSOART00000001504	0	chr1	19291159	19423029	MSTRG.229	EIF2B3	yes	GO:0003743(translation initiation factor activity);GO:0005085(guanyl-nucleotide exchange factor activity);GO:0005737(cytoplasm);GO:0005851(eukaryotic translation initiation factor 2B complex);GO:0006413(translational initiation);GO:0008135(translation factor activity, RNA binding);GO:0009058(biosynthetic process);GO:0014003(oligodendrocyte development);GO:0016779(nucleotidyltransferase activity);…	03013(RNA transport);05168(Herpes simplex virus 1 infection)	K03241	NA	eukaryotic translation initiation factor 2B subunit gamma [Source:NCBI gene;Acc:101118316]	MSTRG.21775.2	i	chrX	49660372	49674697	MSTRG.21775	IQSEC2	yes	novel	trans	NA	-23.16	0.851897
ENSOART00000000914	0	chr7	42248640	42248957	MSTRG.19747	ENSOARG00000000856	yes	GO:0005739(mitochondrion);GO:0009055(electron transfer activity);GO:0020037(heme binding);GO:0022900(electron transport chain);GO:0046872(metal ion binding);GO:0055114(oxidation-reduction process);GO:0070469(respirasome)	NA	NA	NA	cytochrome c pseudogene [Source:NCBI gene;Acc:101107359]	MSTRG.21775.2	i	chrX	49660372	49674697	MSTRG.21775	IQSEC2	yes	novel	trans	NA	-45.18	0.851705
ENSOART00000006881	0	chr13	41697631	41710266	MSTRG.4683	CST7	yes	GO:0004869(cysteine-type endopeptidase inhibitor activity);GO:0005615(extracellular space);GO:0005737(cytoplasm);GO:0005764(lysosome);GO:0005770(late endosome);GO:0005783(endoplasmic reticulum);GO:0010466(negative regulation of peptidase activity);GO:0010951(negative regulation of endopeptidase activity);GO:0030414(peptidase inhibitor activity);GO:0031410(cytoplasmic vesicle);GO:0031643(positive …	NA	NA	NA	cystatin F [Source:HGNC Symbol;Acc:HGNC:2479]	MSTRG.21238.1	i	chr9	70802914	70820374	MSTRG.21238	OXR1	yes	novel	trans	NA	-30.96	0.850878
ENSOART00000015777	0	chr14	14111122	14119215	MSTRG.5338	ENSOARG00000014492	yes	NA	NA	NA	NA	VPS9 domain containing 1 [Source:NCBI gene;Acc:101111482]	MSTRG.2469.2	u	chr10	78504993	78509194	MSTRG.2469	.	yes	novel	trans	NA	-34.86	0.850275
ENSOART00000002152	0	chr11	13309894	13351485	MSTRG.2661	TADA2A	yes	GO:0000278(mitotic cell cycle);GO:0001932(regulation of protein phosphorylation);GO:0003677(DNA binding);GO:0003713(transcription coactivator activity);GO:0005515(protein binding);GO:0005634(nucleus);GO:0005671(Ada2/Gcn5/Ada3 transcription activator complex);GO:0006357(regulation of transcription by RNA polymerase II);GO:0031063(regulation of histone deacetylation);GO:0031647(regulation of protei…	NA	K11314	NA	transcriptional adaptor 2A [Source:NCBI gene;Acc:101111892]	MSTRG.21380.1	u	chr9	93797098	93803738	MSTRG.21380	.	yes	novel	trans	NA	-34.39	0.8497
ENSOART00000020869	0	chr15	47565510	47567511	MSTRG.6536	ENSOARG00000019163	yes	GO:0005344(oxygen carrier activity);GO:0005833(hemoglobin complex);GO:0015671(oxygen transport);GO:0019825(oxygen binding);GO:0020037(heme binding);GO:0046872(metal ion binding)	NA	NA	NA	hemoglobin subunit beta [Source:NCBI gene;Acc:101105437]	MSTRG.19788.2	u	chr7	44767065	44775594	MSTRG.19788	.	yes	novel	trans	NA	-52.04	0.849213
ENSOART00000007513	0	chr8	5690526	5800347	MSTRG.20329	PHIP	yes	GO:0005158(insulin receptor binding);GO:0005515(protein binding);GO:0007010(cytoskeleton organization);GO:0008286(insulin receptor signaling pathway);GO:0022604(regulation of cell morphogenesis);GO:0045944(positive regulation of transcription by RNA polymerase II);GO:0070577(lysine-acetylated histone binding);GO:2001237(negative regulation of extrinsic apoptotic signaling pathway)	NA	K11797	NA	pleckstrin homology domain interacting protein [Source:NCBI gene;Acc:101111888]	MSTRG.21197.1	i	chr9	59162855	59175372	MSTRG.21197	EXT1	yes	novel	trans	NA	-43.95	0.848852
ENSOART00000004543	0	chr21	8036384	8045013	MSTRG.11770	FZD4	yes	GO:0001540(amyloid-beta binding);GO:0001553(luteinization);GO:0001568(blood vessel development);GO:0001570(vasculogenesis);GO:0004888(transmembrane signaling receptor activity);GO:0004896(cytokine receptor activity);GO:0005515(protein binding);GO:0005886(plasma membrane);GO:0005911(cell-cell junction);GO:0007166(cell surface receptor signaling pathway);GO:0007223(Wnt signaling pathway, calcium mo…	04150(mTOR signaling pathway);04310(Wnt signaling pathway);04390(Hippo signaling pathway);04550(Signaling pathways regulating pluripotency of stem cells);04916(Melanogenesis);04934(Cushing syndrome);05165(Human papillomavirus infection);05200(Pathways in cancer);05205(Proteoglycans in cancer);05217(Basal cell carcinoma);05224(Breast cancer);05225(Hepatocellular carcinoma);05226(Gastric cancer)	K02354	NA	frizzled class receptor 4 [Source:NCBI gene;Acc:101101932]	MSTRG.10920.3	u	chr2	239531996	239534677	MSTRG.10920	.	yes	novel	trans	NA	-44.91	0.847991
ENSOART00000001087	0	chr22	13935019	14112861	MSTRG.12404	EXOC6	yes	GO:0000145(exocyst);GO:0006887(exocytosis);GO:0006904(vesicle docking involved in exocytosis)	NA	K19985	NA	exocyst complex component 6 [Source:NCBI gene;Acc:101103200]	MSTRG.8912.2	i	chr19	31765135	31769212	MSTRG.8912	MITF	yes	novel	trans	NA	-47.07	0.847714
ENSOART00000015777	0	chr14	14111122	14119215	MSTRG.5338	ENSOARG00000014492	yes	NA	NA	NA	NA	VPS9 domain containing 1 [Source:NCBI gene;Acc:101111482]	MSTRG.11343.4	x	chr20	25015235	25015520	MSTRG.11343	RF00100	yes	novel	trans	NA	-38.89	0.847578
ENSOART00000011654	0	chr18	15748957	15785582	MSTRG.8082	KLHL25	yes	GO:0005515(protein binding);GO:0005737(cytoplasm);GO:0006446(regulation of translational initiation);GO:0006511(ubiquitin-dependent protein catabolic process);GO:0016567(protein ubiquitination);GO:0031463(Cul3-RING ubiquitin ligase complex)	NA	K10462	NA	kelch like family member 25 [Source:NCBI gene;Acc:101121124]	MSTRG.21775.2	i	chrX	49660372	49674697	MSTRG.21775	IQSEC2	yes	novel	trans	NA	-40.33	0.847432
ENSOART00000001504	0	chr1	19291159	19423029	MSTRG.229	EIF2B3	yes	GO:0003743(translation initiation factor activity);GO:0005085(guanyl-nucleotide exchange factor activity);GO:0005737(cytoplasm);GO:0005851(eukaryotic translation initiation factor 2B complex);GO:0006413(translational initiation);GO:0008135(translation factor activity, RNA binding);GO:0009058(biosynthetic process);GO:0014003(oligodendrocyte development);GO:0016779(nucleotidyltransferase activity);…	03013(RNA transport);05168(Herpes simplex virus 1 infection)	K03241	NA	eukaryotic translation initiation factor 2B subunit gamma [Source:NCBI gene;Acc:101118316]	MSTRG.11343.2	x	chr20	25015213	25015517	MSTRG.11343	RF00100	yes	novel	trans	NA	-24.46	0.847291
ENSOART00000021165	0	chr3	34565098	34663658	MSTRG.15001	SLC4A1AP	yes	GO:0003735(structural constituent of ribosome);GO:0005515(protein binding);GO:0005622(intracellular);GO:0005654(nucleoplasm);GO:0005840(ribosome);GO:0005886(plasma membrane);GO:0006412(translation);GO:0043231(intracellular membrane-bounded organelle)	NA	NA	NA	solute carrier family 4 member 1 adaptor protein [Source:NCBI gene;Acc:101120479]	MSTRG.13348.2	x	chr24	9669932	9699006	MSTRG.13348	CLEC16A	yes	novel	trans	NA	-33.93	0.845883
ENSOART00000012418	0	chrX	93880541	93883666	MSTRG.22114	FHL1	yes	GO:0046872(metal ion binding)	04630(Jak-STAT signaling pathway)	K14365	NA	four and a half LIM domains 1 [Source:NCBI gene;Acc:100307044]	MSTRG.21380.1	u	chr9	93797098	93803738	MSTRG.21380	.	yes	novel	trans	NA	-37.08	0.845281
ENSOART00000014698	0	chr17	44763719	44784955	MSTRG.7536	ULK1	yes	GO:0004672(protein kinase activity);GO:0004674(protein serine/threonine kinase activity);GO:0005524(ATP binding);GO:0005776(autophagosome);GO:0005829(cytosol);GO:0006468(protein phosphorylation);GO:0006914(autophagy);GO:0008104(protein localization);GO:0016236(macroautophagy);GO:0017137(Rab GTPase binding);GO:0018105(peptidyl-serine phosphorylation);GO:0018107(peptidyl-threonine phosphorylation);…	04137(Mitophagy - animal);04140(Autophagy - animal);04150(mTOR signaling pathway);04152(AMPK signaling pathway);04211(Longevity regulating pathway)	K21357	EC:2.7.11.1	unc-51 like autophagy activating kinase 1 [Source:NCBI gene;Acc:101117701]	MSTRG.18905.2	u	chr6	60238263	60265202	MSTRG.18905	.	yes	novel	trans	NA	-35.93	0.844774
ENSOART00000006092	0	chr2	239937898	239955162	MSTRG.10935	EXTL1	yes	GO:0006486(protein glycosylation);GO:0016021(integral component of membrane);GO:0016757(transferase activity, transferring glycosyl groups)	00534(Glycosaminoglycan biosynthesis - heparan sulfate / heparin)	K02368	EC:2.4.1.224	exostosin like glycosyltransferase 1 [Source:NCBI gene;Acc:101113394]	MSTRG.18637.1	i	chr6	11962073	11964375	MSTRG.18637	ENSOARG00000018416	yes	novel	trans	NA	-29.87	0.844113
ENSOART00000015793	0	chr3	106287602	106328687	MSTRG.15544	ZC3H6	yes	GO:0046872(metal ion binding)	NA	NA	NA	zinc finger CCCH-type containing 6 [Source:NCBI gene;Acc:101118777]	ENSOART00000027301	0	chrX	93783165	93784526	MSTRG.22108	ENSOARG00000025385	yes	known	trans	NA	-35.99	0.843868
ENSOART00000006881	0	chr13	41697631	41710266	MSTRG.4683	CST7	yes	GO:0004869(cysteine-type endopeptidase inhibitor activity);GO:0005615(extracellular space);GO:0005737(cytoplasm);GO:0005764(lysosome);GO:0005770(late endosome);GO:0005783(endoplasmic reticulum);GO:0010466(negative regulation of peptidase activity);GO:0010951(negative regulation of endopeptidase activity);GO:0030414(peptidase inhibitor activity);GO:0031410(cytoplasmic vesicle);GO:0031643(positive …	NA	NA	NA	cystatin F [Source:HGNC Symbol;Acc:HGNC:2479]	MSTRG.21942.1	u	chrX	69475627	69476153	MSTRG.21942	.	yes	novel	trans	NA	-25.66	0.843624
ENSOART00000027067	0	chr2	241073641	241073958	MSTRG.10952	ENSOARG00000025165	yes	GO:0005739(mitochondrion);GO:0009055(electron transfer activity);GO:0020037(heme binding);GO:0022900(electron transport chain);GO:0046872(metal ion binding);GO:0055114(oxidation-reduction process);GO:0070469(respirasome)	NA	NA	NA	NA	ENSOART00000027301	0	chrX	93783165	93784526	MSTRG.22108	ENSOARG00000025385	yes	known	trans	NA	-45.99	0.843134
ENSOART00000010629	0	chr2	38834882	38953654	MSTRG.9618	DPYSL2	yes	GO:0005737(cytoplasm);GO:0005829(cytosol);GO:0005886(plasma membrane);GO:0007010(cytoskeleton organization);GO:0007411(axon guidance);GO:0007420(brain development);GO:0008017(microtubule binding);GO:0010975(regulation of neuron projection development);GO:0016787(hydrolase activity);GO:0016810(hydrolase activity, acting on carbon-nitrogen (but not peptide) bonds);GO:0019901(protein kinase binding)…	04360(Axon guidance)	K07528	NA	dihydropyrimidinase-related protein 2 [Source:NCBI gene;Acc:101108984]	ENSOART00000027301	0	chrX	93783165	93784526	MSTRG.22108	ENSOARG00000025385	yes	known	trans	NA	-34.88	0.843107
ENSOART00000008787	0	chr2	37106381	37106638	MSTRG.9596	ENSOARG00000008077	yes	GO:0003735(structural constituent of ribosome);GO:0005840(ribosome);GO:0006412(translation)	NA	NA	NA	NA	MSTRG.21381.1	u	chr9	93797098	93802897	MSTRG.21381	.	yes	novel	trans	NA	-37.83	0.841863
ENSOART00000012098	0	chr11	55286750	55294990	MSTRG.3633	ENSOARG00000011123	yes	GO:0005515(protein binding);GO:0005634(nucleus);GO:0016925(protein sumoylation)	NA	NA	NA	NA	MSTRG.8573.1	i	chr18	65686951	65688863	MSTRG.8573	WDR20	yes	novel	trans	NA	-33.31	0.840781
ENSOART00000003619	0	chr25	5236879	5419436	MSTRG.13889	SIPA1L2	yes	GO:0005096(GTPase activator activity);GO:0005515(protein binding);GO:0043547(positive regulation of GTPase activity);GO:0051056(regulation of small GTPase mediated signal transduction)	04015(Rap1 signaling pathway)	K17702	NA	signal induced proliferation associated 1 like 2 [Source:NCBI gene;Acc:101112448]	MSTRG.2792.1	x	chr11	21891129	21894285	MSTRG.2792	RFLNB	yes	novel	trans	NA	-48.87	0.839621
ENSOART00000020509	0	chr6	93275977	93305856	MSTRG.19073	PAQR3	yes	GO:0001933(negative regulation of protein phosphorylation);GO:0005794(Golgi apparatus);GO:0010977(negative regulation of neuron projection development);GO:0016020(membrane);GO:0016021(integral component of membrane);GO:0033137(negative regulation of peptidyl-serine phosphorylation);GO:0034067(protein localization to Golgi apparatus);GO:0043407(negative regulation of MAP kinase activity)	NA	NA	NA	progestin and adipoQ receptor family member 3 [Source:NCBI gene;Acc:101112138]	MSTRG.14012.1	x	chr25	24498301	24509552	MSTRG.14012	MYPN	yes	novel	trans	NA	-35.82	0.838399
ENSOART00000000493	0	chr21	46818359	46839647	MSTRG.12205	CTTN	yes	GO:0001726(ruffle);GO:0002102(podosome);GO:0005515(protein binding);GO:0005522(profilin binding);GO:0005737(cytoplasm);GO:0005794(Golgi apparatus);GO:0005829(cytosol);GO:0005884(actin filament);GO:0005886(plasma membrane);GO:0005938(cell cortex);GO:0006886(intracellular protein transport);GO:0006930(substrate-dependent cell migration, cell extension);GO:0008076(voltage-gated potassium channel com…	04530(Tight junction);05100(Bacterial invasion of epithelial cells);05205(Proteoglycans in cancer)	K06106	NA	cortactin [Source:NCBI gene;Acc:101117549]	MSTRG.4051.3	j	chr12	48886712	48888268	MSTRG.4051	TMEM52	yes	novel	trans	NA	-39.08	0.838054
ENSOART00000006643	0	chr25	26492136	26572959	MSTRG.14048	PALD1	yes	GO:0005829(cytosol)	NA	NA	NA	phosphatase domain containing paladin 1 [Source:NCBI gene;Acc:101110645]	MSTRG.12864.1	i	chr23	22281349	22303037	MSTRG.12864	MAPRE2	yes	novel	trans	NA	-40.47	0.837153
ENSOART00000016743	0	chr5	12361126	12414404	MSTRG.17763	DNMT1	yes	GO:0000122(negative regulation of transcription by RNA polymerase II);GO:0000792(heterochromatin);GO:0003677(DNA binding);GO:0003682(chromatin binding);GO:0003723(RNA binding);GO:0003886(DNA (cytosine-5-)-methyltransferase activity);GO:0005634(nucleus);GO:0005657(replication fork);GO:0005721(pericentric heterochromatin);GO:0006306(DNA methylation);GO:0007265(Ras protein signal transduction);GO:00…	00270(Cysteine and methionine metabolism);05206(MicroRNAs in cancer)	K00558	EC:2.1.1.37	DNA methyltransferase 1 [Source:NCBI gene;Acc:443549]	MSTRG.792.1	j	chr1	99894413	99902594	MSTRG.792	CDC42SE1	yes	novel	trans	NA	-39.56	0.835079
ENSOART00000016743	0	chr5	12361126	12414404	MSTRG.17763	DNMT1	yes	GO:0000122(negative regulation of transcription by RNA polymerase II);GO:0000792(heterochromatin);GO:0003677(DNA binding);GO:0003682(chromatin binding);GO:0003723(RNA binding);GO:0003886(DNA (cytosine-5-)-methyltransferase activity);GO:0005634(nucleus);GO:0005657(replication fork);GO:0005721(pericentric heterochromatin);GO:0006306(DNA methylation);GO:0007265(Ras protein signal transduction);GO:00…	00270(Cysteine and methionine metabolism);05206(MicroRNAs in cancer)	K00558	EC:2.1.1.37	DNA methyltransferase 1 [Source:NCBI gene;Acc:443549]	MSTRG.21238.1	i	chr9	70802914	70820374	MSTRG.21238	OXR1	yes	novel	trans	NA	-39.89	0.834361
ENSOART00000003619	0	chr25	5236879	5419436	MSTRG.13889	SIPA1L2	yes	GO:0005096(GTPase activator activity);GO:0005515(protein binding);GO:0043547(positive regulation of GTPase activity);GO:0051056(regulation of small GTPase mediated signal transduction)	04015(Rap1 signaling pathway)	K17702	NA	signal induced proliferation associated 1 like 2 [Source:NCBI gene;Acc:101112448]	MSTRG.19788.2	u	chr7	44767065	44775594	MSTRG.19788	.	yes	novel	trans	NA	-32.69	0.833634
ENSOART00000020509	0	chr6	93275977	93305856	MSTRG.19073	PAQR3	yes	GO:0001933(negative regulation of protein phosphorylation);GO:0005794(Golgi apparatus);GO:0010977(negative regulation of neuron projection development);GO:0016020(membrane);GO:0016021(integral component of membrane);GO:0033137(negative regulation of peptidyl-serine phosphorylation);GO:0034067(protein localization to Golgi apparatus);GO:0043407(negative regulation of MAP kinase activity)	NA	NA	NA	progestin and adipoQ receptor family member 3 [Source:NCBI gene;Acc:101112138]	MSTRG.21942.1	u	chrX	69475627	69476153	MSTRG.21942	.	yes	novel	trans	NA	-36.37	0.833277
ENSOART00000007597	0	chr13	74188507	74194310	MSTRG.5083	CTSA	yes	GO:0004180(carboxypeptidase activity);GO:0004185(serine-type carboxypeptidase activity);GO:0005654(nucleoplasm);GO:0006508(proteolysis);GO:0008233(peptidase activity);GO:0016787(hydrolase activity);GO:0043231(intracellular membrane-bounded organelle)	04142(Lysosome);04614(Renin-angiotensin system)	K13289	EC:3.4.16.5	cathepsin A [Source:NCBI gene;Acc:101113615]	MSTRG.21380.1	u	chr9	93797098	93803738	MSTRG.21380	.	yes	novel	trans	NA	-37.58	0.832962
ENSOART00000016743	0	chr5	12361126	12414404	MSTRG.17763	DNMT1	yes	GO:0000122(negative regulation of transcription by RNA polymerase II);GO:0000792(heterochromatin);GO:0003677(DNA binding);GO:0003682(chromatin binding);GO:0003723(RNA binding);GO:0003886(DNA (cytosine-5-)-methyltransferase activity);GO:0005634(nucleus);GO:0005657(replication fork);GO:0005721(pericentric heterochromatin);GO:0006306(DNA methylation);GO:0007265(Ras protein signal transduction);GO:00…	00270(Cysteine and methionine metabolism);05206(MicroRNAs in cancer)	K00558	EC:2.1.1.37	DNA methyltransferase 1 [Source:NCBI gene;Acc:443549]	MSTRG.21197.1	i	chr9	59162855	59175372	MSTRG.21197	EXT1	yes	novel	trans	NA	-51.54	0.831051
ENSOART00000014698	0	chr17	44763719	44784955	MSTRG.7536	ULK1	yes	GO:0004672(protein kinase activity);GO:0004674(protein serine/threonine kinase activity);GO:0005524(ATP binding);GO:0005776(autophagosome);GO:0005829(cytosol);GO:0006468(protein phosphorylation);GO:0006914(autophagy);GO:0008104(protein localization);GO:0016236(macroautophagy);GO:0017137(Rab GTPase binding);GO:0018105(peptidyl-serine phosphorylation);GO:0018107(peptidyl-threonine phosphorylation);…	04137(Mitophagy - animal);04140(Autophagy - animal);04150(mTOR signaling pathway);04152(AMPK signaling pathway);04211(Longevity regulating pathway)	K21357	EC:2.7.11.1	unc-51 like autophagy activating kinase 1 [Source:NCBI gene;Acc:101117701]	MSTRG.8573.1	i	chr18	65686951	65688863	MSTRG.8573	WDR20	yes	novel	trans	NA	-29.16	0.830724
ENSOART00000015793	0	chr3	106287602	106328687	MSTRG.15544	ZC3H6	yes	GO:0046872(metal ion binding)	NA	NA	NA	zinc finger CCCH-type containing 6 [Source:NCBI gene;Acc:101118777]	MSTRG.10417.7	x	chr2	130445730	130447171	MSTRG.10417	TTN	yes	novel	trans	NA	-36.76	0.830121
ENSOART00000005274	0	chr24	4083659	4092336	ENSOARG00000004839	NAGPA	yes	GO:0016020(membrane);GO:0016021(integral component of membrane);GO:0033299(secretion of lysosomal enzymes)	04142(Lysosome)	K01125	EC:3.1.4.45	N-acetylglucosamine-1-phosphodiester alpha-N-acetylglucosaminidase [Source:NCBI gene;Acc:101104545]	MSTRG.21380.1	u	chr9	93797098	93803738	MSTRG.21380	.	yes	novel	trans	NA	-47.77	0.829888
ENSOART00000007513	0	chr8	5690526	5800347	MSTRG.20329	PHIP	yes	GO:0005158(insulin receptor binding);GO:0005515(protein binding);GO:0007010(cytoskeleton organization);GO:0008286(insulin receptor signaling pathway);GO:0022604(regulation of cell morphogenesis);GO:0045944(positive regulation of transcription by RNA polymerase II);GO:0070577(lysine-acetylated histone binding);GO:2001237(negative regulation of extrinsic apoptotic signaling pathway)	NA	K11797	NA	pleckstrin homology domain interacting protein [Source:NCBI gene;Acc:101111888]	MSTRG.12864.1	i	chr23	22281349	22303037	MSTRG.12864	MAPRE2	yes	novel	trans	NA	-50.40	0.829772
ENSOART00000000493	0	chr21	46818359	46839647	MSTRG.12205	CTTN	yes	GO:0001726(ruffle);GO:0002102(podosome);GO:0005515(protein binding);GO:0005522(profilin binding);GO:0005737(cytoplasm);GO:0005794(Golgi apparatus);GO:0005829(cytosol);GO:0005884(actin filament);GO:0005886(plasma membrane);GO:0005938(cell cortex);GO:0006886(intracellular protein transport);GO:0006930(substrate-dependent cell migration, cell extension);GO:0008076(voltage-gated potassium channel com…	04530(Tight junction);05100(Bacterial invasion of epithelial cells);05205(Proteoglycans in cancer)	K06106	NA	cortactin [Source:NCBI gene;Acc:101117549]	MSTRG.7213.2	i	chr16	65485257	65497686	MSTRG.7213	ADCY2	yes	novel	trans	NA	-44.52	0.828376
ENSOART00000004543	0	chr21	8036384	8045013	MSTRG.11770	FZD4	yes	GO:0001540(amyloid-beta binding);GO:0001553(luteinization);GO:0001568(blood vessel development);GO:0001570(vasculogenesis);GO:0004888(transmembrane signaling receptor activity);GO:0004896(cytokine receptor activity);GO:0005515(protein binding);GO:0005886(plasma membrane);GO:0005911(cell-cell junction);GO:0007166(cell surface receptor signaling pathway);GO:0007223(Wnt signaling pathway, calcium mo…	04150(mTOR signaling pathway);04310(Wnt signaling pathway);04390(Hippo signaling pathway);04550(Signaling pathways regulating pluripotency of stem cells);04916(Melanogenesis);04934(Cushing syndrome);05165(Human papillomavirus infection);05200(Pathways in cancer);05205(Proteoglycans in cancer);05217(Basal cell carcinoma);05224(Breast cancer);05225(Hepatocellular carcinoma);05226(Gastric cancer)	K02354	NA	frizzled class receptor 4 [Source:NCBI gene;Acc:101101932]	MSTRG.20109.2	x	chr7	78728156	78793720	MSTRG.20109	RF00001	yes	novel	trans	NA	-74.91	0.828204
ENSOART00000012098	0	chr11	55286750	55294990	MSTRG.3633	ENSOARG00000011123	yes	GO:0005515(protein binding);GO:0005634(nucleus);GO:0016925(protein sumoylation)	NA	NA	NA	NA	MSTRG.2469.2	u	chr10	78504993	78509194	MSTRG.2469	.	yes	novel	trans	NA	-32.12	0.827908
ENSOART00000015777	0	chr14	14111122	14119215	MSTRG.5338	ENSOARG00000014492	yes	NA	NA	NA	NA	VPS9 domain containing 1 [Source:NCBI gene;Acc:101111482]	MSTRG.8912.2	i	chr19	31765135	31769212	MSTRG.8912	MITF	yes	novel	trans	NA	-29.63	0.82657
ENSOART00000008787	0	chr2	37106381	37106638	MSTRG.9596	ENSOARG00000008077	yes	GO:0003735(structural constituent of ribosome);GO:0005840(ribosome);GO:0006412(translation)	NA	NA	NA	NA	MSTRG.1661.1	u	chr1	224661391	224667477	MSTRG.1661	.	yes	novel	trans	NA	-37.33	0.82594
ENSOART00000021797	0	chr2	220175495	220179114	MSTRG.10713	TUBA4A	yes	GO:0000166(nucleotide binding);GO:0003924(GTPase activity);GO:0005200(structural constituent of cytoskeleton);GO:0005525(GTP binding);GO:0005737(cytoplasm);GO:0005856(cytoskeleton);GO:0005874(microtubule);GO:0007010(cytoskeleton organization);GO:0007017(microtubule-based process);GO:0015630(microtubule cytoskeleton);GO:0019899(enzyme binding);GO:0019901(protein kinase binding)	04145(Phagosome);04210(Apoptosis);04530(Tight junction);04540(Gap junction)	K07374	NA	tubulin alpha 4a [Source:NCBI gene;Acc:100302357]	MSTRG.21719.1	u	chrX	42565175	42583582	MSTRG.21719	.	yes	novel	trans	NA	-48.71	0.82573
ENSOART00000021165	0	chr3	34565098	34663658	MSTRG.15001	SLC4A1AP	yes	GO:0003735(structural constituent of ribosome);GO:0005515(protein binding);GO:0005622(intracellular);GO:0005654(nucleoplasm);GO:0005840(ribosome);GO:0005886(plasma membrane);GO:0006412(translation);GO:0043231(intracellular membrane-bounded organelle)	NA	NA	NA	solute carrier family 4 member 1 adaptor protein [Source:NCBI gene;Acc:101120479]	MSTRG.8047.1	i	chr18	6113099	6165128	MSTRG.8047	MEF2A	yes	novel	trans	NA	-27.58	0.825008
ENSOART00000004543	0	chr21	8036384	8045013	MSTRG.11770	FZD4	yes	GO:0001540(amyloid-beta binding);GO:0001553(luteinization);GO:0001568(blood vessel development);GO:0001570(vasculogenesis);GO:0004888(transmembrane signaling receptor activity);GO:0004896(cytokine receptor activity);GO:0005515(protein binding);GO:0005886(plasma membrane);GO:0005911(cell-cell junction);GO:0007166(cell surface receptor signaling pathway);GO:0007223(Wnt signaling pathway, calcium mo…	04150(mTOR signaling pathway);04310(Wnt signaling pathway);04390(Hippo signaling pathway);04550(Signaling pathways regulating pluripotency of stem cells);04916(Melanogenesis);04934(Cushing syndrome);05165(Human papillomavirus infection);05200(Pathways in cancer);05205(Proteoglycans in cancer);05217(Basal cell carcinoma);05224(Breast cancer);05225(Hepatocellular carcinoma);05226(Gastric cancer)	K02354	NA	frizzled class receptor 4 [Source:NCBI gene;Acc:101101932]	MSTRG.2469.2	u	chr10	78504993	78509194	MSTRG.2469	.	yes	novel	trans	NA	-73.46	0.823228
ENSOART00000014698	0	chr17	44763719	44784955	MSTRG.7536	ULK1	yes	GO:0004672(protein kinase activity);GO:0004674(protein serine/threonine kinase activity);GO:0005524(ATP binding);GO:0005776(autophagosome);GO:0005829(cytosol);GO:0006468(protein phosphorylation);GO:0006914(autophagy);GO:0008104(protein localization);GO:0016236(macroautophagy);GO:0017137(Rab GTPase binding);GO:0018105(peptidyl-serine phosphorylation);GO:0018107(peptidyl-threonine phosphorylation);…	04137(Mitophagy - animal);04140(Autophagy - animal);04150(mTOR signaling pathway);04152(AMPK signaling pathway);04211(Longevity regulating pathway)	K21357	EC:2.7.11.1	unc-51 like autophagy activating kinase 1 [Source:NCBI gene;Acc:101117701]	MSTRG.21381.1	u	chr9	93797098	93802897	MSTRG.21381	.	yes	novel	trans	NA	-39.74	0.822559
ENSOART00000008787	0	chr2	37106381	37106638	MSTRG.9596	ENSOARG00000008077	yes	GO:0003735(structural constituent of ribosome);GO:0005840(ribosome);GO:0006412(translation)	NA	NA	NA	NA	MSTRG.8573.1	i	chr18	65686951	65688863	MSTRG.8573	WDR20	yes	novel	trans	NA	-32.16	0.822512
ENSOART00000006092	0	chr2	239937898	239955162	MSTRG.10935	EXTL1	yes	GO:0006486(protein glycosylation);GO:0016021(integral component of membrane);GO:0016757(transferase activity, transferring glycosyl groups)	00534(Glycosaminoglycan biosynthesis - heparan sulfate / heparin)	K02368	EC:2.4.1.224	exostosin like glycosyltransferase 1 [Source:NCBI gene;Acc:101113394]	MSTRG.21238.1	i	chr9	70802914	70820374	MSTRG.21238	OXR1	yes	novel	trans	NA	-34.80	0.822321
ENSOART00000016857	0	chr2	110280423	110367262	MSTRG.10030	CLCN3	yes	GO:0005247(voltage-gated chloride channel activity);GO:0005254(chloride channel activity);GO:0005769(early endosome);GO:0005770(late endosome);GO:0005794(Golgi apparatus);GO:0005886(plasma membrane);GO:0006811(ion transport);GO:0006821(chloride transport);GO:0008021(synaptic vesicle);GO:0009897(external side of plasma membrane);GO:0012506(vesicle membrane);GO:0016020(membrane);GO:0016021(integral…	NA	K05012	NA	chloride voltage-gated channel 3 [Source:NCBI gene;Acc:101114498]	MSTRG.3581.1	i	chr11	54213375	54215107	MSTRG.3581	ENSOARG00000026389	yes	novel	trans	NA	-26.30	0.822239
ENSOART00000001989	0	chr14	33491872	33521046	MSTRG.5446	CDH5	yes	GO:0001955(blood vessel maturation);GO:0005102(signaling receptor binding);GO:0005509(calcium ion binding);GO:0005886(plasma membrane);GO:0005911(cell-cell junction);GO:0005912(adherens junction);GO:0005913(cell-cell adherens junction);GO:0005923(bicellular tight junction);GO:0007043(cell-cell junction assembly);GO:0007155(cell adhesion);GO:0007156(homophilic cell adhesion via plasma membrane adh…	04514(Cell adhesion molecules (CAMs));04670(Leukocyte transendothelial migration);05418(Fluid shear stress and atherosclerosis)	K06533	NA	cadherin 5 [Source:NCBI gene;Acc:101107462]	MSTRG.21719.1	u	chrX	42565175	42583582	MSTRG.21719	.	yes	novel	trans	NA	-55.60	0.821413
ENSOART00000019678	0	chr1	589440	594543	MSTRG.22	MTERF4	yes	GO:0003690(double-stranded DNA binding);GO:0005739(mitochondrion);GO:0005762(mitochondrial large ribosomal subunit);GO:0005829(cytosol);GO:0006355(regulation of transcription, DNA-templated);GO:0006390(mitochondrial transcription);GO:0006626(protein targeting to mitochondrion);GO:0007507(heart development);GO:0019843(rRNA binding);GO:0042255(ribosome assembly);GO:0043010(camera-type eye developme…	NA	K15032	NA	mitochondrial transcription termination factor 4 [Source:NCBI gene;Acc:101121891]	MSTRG.11343.4	x	chr20	25015235	25015520	MSTRG.11343	RF00100	yes	novel	trans	NA	-46.68	0.82074
ENSOART00000001504	0	chr1	19291159	19423029	MSTRG.229	EIF2B3	yes	GO:0003743(translation initiation factor activity);GO:0005085(guanyl-nucleotide exchange factor activity);GO:0005737(cytoplasm);GO:0005851(eukaryotic translation initiation factor 2B complex);GO:0006413(translational initiation);GO:0008135(translation factor activity, RNA binding);GO:0009058(biosynthetic process);GO:0014003(oligodendrocyte development);GO:0016779(nucleotidyltransferase activity);…	03013(RNA transport);05168(Herpes simplex virus 1 infection)	K03241	NA	eukaryotic translation initiation factor 2B subunit gamma [Source:NCBI gene;Acc:101118316]	ENSOART00000027301	0	chrX	93783165	93784526	MSTRG.22108	ENSOARG00000025385	yes	known	trans	NA	-45.25	0.820076
ENSOART00000015681	0	chr3	13663158	13931499	MSTRG.14834	TTLL11	yes	GO:0005524(ATP binding);GO:0006464(cellular protein modification process);GO:0018095(protein polyglutamylation);GO:0051013(microtubule severing)	NA	K16604	EC:6.-.-.-	tubulin tyrosine ligase like 11 [Source:NCBI gene;Acc:101121845]	MSTRG.11343.4	x	chr20	25015235	25015520	MSTRG.11343	RF00100	yes	novel	trans	NA	-40.73	0.818536
ENSOART00000002152	0	chr11	13309894	13351485	MSTRG.2661	TADA2A	yes	GO:0000278(mitotic cell cycle);GO:0001932(regulation of protein phosphorylation);GO:0003677(DNA binding);GO:0003713(transcription coactivator activity);GO:0005515(protein binding);GO:0005634(nucleus);GO:0005671(Ada2/Gcn5/Ada3 transcription activator complex);GO:0006357(regulation of transcription by RNA polymerase II);GO:0031063(regulation of histone deacetylation);GO:0031647(regulation of protei…	NA	K11314	NA	transcriptional adaptor 2A [Source:NCBI gene;Acc:101111892]	MSTRG.21942.1	u	chrX	69475627	69476153	MSTRG.21942	.	yes	novel	trans	NA	-31.62	0.818207
ENSOART00000020509	0	chr6	93275977	93305856	MSTRG.19073	PAQR3	yes	GO:0001933(negative regulation of protein phosphorylation);GO:0005794(Golgi apparatus);GO:0010977(negative regulation of neuron projection development);GO:0016020(membrane);GO:0016021(integral component of membrane);GO:0033137(negative regulation of peptidyl-serine phosphorylation);GO:0034067(protein localization to Golgi apparatus);GO:0043407(negative regulation of MAP kinase activity)	NA	NA	NA	progestin and adipoQ receptor family member 3 [Source:NCBI gene;Acc:101112138]	MSTRG.21380.1	u	chr9	93797098	93803738	MSTRG.21380	.	yes	novel	trans	NA	-49.33	0.817391
ENSOART00000008787	0	chr2	37106381	37106638	MSTRG.9596	ENSOARG00000008077	yes	GO:0003735(structural constituent of ribosome);GO:0005840(ribosome);GO:0006412(translation)	NA	NA	NA	NA	MSTRG.11343.2	x	chr20	25015213	25015517	MSTRG.11343	RF00100	yes	novel	trans	NA	-37.68	0.815913
ENSOART00000006643	0	chr25	26492136	26572959	MSTRG.14048	PALD1	yes	GO:0005829(cytosol)	NA	NA	NA	phosphatase domain containing paladin 1 [Source:NCBI gene;Acc:101110645]	MSTRG.10515.3	j	chr2	198721110	198725487	MSTRG.10515	ENSOARG00000015545	yes	novel	trans	NA	-48.39	0.815839
ENSOART00000019639	0	chr3	31978828	32144500	MSTRG.14946	NCOA1	yes	GO:0000435(positive regulation of transcription from RNA polymerase II promoter by galactose);GO:0000790(nuclear chromatin);GO:0002155(regulation of thyroid hormone mediated signaling pathway);GO:0003677(DNA binding);GO:0003682(chromatin binding);GO:0003713(transcription coactivator activity);GO:0005634(nucleus);GO:0005654(nucleoplasm);GO:0005829(cytosol);GO:0005886(plasma membrane);GO:0006351(tr…	04915(Estrogen signaling pathway);04919(Thyroid hormone signaling pathway);05200(Pathways in cancer);05224(Breast cancer)	K09101	EC:2.3.1.48	nuclear receptor coactivator 1 [Source:NCBI gene;Acc:101107264]	MSTRG.10515.3	j	chr2	198721110	198725487	MSTRG.10515	ENSOARG00000015545	yes	novel	trans	NA	-42.46	0.813252
ENSOART00000016857	0	chr2	110280423	110367262	MSTRG.10030	CLCN3	yes	GO:0005247(voltage-gated chloride channel activity);GO:0005254(chloride channel activity);GO:0005769(early endosome);GO:0005770(late endosome);GO:0005794(Golgi apparatus);GO:0005886(plasma membrane);GO:0006811(ion transport);GO:0006821(chloride transport);GO:0008021(synaptic vesicle);GO:0009897(external side of plasma membrane);GO:0012506(vesicle membrane);GO:0016020(membrane);GO:0016021(integral…	NA	K05012	NA	chloride voltage-gated channel 3 [Source:NCBI gene;Acc:101114498]	MSTRG.2469.2	u	chr10	78504993	78509194	MSTRG.2469	.	yes	novel	trans	NA	-40.84	0.812847
ENSOART00000020869	0	chr15	47565510	47567511	MSTRG.6536	ENSOARG00000019163	yes	GO:0005344(oxygen carrier activity);GO:0005833(hemoglobin complex);GO:0015671(oxygen transport);GO:0019825(oxygen binding);GO:0020037(heme binding);GO:0046872(metal ion binding)	NA	NA	NA	hemoglobin subunit beta [Source:NCBI gene;Acc:101105437]	MSTRG.20109.2	x	chr7	78728156	78793720	MSTRG.20109	RF00001	yes	novel	trans	NA	-18.01	0.812203
ENSOART00000001989	0	chr14	33491872	33521046	MSTRG.5446	CDH5	yes	GO:0001955(blood vessel maturation);GO:0005102(signaling receptor binding);GO:0005509(calcium ion binding);GO:0005886(plasma membrane);GO:0005911(cell-cell junction);GO:0005912(adherens junction);GO:0005913(cell-cell adherens junction);GO:0005923(bicellular tight junction);GO:0007043(cell-cell junction assembly);GO:0007155(cell adhesion);GO:0007156(homophilic cell adhesion via plasma membrane adh…	04514(Cell adhesion molecules (CAMs));04670(Leukocyte transendothelial migration);05418(Fluid shear stress and atherosclerosis)	K06533	NA	cadherin 5 [Source:NCBI gene;Acc:101107462]	MSTRG.792.1	j	chr1	99894413	99902594	MSTRG.792	CDC42SE1	yes	novel	trans	NA	-47.64	0.80983
ENSOART00000006881	0	chr13	41697631	41710266	MSTRG.4683	CST7	yes	GO:0004869(cysteine-type endopeptidase inhibitor activity);GO:0005615(extracellular space);GO:0005737(cytoplasm);GO:0005764(lysosome);GO:0005770(late endosome);GO:0005783(endoplasmic reticulum);GO:0010466(negative regulation of peptidase activity);GO:0010951(negative regulation of endopeptidase activity);GO:0030414(peptidase inhibitor activity);GO:0031410(cytoplasmic vesicle);GO:0031643(positive …	NA	NA	NA	cystatin F [Source:HGNC Symbol;Acc:HGNC:2479]	MSTRG.21380.1	u	chr9	93797098	93803738	MSTRG.21380	.	yes	novel	trans	NA	-31.99	0.809414
ENSOART00000003600	0	chr17	4187247	4308588	MSTRG.7282	TRIM2	yes	GO:0005515(protein binding);GO:0005622(intracellular);GO:0005737(cytoplasm);GO:0008270(zinc ion binding);GO:0046872(metal ion binding)	NA	K11997	NA	tripartite motif containing 2 [Source:NCBI gene;Acc:101103349]	MSTRG.2676.2	o	chr11	14366106	14368955	MSTRG.2676	RF00288	yes	novel	trans	NA	-30.83	0.80901
ENSOART00000015681	0	chr3	13663158	13931499	MSTRG.14834	TTLL11	yes	GO:0005524(ATP binding);GO:0006464(cellular protein modification process);GO:0018095(protein polyglutamylation);GO:0051013(microtubule severing)	NA	K16604	EC:6.-.-.-	tubulin tyrosine ligase like 11 [Source:NCBI gene;Acc:101121845]	MSTRG.2469.2	u	chr10	78504993	78509194	MSTRG.2469	.	yes	novel	trans	NA	-37.76	0.808389
ENSOART00000006739	0	chr1	105204577	105213119	MSTRG.921	NES	yes	GO:0000086(G2/M transition of mitotic cell cycle);GO:0005198(structural molecule activity);GO:0005737(cytoplasm);GO:0005882(intermediate filament);GO:0019215(intermediate filament binding);GO:0032091(negative regulation of protein binding);GO:0043086(negative regulation of catalytic activity);GO:0045111(intermediate filament cytoskeleton);GO:0072089(stem cell proliferation)	NA	K07609	NA	nestin [Source:NCBI gene;Acc:101106557]	MSTRG.2792.1	x	chr11	21891129	21894285	MSTRG.2792	RFLNB	yes	novel	trans	NA	-37.37	0.808343
ENSOART00000015777	0	chr14	14111122	14119215	MSTRG.5338	ENSOARG00000014492	yes	NA	NA	NA	NA	VPS9 domain containing 1 [Source:NCBI gene;Acc:101111482]	MSTRG.18905.2	u	chr6	60238263	60265202	MSTRG.18905	.	yes	novel	trans	NA	-34.88	0.808089
ENSOART00000017948	0	chr17	71510909	71519682	MSTRG.7902	SNAP29	yes	GO:0005654(nucleoplasm);GO:0005737(cytoplasm);GO:0005776(autophagosome);GO:0005813(centrosome);GO:0005829(cytosol);GO:0016240(autophagosome membrane docking);GO:0020018(ciliary pocket membrane);GO:0031201(SNARE complex);GO:0060271(cilium assembly);GO:0097352(autophagosome maturation)	NA	NA	NA	synaptosomal-associated protein 29 [Source:NCBI gene;Acc:101117280]	MSTRG.11343.4	x	chr20	25015235	25015520	MSTRG.11343	RF00100	yes	novel	trans	NA	-42.81	0.80743
ENSOART00000015793	0	chr3	106287602	106328687	MSTRG.15544	ZC3H6	yes	GO:0046872(metal ion binding)	NA	NA	NA	zinc finger CCCH-type containing 6 [Source:NCBI gene;Acc:101118777]	MSTRG.10417.6	x	chr2	130444513	130446178	MSTRG.10417	TTN	yes	novel	trans	NA	-36.76	0.806959
ENSOART00000017948	0	chr17	71510909	71519682	MSTRG.7902	SNAP29	yes	GO:0005654(nucleoplasm);GO:0005737(cytoplasm);GO:0005776(autophagosome);GO:0005813(centrosome);GO:0005829(cytosol);GO:0016240(autophagosome membrane docking);GO:0020018(ciliary pocket membrane);GO:0031201(SNARE complex);GO:0060271(cilium assembly);GO:0097352(autophagosome maturation)	NA	NA	NA	synaptosomal-associated protein 29 [Source:NCBI gene;Acc:101117280]	MSTRG.8912.2	i	chr19	31765135	31769212	MSTRG.8912	MITF	yes	novel	trans	NA	-35.11	0.806102
ENSOART00000001087	0	chr22	13935019	14112861	MSTRG.12404	EXOC6	yes	GO:0000145(exocyst);GO:0006887(exocytosis);GO:0006904(vesicle docking involved in exocytosis)	NA	K19985	NA	exocyst complex component 6 [Source:NCBI gene;Acc:101103200]	MSTRG.10679.1	o	chr2	217646286	217650727	MSTRG.10679	ENSOARG00000019419	yes	novel	trans	NA	-21.03	0.805991
ENSOART00000006092	0	chr2	239937898	239955162	MSTRG.10935	EXTL1	yes	GO:0006486(protein glycosylation);GO:0016021(integral component of membrane);GO:0016757(transferase activity, transferring glycosyl groups)	00534(Glycosaminoglycan biosynthesis - heparan sulfate / heparin)	K02368	EC:2.4.1.224	exostosin like glycosyltransferase 1 [Source:NCBI gene;Acc:101113394]	MSTRG.792.1	j	chr1	99894413	99902594	MSTRG.792	CDC42SE1	yes	novel	trans	NA	-34.96	0.805598
ENSOART00000008110	0	chr1	111014975	111016714	MSTRG.995	HSPA6	yes	GO:0000166(nucleotide binding);GO:0005524(ATP binding);GO:0005737(cytoplasm);GO:0005814(centriole);GO:0005829(cytosol);GO:0008180(COP9 signalosome);GO:0019899(enzyme binding);GO:0031072(heat shock protein binding);GO:0034605(cellular response to heat);GO:0042026(protein refolding);GO:0042623(ATPase activity, coupled);GO:0051082(unfolded protein binding)	NA	NA	NA	heat shock protein family A (Hsp70) member 6 [Source:HGNC Symbol;Acc:HGNC:5239]	ENSOART00000028518	0	chr9	14281300	14286827	MSTRG.20937	ENSOARG00000026500	yes	known	trans	NA	-17.45	0.805037
ENSOART00000017948	0	chr17	71510909	71519682	MSTRG.7902	SNAP29	yes	GO:0005654(nucleoplasm);GO:0005737(cytoplasm);GO:0005776(autophagosome);GO:0005813(centrosome);GO:0005829(cytosol);GO:0016240(autophagosome membrane docking);GO:0020018(ciliary pocket membrane);GO:0031201(SNARE complex);GO:0060271(cilium assembly);GO:0097352(autophagosome maturation)	NA	NA	NA	synaptosomal-associated protein 29 [Source:NCBI gene;Acc:101117280]	MSTRG.2469.2	u	chr10	78504993	78509194	MSTRG.2469	.	yes	novel	trans	NA	-38.16	0.804988
ENSOART00000000914	0	chr7	42248640	42248957	MSTRG.19747	ENSOARG00000000856	yes	GO:0005739(mitochondrion);GO:0009055(electron transfer activity);GO:0020037(heme binding);GO:0022900(electron transport chain);GO:0046872(metal ion binding);GO:0055114(oxidation-reduction process);GO:0070469(respirasome)	NA	NA	NA	cytochrome c pseudogene [Source:NCBI gene;Acc:101107359]	MSTRG.21622.1	u	chrX	29446568	29449306	MSTRG.21622	.	yes	novel	trans	NA	-21.68	0.803616
ENSOART00000012416	0	chrX	93880470	93883714	MSTRG.22114	FHL1	yes	GO:0046872(metal ion binding)	04630(Jak-STAT signaling pathway)	K14365	NA	four and a half LIM domains 1 [Source:NCBI gene;Acc:100307044]	MSTRG.21380.1	u	chr9	93797098	93803738	MSTRG.21380	.	yes	novel	trans	NA	-37.08	0.802269
ENSOART00000021165	0	chr3	34565098	34663658	MSTRG.15001	SLC4A1AP	yes	GO:0003735(structural constituent of ribosome);GO:0005515(protein binding);GO:0005622(intracellular);GO:0005654(nucleoplasm);GO:0005840(ribosome);GO:0005886(plasma membrane);GO:0006412(translation);GO:0043231(intracellular membrane-bounded organelle)	NA	NA	NA	solute carrier family 4 member 1 adaptor protein [Source:NCBI gene;Acc:101120479]	MSTRG.10417.7	x	chr2	130445730	130447171	MSTRG.10417	TTN	yes	novel	trans	NA	-31.20	0.801474
ENSOART00000010629	0	chr2	38834882	38953654	MSTRG.9618	DPYSL2	yes	GO:0005737(cytoplasm);GO:0005829(cytosol);GO:0005886(plasma membrane);GO:0007010(cytoskeleton organization);GO:0007411(axon guidance);GO:0007420(brain development);GO:0008017(microtubule binding);GO:0010975(regulation of neuron projection development);GO:0016787(hydrolase activity);GO:0016810(hydrolase activity, acting on carbon-nitrogen (but not peptide) bonds);GO:0019901(protein kinase binding)…	04360(Axon guidance)	K07528	NA	dihydropyrimidinase-related protein 2 [Source:NCBI gene;Acc:101108984]	MSTRG.21486.1	u	chrX	9028477	9043371	MSTRG.21486	.	yes	novel	trans	NA	-33.20	0.800194
ENSOART00000000914	0	chr7	42248640	42248957	MSTRG.19747	ENSOARG00000000856	yes	GO:0005739(mitochondrion);GO:0009055(electron transfer activity);GO:0020037(heme binding);GO:0022900(electron transport chain);GO:0046872(metal ion binding);GO:0055114(oxidation-reduction process);GO:0070469(respirasome)	NA	NA	NA	cytochrome c pseudogene [Source:NCBI gene;Acc:101107359]	MSTRG.1098.2	x	chr1	120201780	120202090	MSTRG.1098	SON	yes	novel	trans	NA	-20.11	0.800089
ENSOART00000017338	0	chr12	39342341	39602589	MSTRG.3950	VPS13D	yes	GO:0005515(protein binding);GO:0007005(mitochondrion organization);GO:1901526(positive regulation of mitophagy)	NA	K19527	NA	vacuolar protein sorting 13 homolog D [Source:NCBI gene;Acc:101109724]	MSTRG.21197.1	i	chr9	59162855	59175372	MSTRG.21197	EXT1	yes	novel	trans	NA	-24.86	0.799052
ENSOART00000008787	0	chr2	37106381	37106638	MSTRG.9596	ENSOARG00000008077	yes	GO:0003735(structural constituent of ribosome);GO:0005840(ribosome);GO:0006412(translation)	NA	NA	NA	NA	MSTRG.2676.2	o	chr11	14366106	14368955	MSTRG.2676	RF00288	yes	novel	trans	NA	-51.17	0.798842
ENSOART00000021797	0	chr2	220175495	220179114	MSTRG.10713	TUBA4A	yes	GO:0000166(nucleotide binding);GO:0003924(GTPase activity);GO:0005200(structural constituent of cytoskeleton);GO:0005525(GTP binding);GO:0005737(cytoplasm);GO:0005856(cytoskeleton);GO:0005874(microtubule);GO:0007010(cytoskeleton organization);GO:0007017(microtubule-based process);GO:0015630(microtubule cytoskeleton);GO:0019899(enzyme binding);GO:0019901(protein kinase binding)	04145(Phagosome);04210(Apoptosis);04530(Tight junction);04540(Gap junction)	K07374	NA	tubulin alpha 4a [Source:NCBI gene;Acc:100302357]	MSTRG.14888.1	u	chr3	20515828	20522373	MSTRG.14888	.	yes	novel	trans	NA	-41.13	0.798759
ENSOART00000017856	0	chr5	47153096	47208649	MSTRG.18247	KDM3B	yes	GO:0005654(nucleoplasm)	04714(Thermogenesis)	K15601	EC:1.14.11.-	lysine demethylase 3B [Source:NCBI gene;Acc:101111280]	MSTRG.792.2	j	chr1	99894451	99902592	MSTRG.792	CDC42SE1	yes	novel	trans	NA	-22.61	0.797981
ENSOART00000007597	0	chr13	74188507	74194310	MSTRG.5083	CTSA	yes	GO:0004180(carboxypeptidase activity);GO:0004185(serine-type carboxypeptidase activity);GO:0005654(nucleoplasm);GO:0006508(proteolysis);GO:0008233(peptidase activity);GO:0016787(hydrolase activity);GO:0043231(intracellular membrane-bounded organelle)	04142(Lysosome);04614(Renin-angiotensin system)	K13289	EC:3.4.16.5	cathepsin A [Source:NCBI gene;Acc:101113615]	MSTRG.21942.1	u	chrX	69475627	69476153	MSTRG.21942	.	yes	novel	trans	NA	-23.90	0.797707
ENSOART00000012418	0	chrX	93880541	93883666	MSTRG.22114	FHL1	yes	GO:0046872(metal ion binding)	04630(Jak-STAT signaling pathway)	K14365	NA	four and a half LIM domains 1 [Source:NCBI gene;Acc:100307044]	MSTRG.3013.3	x	chr11	29071392	29160918	MSTRG.3013	MYH3	yes	novel	trans	NA	-45.81	0.796586
ENSOART00000020869	0	chr15	47565510	47567511	MSTRG.6536	ENSOARG00000019163	yes	GO:0005344(oxygen carrier activity);GO:0005833(hemoglobin complex);GO:0015671(oxygen transport);GO:0019825(oxygen binding);GO:0020037(heme binding);GO:0046872(metal ion binding)	NA	NA	NA	hemoglobin subunit beta [Source:NCBI gene;Acc:101105437]	MSTRG.10920.3	u	chr2	239531996	239534677	MSTRG.10920	.	yes	novel	trans	NA	-26.54	0.796492
ENSOART00000020869	0	chr15	47565510	47567511	MSTRG.6536	ENSOARG00000019163	yes	GO:0005344(oxygen carrier activity);GO:0005833(hemoglobin complex);GO:0015671(oxygen transport);GO:0019825(oxygen binding);GO:0020037(heme binding);GO:0046872(metal ion binding)	NA	NA	NA	hemoglobin subunit beta [Source:NCBI gene;Acc:101105437]	MSTRG.8215.2	u	chr18	30607126	30617064	MSTRG.8215	.	yes	novel	trans	NA	-46.88	0.796426
ENSOART00000008110	0	chr1	111014975	111016714	MSTRG.995	HSPA6	yes	GO:0000166(nucleotide binding);GO:0005524(ATP binding);GO:0005737(cytoplasm);GO:0005814(centriole);GO:0005829(cytosol);GO:0008180(COP9 signalosome);GO:0019899(enzyme binding);GO:0031072(heat shock protein binding);GO:0034605(cellular response to heat);GO:0042026(protein refolding);GO:0042623(ATPase activity, coupled);GO:0051082(unfolded protein binding)	NA	NA	NA	heat shock protein family A (Hsp70) member 6 [Source:HGNC Symbol;Acc:HGNC:5239]	MSTRG.12097.3	u	chr21	42985155	42988856	MSTRG.12097	.	yes	novel	trans	NA	-47.60	0.79631
ENSOART00000008110	0	chr1	111014975	111016714	MSTRG.995	HSPA6	yes	GO:0000166(nucleotide binding);GO:0005524(ATP binding);GO:0005737(cytoplasm);GO:0005814(centriole);GO:0005829(cytosol);GO:0008180(COP9 signalosome);GO:0019899(enzyme binding);GO:0031072(heat shock protein binding);GO:0034605(cellular response to heat);GO:0042026(protein refolding);GO:0042623(ATPase activity, coupled);GO:0051082(unfolded protein binding)	NA	NA	NA	heat shock protein family A (Hsp70) member 6 [Source:HGNC Symbol;Acc:HGNC:5239]	MSTRG.21623.2	u	chrX	29524915	29556158	MSTRG.21623	.	yes	novel	trans	NA	-25.34	0.796266
ENSOART00000004543	0	chr21	8036384	8045013	MSTRG.11770	FZD4	yes	GO:0001540(amyloid-beta binding);GO:0001553(luteinization);GO:0001568(blood vessel development);GO:0001570(vasculogenesis);GO:0004888(transmembrane signaling receptor activity);GO:0004896(cytokine receptor activity);GO:0005515(protein binding);GO:0005886(plasma membrane);GO:0005911(cell-cell junction);GO:0007166(cell surface receptor signaling pathway);GO:0007223(Wnt signaling pathway, calcium mo…	04150(mTOR signaling pathway);04310(Wnt signaling pathway);04390(Hippo signaling pathway);04550(Signaling pathways regulating pluripotency of stem cells);04916(Melanogenesis);04934(Cushing syndrome);05165(Human papillomavirus infection);05200(Pathways in cancer);05205(Proteoglycans in cancer);05217(Basal cell carcinoma);05224(Breast cancer);05225(Hepatocellular carcinoma);05226(Gastric cancer)	K02354	NA	frizzled class receptor 4 [Source:NCBI gene;Acc:101101932]	ENSOART00000027301	0	chrX	93783165	93784526	MSTRG.22108	ENSOARG00000025385	yes	known	trans	NA	-54.28	0.795397
ENSOART00000006643	0	chr25	26492136	26572959	MSTRG.14048	PALD1	yes	GO:0005829(cytosol)	NA	NA	NA	phosphatase domain containing paladin 1 [Source:NCBI gene;Acc:101110645]	MSTRG.7951.1	i	chr17	71789999	71791680	MSTRG.7951	ENSOARG00000025718	yes	novel	trans	NA	-36.54	0.795079
ENSOART00000005274	0	chr24	4083659	4092336	ENSOARG00000004839	NAGPA	yes	GO:0016020(membrane);GO:0016021(integral component of membrane);GO:0033299(secretion of lysosomal enzymes)	04142(Lysosome)	K01125	EC:3.1.4.45	N-acetylglucosamine-1-phosphodiester alpha-N-acetylglucosaminidase [Source:NCBI gene;Acc:101104545]	MSTRG.21942.1	u	chrX	69475627	69476153	MSTRG.21942	.	yes	novel	trans	NA	-23.01	0.794148
ENSOART00000001989	0	chr14	33491872	33521046	MSTRG.5446	CDH5	yes	GO:0001955(blood vessel maturation);GO:0005102(signaling receptor binding);GO:0005509(calcium ion binding);GO:0005886(plasma membrane);GO:0005911(cell-cell junction);GO:0005912(adherens junction);GO:0005913(cell-cell adherens junction);GO:0005923(bicellular tight junction);GO:0007043(cell-cell junction assembly);GO:0007155(cell adhesion);GO:0007156(homophilic cell adhesion via plasma membrane adh…	04514(Cell adhesion molecules (CAMs));04670(Leukocyte transendothelial migration);05418(Fluid shear stress and atherosclerosis)	K06533	NA	cadherin 5 [Source:NCBI gene;Acc:101107462]	MSTRG.21238.1	i	chr9	70802914	70820374	MSTRG.21238	OXR1	yes	novel	trans	NA	-37.48	0.793114
ENSOART00000005779	0	chr10	78384339	78451205	MSTRG.2464	ENSOARG00000005295	yes	GO:0003677(DNA binding);GO:0003697(single-stranded DNA binding);GO:0003824(catalytic activity);GO:0004518(nuclease activity);GO:0004519(endonuclease activity);GO:0005634(nucleus);GO:0006281(DNA repair);GO:0006289(nucleotide-excision repair);GO:0016788(hydrolase activity, acting on ester bonds);GO:0090305(nucleic acid phosphodiester bond hydrolysis)	NA	NA	NA	NA	MSTRG.21775.2	i	chrX	49660372	49674697	MSTRG.21775	IQSEC2	yes	novel	trans	NA	-43.82	0.792889
ENSOART00000021371	0	chr3	141536582	141928837	ENSOARG00000019622	NELL2	yes	GO:0005509(calcium ion binding);GO:0005515(protein binding)	NA	NA	NA	neural EGFL like 2 [Source:NCBI gene;Acc:101113484]	MSTRG.3013.3	x	chr11	29071392	29160918	MSTRG.3013	MYH3	yes	novel	trans	NA	-31.81	0.79263
ENSOART00000000914	0	chr7	42248640	42248957	MSTRG.19747	ENSOARG00000000856	yes	GO:0005739(mitochondrion);GO:0009055(electron transfer activity);GO:0020037(heme binding);GO:0022900(electron transport chain);GO:0046872(metal ion binding);GO:0055114(oxidation-reduction process);GO:0070469(respirasome)	NA	NA	NA	cytochrome c pseudogene [Source:NCBI gene;Acc:101107359]	MSTRG.7213.2	i	chr16	65485257	65497686	MSTRG.7213	ADCY2	yes	novel	trans	NA	-21.71	0.792286
ENSOART00000015681	0	chr3	13663158	13931499	MSTRG.14834	TTLL11	yes	GO:0005524(ATP binding);GO:0006464(cellular protein modification process);GO:0018095(protein polyglutamylation);GO:0051013(microtubule severing)	NA	K16604	EC:6.-.-.-	tubulin tyrosine ligase like 11 [Source:NCBI gene;Acc:101121845]	MSTRG.8912.2	i	chr19	31765135	31769212	MSTRG.8912	MITF	yes	novel	trans	NA	-47.51	0.791418
ENSOART00000006092	0	chr2	239937898	239955162	MSTRG.10935	EXTL1	yes	GO:0006486(protein glycosylation);GO:0016021(integral component of membrane);GO:0016757(transferase activity, transferring glycosyl groups)	00534(Glycosaminoglycan biosynthesis - heparan sulfate / heparin)	K02368	EC:2.4.1.224	exostosin like glycosyltransferase 1 [Source:NCBI gene;Acc:101113394]	MSTRG.11132.2	i	chr20	6543005	6550980	MSTRG.11132	MLIP	yes	novel	trans	NA	-56.08	0.790462
ENSOART00000015838	0	chr6	61186630	61419298	MSTRG.18907	ATP8A1	yes	GO:0000166(nucleotide binding);GO:0000287(magnesium ion binding);GO:0004012(phospholipid-translocating ATPase activity);GO:0005524(ATP binding);GO:0005783(endoplasmic reticulum);GO:0005794(Golgi apparatus);GO:0005886(plasma membrane);GO:0007612(learning);GO:0015914(phospholipid transport);GO:0016020(membrane);GO:0016021(integral component of membrane);GO:0030335(positive regulation of cell migrat…	NA	K14802	EC:7.6.2.1	ATPase phospholipid transporting 8A1 [Source:NCBI gene;Acc:101119308]	MSTRG.19941.2	u	chr7	64010566	64041016	MSTRG.19941	.	yes	novel	trans	NA	-42.66	0.789803
ENSOART00000007513	0	chr8	5690526	5800347	MSTRG.20329	PHIP	yes	GO:0005158(insulin receptor binding);GO:0005515(protein binding);GO:0007010(cytoskeleton organization);GO:0008286(insulin receptor signaling pathway);GO:0022604(regulation of cell morphogenesis);GO:0045944(positive regulation of transcription by RNA polymerase II);GO:0070577(lysine-acetylated histone binding);GO:2001237(negative regulation of extrinsic apoptotic signaling pathway)	NA	K11797	NA	pleckstrin homology domain interacting protein [Source:NCBI gene;Acc:101111888]	MSTRG.21380.1	u	chr9	93797098	93803738	MSTRG.21380	.	yes	novel	trans	NA	-35.69	0.789527
ENSOART00000014711	0	chr5	41997519	42044309	MSTRG.18184	ENSOARG00000013524	yes	GO:0000166(nucleotide binding);GO:0005524(ATP binding)	04530(Tight junction);04612(Antigen processing and presentation)	K09489	NA	heat shock protein family A (Hsp70) member 4 [Source:NCBI gene;Acc:101122782]	MSTRG.19941.2	u	chr7	64010566	64041016	MSTRG.19941	.	yes	novel	trans	NA	-49.04	0.789411
ENSOART00000014711	0	chr5	41997519	42044309	MSTRG.18184	ENSOARG00000013524	yes	GO:0000166(nucleotide binding);GO:0005524(ATP binding)	04530(Tight junction);04612(Antigen processing and presentation)	K09489	NA	heat shock protein family A (Hsp70) member 4 [Source:NCBI gene;Acc:101122782]	MSTRG.792.1	j	chr1	99894413	99902594	MSTRG.792	CDC42SE1	yes	novel	trans	NA	-50.99	0.788878
ENSOART00000006643	0	chr25	26492136	26572959	MSTRG.14048	PALD1	yes	GO:0005829(cytosol)	NA	NA	NA	phosphatase domain containing paladin 1 [Source:NCBI gene;Acc:101110645]	MSTRG.14502.2	u	chr26	39997171	40004062	MSTRG.14502	.	yes	novel	trans	NA	-45.69	0.788176
ENSOART00000019678	0	chr1	589440	594543	MSTRG.22	MTERF4	yes	GO:0003690(double-stranded DNA binding);GO:0005739(mitochondrion);GO:0005762(mitochondrial large ribosomal subunit);GO:0005829(cytosol);GO:0006355(regulation of transcription, DNA-templated);GO:0006390(mitochondrial transcription);GO:0006626(protein targeting to mitochondrion);GO:0007507(heart development);GO:0019843(rRNA binding);GO:0042255(ribosome assembly);GO:0043010(camera-type eye developme…	NA	K15032	NA	mitochondrial transcription termination factor 4 [Source:NCBI gene;Acc:101121891]	MSTRG.19788.2	u	chr7	44767065	44775594	MSTRG.19788	.	yes	novel	trans	NA	-48.39	0.78798
ENSOART00000001087	0	chr22	13935019	14112861	MSTRG.12404	EXOC6	yes	GO:0000145(exocyst);GO:0006887(exocytosis);GO:0006904(vesicle docking involved in exocytosis)	NA	K19985	NA	exocyst complex component 6 [Source:NCBI gene;Acc:101103200]	MSTRG.19805.2	u	chr7	46033330	46113460	MSTRG.19805	.	yes	novel	trans	NA	-31.85	0.787316
ENSOART00000007513	0	chr8	5690526	5800347	MSTRG.20329	PHIP	yes	GO:0005158(insulin receptor binding);GO:0005515(protein binding);GO:0007010(cytoskeleton organization);GO:0008286(insulin receptor signaling pathway);GO:0022604(regulation of cell morphogenesis);GO:0045944(positive regulation of transcription by RNA polymerase II);GO:0070577(lysine-acetylated histone binding);GO:2001237(negative regulation of extrinsic apoptotic signaling pathway)	NA	K11797	NA	pleckstrin homology domain interacting protein [Source:NCBI gene;Acc:101111888]	ENSOART00000028518	0	chr9	14281300	14286827	MSTRG.20937	ENSOARG00000026500	yes	known	trans	NA	-34.70	0.78705
ENSOART00000005912	0	chr3	207527997	207529618	MSTRG.16384	TPI1	yes	GO:0003824(catalytic activity);GO:0004807(triose-phosphate isomerase activity);GO:0006006(glucose metabolic process);GO:0006094(gluconeogenesis);GO:0006096(glycolytic process);GO:0007275(multicellular organism development);GO:0016853(isomerase activity);GO:0019682(glyceraldehyde-3-phosphate metabolic process);GO:0031625(ubiquitin protein ligase binding);GO:0042803(protein homodimerization activit…	00010(Glycolysis / Gluconeogenesis);00051(Fructose and mannose metabolism);00562(Inositol phosphate metabolism)	K01803	EC:5.3.1.1	triosephosphate isomerase 1 [Source:NCBI gene;Acc:101108565]	MSTRG.3592.2	j	chr11	54449552	54451955	MSTRG.3592	UBALD2	yes	novel	trans	NA	-36.60	0.785605
ENSOART00000017150	0	chr11	30910622	30926550	MSTRG.2997	ELAC2	yes	GO:0005634(nucleus);GO:0005654(nucleoplasm);GO:0005739(mitochondrion);GO:0008033(tRNA processing);GO:0042645(mitochondrial nucleoid);GO:0072684(mitochondrial tRNA 3'-trailer cleavage, endonucleolytic)	03013(RNA transport)	K00784	EC:3.1.26.11	elaC ribonuclease Z 2 [Source:NCBI gene;Acc:101104921]	MSTRG.10679.3	o	chr2	217646408	217650144	MSTRG.10679	ENSOARG00000019419	yes	novel	trans	NA	-46.66	0.783939
ENSOART00000006739	0	chr1	105204577	105213119	MSTRG.921	NES	yes	GO:0000086(G2/M transition of mitotic cell cycle);GO:0005198(structural molecule activity);GO:0005737(cytoplasm);GO:0005882(intermediate filament);GO:0019215(intermediate filament binding);GO:0032091(negative regulation of protein binding);GO:0043086(negative regulation of catalytic activity);GO:0045111(intermediate filament cytoskeleton);GO:0072089(stem cell proliferation)	NA	K07609	NA	nestin [Source:NCBI gene;Acc:101106557]	ENSOART00000027301	0	chrX	93783165	93784526	MSTRG.22108	ENSOARG00000025385	yes	known	trans	NA	-59.53	0.782855
ENSOART00000017107	0	chr10	51067743	51107514	MSTRG.2357	ENSOARG00000015717	yes	GO:0004843(thiol-dependent ubiquitin-specific protease activity);GO:0005622(intracellular);GO:0006508(proteolysis);GO:0006511(ubiquitin-dependent protein catabolic process);GO:0008233(peptidase activity);GO:0008234(cysteine-type peptidase activity);GO:0016787(hydrolase activity);GO:0036459(thiol-dependent ubiquitinyl hydrolase activity)	NA	K05609	EC:3.4.19.12	ubiquitin C-terminal hydrolase L3 [Source:NCBI gene;Acc:101123568]	MSTRG.11343.1	x	chr20	25015213	25015528	MSTRG.11343	RF00100	yes	novel	trans	NA	-22.31	0.781377
ENSOART00000019639	0	chr3	31978828	32144500	MSTRG.14946	NCOA1	yes	GO:0000435(positive regulation of transcription from RNA polymerase II promoter by galactose);GO:0000790(nuclear chromatin);GO:0002155(regulation of thyroid hormone mediated signaling pathway);GO:0003677(DNA binding);GO:0003682(chromatin binding);GO:0003713(transcription coactivator activity);GO:0005634(nucleus);GO:0005654(nucleoplasm);GO:0005829(cytosol);GO:0005886(plasma membrane);GO:0006351(tr…	04915(Estrogen signaling pathway);04919(Thyroid hormone signaling pathway);05200(Pathways in cancer);05224(Breast cancer)	K09101	EC:2.3.1.48	nuclear receptor coactivator 1 [Source:NCBI gene;Acc:101107264]	MSTRG.14502.2	u	chr26	39997171	40004062	MSTRG.14502	.	yes	novel	trans	NA	-52.63	0.781152
ENSOART00000015793	0	chr3	106287602	106328687	MSTRG.15544	ZC3H6	yes	GO:0046872(metal ion binding)	NA	NA	NA	zinc finger CCCH-type containing 6 [Source:NCBI gene;Acc:101118777]	MSTRG.21486.1	u	chrX	9028477	9043371	MSTRG.21486	.	yes	novel	trans	NA	-21.26	0.781043
ENSOART00000019678	0	chr1	589440	594543	MSTRG.22	MTERF4	yes	GO:0003690(double-stranded DNA binding);GO:0005739(mitochondrion);GO:0005762(mitochondrial large ribosomal subunit);GO:0005829(cytosol);GO:0006355(regulation of transcription, DNA-templated);GO:0006390(mitochondrial transcription);GO:0006626(protein targeting to mitochondrion);GO:0007507(heart development);GO:0019843(rRNA binding);GO:0042255(ribosome assembly);GO:0043010(camera-type eye developme…	NA	K15032	NA	mitochondrial transcription termination factor 4 [Source:NCBI gene;Acc:101121891]	MSTRG.2469.2	u	chr10	78504993	78509194	MSTRG.2469	.	yes	novel	trans	NA	-39.64	0.780682
ENSOART00000000493	0	chr21	46818359	46839647	MSTRG.12205	CTTN	yes	GO:0001726(ruffle);GO:0002102(podosome);GO:0005515(protein binding);GO:0005522(profilin binding);GO:0005737(cytoplasm);GO:0005794(Golgi apparatus);GO:0005829(cytosol);GO:0005884(actin filament);GO:0005886(plasma membrane);GO:0005938(cell cortex);GO:0006886(intracellular protein transport);GO:0006930(substrate-dependent cell migration, cell extension);GO:0008076(voltage-gated potassium channel com…	04530(Tight junction);05100(Bacterial invasion of epithelial cells);05205(Proteoglycans in cancer)	K06106	NA	cortactin [Source:NCBI gene;Acc:101117549]	MSTRG.2792.1	x	chr11	21891129	21894285	MSTRG.2792	RFLNB	yes	novel	trans	NA	-39.86	0.780112
ENSOART00000017150	0	chr11	30910622	30926550	MSTRG.2997	ELAC2	yes	GO:0005634(nucleus);GO:0005654(nucleoplasm);GO:0005739(mitochondrion);GO:0008033(tRNA processing);GO:0042645(mitochondrial nucleoid);GO:0072684(mitochondrial tRNA 3'-trailer cleavage, endonucleolytic)	03013(RNA transport)	K00784	EC:3.1.26.11	elaC ribonuclease Z 2 [Source:NCBI gene;Acc:101104921]	MSTRG.8912.2	i	chr19	31765135	31769212	MSTRG.8912	MITF	yes	novel	trans	NA	-29.05	0.77951
ENSOART00000005779	0	chr10	78384339	78451205	MSTRG.2464	ENSOARG00000005295	yes	GO:0003677(DNA binding);GO:0003697(single-stranded DNA binding);GO:0003824(catalytic activity);GO:0004518(nuclease activity);GO:0004519(endonuclease activity);GO:0005634(nucleus);GO:0006281(DNA repair);GO:0006289(nucleotide-excision repair);GO:0016788(hydrolase activity, acting on ester bonds);GO:0090305(nucleic acid phosphodiester bond hydrolysis)	NA	NA	NA	NA	MSTRG.8215.2	u	chr18	30607126	30617064	MSTRG.8215	.	yes	novel	trans	NA	-45.76	0.777409
ENSOART00000007513	0	chr8	5690526	5800347	MSTRG.20329	PHIP	yes	GO:0005158(insulin receptor binding);GO:0005515(protein binding);GO:0007010(cytoskeleton organization);GO:0008286(insulin receptor signaling pathway);GO:0022604(regulation of cell morphogenesis);GO:0045944(positive regulation of transcription by RNA polymerase II);GO:0070577(lysine-acetylated histone binding);GO:2001237(negative regulation of extrinsic apoptotic signaling pathway)	NA	K11797	NA	pleckstrin homology domain interacting protein [Source:NCBI gene;Acc:101111888]	MSTRG.12097.3	u	chr21	42985155	42988856	MSTRG.12097	.	yes	novel	trans	NA	-44.08	0.776913
ENSOART00000007513	0	chr8	5690526	5800347	MSTRG.20329	PHIP	yes	GO:0005158(insulin receptor binding);GO:0005515(protein binding);GO:0007010(cytoskeleton organization);GO:0008286(insulin receptor signaling pathway);GO:0022604(regulation of cell morphogenesis);GO:0045944(positive regulation of transcription by RNA polymerase II);GO:0070577(lysine-acetylated histone binding);GO:2001237(negative regulation of extrinsic apoptotic signaling pathway)	NA	K11797	NA	pleckstrin homology domain interacting protein [Source:NCBI gene;Acc:101111888]	MSTRG.21623.2	u	chrX	29524915	29556158	MSTRG.21623	.	yes	novel	trans	NA	-50.52	0.776796
ENSOART00000007513	0	chr8	5690526	5800347	MSTRG.20329	PHIP	yes	GO:0005158(insulin receptor binding);GO:0005515(protein binding);GO:0007010(cytoskeleton organization);GO:0008286(insulin receptor signaling pathway);GO:0022604(regulation of cell morphogenesis);GO:0045944(positive regulation of transcription by RNA polymerase II);GO:0070577(lysine-acetylated histone binding);GO:2001237(negative regulation of extrinsic apoptotic signaling pathway)	NA	K11797	NA	pleckstrin homology domain interacting protein [Source:NCBI gene;Acc:101111888]	MSTRG.21942.1	u	chrX	69475627	69476153	MSTRG.21942	.	yes	novel	trans	NA	-32.67	0.776793
ENSOART00000016743	0	chr5	12361126	12414404	MSTRG.17763	DNMT1	yes	GO:0000122(negative regulation of transcription by RNA polymerase II);GO:0000792(heterochromatin);GO:0003677(DNA binding);GO:0003682(chromatin binding);GO:0003723(RNA binding);GO:0003886(DNA (cytosine-5-)-methyltransferase activity);GO:0005634(nucleus);GO:0005657(replication fork);GO:0005721(pericentric heterochromatin);GO:0006306(DNA methylation);GO:0007265(Ras protein signal transduction);GO:00…	00270(Cysteine and methionine metabolism);05206(MicroRNAs in cancer)	K00558	EC:2.1.1.37	DNA methyltransferase 1 [Source:NCBI gene;Acc:443549]	MSTRG.21719.1	u	chrX	42565175	42583582	MSTRG.21719	.	yes	novel	trans	NA	-69.41	0.775505
ENSOART00000000493	0	chr21	46818359	46839647	MSTRG.12205	CTTN	yes	GO:0001726(ruffle);GO:0002102(podosome);GO:0005515(protein binding);GO:0005522(profilin binding);GO:0005737(cytoplasm);GO:0005794(Golgi apparatus);GO:0005829(cytosol);GO:0005884(actin filament);GO:0005886(plasma membrane);GO:0005938(cell cortex);GO:0006886(intracellular protein transport);GO:0006930(substrate-dependent cell migration, cell extension);GO:0008076(voltage-gated potassium channel com…	04530(Tight junction);05100(Bacterial invasion of epithelial cells);05205(Proteoglycans in cancer)	K06106	NA	cortactin [Source:NCBI gene;Acc:101117549]	MSTRG.11343.2	x	chr20	25015213	25015517	MSTRG.11343	RF00100	yes	novel	trans	NA	-40.78	0.775124
ENSOART00000017856	0	chr5	47153096	47208649	MSTRG.18247	KDM3B	yes	GO:0005654(nucleoplasm)	04714(Thermogenesis)	K15601	EC:1.14.11.-	lysine demethylase 3B [Source:NCBI gene;Acc:101111280]	MSTRG.3581.1	i	chr11	54213375	54215107	MSTRG.3581	ENSOARG00000026389	yes	novel	trans	NA	-33.90	0.773962
ENSOART00000003619	0	chr25	5236879	5419436	MSTRG.13889	SIPA1L2	yes	GO:0005096(GTPase activator activity);GO:0005515(protein binding);GO:0043547(positive regulation of GTPase activity);GO:0051056(regulation of small GTPase mediated signal transduction)	04015(Rap1 signaling pathway)	K17702	NA	signal induced proliferation associated 1 like 2 [Source:NCBI gene;Acc:101112448]	MSTRG.10920.3	u	chr2	239531996	239534677	MSTRG.10920	.	yes	novel	trans	NA	-43.64	0.77395
ENSOART00000021371	0	chr3	141536582	141928837	ENSOARG00000019622	NELL2	yes	GO:0005509(calcium ion binding);GO:0005515(protein binding)	NA	NA	NA	neural EGFL like 2 [Source:NCBI gene;Acc:101113484]	MSTRG.3592.2	j	chr11	54449552	54451955	MSTRG.3592	UBALD2	yes	novel	trans	NA	-47.05	0.773048
ENSOART00000006739	0	chr1	105204577	105213119	MSTRG.921	NES	yes	GO:0000086(G2/M transition of mitotic cell cycle);GO:0005198(structural molecule activity);GO:0005737(cytoplasm);GO:0005882(intermediate filament);GO:0019215(intermediate filament binding);GO:0032091(negative regulation of protein binding);GO:0043086(negative regulation of catalytic activity);GO:0045111(intermediate filament cytoskeleton);GO:0072089(stem cell proliferation)	NA	K07609	NA	nestin [Source:NCBI gene;Acc:101106557]	MSTRG.21775.2	i	chrX	49660372	49674697	MSTRG.21775	IQSEC2	yes	novel	trans	NA	-40.58	0.772509
ENSOART00000017150	0	chr11	30910622	30926550	MSTRG.2997	ELAC2	yes	GO:0005634(nucleus);GO:0005654(nucleoplasm);GO:0005739(mitochondrion);GO:0008033(tRNA processing);GO:0042645(mitochondrial nucleoid);GO:0072684(mitochondrial tRNA 3'-trailer cleavage, endonucleolytic)	03013(RNA transport)	K00784	EC:3.1.26.11	elaC ribonuclease Z 2 [Source:NCBI gene;Acc:101104921]	MSTRG.13348.2	x	chr24	9669932	9699006	MSTRG.13348	CLEC16A	yes	novel	trans	NA	-55.30	0.770823
ENSOART00000003619	0	chr25	5236879	5419436	MSTRG.13889	SIPA1L2	yes	GO:0005096(GTPase activator activity);GO:0005515(protein binding);GO:0043547(positive regulation of GTPase activity);GO:0051056(regulation of small GTPase mediated signal transduction)	04015(Rap1 signaling pathway)	K17702	NA	signal induced proliferation associated 1 like 2 [Source:NCBI gene;Acc:101112448]	MSTRG.792.2	j	chr1	99894451	99902592	MSTRG.792	CDC42SE1	yes	novel	trans	NA	-40.14	0.770511
ENSOART00000019678	0	chr1	589440	594543	MSTRG.22	MTERF4	yes	GO:0003690(double-stranded DNA binding);GO:0005739(mitochondrion);GO:0005762(mitochondrial large ribosomal subunit);GO:0005829(cytosol);GO:0006355(regulation of transcription, DNA-templated);GO:0006390(mitochondrial transcription);GO:0006626(protein targeting to mitochondrion);GO:0007507(heart development);GO:0019843(rRNA binding);GO:0042255(ribosome assembly);GO:0043010(camera-type eye developme…	NA	K15032	NA	mitochondrial transcription termination factor 4 [Source:NCBI gene;Acc:101121891]	MSTRG.2676.2	o	chr11	14366106	14368955	MSTRG.2676	RF00288	yes	novel	trans	NA	-45.24	0.77051
ENSOART00000014698	0	chr17	44763719	44784955	MSTRG.7536	ULK1	yes	GO:0004672(protein kinase activity);GO:0004674(protein serine/threonine kinase activity);GO:0005524(ATP binding);GO:0005776(autophagosome);GO:0005829(cytosol);GO:0006468(protein phosphorylation);GO:0006914(autophagy);GO:0008104(protein localization);GO:0016236(macroautophagy);GO:0017137(Rab GTPase binding);GO:0018105(peptidyl-serine phosphorylation);GO:0018107(peptidyl-threonine phosphorylation);…	04137(Mitophagy - animal);04140(Autophagy - animal);04150(mTOR signaling pathway);04152(AMPK signaling pathway);04211(Longevity regulating pathway)	K21357	EC:2.7.11.1	unc-51 like autophagy activating kinase 1 [Source:NCBI gene;Acc:101117701]	MSTRG.8912.2	i	chr19	31765135	31769212	MSTRG.8912	MITF	yes	novel	trans	NA	-47.02	0.770304
ENSOART00000000914	0	chr7	42248640	42248957	MSTRG.19747	ENSOARG00000000856	yes	GO:0005739(mitochondrion);GO:0009055(electron transfer activity);GO:0020037(heme binding);GO:0022900(electron transport chain);GO:0046872(metal ion binding);GO:0055114(oxidation-reduction process);GO:0070469(respirasome)	NA	NA	NA	cytochrome c pseudogene [Source:NCBI gene;Acc:101107359]	MSTRG.8047.1	i	chr18	6113099	6165128	MSTRG.8047	MEF2A	yes	novel	trans	NA	-39.56	0.768911
ENSOART00000011654	0	chr18	15748957	15785582	MSTRG.8082	KLHL25	yes	GO:0005515(protein binding);GO:0005737(cytoplasm);GO:0006446(regulation of translational initiation);GO:0006511(ubiquitin-dependent protein catabolic process);GO:0016567(protein ubiquitination);GO:0031463(Cul3-RING ubiquitin ligase complex)	NA	K10462	NA	kelch like family member 25 [Source:NCBI gene;Acc:101121124]	MSTRG.21622.1	u	chrX	29446568	29449306	MSTRG.21622	.	yes	novel	trans	NA	-35.14	0.768858
ENSOART00000017150	0	chr11	30910622	30926550	MSTRG.2997	ELAC2	yes	GO:0005634(nucleus);GO:0005654(nucleoplasm);GO:0005739(mitochondrion);GO:0008033(tRNA processing);GO:0042645(mitochondrial nucleoid);GO:0072684(mitochondrial tRNA 3'-trailer cleavage, endonucleolytic)	03013(RNA transport)	K00784	EC:3.1.26.11	elaC ribonuclease Z 2 [Source:NCBI gene;Acc:101104921]	MSTRG.11343.4	x	chr20	25015235	25015520	MSTRG.11343	RF00100	yes	novel	trans	NA	-54.24	0.767717
ENSOART00000000493	0	chr21	46818359	46839647	MSTRG.12205	CTTN	yes	GO:0001726(ruffle);GO:0002102(podosome);GO:0005515(protein binding);GO:0005522(profilin binding);GO:0005737(cytoplasm);GO:0005794(Golgi apparatus);GO:0005829(cytosol);GO:0005884(actin filament);GO:0005886(plasma membrane);GO:0005938(cell cortex);GO:0006886(intracellular protein transport);GO:0006930(substrate-dependent cell migration, cell extension);GO:0008076(voltage-gated potassium channel com…	04530(Tight junction);05100(Bacterial invasion of epithelial cells);05205(Proteoglycans in cancer)	K06106	NA	cortactin [Source:NCBI gene;Acc:101117549]	MSTRG.19788.2	u	chr7	44767065	44775594	MSTRG.19788	.	yes	novel	trans	NA	-18.06	0.767699
ENSOART00000011654	0	chr18	15748957	15785582	MSTRG.8082	KLHL25	yes	GO:0005515(protein binding);GO:0005737(cytoplasm);GO:0006446(regulation of translational initiation);GO:0006511(ubiquitin-dependent protein catabolic process);GO:0016567(protein ubiquitination);GO:0031463(Cul3-RING ubiquitin ligase complex)	NA	K10462	NA	kelch like family member 25 [Source:NCBI gene;Acc:101121124]	MSTRG.7213.2	i	chr16	65485257	65497686	MSTRG.7213	ADCY2	yes	novel	trans	NA	-80.86	0.767416
ENSOART00000011654	0	chr18	15748957	15785582	MSTRG.8082	KLHL25	yes	GO:0005515(protein binding);GO:0005737(cytoplasm);GO:0006446(regulation of translational initiation);GO:0006511(ubiquitin-dependent protein catabolic process);GO:0016567(protein ubiquitination);GO:0031463(Cul3-RING ubiquitin ligase complex)	NA	K10462	NA	kelch like family member 25 [Source:NCBI gene;Acc:101121124]	MSTRG.18905.2	u	chr6	60238263	60265202	MSTRG.18905	.	yes	novel	trans	NA	-80.61	0.766891
ENSOART00000021371	0	chr3	141536582	141928837	ENSOARG00000019622	NELL2	yes	GO:0005509(calcium ion binding);GO:0005515(protein binding)	NA	NA	NA	neural EGFL like 2 [Source:NCBI gene;Acc:101113484]	MSTRG.792.1	j	chr1	99894413	99902594	MSTRG.792	CDC42SE1	yes	novel	trans	NA	-40.87	0.766812
ENSOART00000024975	0	chr20	16856023	16856149	MSTRG.11275	ENSOARG00000023073	yes	NA	NA	NA	NA	NA	MSTRG.2792.1	x	chr11	21891129	21894285	MSTRG.2792	RFLNB	yes	novel	trans	NA	-25.71	0.766473
ENSOART00000006643	0	chr25	26492136	26572959	MSTRG.14048	PALD1	yes	GO:0005829(cytosol)	NA	NA	NA	phosphatase domain containing paladin 1 [Source:NCBI gene;Acc:101110645]	MSTRG.15704.1	j	chr3	133213149	133217140	MSTRG.15704	IGFBP6	yes	novel	trans	NA	-37.46	0.765994
ENSOART00000021371	0	chr3	141536582	141928837	ENSOARG00000019622	NELL2	yes	GO:0005509(calcium ion binding);GO:0005515(protein binding)	NA	NA	NA	neural EGFL like 2 [Source:NCBI gene;Acc:101113484]	MSTRG.12864.1	i	chr23	22281349	22303037	MSTRG.12864	MAPRE2	yes	novel	trans	NA	-37.81	0.765736
ENSOART00000015681	0	chr3	13663158	13931499	MSTRG.14834	TTLL11	yes	GO:0005524(ATP binding);GO:0006464(cellular protein modification process);GO:0018095(protein polyglutamylation);GO:0051013(microtubule severing)	NA	K16604	EC:6.-.-.-	tubulin tyrosine ligase like 11 [Source:NCBI gene;Acc:101121845]	MSTRG.19805.2	u	chr7	46033330	46113460	MSTRG.19805	.	yes	novel	trans	NA	-48.71	0.765237
ENSOART00000015681	0	chr3	13663158	13931499	MSTRG.14834	TTLL11	yes	GO:0005524(ATP binding);GO:0006464(cellular protein modification process);GO:0018095(protein polyglutamylation);GO:0051013(microtubule severing)	NA	K16604	EC:6.-.-.-	tubulin tyrosine ligase like 11 [Source:NCBI gene;Acc:101121845]	MSTRG.792.2	j	chr1	99894451	99902592	MSTRG.792	CDC42SE1	yes	novel	trans	NA	-29.33	0.765177
ENSOART00000005912	0	chr3	207527997	207529618	MSTRG.16384	TPI1	yes	GO:0003824(catalytic activity);GO:0004807(triose-phosphate isomerase activity);GO:0006006(glucose metabolic process);GO:0006094(gluconeogenesis);GO:0006096(glycolytic process);GO:0007275(multicellular organism development);GO:0016853(isomerase activity);GO:0019682(glyceraldehyde-3-phosphate metabolic process);GO:0031625(ubiquitin protein ligase binding);GO:0042803(protein homodimerization activit…	00010(Glycolysis / Gluconeogenesis);00051(Fructose and mannose metabolism);00562(Inositol phosphate metabolism)	K01803	EC:5.3.1.1	triosephosphate isomerase 1 [Source:NCBI gene;Acc:101108565]	MSTRG.13105.2	o	chr23	57889192	58061608	MSTRG.13105	MALT1	yes	novel	trans	NA	-41.03	0.763312
ENSOART00000000914	0	chr7	42248640	42248957	MSTRG.19747	ENSOARG00000000856	yes	GO:0005739(mitochondrion);GO:0009055(electron transfer activity);GO:0020037(heme binding);GO:0022900(electron transport chain);GO:0046872(metal ion binding);GO:0055114(oxidation-reduction process);GO:0070469(respirasome)	NA	NA	NA	cytochrome c pseudogene [Source:NCBI gene;Acc:101107359]	MSTRG.10920.3	u	chr2	239531996	239534677	MSTRG.10920	.	yes	novel	trans	NA	-25.56	0.76284
ENSOART00000019678	0	chr1	589440	594543	MSTRG.22	MTERF4	yes	GO:0003690(double-stranded DNA binding);GO:0005739(mitochondrion);GO:0005762(mitochondrial large ribosomal subunit);GO:0005829(cytosol);GO:0006355(regulation of transcription, DNA-templated);GO:0006390(mitochondrial transcription);GO:0006626(protein targeting to mitochondrion);GO:0007507(heart development);GO:0019843(rRNA binding);GO:0042255(ribosome assembly);GO:0043010(camera-type eye developme…	NA	K15032	NA	mitochondrial transcription termination factor 4 [Source:NCBI gene;Acc:101121891]	MSTRG.21381.1	u	chr9	93797098	93802897	MSTRG.21381	.	yes	novel	trans	NA	-41.36	0.762723
ENSOART00000014711	0	chr5	41997519	42044309	MSTRG.18184	ENSOARG00000013524	yes	GO:0000166(nucleotide binding);GO:0005524(ATP binding)	04530(Tight junction);04612(Antigen processing and presentation)	K09489	NA	heat shock protein family A (Hsp70) member 4 [Source:NCBI gene;Acc:101122782]	MSTRG.21238.1	i	chr9	70802914	70820374	MSTRG.21238	OXR1	yes	novel	trans	NA	-24.59	0.76249
ENSOART00000017150	0	chr11	30910622	30926550	MSTRG.2997	ELAC2	yes	GO:0005634(nucleus);GO:0005654(nucleoplasm);GO:0005739(mitochondrion);GO:0008033(tRNA processing);GO:0042645(mitochondrial nucleoid);GO:0072684(mitochondrial tRNA 3'-trailer cleavage, endonucleolytic)	03013(RNA transport)	K00784	EC:3.1.26.11	elaC ribonuclease Z 2 [Source:NCBI gene;Acc:101104921]	MSTRG.2469.2	u	chr10	78504993	78509194	MSTRG.2469	.	yes	novel	trans	NA	-21.76	0.762123
ENSOART00000017338	0	chr12	39342341	39602589	MSTRG.3950	VPS13D	yes	GO:0005515(protein binding);GO:0007005(mitochondrion organization);GO:1901526(positive regulation of mitophagy)	NA	K19527	NA	vacuolar protein sorting 13 homolog D [Source:NCBI gene;Acc:101109724]	MSTRG.7951.1	i	chr17	71789999	71791680	MSTRG.7951	ENSOARG00000025718	yes	novel	trans	NA	-41.71	0.760287
ENSOART00000019639	0	chr3	31978828	32144500	MSTRG.14946	NCOA1	yes	GO:0000435(positive regulation of transcription from RNA polymerase II promoter by galactose);GO:0000790(nuclear chromatin);GO:0002155(regulation of thyroid hormone mediated signaling pathway);GO:0003677(DNA binding);GO:0003682(chromatin binding);GO:0003713(transcription coactivator activity);GO:0005634(nucleus);GO:0005654(nucleoplasm);GO:0005829(cytosol);GO:0005886(plasma membrane);GO:0006351(tr…	04915(Estrogen signaling pathway);04919(Thyroid hormone signaling pathway);05200(Pathways in cancer);05224(Breast cancer)	K09101	EC:2.3.1.48	nuclear receptor coactivator 1 [Source:NCBI gene;Acc:101107264]	MSTRG.7951.1	i	chr17	71789999	71791680	MSTRG.7951	ENSOARG00000025718	yes	novel	trans	NA	-19.69	0.760063
ENSOART00000019678	0	chr1	589440	594543	MSTRG.22	MTERF4	yes	GO:0003690(double-stranded DNA binding);GO:0005739(mitochondrion);GO:0005762(mitochondrial large ribosomal subunit);GO:0005829(cytosol);GO:0006355(regulation of transcription, DNA-templated);GO:0006390(mitochondrial transcription);GO:0006626(protein targeting to mitochondrion);GO:0007507(heart development);GO:0019843(rRNA binding);GO:0042255(ribosome assembly);GO:0043010(camera-type eye developme…	NA	K15032	NA	mitochondrial transcription termination factor 4 [Source:NCBI gene;Acc:101121891]	MSTRG.8047.1	i	chr18	6113099	6165128	MSTRG.8047	MEF2A	yes	novel	trans	NA	-29.75	0.75876
ENSOART00000014698	0	chr17	44763719	44784955	MSTRG.7536	ULK1	yes	GO:0004672(protein kinase activity);GO:0004674(protein serine/threonine kinase activity);GO:0005524(ATP binding);GO:0005776(autophagosome);GO:0005829(cytosol);GO:0006468(protein phosphorylation);GO:0006914(autophagy);GO:0008104(protein localization);GO:0016236(macroautophagy);GO:0017137(Rab GTPase binding);GO:0018105(peptidyl-serine phosphorylation);GO:0018107(peptidyl-threonine phosphorylation);…	04137(Mitophagy - animal);04140(Autophagy - animal);04150(mTOR signaling pathway);04152(AMPK signaling pathway);04211(Longevity regulating pathway)	K21357	EC:2.7.11.1	unc-51 like autophagy activating kinase 1 [Source:NCBI gene;Acc:101117701]	MSTRG.4051.3	j	chr12	48886712	48888268	MSTRG.4051	TMEM52	yes	novel	trans	NA	-47.54	0.758675
ENSOART00000006739	0	chr1	105204577	105213119	MSTRG.921	NES	yes	GO:0000086(G2/M transition of mitotic cell cycle);GO:0005198(structural molecule activity);GO:0005737(cytoplasm);GO:0005882(intermediate filament);GO:0019215(intermediate filament binding);GO:0032091(negative regulation of protein binding);GO:0043086(negative regulation of catalytic activity);GO:0045111(intermediate filament cytoskeleton);GO:0072089(stem cell proliferation)	NA	K07609	NA	nestin [Source:NCBI gene;Acc:101106557]	MSTRG.11343.1	x	chr20	25015213	25015528	MSTRG.11343	RF00100	yes	novel	trans	NA	-42.44	0.758615
ENSOART00000015681	0	chr3	13663158	13931499	MSTRG.14834	TTLL11	yes	GO:0005524(ATP binding);GO:0006464(cellular protein modification process);GO:0018095(protein polyglutamylation);GO:0051013(microtubule severing)	NA	K16604	EC:6.-.-.-	tubulin tyrosine ligase like 11 [Source:NCBI gene;Acc:101121845]	MSTRG.10679.1	o	chr2	217646286	217650727	MSTRG.10679	ENSOARG00000019419	yes	novel	trans	NA	-31.76	0.757496
ENSOART00000002152	0	chr11	13309894	13351485	MSTRG.2661	TADA2A	yes	GO:0000278(mitotic cell cycle);GO:0001932(regulation of protein phosphorylation);GO:0003677(DNA binding);GO:0003713(transcription coactivator activity);GO:0005515(protein binding);GO:0005634(nucleus);GO:0005671(Ada2/Gcn5/Ada3 transcription activator complex);GO:0006357(regulation of transcription by RNA polymerase II);GO:0031063(regulation of histone deacetylation);GO:0031647(regulation of protei…	NA	K11314	NA	transcriptional adaptor 2A [Source:NCBI gene;Acc:101111892]	MSTRG.21719.1	u	chrX	42565175	42583582	MSTRG.21719	.	yes	novel	trans	NA	-42.80	0.756417
ENSOART00000021371	0	chr3	141536582	141928837	ENSOARG00000019622	NELL2	yes	GO:0005509(calcium ion binding);GO:0005515(protein binding)	NA	NA	NA	neural EGFL like 2 [Source:NCBI gene;Acc:101113484]	MSTRG.6483.2	u	chr15	42920428	42930005	MSTRG.6483	.	yes	novel	trans	NA	-39.75	0.756289
ENSOART00000006739	0	chr1	105204577	105213119	MSTRG.921	NES	yes	GO:0000086(G2/M transition of mitotic cell cycle);GO:0005198(structural molecule activity);GO:0005737(cytoplasm);GO:0005882(intermediate filament);GO:0019215(intermediate filament binding);GO:0032091(negative regulation of protein binding);GO:0043086(negative regulation of catalytic activity);GO:0045111(intermediate filament cytoskeleton);GO:0072089(stem cell proliferation)	NA	K07609	NA	nestin [Source:NCBI gene;Acc:101106557]	MSTRG.8573.1	i	chr18	65686951	65688863	MSTRG.8573	WDR20	yes	novel	trans	NA	-46.09	0.756099
ENSOART00000001087	0	chr22	13935019	14112861	MSTRG.12404	EXOC6	yes	GO:0000145(exocyst);GO:0006887(exocytosis);GO:0006904(vesicle docking involved in exocytosis)	NA	K19985	NA	exocyst complex component 6 [Source:NCBI gene;Acc:101103200]	MSTRG.792.2	j	chr1	99894451	99902592	MSTRG.792	CDC42SE1	yes	novel	trans	NA	-42.09	0.756069
ENSOART00000010629	0	chr2	38834882	38953654	MSTRG.9618	DPYSL2	yes	GO:0005737(cytoplasm);GO:0005829(cytosol);GO:0005886(plasma membrane);GO:0007010(cytoskeleton organization);GO:0007411(axon guidance);GO:0007420(brain development);GO:0008017(microtubule binding);GO:0010975(regulation of neuron projection development);GO:0016787(hydrolase activity);GO:0016810(hydrolase activity, acting on carbon-nitrogen (but not peptide) bonds);GO:0019901(protein kinase binding)…	04360(Axon guidance)	K07528	NA	dihydropyrimidinase-related protein 2 [Source:NCBI gene;Acc:101108984]	MSTRG.1661.1	u	chr1	224661391	224667477	MSTRG.1661	.	yes	novel	trans	NA	-59.17	0.756062
ENSOART00000017856	0	chr5	47153096	47208649	MSTRG.18247	KDM3B	yes	GO:0005654(nucleoplasm)	04714(Thermogenesis)	K15601	EC:1.14.11.-	lysine demethylase 3B [Source:NCBI gene;Acc:101111280]	MSTRG.2792.1	x	chr11	21891129	21894285	MSTRG.2792	RFLNB	yes	novel	trans	NA	-50.64	0.755823
ENSOART00000015681	0	chr3	13663158	13931499	MSTRG.14834	TTLL11	yes	GO:0005524(ATP binding);GO:0006464(cellular protein modification process);GO:0018095(protein polyglutamylation);GO:0051013(microtubule severing)	NA	K16604	EC:6.-.-.-	tubulin tyrosine ligase like 11 [Source:NCBI gene;Acc:101121845]	MSTRG.2792.1	x	chr11	21891129	21894285	MSTRG.2792	RFLNB	yes	novel	trans	NA	-36.32	0.755408
ENSOART00000027067	0	chr2	241073641	241073958	MSTRG.10952	ENSOARG00000025165	yes	GO:0005739(mitochondrion);GO:0009055(electron transfer activity);GO:0020037(heme binding);GO:0022900(electron transport chain);GO:0046872(metal ion binding);GO:0055114(oxidation-reduction process);GO:0070469(respirasome)	NA	NA	NA	NA	MSTRG.13348.2	x	chr24	9669932	9699006	MSTRG.13348	CLEC16A	yes	novel	trans	NA	-43.81	0.754761
ENSOART00000016857	0	chr2	110280423	110367262	MSTRG.10030	CLCN3	yes	GO:0005247(voltage-gated chloride channel activity);GO:0005254(chloride channel activity);GO:0005769(early endosome);GO:0005770(late endosome);GO:0005794(Golgi apparatus);GO:0005886(plasma membrane);GO:0006811(ion transport);GO:0006821(chloride transport);GO:0008021(synaptic vesicle);GO:0009897(external side of plasma membrane);GO:0012506(vesicle membrane);GO:0016020(membrane);GO:0016021(integral…	NA	K05012	NA	chloride voltage-gated channel 3 [Source:NCBI gene;Acc:101114498]	ENSOART00000028118	0	chr21	48606992	48608548	MSTRG.12225	ENSOARG00000026131	yes	known	trans	NA	-44.43	0.753659
ENSOART00000017856	0	chr5	47153096	47208649	MSTRG.18247	KDM3B	yes	GO:0005654(nucleoplasm)	04714(Thermogenesis)	K15601	EC:1.14.11.-	lysine demethylase 3B [Source:NCBI gene;Acc:101111280]	MSTRG.8912.2	i	chr19	31765135	31769212	MSTRG.8912	MITF	yes	novel	trans	NA	-45.62	0.753115
ENSOART00000019678	0	chr1	589440	594543	MSTRG.22	MTERF4	yes	GO:0003690(double-stranded DNA binding);GO:0005739(mitochondrion);GO:0005762(mitochondrial large ribosomal subunit);GO:0005829(cytosol);GO:0006355(regulation of transcription, DNA-templated);GO:0006390(mitochondrial transcription);GO:0006626(protein targeting to mitochondrion);GO:0007507(heart development);GO:0019843(rRNA binding);GO:0042255(ribosome assembly);GO:0043010(camera-type eye developme…	NA	K15032	NA	mitochondrial transcription termination factor 4 [Source:NCBI gene;Acc:101121891]	MSTRG.11343.1	x	chr20	25015213	25015528	MSTRG.11343	RF00100	yes	novel	trans	NA	-39.73	0.752024
ENSOART00000012098	0	chr11	55286750	55294990	MSTRG.3633	ENSOARG00000011123	yes	GO:0005515(protein binding);GO:0005634(nucleus);GO:0016925(protein sumoylation)	NA	NA	NA	NA	MSTRG.8215.2	u	chr18	30607126	30617064	MSTRG.8215	.	yes	novel	trans	NA	-29.45	0.751935
ENSOART00000019678	0	chr1	589440	594543	MSTRG.22	MTERF4	yes	GO:0003690(double-stranded DNA binding);GO:0005739(mitochondrion);GO:0005762(mitochondrial large ribosomal subunit);GO:0005829(cytosol);GO:0006355(regulation of transcription, DNA-templated);GO:0006390(mitochondrial transcription);GO:0006626(protein targeting to mitochondrion);GO:0007507(heart development);GO:0019843(rRNA binding);GO:0042255(ribosome assembly);GO:0043010(camera-type eye developme…	NA	K15032	NA	mitochondrial transcription termination factor 4 [Source:NCBI gene;Acc:101121891]	MSTRG.10417.7	x	chr2	130445730	130447171	MSTRG.10417	TTN	yes	novel	trans	NA	-22.25	0.751499
ENSOART00000006643	0	chr25	26492136	26572959	MSTRG.14048	PALD1	yes	GO:0005829(cytosol)	NA	NA	NA	phosphatase domain containing paladin 1 [Source:NCBI gene;Acc:101110645]	MSTRG.3592.2	j	chr11	54449552	54451955	MSTRG.3592	UBALD2	yes	novel	trans	NA	-30.22	0.751436
ENSOART00000011654	0	chr18	15748957	15785582	MSTRG.8082	KLHL25	yes	GO:0005515(protein binding);GO:0005737(cytoplasm);GO:0006446(regulation of translational initiation);GO:0006511(ubiquitin-dependent protein catabolic process);GO:0016567(protein ubiquitination);GO:0031463(Cul3-RING ubiquitin ligase complex)	NA	K10462	NA	kelch like family member 25 [Source:NCBI gene;Acc:101121124]	MSTRG.10920.3	u	chr2	239531996	239534677	MSTRG.10920	.	yes	novel	trans	NA	-36.83	0.751113
ENSOART00000011654	0	chr18	15748957	15785582	MSTRG.8082	KLHL25	yes	GO:0005515(protein binding);GO:0005737(cytoplasm);GO:0006446(regulation of translational initiation);GO:0006511(ubiquitin-dependent protein catabolic process);GO:0016567(protein ubiquitination);GO:0031463(Cul3-RING ubiquitin ligase complex)	NA	K10462	NA	kelch like family member 25 [Source:NCBI gene;Acc:101121124]	MSTRG.1098.2	x	chr1	120201780	120202090	MSTRG.1098	SON	yes	novel	trans	NA	-39.41	0.751028
ENSOART00000020869	0	chr15	47565510	47567511	MSTRG.6536	ENSOARG00000019163	yes	GO:0005344(oxygen carrier activity);GO:0005833(hemoglobin complex);GO:0015671(oxygen transport);GO:0019825(oxygen binding);GO:0020037(heme binding);GO:0046872(metal ion binding)	NA	NA	NA	hemoglobin subunit beta [Source:NCBI gene;Acc:101105437]	MSTRG.792.2	j	chr1	99894451	99902592	MSTRG.792	CDC42SE1	yes	novel	trans	NA	-50.76	0.750946
ENSOART00000017856	0	chr5	47153096	47208649	MSTRG.18247	KDM3B	yes	GO:0005654(nucleoplasm)	04714(Thermogenesis)	K15601	EC:1.14.11.-	lysine demethylase 3B [Source:NCBI gene;Acc:101111280]	ENSOART00000028118	0	chr21	48606992	48608548	MSTRG.12225	ENSOARG00000026131	yes	known	trans	NA	-42.95	0.750196
ENSOART00000006739	0	chr1	105204577	105213119	MSTRG.921	NES	yes	GO:0000086(G2/M transition of mitotic cell cycle);GO:0005198(structural molecule activity);GO:0005737(cytoplasm);GO:0005882(intermediate filament);GO:0019215(intermediate filament binding);GO:0032091(negative regulation of protein binding);GO:0043086(negative regulation of catalytic activity);GO:0045111(intermediate filament cytoskeleton);GO:0072089(stem cell proliferation)	NA	K07609	NA	nestin [Source:NCBI gene;Acc:101106557]	MSTRG.4051.3	j	chr12	48886712	48888268	MSTRG.4051	TMEM52	yes	novel	trans	NA	-42.43	0.749816
ENSOART00000006254	0	chrX	47851563	47859107	MSTRG.21751	APEX2	yes	GO:0001650(fibrillar center);GO:0003677(DNA binding);GO:0004518(nuclease activity);GO:0004519(endonuclease activity);GO:0005622(intracellular);GO:0005634(nucleus);GO:0005737(cytoplasm);GO:0005739(mitochondrion);GO:0006281(DNA repair);GO:0006974(cellular response to DNA damage stimulus);GO:0008270(zinc ion binding);GO:0016787(hydrolase activity);GO:0016829(lyase activity);GO:0043231(intracellular …	03410(Base excision repair)	K10772	EC:4.2.99.18	apurinic/apyrimidinic endodeoxyribonuclease 2 [Source:NCBI gene;Acc:101116123]	MSTRG.8912.2	i	chr19	31765135	31769212	MSTRG.8912	MITF	yes	novel	trans	NA	-31.85	0.749739
ENSOART00000001087	0	chr22	13935019	14112861	MSTRG.12404	EXOC6	yes	GO:0000145(exocyst);GO:0006887(exocytosis);GO:0006904(vesicle docking involved in exocytosis)	NA	K19985	NA	exocyst complex component 6 [Source:NCBI gene;Acc:101103200]	MSTRG.19788.2	u	chr7	44767065	44775594	MSTRG.19788	.	yes	novel	trans	NA	-51.01	0.749636
ENSOART00000001504	0	chr1	19291159	19423029	MSTRG.229	EIF2B3	yes	GO:0003743(translation initiation factor activity);GO:0005085(guanyl-nucleotide exchange factor activity);GO:0005737(cytoplasm);GO:0005851(eukaryotic translation initiation factor 2B complex);GO:0006413(translational initiation);GO:0008135(translation factor activity, RNA binding);GO:0009058(biosynthetic process);GO:0014003(oligodendrocyte development);GO:0016779(nucleotidyltransferase activity);…	03013(RNA transport);05168(Herpes simplex virus 1 infection)	K03241	NA	eukaryotic translation initiation factor 2B subunit gamma [Source:NCBI gene;Acc:101118316]	MSTRG.2792.1	x	chr11	21891129	21894285	MSTRG.2792	RFLNB	yes	novel	trans	NA	-45.75	0.74874
ENSOART00000027067	0	chr2	241073641	241073958	MSTRG.10952	ENSOARG00000025165	yes	GO:0005739(mitochondrion);GO:0009055(electron transfer activity);GO:0020037(heme binding);GO:0022900(electron transport chain);GO:0046872(metal ion binding);GO:0055114(oxidation-reduction process);GO:0070469(respirasome)	NA	NA	NA	NA	MSTRG.21486.1	u	chrX	9028477	9043371	MSTRG.21486	.	yes	novel	trans	NA	-43.57	0.748612
ENSOART00000015777	0	chr14	14111122	14119215	MSTRG.5338	ENSOARG00000014492	yes	NA	NA	NA	NA	VPS9 domain containing 1 [Source:NCBI gene;Acc:101111482]	MSTRG.792.2	j	chr1	99894451	99902592	MSTRG.792	CDC42SE1	yes	novel	trans	NA	-38.63	0.74805
ENSOART00000017948	0	chr17	71510909	71519682	MSTRG.7902	SNAP29	yes	GO:0005654(nucleoplasm);GO:0005737(cytoplasm);GO:0005776(autophagosome);GO:0005813(centrosome);GO:0005829(cytosol);GO:0016240(autophagosome membrane docking);GO:0020018(ciliary pocket membrane);GO:0031201(SNARE complex);GO:0060271(cilium assembly);GO:0097352(autophagosome maturation)	NA	NA	NA	synaptosomal-associated protein 29 [Source:NCBI gene;Acc:101117280]	MSTRG.18905.2	u	chr6	60238263	60265202	MSTRG.18905	.	yes	novel	trans	NA	-54.08	0.746203
ENSOART00000003619	0	chr25	5236879	5419436	MSTRG.13889	SIPA1L2	yes	GO:0005096(GTPase activator activity);GO:0005515(protein binding);GO:0043547(positive regulation of GTPase activity);GO:0051056(regulation of small GTPase mediated signal transduction)	04015(Rap1 signaling pathway)	K17702	NA	signal induced proliferation associated 1 like 2 [Source:NCBI gene;Acc:101112448]	MSTRG.11343.2	x	chr20	25015213	25015517	MSTRG.11343	RF00100	yes	novel	trans	NA	-40.16	0.746042
ENSOART00000006254	0	chrX	47851563	47859107	MSTRG.21751	APEX2	yes	GO:0001650(fibrillar center);GO:0003677(DNA binding);GO:0004518(nuclease activity);GO:0004519(endonuclease activity);GO:0005622(intracellular);GO:0005634(nucleus);GO:0005737(cytoplasm);GO:0005739(mitochondrion);GO:0006281(DNA repair);GO:0006974(cellular response to DNA damage stimulus);GO:0008270(zinc ion binding);GO:0016787(hydrolase activity);GO:0016829(lyase activity);GO:0043231(intracellular …	03410(Base excision repair)	K10772	EC:4.2.99.18	apurinic/apyrimidinic endodeoxyribonuclease 2 [Source:NCBI gene;Acc:101116123]	MSTRG.8573.1	i	chr18	65686951	65688863	MSTRG.8573	WDR20	yes	novel	trans	NA	-37.62	0.745771
ENSOART00000008787	0	chr2	37106381	37106638	MSTRG.9596	ENSOARG00000008077	yes	GO:0003735(structural constituent of ribosome);GO:0005840(ribosome);GO:0006412(translation)	NA	NA	NA	NA	MSTRG.8912.2	i	chr19	31765135	31769212	MSTRG.8912	MITF	yes	novel	trans	NA	-35.65	0.745733
ENSOART00000003619	0	chr25	5236879	5419436	MSTRG.13889	SIPA1L2	yes	GO:0005096(GTPase activator activity);GO:0005515(protein binding);GO:0043547(positive regulation of GTPase activity);GO:0051056(regulation of small GTPase mediated signal transduction)	04015(Rap1 signaling pathway)	K17702	NA	signal induced proliferation associated 1 like 2 [Source:NCBI gene;Acc:101112448]	MSTRG.20109.2	x	chr7	78728156	78793720	MSTRG.20109	RF00001	yes	novel	trans	NA	-48.19	0.745575
ENSOART00000006254	0	chrX	47851563	47859107	MSTRG.21751	APEX2	yes	GO:0001650(fibrillar center);GO:0003677(DNA binding);GO:0004518(nuclease activity);GO:0004519(endonuclease activity);GO:0005622(intracellular);GO:0005634(nucleus);GO:0005737(cytoplasm);GO:0005739(mitochondrion);GO:0006281(DNA repair);GO:0006974(cellular response to DNA damage stimulus);GO:0008270(zinc ion binding);GO:0016787(hydrolase activity);GO:0016829(lyase activity);GO:0043231(intracellular …	03410(Base excision repair)	K10772	EC:4.2.99.18	apurinic/apyrimidinic endodeoxyribonuclease 2 [Source:NCBI gene;Acc:101116123]	MSTRG.21381.1	u	chr9	93797098	93802897	MSTRG.21381	.	yes	novel	trans	NA	-62.16	0.744967
ENSOART00000020509	0	chr6	93275977	93305856	MSTRG.19073	PAQR3	yes	GO:0001933(negative regulation of protein phosphorylation);GO:0005794(Golgi apparatus);GO:0010977(negative regulation of neuron projection development);GO:0016020(membrane);GO:0016021(integral component of membrane);GO:0033137(negative regulation of peptidyl-serine phosphorylation);GO:0034067(protein localization to Golgi apparatus);GO:0043407(negative regulation of MAP kinase activity)	NA	NA	NA	progestin and adipoQ receptor family member 3 [Source:NCBI gene;Acc:101112138]	MSTRG.13105.2	o	chr23	57889192	58061608	MSTRG.13105	MALT1	yes	novel	trans	NA	-43.07	0.743745
ENSOART00000001087	0	chr22	13935019	14112861	MSTRG.12404	EXOC6	yes	GO:0000145(exocyst);GO:0006887(exocytosis);GO:0006904(vesicle docking involved in exocytosis)	NA	K19985	NA	exocyst complex component 6 [Source:NCBI gene;Acc:101103200]	MSTRG.16157.3	x	chr3	178866526	178867107	MSTRG.16157	MB	yes	novel	trans	NA	-49.28	0.743308
ENSOART00000015837	0	chr6	61186630	61419298	MSTRG.18907	ATP8A1	yes	GO:0000166(nucleotide binding);GO:0000287(magnesium ion binding);GO:0004012(phospholipid-translocating ATPase activity);GO:0005524(ATP binding);GO:0005783(endoplasmic reticulum);GO:0005794(Golgi apparatus);GO:0005886(plasma membrane);GO:0007612(learning);GO:0015914(phospholipid transport);GO:0016020(membrane);GO:0016021(integral component of membrane);GO:0030335(positive regulation of cell migrat…	NA	K14802	EC:7.6.2.1	ATPase phospholipid transporting 8A1 [Source:NCBI gene;Acc:101119308]	MSTRG.19941.2	u	chr7	64010566	64041016	MSTRG.19941	.	yes	novel	trans	NA	-42.66	0.742951
ENSOART00000006739	0	chr1	105204577	105213119	MSTRG.921	NES	yes	GO:0000086(G2/M transition of mitotic cell cycle);GO:0005198(structural molecule activity);GO:0005737(cytoplasm);GO:0005882(intermediate filament);GO:0019215(intermediate filament binding);GO:0032091(negative regulation of protein binding);GO:0043086(negative regulation of catalytic activity);GO:0045111(intermediate filament cytoskeleton);GO:0072089(stem cell proliferation)	NA	K07609	NA	nestin [Source:NCBI gene;Acc:101106557]	MSTRG.21381.1	u	chr9	93797098	93802897	MSTRG.21381	.	yes	novel	trans	NA	-66.47	0.742565
ENSOART00000011654	0	chr18	15748957	15785582	MSTRG.8082	KLHL25	yes	GO:0005515(protein binding);GO:0005737(cytoplasm);GO:0006446(regulation of translational initiation);GO:0006511(ubiquitin-dependent protein catabolic process);GO:0016567(protein ubiquitination);GO:0031463(Cul3-RING ubiquitin ligase complex)	NA	K10462	NA	kelch like family member 25 [Source:NCBI gene;Acc:101121124]	MSTRG.20109.2	x	chr7	78728156	78793720	MSTRG.20109	RF00001	yes	novel	trans	NA	-63.43	0.742502
ENSOART00000006254	0	chrX	47851563	47859107	MSTRG.21751	APEX2	yes	GO:0001650(fibrillar center);GO:0003677(DNA binding);GO:0004518(nuclease activity);GO:0004519(endonuclease activity);GO:0005622(intracellular);GO:0005634(nucleus);GO:0005737(cytoplasm);GO:0005739(mitochondrion);GO:0006281(DNA repair);GO:0006974(cellular response to DNA damage stimulus);GO:0008270(zinc ion binding);GO:0016787(hydrolase activity);GO:0016829(lyase activity);GO:0043231(intracellular …	03410(Base excision repair)	K10772	EC:4.2.99.18	apurinic/apyrimidinic endodeoxyribonuclease 2 [Source:NCBI gene;Acc:101116123]	MSTRG.8047.1	i	chr18	6113099	6165128	MSTRG.8047	MEF2A	yes	novel	trans	NA	-35.95	0.742495
ENSOART00000017948	0	chr17	71510909	71519682	MSTRG.7902	SNAP29	yes	GO:0005654(nucleoplasm);GO:0005737(cytoplasm);GO:0005776(autophagosome);GO:0005813(centrosome);GO:0005829(cytosol);GO:0016240(autophagosome membrane docking);GO:0020018(ciliary pocket membrane);GO:0031201(SNARE complex);GO:0060271(cilium assembly);GO:0097352(autophagosome maturation)	NA	NA	NA	synaptosomal-associated protein 29 [Source:NCBI gene;Acc:101117280]	MSTRG.792.2	j	chr1	99894451	99902592	MSTRG.792	CDC42SE1	yes	novel	trans	NA	-31.96	0.740951
ENSOART00000000493	0	chr21	46818359	46839647	MSTRG.12205	CTTN	yes	GO:0001726(ruffle);GO:0002102(podosome);GO:0005515(protein binding);GO:0005522(profilin binding);GO:0005737(cytoplasm);GO:0005794(Golgi apparatus);GO:0005829(cytosol);GO:0005884(actin filament);GO:0005886(plasma membrane);GO:0005938(cell cortex);GO:0006886(intracellular protein transport);GO:0006930(substrate-dependent cell migration, cell extension);GO:0008076(voltage-gated potassium channel com…	04530(Tight junction);05100(Bacterial invasion of epithelial cells);05205(Proteoglycans in cancer)	K06106	NA	cortactin [Source:NCBI gene;Acc:101117549]	MSTRG.10920.3	u	chr2	239531996	239534677	MSTRG.10920	.	yes	novel	trans	NA	-41.15	0.736908
ENSOART00000012098	0	chr11	55286750	55294990	MSTRG.3633	ENSOARG00000011123	yes	GO:0005515(protein binding);GO:0005634(nucleus);GO:0016925(protein sumoylation)	NA	NA	NA	NA	MSTRG.8047.1	i	chr18	6113099	6165128	MSTRG.8047	MEF2A	yes	novel	trans	NA	-25.89	0.735922
ENSOART00000012098	0	chr11	55286750	55294990	MSTRG.3633	ENSOARG00000011123	yes	GO:0005515(protein binding);GO:0005634(nucleus);GO:0016925(protein sumoylation)	NA	NA	NA	NA	ENSOART00000028118	0	chr21	48606992	48608548	MSTRG.12225	ENSOARG00000026131	yes	known	trans	NA	-32.45	0.73564
ENSOART00000017948	0	chr17	71510909	71519682	MSTRG.7902	SNAP29	yes	GO:0005654(nucleoplasm);GO:0005737(cytoplasm);GO:0005776(autophagosome);GO:0005813(centrosome);GO:0005829(cytosol);GO:0016240(autophagosome membrane docking);GO:0020018(ciliary pocket membrane);GO:0031201(SNARE complex);GO:0060271(cilium assembly);GO:0097352(autophagosome maturation)	NA	NA	NA	synaptosomal-associated protein 29 [Source:NCBI gene;Acc:101117280]	MSTRG.10679.3	o	chr2	217646408	217650144	MSTRG.10679	ENSOARG00000019419	yes	novel	trans	NA	-45.80	0.735308
ENSOART00000015793	0	chr3	106287602	106328687	MSTRG.15544	ZC3H6	yes	GO:0046872(metal ion binding)	NA	NA	NA	zinc finger CCCH-type containing 6 [Source:NCBI gene;Acc:101118777]	MSTRG.1661.1	u	chr1	224661391	224667477	MSTRG.1661	.	yes	novel	trans	NA	-47.38	0.735218
ENSOART00000016857	0	chr2	110280423	110367262	MSTRG.10030	CLCN3	yes	GO:0005247(voltage-gated chloride channel activity);GO:0005254(chloride channel activity);GO:0005769(early endosome);GO:0005770(late endosome);GO:0005794(Golgi apparatus);GO:0005886(plasma membrane);GO:0006811(ion transport);GO:0006821(chloride transport);GO:0008021(synaptic vesicle);GO:0009897(external side of plasma membrane);GO:0012506(vesicle membrane);GO:0016020(membrane);GO:0016021(integral…	NA	K05012	NA	chloride voltage-gated channel 3 [Source:NCBI gene;Acc:101114498]	MSTRG.1098.2	x	chr1	120201780	120202090	MSTRG.1098	SON	yes	novel	trans	NA	-32.70	0.735081
ENSOART00000024975	0	chr20	16856023	16856149	MSTRG.11275	ENSOARG00000023073	yes	NA	NA	NA	NA	NA	MSTRG.792.2	j	chr1	99894451	99902592	MSTRG.792	CDC42SE1	yes	novel	trans	NA	-36.34	0.733783
ENSOART00000000493	0	chr21	46818359	46839647	MSTRG.12205	CTTN	yes	GO:0001726(ruffle);GO:0002102(podosome);GO:0005515(protein binding);GO:0005522(profilin binding);GO:0005737(cytoplasm);GO:0005794(Golgi apparatus);GO:0005829(cytosol);GO:0005884(actin filament);GO:0005886(plasma membrane);GO:0005938(cell cortex);GO:0006886(intracellular protein transport);GO:0006930(substrate-dependent cell migration, cell extension);GO:0008076(voltage-gated potassium channel com…	04530(Tight junction);05100(Bacterial invasion of epithelial cells);05205(Proteoglycans in cancer)	K06106	NA	cortactin [Source:NCBI gene;Acc:101117549]	MSTRG.1661.1	u	chr1	224661391	224667477	MSTRG.1661	.	yes	novel	trans	NA	-52.45	0.733443
ENSOART00000020509	0	chr6	93275977	93305856	MSTRG.19073	PAQR3	yes	GO:0001933(negative regulation of protein phosphorylation);GO:0005794(Golgi apparatus);GO:0010977(negative regulation of neuron projection development);GO:0016020(membrane);GO:0016021(integral component of membrane);GO:0033137(negative regulation of peptidyl-serine phosphorylation);GO:0034067(protein localization to Golgi apparatus);GO:0043407(negative regulation of MAP kinase activity)	NA	NA	NA	progestin and adipoQ receptor family member 3 [Source:NCBI gene;Acc:101112138]	MSTRG.11132.2	i	chr20	6543005	6550980	MSTRG.11132	MLIP	yes	novel	trans	NA	-46.37	0.73329
ENSOART00000012416	0	chrX	93880470	93883714	MSTRG.22114	FHL1	yes	GO:0046872(metal ion binding)	04630(Jak-STAT signaling pathway)	K14365	NA	four and a half LIM domains 1 [Source:NCBI gene;Acc:100307044]	MSTRG.21197.1	i	chr9	59162855	59175372	MSTRG.21197	EXT1	yes	novel	trans	NA	-41.56	0.731577
ENSOART00000020869	0	chr15	47565510	47567511	MSTRG.6536	ENSOARG00000019163	yes	GO:0005344(oxygen carrier activity);GO:0005833(hemoglobin complex);GO:0015671(oxygen transport);GO:0019825(oxygen binding);GO:0020037(heme binding);GO:0046872(metal ion binding)	NA	NA	NA	hemoglobin subunit beta [Source:NCBI gene;Acc:101105437]	MSTRG.7213.2	i	chr16	65485257	65497686	MSTRG.7213	ADCY2	yes	novel	trans	NA	-39.21	0.731396
ENSOART00000015777	0	chr14	14111122	14119215	MSTRG.5338	ENSOARG00000014492	yes	NA	NA	NA	NA	VPS9 domain containing 1 [Source:NCBI gene;Acc:101111482]	MSTRG.10679.1	o	chr2	217646286	217650727	MSTRG.10679	ENSOARG00000019419	yes	novel	trans	NA	-26.24	0.730268
ENSOART00000010629	0	chr2	38834882	38953654	MSTRG.9618	DPYSL2	yes	GO:0005737(cytoplasm);GO:0005829(cytosol);GO:0005886(plasma membrane);GO:0007010(cytoskeleton organization);GO:0007411(axon guidance);GO:0007420(brain development);GO:0008017(microtubule binding);GO:0010975(regulation of neuron projection development);GO:0016787(hydrolase activity);GO:0016810(hydrolase activity, acting on carbon-nitrogen (but not peptide) bonds);GO:0019901(protein kinase binding)…	04360(Axon guidance)	K07528	NA	dihydropyrimidinase-related protein 2 [Source:NCBI gene;Acc:101108984]	MSTRG.2792.1	x	chr11	21891129	21894285	MSTRG.2792	RFLNB	yes	novel	trans	NA	-32.79	0.72864
ENSOART00000000914	0	chr7	42248640	42248957	MSTRG.19747	ENSOARG00000000856	yes	GO:0005739(mitochondrion);GO:0009055(electron transfer activity);GO:0020037(heme binding);GO:0022900(electron transport chain);GO:0046872(metal ion binding);GO:0055114(oxidation-reduction process);GO:0070469(respirasome)	NA	NA	NA	cytochrome c pseudogene [Source:NCBI gene;Acc:101107359]	MSTRG.18905.2	u	chr6	60238263	60265202	MSTRG.18905	.	yes	novel	trans	NA	-25.71	0.728421
ENSOART00000008110	0	chr1	111014975	111016714	MSTRG.995	HSPA6	yes	GO:0000166(nucleotide binding);GO:0005524(ATP binding);GO:0005737(cytoplasm);GO:0005814(centriole);GO:0005829(cytosol);GO:0008180(COP9 signalosome);GO:0019899(enzyme binding);GO:0031072(heat shock protein binding);GO:0034605(cellular response to heat);GO:0042026(protein refolding);GO:0042623(ATPase activity, coupled);GO:0051082(unfolded protein binding)	NA	NA	NA	heat shock protein family A (Hsp70) member 6 [Source:HGNC Symbol;Acc:HGNC:5239]	MSTRG.14502.2	u	chr26	39997171	40004062	MSTRG.14502	.	yes	novel	trans	NA	-48.58	0.728117
ENSOART00000024975	0	chr20	16856023	16856149	MSTRG.11275	ENSOARG00000023073	yes	NA	NA	NA	NA	NA	MSTRG.8912.2	i	chr19	31765135	31769212	MSTRG.8912	MITF	yes	novel	trans	NA	-34.43	0.727654
ENSOART00000017150	0	chr11	30910622	30926550	MSTRG.2997	ELAC2	yes	GO:0005634(nucleus);GO:0005654(nucleoplasm);GO:0005739(mitochondrion);GO:0008033(tRNA processing);GO:0042645(mitochondrial nucleoid);GO:0072684(mitochondrial tRNA 3'-trailer cleavage, endonucleolytic)	03013(RNA transport)	K00784	EC:3.1.26.11	elaC ribonuclease Z 2 [Source:NCBI gene;Acc:101104921]	MSTRG.10417.7	x	chr2	130445730	130447171	MSTRG.10417	TTN	yes	novel	trans	NA	-30.41	0.725326
ENSOART00000019678	0	chr1	589440	594543	MSTRG.22	MTERF4	yes	GO:0003690(double-stranded DNA binding);GO:0005739(mitochondrion);GO:0005762(mitochondrial large ribosomal subunit);GO:0005829(cytosol);GO:0006355(regulation of transcription, DNA-templated);GO:0006390(mitochondrial transcription);GO:0006626(protein targeting to mitochondrion);GO:0007507(heart development);GO:0019843(rRNA binding);GO:0042255(ribosome assembly);GO:0043010(camera-type eye developme…	NA	K15032	NA	mitochondrial transcription termination factor 4 [Source:NCBI gene;Acc:101121891]	ENSOART00000028118	0	chr21	48606992	48608548	MSTRG.12225	ENSOARG00000026131	yes	known	trans	NA	-47.74	0.724444
ENSOART00000003600	0	chr17	4187247	4308588	MSTRG.7282	TRIM2	yes	GO:0005515(protein binding);GO:0005622(intracellular);GO:0005737(cytoplasm);GO:0008270(zinc ion binding);GO:0046872(metal ion binding)	NA	K11997	NA	tripartite motif containing 2 [Source:NCBI gene;Acc:101103349]	MSTRG.11343.1	x	chr20	25015213	25015528	MSTRG.11343	RF00100	yes	novel	trans	NA	-37.12	0.72415
ENSOART00000015793	0	chr3	106287602	106328687	MSTRG.15544	ZC3H6	yes	GO:0046872(metal ion binding)	NA	NA	NA	zinc finger CCCH-type containing 6 [Source:NCBI gene;Acc:101118777]	MSTRG.2792.1	x	chr11	21891129	21894285	MSTRG.2792	RFLNB	yes	novel	trans	NA	-29.30	0.723605
ENSOART00000003619	0	chr25	5236879	5419436	MSTRG.13889	SIPA1L2	yes	GO:0005096(GTPase activator activity);GO:0005515(protein binding);GO:0043547(positive regulation of GTPase activity);GO:0051056(regulation of small GTPase mediated signal transduction)	04015(Rap1 signaling pathway)	K17702	NA	signal induced proliferation associated 1 like 2 [Source:NCBI gene;Acc:101112448]	MSTRG.8912.2	i	chr19	31765135	31769212	MSTRG.8912	MITF	yes	novel	trans	NA	-35.57	0.723551
ENSOART00000011654	0	chr18	15748957	15785582	MSTRG.8082	KLHL25	yes	GO:0005515(protein binding);GO:0005737(cytoplasm);GO:0006446(regulation of translational initiation);GO:0006511(ubiquitin-dependent protein catabolic process);GO:0016567(protein ubiquitination);GO:0031463(Cul3-RING ubiquitin ligase complex)	NA	K10462	NA	kelch like family member 25 [Source:NCBI gene;Acc:101121124]	MSTRG.10679.1	o	chr2	217646286	217650727	MSTRG.10679	ENSOARG00000019419	yes	novel	trans	NA	-42.38	0.72354
ENSOART00000017150	0	chr11	30910622	30926550	MSTRG.2997	ELAC2	yes	GO:0005634(nucleus);GO:0005654(nucleoplasm);GO:0005739(mitochondrion);GO:0008033(tRNA processing);GO:0042645(mitochondrial nucleoid);GO:0072684(mitochondrial tRNA 3'-trailer cleavage, endonucleolytic)	03013(RNA transport)	K00784	EC:3.1.26.11	elaC ribonuclease Z 2 [Source:NCBI gene;Acc:101104921]	MSTRG.792.2	j	chr1	99894451	99902592	MSTRG.792	CDC42SE1	yes	novel	trans	NA	-22.16	0.723472
ENSOART00000015681	0	chr3	13663158	13931499	MSTRG.14834	TTLL11	yes	GO:0005524(ATP binding);GO:0006464(cellular protein modification process);GO:0018095(protein polyglutamylation);GO:0051013(microtubule severing)	NA	K16604	EC:6.-.-.-	tubulin tyrosine ligase like 11 [Source:NCBI gene;Acc:101121845]	MSTRG.18905.2	u	chr6	60238263	60265202	MSTRG.18905	.	yes	novel	trans	NA	-35.31	0.723187
ENSOART00000015837	0	chr6	61186630	61419298	MSTRG.18907	ATP8A1	yes	GO:0000166(nucleotide binding);GO:0000287(magnesium ion binding);GO:0004012(phospholipid-translocating ATPase activity);GO:0005524(ATP binding);GO:0005783(endoplasmic reticulum);GO:0005794(Golgi apparatus);GO:0005886(plasma membrane);GO:0007612(learning);GO:0015914(phospholipid transport);GO:0016020(membrane);GO:0016021(integral component of membrane);GO:0030335(positive regulation of cell migrat…	NA	K14802	EC:7.6.2.1	ATPase phospholipid transporting 8A1 [Source:NCBI gene;Acc:101119308]	MSTRG.21197.1	i	chr9	59162855	59175372	MSTRG.21197	EXT1	yes	novel	trans	NA	-48.86	0.721715
ENSOART00000012416	0	chrX	93880470	93883714	MSTRG.22114	FHL1	yes	GO:0046872(metal ion binding)	04630(Jak-STAT signaling pathway)	K14365	NA	four and a half LIM domains 1 [Source:NCBI gene;Acc:100307044]	MSTRG.11681.2	u	chr20	47329646	47334853	MSTRG.11681	.	yes	novel	trans	NA	-19.69	0.721611
ENSOART00000017948	0	chr17	71510909	71519682	MSTRG.7902	SNAP29	yes	GO:0005654(nucleoplasm);GO:0005737(cytoplasm);GO:0005776(autophagosome);GO:0005813(centrosome);GO:0005829(cytosol);GO:0016240(autophagosome membrane docking);GO:0020018(ciliary pocket membrane);GO:0031201(SNARE complex);GO:0060271(cilium assembly);GO:0097352(autophagosome maturation)	NA	NA	NA	synaptosomal-associated protein 29 [Source:NCBI gene;Acc:101117280]	MSTRG.13348.2	x	chr24	9669932	9699006	MSTRG.13348	CLEC16A	yes	novel	trans	NA	-66.46	0.721084
ENSOART00000021165	0	chr3	34565098	34663658	MSTRG.15001	SLC4A1AP	yes	GO:0003735(structural constituent of ribosome);GO:0005515(protein binding);GO:0005622(intracellular);GO:0005654(nucleoplasm);GO:0005840(ribosome);GO:0005886(plasma membrane);GO:0006412(translation);GO:0043231(intracellular membrane-bounded organelle)	NA	NA	NA	solute carrier family 4 member 1 adaptor protein [Source:NCBI gene;Acc:101120479]	MSTRG.8912.2	i	chr19	31765135	31769212	MSTRG.8912	MITF	yes	novel	trans	NA	-42.22	0.720844
ENSOART00000015793	0	chr3	106287602	106328687	MSTRG.15544	ZC3H6	yes	GO:0046872(metal ion binding)	NA	NA	NA	zinc finger CCCH-type containing 6 [Source:NCBI gene;Acc:101118777]	MSTRG.13348.2	x	chr24	9669932	9699006	MSTRG.13348	CLEC16A	yes	novel	trans	NA	-52.58	0.720777
ENSOART00000005779	0	chr10	78384339	78451205	MSTRG.2464	ENSOARG00000005295	yes	GO:0003677(DNA binding);GO:0003697(single-stranded DNA binding);GO:0003824(catalytic activity);GO:0004518(nuclease activity);GO:0004519(endonuclease activity);GO:0005634(nucleus);GO:0006281(DNA repair);GO:0006289(nucleotide-excision repair);GO:0016788(hydrolase activity, acting on ester bonds);GO:0090305(nucleic acid phosphodiester bond hydrolysis)	NA	NA	NA	NA	ENSOART00000027301	0	chrX	93783165	93784526	MSTRG.22108	ENSOARG00000025385	yes	known	trans	NA	-35.79	0.720681
ENSOART00000017107	0	chr10	51067743	51107514	MSTRG.2357	ENSOARG00000015717	yes	GO:0004843(thiol-dependent ubiquitin-specific protease activity);GO:0005622(intracellular);GO:0006508(proteolysis);GO:0006511(ubiquitin-dependent protein catabolic process);GO:0008233(peptidase activity);GO:0008234(cysteine-type peptidase activity);GO:0016787(hydrolase activity);GO:0036459(thiol-dependent ubiquitinyl hydrolase activity)	NA	K05609	EC:3.4.19.12	ubiquitin C-terminal hydrolase L3 [Source:NCBI gene;Acc:101123568]	MSTRG.21775.2	i	chrX	49660372	49674697	MSTRG.21775	IQSEC2	yes	novel	trans	NA	-27.71	0.718174
ENSOART00000004543	0	chr21	8036384	8045013	MSTRG.11770	FZD4	yes	GO:0001540(amyloid-beta binding);GO:0001553(luteinization);GO:0001568(blood vessel development);GO:0001570(vasculogenesis);GO:0004888(transmembrane signaling receptor activity);GO:0004896(cytokine receptor activity);GO:0005515(protein binding);GO:0005886(plasma membrane);GO:0005911(cell-cell junction);GO:0007166(cell surface receptor signaling pathway);GO:0007223(Wnt signaling pathway, calcium mo…	04150(mTOR signaling pathway);04310(Wnt signaling pathway);04390(Hippo signaling pathway);04550(Signaling pathways regulating pluripotency of stem cells);04916(Melanogenesis);04934(Cushing syndrome);05165(Human papillomavirus infection);05200(Pathways in cancer);05205(Proteoglycans in cancer);05217(Basal cell carcinoma);05224(Breast cancer);05225(Hepatocellular carcinoma);05226(Gastric cancer)	K02354	NA	frizzled class receptor 4 [Source:NCBI gene;Acc:101101932]	MSTRG.21775.2	i	chrX	49660372	49674697	MSTRG.21775	IQSEC2	yes	novel	trans	NA	-52.67	0.716848
ENSOART00000017338	0	chr12	39342341	39602589	MSTRG.3950	VPS13D	yes	GO:0005515(protein binding);GO:0007005(mitochondrion organization);GO:1901526(positive regulation of mitophagy)	NA	K19527	NA	vacuolar protein sorting 13 homolog D [Source:NCBI gene;Acc:101109724]	MSTRG.12864.1	i	chr23	22281349	22303037	MSTRG.12864	MAPRE2	yes	novel	trans	NA	-33.54	0.715828
ENSOART00000006643	0	chr25	26492136	26572959	MSTRG.14048	PALD1	yes	GO:0005829(cytosol)	NA	NA	NA	phosphatase domain containing paladin 1 [Source:NCBI gene;Acc:101110645]	MSTRG.21197.1	i	chr9	59162855	59175372	MSTRG.21197	EXT1	yes	novel	trans	NA	-40.51	0.715716
ENSOART00000010629	0	chr2	38834882	38953654	MSTRG.9618	DPYSL2	yes	GO:0005737(cytoplasm);GO:0005829(cytosol);GO:0005886(plasma membrane);GO:0007010(cytoskeleton organization);GO:0007411(axon guidance);GO:0007420(brain development);GO:0008017(microtubule binding);GO:0010975(regulation of neuron projection development);GO:0016787(hydrolase activity);GO:0016810(hydrolase activity, acting on carbon-nitrogen (but not peptide) bonds);GO:0019901(protein kinase binding)…	04360(Axon guidance)	K07528	NA	dihydropyrimidinase-related protein 2 [Source:NCBI gene;Acc:101108984]	MSTRG.11343.2	x	chr20	25015213	25015517	MSTRG.11343	RF00100	yes	novel	trans	NA	-26.29	0.71536
ENSOART00000008110	0	chr1	111014975	111016714	MSTRG.995	HSPA6	yes	GO:0000166(nucleotide binding);GO:0005524(ATP binding);GO:0005737(cytoplasm);GO:0005814(centriole);GO:0005829(cytosol);GO:0008180(COP9 signalosome);GO:0019899(enzyme binding);GO:0031072(heat shock protein binding);GO:0034605(cellular response to heat);GO:0042026(protein refolding);GO:0042623(ATPase activity, coupled);GO:0051082(unfolded protein binding)	NA	NA	NA	heat shock protein family A (Hsp70) member 6 [Source:HGNC Symbol;Acc:HGNC:5239]	MSTRG.10515.3	j	chr2	198721110	198725487	MSTRG.10515	ENSOARG00000015545	yes	novel	trans	NA	-40.52	0.71416
ENSOART00000027067	0	chr2	241073641	241073958	MSTRG.10952	ENSOARG00000025165	yes	GO:0005739(mitochondrion);GO:0009055(electron transfer activity);GO:0020037(heme binding);GO:0022900(electron transport chain);GO:0046872(metal ion binding);GO:0055114(oxidation-reduction process);GO:0070469(respirasome)	NA	NA	NA	NA	MSTRG.2792.1	x	chr11	21891129	21894285	MSTRG.2792	RFLNB	yes	novel	trans	NA	-38.89	0.713783
ENSOART00000019678	0	chr1	589440	594543	MSTRG.22	MTERF4	yes	GO:0003690(double-stranded DNA binding);GO:0005739(mitochondrion);GO:0005762(mitochondrial large ribosomal subunit);GO:0005829(cytosol);GO:0006355(regulation of transcription, DNA-templated);GO:0006390(mitochondrial transcription);GO:0006626(protein targeting to mitochondrion);GO:0007507(heart development);GO:0019843(rRNA binding);GO:0042255(ribosome assembly);GO:0043010(camera-type eye developme…	NA	K15032	NA	mitochondrial transcription termination factor 4 [Source:NCBI gene;Acc:101121891]	MSTRG.10679.3	o	chr2	217646408	217650144	MSTRG.10679	ENSOARG00000019419	yes	novel	trans	NA	-40.45	0.713476
ENSOART00000017107	0	chr10	51067743	51107514	MSTRG.2357	ENSOARG00000015717	yes	GO:0004843(thiol-dependent ubiquitin-specific protease activity);GO:0005622(intracellular);GO:0006508(proteolysis);GO:0006511(ubiquitin-dependent protein catabolic process);GO:0008233(peptidase activity);GO:0008234(cysteine-type peptidase activity);GO:0016787(hydrolase activity);GO:0036459(thiol-dependent ubiquitinyl hydrolase activity)	NA	K05609	EC:3.4.19.12	ubiquitin C-terminal hydrolase L3 [Source:NCBI gene;Acc:101123568]	MSTRG.2792.1	x	chr11	21891129	21894285	MSTRG.2792	RFLNB	yes	novel	trans	NA	-23.41	0.712311
ENSOART00000017107	0	chr10	51067743	51107514	MSTRG.2357	ENSOARG00000015717	yes	GO:0004843(thiol-dependent ubiquitin-specific protease activity);GO:0005622(intracellular);GO:0006508(proteolysis);GO:0006511(ubiquitin-dependent protein catabolic process);GO:0008233(peptidase activity);GO:0008234(cysteine-type peptidase activity);GO:0016787(hydrolase activity);GO:0036459(thiol-dependent ubiquitinyl hydrolase activity)	NA	K05609	EC:3.4.19.12	ubiquitin C-terminal hydrolase L3 [Source:NCBI gene;Acc:101123568]	ENSOART00000027301	0	chrX	93783165	93784526	MSTRG.22108	ENSOARG00000025385	yes	known	trans	NA	-22.86	0.712067
ENSOART00000016857	0	chr2	110280423	110367262	MSTRG.10030	CLCN3	yes	GO:0005247(voltage-gated chloride channel activity);GO:0005254(chloride channel activity);GO:0005769(early endosome);GO:0005770(late endosome);GO:0005794(Golgi apparatus);GO:0005886(plasma membrane);GO:0006811(ion transport);GO:0006821(chloride transport);GO:0008021(synaptic vesicle);GO:0009897(external side of plasma membrane);GO:0012506(vesicle membrane);GO:0016020(membrane);GO:0016021(integral…	NA	K05012	NA	chloride voltage-gated channel 3 [Source:NCBI gene;Acc:101114498]	MSTRG.21622.1	u	chrX	29446568	29449306	MSTRG.21622	.	yes	novel	trans	NA	-32.29	0.711931
ENSOART00000011654	0	chr18	15748957	15785582	MSTRG.8082	KLHL25	yes	GO:0005515(protein binding);GO:0005737(cytoplasm);GO:0006446(regulation of translational initiation);GO:0006511(ubiquitin-dependent protein catabolic process);GO:0016567(protein ubiquitination);GO:0031463(Cul3-RING ubiquitin ligase complex)	NA	K10462	NA	kelch like family member 25 [Source:NCBI gene;Acc:101121124]	MSTRG.19805.2	u	chr7	46033330	46113460	MSTRG.19805	.	yes	novel	trans	NA	-46.41	0.71161
ENSOART00000005779	0	chr10	78384339	78451205	MSTRG.2464	ENSOARG00000005295	yes	GO:0003677(DNA binding);GO:0003697(single-stranded DNA binding);GO:0003824(catalytic activity);GO:0004518(nuclease activity);GO:0004519(endonuclease activity);GO:0005634(nucleus);GO:0006281(DNA repair);GO:0006289(nucleotide-excision repair);GO:0016788(hydrolase activity, acting on ester bonds);GO:0090305(nucleic acid phosphodiester bond hydrolysis)	NA	NA	NA	NA	ENSOART00000028118	0	chr21	48606992	48608548	MSTRG.12225	ENSOARG00000026131	yes	known	trans	NA	-50.42	0.710816
ENSOART00000015793	0	chr3	106287602	106328687	MSTRG.15544	ZC3H6	yes	GO:0046872(metal ion binding)	NA	NA	NA	zinc finger CCCH-type containing 6 [Source:NCBI gene;Acc:101118777]	MSTRG.10679.3	o	chr2	217646408	217650144	MSTRG.10679	ENSOARG00000019419	yes	novel	trans	NA	-20.56	0.710699
ENSOART00000000493	0	chr21	46818359	46839647	MSTRG.12205	CTTN	yes	GO:0001726(ruffle);GO:0002102(podosome);GO:0005515(protein binding);GO:0005522(profilin binding);GO:0005737(cytoplasm);GO:0005794(Golgi apparatus);GO:0005829(cytosol);GO:0005884(actin filament);GO:0005886(plasma membrane);GO:0005938(cell cortex);GO:0006886(intracellular protein transport);GO:0006930(substrate-dependent cell migration, cell extension);GO:0008076(voltage-gated potassium channel com…	04530(Tight junction);05100(Bacterial invasion of epithelial cells);05205(Proteoglycans in cancer)	K06106	NA	cortactin [Source:NCBI gene;Acc:101117549]	MSTRG.21486.1	u	chrX	9028477	9043371	MSTRG.21486	.	yes	novel	trans	NA	-52.81	0.709974
ENSOART00000015777	0	chr14	14111122	14119215	MSTRG.5338	ENSOARG00000014492	yes	NA	NA	NA	NA	VPS9 domain containing 1 [Source:NCBI gene;Acc:101111482]	MSTRG.19805.2	u	chr7	46033330	46113460	MSTRG.19805	.	yes	novel	trans	NA	-15.94	0.70881
ENSOART00000005274	0	chr24	4083659	4092336	ENSOARG00000004839	NAGPA	yes	GO:0016020(membrane);GO:0016021(integral component of membrane);GO:0033299(secretion of lysosomal enzymes)	04142(Lysosome)	K01125	EC:3.1.4.45	N-acetylglucosamine-1-phosphodiester alpha-N-acetylglucosaminidase [Source:NCBI gene;Acc:101104545]	MSTRG.18637.1	i	chr6	11962073	11964375	MSTRG.18637	ENSOARG00000018416	yes	novel	trans	NA	-42.85	0.707924
ENSOART00000019678	0	chr1	589440	594543	MSTRG.22	MTERF4	yes	GO:0003690(double-stranded DNA binding);GO:0005739(mitochondrion);GO:0005762(mitochondrial large ribosomal subunit);GO:0005829(cytosol);GO:0006355(regulation of transcription, DNA-templated);GO:0006390(mitochondrial transcription);GO:0006626(protein targeting to mitochondrion);GO:0007507(heart development);GO:0019843(rRNA binding);GO:0042255(ribosome assembly);GO:0043010(camera-type eye developme…	NA	K15032	NA	mitochondrial transcription termination factor 4 [Source:NCBI gene;Acc:101121891]	MSTRG.13348.2	x	chr24	9669932	9699006	MSTRG.13348	CLEC16A	yes	novel	trans	NA	-41.20	0.707211
ENSOART00000003619	0	chr25	5236879	5419436	MSTRG.13889	SIPA1L2	yes	GO:0005096(GTPase activator activity);GO:0005515(protein binding);GO:0043547(positive regulation of GTPase activity);GO:0051056(regulation of small GTPase mediated signal transduction)	04015(Rap1 signaling pathway)	K17702	NA	signal induced proliferation associated 1 like 2 [Source:NCBI gene;Acc:101112448]	MSTRG.1661.1	u	chr1	224661391	224667477	MSTRG.1661	.	yes	novel	trans	NA	-19.36	0.706913
ENSOART00000000493	0	chr21	46818359	46839647	MSTRG.12205	CTTN	yes	GO:0001726(ruffle);GO:0002102(podosome);GO:0005515(protein binding);GO:0005522(profilin binding);GO:0005737(cytoplasm);GO:0005794(Golgi apparatus);GO:0005829(cytosol);GO:0005884(actin filament);GO:0005886(plasma membrane);GO:0005938(cell cortex);GO:0006886(intracellular protein transport);GO:0006930(substrate-dependent cell migration, cell extension);GO:0008076(voltage-gated potassium channel com…	04530(Tight junction);05100(Bacterial invasion of epithelial cells);05205(Proteoglycans in cancer)	K06106	NA	cortactin [Source:NCBI gene;Acc:101117549]	MSTRG.20109.2	x	chr7	78728156	78793720	MSTRG.20109	RF00001	yes	novel	trans	NA	-41.17	0.706409
ENSOART00000024975	0	chr20	16856023	16856149	MSTRG.11275	ENSOARG00000023073	yes	NA	NA	NA	NA	NA	MSTRG.2469.2	u	chr10	78504993	78509194	MSTRG.2469	.	yes	novel	trans	NA	-44.72	0.702441
ENSOART00000004543	0	chr21	8036384	8045013	MSTRG.11770	FZD4	yes	GO:0001540(amyloid-beta binding);GO:0001553(luteinization);GO:0001568(blood vessel development);GO:0001570(vasculogenesis);GO:0004888(transmembrane signaling receptor activity);GO:0004896(cytokine receptor activity);GO:0005515(protein binding);GO:0005886(plasma membrane);GO:0005911(cell-cell junction);GO:0007166(cell surface receptor signaling pathway);GO:0007223(Wnt signaling pathway, calcium mo…	04150(mTOR signaling pathway);04310(Wnt signaling pathway);04390(Hippo signaling pathway);04550(Signaling pathways regulating pluripotency of stem cells);04916(Melanogenesis);04934(Cushing syndrome);05165(Human papillomavirus infection);05200(Pathways in cancer);05205(Proteoglycans in cancer);05217(Basal cell carcinoma);05224(Breast cancer);05225(Hepatocellular carcinoma);05226(Gastric cancer)	K02354	NA	frizzled class receptor 4 [Source:NCBI gene;Acc:101101932]	MSTRG.3581.1	i	chr11	54213375	54215107	MSTRG.3581	ENSOARG00000026389	yes	novel	trans	NA	-33.63	0.70075
ENSOART00000027067	0	chr2	241073641	241073958	MSTRG.10952	ENSOARG00000025165	yes	GO:0005739(mitochondrion);GO:0009055(electron transfer activity);GO:0020037(heme binding);GO:0022900(electron transport chain);GO:0046872(metal ion binding);GO:0055114(oxidation-reduction process);GO:0070469(respirasome)	NA	NA	NA	NA	MSTRG.1661.1	u	chr1	224661391	224667477	MSTRG.1661	.	yes	novel	trans	NA	-42.39	0.700159
ENSOART00000015777	0	chr14	14111122	14119215	MSTRG.5338	ENSOARG00000014492	yes	NA	NA	NA	NA	VPS9 domain containing 1 [Source:NCBI gene;Acc:101111482]	MSTRG.19788.2	u	chr7	44767065	44775594	MSTRG.19788	.	yes	novel	trans	NA	-38.91	0.699581
ENSOART00000015838	0	chr6	61186630	61419298	MSTRG.18907	ATP8A1	yes	GO:0000166(nucleotide binding);GO:0000287(magnesium ion binding);GO:0004012(phospholipid-translocating ATPase activity);GO:0005524(ATP binding);GO:0005783(endoplasmic reticulum);GO:0005794(Golgi apparatus);GO:0005886(plasma membrane);GO:0007612(learning);GO:0015914(phospholipid transport);GO:0016020(membrane);GO:0016021(integral component of membrane);GO:0030335(positive regulation of cell migrat…	NA	K14802	EC:7.6.2.1	ATPase phospholipid transporting 8A1 [Source:NCBI gene;Acc:101119308]	MSTRG.7951.1	i	chr17	71789999	71791680	MSTRG.7951	ENSOARG00000025718	yes	novel	trans	NA	-36.25	0.699332
ENSOART00000010629	0	chr2	38834882	38953654	MSTRG.9618	DPYSL2	yes	GO:0005737(cytoplasm);GO:0005829(cytosol);GO:0005886(plasma membrane);GO:0007010(cytoskeleton organization);GO:0007411(axon guidance);GO:0007420(brain development);GO:0008017(microtubule binding);GO:0010975(regulation of neuron projection development);GO:0016787(hydrolase activity);GO:0016810(hydrolase activity, acting on carbon-nitrogen (but not peptide) bonds);GO:0019901(protein kinase binding)…	04360(Axon guidance)	K07528	NA	dihydropyrimidinase-related protein 2 [Source:NCBI gene;Acc:101108984]	MSTRG.13348.2	x	chr24	9669932	9699006	MSTRG.13348	CLEC16A	yes	novel	trans	NA	-35.06	0.698719
ENSOART00000019678	0	chr1	589440	594543	MSTRG.22	MTERF4	yes	GO:0003690(double-stranded DNA binding);GO:0005739(mitochondrion);GO:0005762(mitochondrial large ribosomal subunit);GO:0005829(cytosol);GO:0006355(regulation of transcription, DNA-templated);GO:0006390(mitochondrial transcription);GO:0006626(protein targeting to mitochondrion);GO:0007507(heart development);GO:0019843(rRNA binding);GO:0042255(ribosome assembly);GO:0043010(camera-type eye developme…	NA	K15032	NA	mitochondrial transcription termination factor 4 [Source:NCBI gene;Acc:101121891]	MSTRG.8573.1	i	chr18	65686951	65688863	MSTRG.8573	WDR20	yes	novel	trans	NA	-41.43	0.698189
ENSOART00000021165	0	chr3	34565098	34663658	MSTRG.15001	SLC4A1AP	yes	GO:0003735(structural constituent of ribosome);GO:0005515(protein binding);GO:0005622(intracellular);GO:0005654(nucleoplasm);GO:0005840(ribosome);GO:0005886(plasma membrane);GO:0006412(translation);GO:0043231(intracellular membrane-bounded organelle)	NA	NA	NA	solute carrier family 4 member 1 adaptor protein [Source:NCBI gene;Acc:101120479]	MSTRG.21775.2	i	chrX	49660372	49674697	MSTRG.21775	IQSEC2	yes	novel	trans	NA	-28.48	0.697477
ENSOART00000014698	0	chr17	44763719	44784955	MSTRG.7536	ULK1	yes	GO:0004672(protein kinase activity);GO:0004674(protein serine/threonine kinase activity);GO:0005524(ATP binding);GO:0005776(autophagosome);GO:0005829(cytosol);GO:0006468(protein phosphorylation);GO:0006914(autophagy);GO:0008104(protein localization);GO:0016236(macroautophagy);GO:0017137(Rab GTPase binding);GO:0018105(peptidyl-serine phosphorylation);GO:0018107(peptidyl-threonine phosphorylation);…	04137(Mitophagy - animal);04140(Autophagy - animal);04150(mTOR signaling pathway);04152(AMPK signaling pathway);04211(Longevity regulating pathway)	K21357	EC:2.7.11.1	unc-51 like autophagy activating kinase 1 [Source:NCBI gene;Acc:101117701]	MSTRG.792.2	j	chr1	99894451	99902592	MSTRG.792	CDC42SE1	yes	novel	trans	NA	-41.26	0.696964
ENSOART00000005912	0	chr3	207527997	207529618	MSTRG.16384	TPI1	yes	GO:0003824(catalytic activity);GO:0004807(triose-phosphate isomerase activity);GO:0006006(glucose metabolic process);GO:0006094(gluconeogenesis);GO:0006096(glycolytic process);GO:0007275(multicellular organism development);GO:0016853(isomerase activity);GO:0019682(glyceraldehyde-3-phosphate metabolic process);GO:0031625(ubiquitin protein ligase binding);GO:0042803(protein homodimerization activit…	00010(Glycolysis / Gluconeogenesis);00051(Fructose and mannose metabolism);00562(Inositol phosphate metabolism)	K01803	EC:5.3.1.1	triosephosphate isomerase 1 [Source:NCBI gene;Acc:101108565]	MSTRG.14012.1	x	chr25	24498301	24509552	MSTRG.14012	MYPN	yes	novel	trans	NA	-48.98	0.696502
ENSOART00000012098	0	chr11	55286750	55294990	MSTRG.3633	ENSOARG00000011123	yes	GO:0005515(protein binding);GO:0005634(nucleus);GO:0016925(protein sumoylation)	NA	NA	NA	NA	MSTRG.11343.1	x	chr20	25015213	25015528	MSTRG.11343	RF00100	yes	novel	trans	NA	-23.41	0.695835
ENSOART00000017150	0	chr11	30910622	30926550	MSTRG.2997	ELAC2	yes	GO:0005634(nucleus);GO:0005654(nucleoplasm);GO:0005739(mitochondrion);GO:0008033(tRNA processing);GO:0042645(mitochondrial nucleoid);GO:0072684(mitochondrial tRNA 3'-trailer cleavage, endonucleolytic)	03013(RNA transport)	K00784	EC:3.1.26.11	elaC ribonuclease Z 2 [Source:NCBI gene;Acc:101104921]	MSTRG.18905.2	u	chr6	60238263	60265202	MSTRG.18905	.	yes	novel	trans	NA	-27.63	0.694044
ENSOART00000000493	0	chr21	46818359	46839647	MSTRG.12205	CTTN	yes	GO:0001726(ruffle);GO:0002102(podosome);GO:0005515(protein binding);GO:0005522(profilin binding);GO:0005737(cytoplasm);GO:0005794(Golgi apparatus);GO:0005829(cytosol);GO:0005884(actin filament);GO:0005886(plasma membrane);GO:0005938(cell cortex);GO:0006886(intracellular protein transport);GO:0006930(substrate-dependent cell migration, cell extension);GO:0008076(voltage-gated potassium channel com…	04530(Tight junction);05100(Bacterial invasion of epithelial cells);05205(Proteoglycans in cancer)	K06106	NA	cortactin [Source:NCBI gene;Acc:101117549]	MSTRG.10417.6	x	chr2	130444513	130446178	MSTRG.10417	TTN	yes	novel	trans	NA	-38.82	0.694026
ENSOART00000007597	0	chr13	74188507	74194310	MSTRG.5083	CTSA	yes	GO:0004180(carboxypeptidase activity);GO:0004185(serine-type carboxypeptidase activity);GO:0005654(nucleoplasm);GO:0006508(proteolysis);GO:0008233(peptidase activity);GO:0016787(hydrolase activity);GO:0043231(intracellular membrane-bounded organelle)	04142(Lysosome);04614(Renin-angiotensin system)	K13289	EC:3.4.16.5	cathepsin A [Source:NCBI gene;Acc:101113615]	MSTRG.18637.1	i	chr6	11962073	11964375	MSTRG.18637	ENSOARG00000018416	yes	novel	trans	NA	-42.55	0.693512
ENSOART00000015793	0	chr3	106287602	106328687	MSTRG.15544	ZC3H6	yes	GO:0046872(metal ion binding)	NA	NA	NA	zinc finger CCCH-type containing 6 [Source:NCBI gene;Acc:101118777]	MSTRG.11343.2	x	chr20	25015213	25015517	MSTRG.11343	RF00100	yes	novel	trans	NA	-44.64	0.693231
ENSOART00000020509	0	chr6	93275977	93305856	MSTRG.19073	PAQR3	yes	GO:0001933(negative regulation of protein phosphorylation);GO:0005794(Golgi apparatus);GO:0010977(negative regulation of neuron projection development);GO:0016020(membrane);GO:0016021(integral component of membrane);GO:0033137(negative regulation of peptidyl-serine phosphorylation);GO:0034067(protein localization to Golgi apparatus);GO:0043407(negative regulation of MAP kinase activity)	NA	NA	NA	progestin and adipoQ receptor family member 3 [Source:NCBI gene;Acc:101112138]	MSTRG.12864.1	i	chr23	22281349	22303037	MSTRG.12864	MAPRE2	yes	novel	trans	NA	-14.66	0.692638
ENSOART00000000493	0	chr21	46818359	46839647	MSTRG.12205	CTTN	yes	GO:0001726(ruffle);GO:0002102(podosome);GO:0005515(protein binding);GO:0005522(profilin binding);GO:0005737(cytoplasm);GO:0005794(Golgi apparatus);GO:0005829(cytosol);GO:0005884(actin filament);GO:0005886(plasma membrane);GO:0005938(cell cortex);GO:0006886(intracellular protein transport);GO:0006930(substrate-dependent cell migration, cell extension);GO:0008076(voltage-gated potassium channel com…	04530(Tight junction);05100(Bacterial invasion of epithelial cells);05205(Proteoglycans in cancer)	K06106	NA	cortactin [Source:NCBI gene;Acc:101117549]	MSTRG.792.2	j	chr1	99894451	99902592	MSTRG.792	CDC42SE1	yes	novel	trans	NA	-32.19	0.692354
ENSOART00000000914	0	chr7	42248640	42248957	MSTRG.19747	ENSOARG00000000856	yes	GO:0005739(mitochondrion);GO:0009055(electron transfer activity);GO:0020037(heme binding);GO:0022900(electron transport chain);GO:0046872(metal ion binding);GO:0055114(oxidation-reduction process);GO:0070469(respirasome)	NA	NA	NA	cytochrome c pseudogene [Source:NCBI gene;Acc:101107359]	MSTRG.10679.1	o	chr2	217646286	217650727	MSTRG.10679	ENSOARG00000019419	yes	novel	trans	NA	-19.95	0.69224
ENSOART00000006643	0	chr25	26492136	26572959	MSTRG.14048	PALD1	yes	GO:0005829(cytosol)	NA	NA	NA	phosphatase domain containing paladin 1 [Source:NCBI gene;Acc:101110645]	MSTRG.18637.1	i	chr6	11962073	11964375	MSTRG.18637	ENSOARG00000018416	yes	novel	trans	NA	-34.68	0.691629
ENSOART00000003600	0	chr17	4187247	4308588	MSTRG.7282	TRIM2	yes	GO:0005515(protein binding);GO:0005622(intracellular);GO:0005737(cytoplasm);GO:0008270(zinc ion binding);GO:0046872(metal ion binding)	NA	K11997	NA	tripartite motif containing 2 [Source:NCBI gene;Acc:101103349]	MSTRG.21775.2	i	chrX	49660372	49674697	MSTRG.21775	IQSEC2	yes	novel	trans	NA	-40.04	0.690979
ENSOART00000006254	0	chrX	47851563	47859107	MSTRG.21751	APEX2	yes	GO:0001650(fibrillar center);GO:0003677(DNA binding);GO:0004518(nuclease activity);GO:0004519(endonuclease activity);GO:0005622(intracellular);GO:0005634(nucleus);GO:0005737(cytoplasm);GO:0005739(mitochondrion);GO:0006281(DNA repair);GO:0006974(cellular response to DNA damage stimulus);GO:0008270(zinc ion binding);GO:0016787(hydrolase activity);GO:0016829(lyase activity);GO:0043231(intracellular …	03410(Base excision repair)	K10772	EC:4.2.99.18	apurinic/apyrimidinic endodeoxyribonuclease 2 [Source:NCBI gene;Acc:101116123]	MSTRG.3581.1	i	chr11	54213375	54215107	MSTRG.3581	ENSOARG00000026389	yes	novel	trans	NA	-34.08	0.690095
ENSOART00000003619	0	chr25	5236879	5419436	MSTRG.13889	SIPA1L2	yes	GO:0005096(GTPase activator activity);GO:0005515(protein binding);GO:0043547(positive regulation of GTPase activity);GO:0051056(regulation of small GTPase mediated signal transduction)	04015(Rap1 signaling pathway)	K17702	NA	signal induced proliferation associated 1 like 2 [Source:NCBI gene;Acc:101112448]	MSTRG.21486.1	u	chrX	9028477	9043371	MSTRG.21486	.	yes	novel	trans	NA	-31.58	0.690004
ENSOART00000017107	0	chr10	51067743	51107514	MSTRG.2357	ENSOARG00000015717	yes	GO:0004843(thiol-dependent ubiquitin-specific protease activity);GO:0005622(intracellular);GO:0006508(proteolysis);GO:0006511(ubiquitin-dependent protein catabolic process);GO:0008233(peptidase activity);GO:0008234(cysteine-type peptidase activity);GO:0016787(hydrolase activity);GO:0036459(thiol-dependent ubiquitinyl hydrolase activity)	NA	K05609	EC:3.4.19.12	ubiquitin C-terminal hydrolase L3 [Source:NCBI gene;Acc:101123568]	MSTRG.2676.2	o	chr11	14366106	14368955	MSTRG.2676	RF00288	yes	novel	trans	NA	-35.12	0.6894
ENSOART00000017338	0	chr12	39342341	39602589	MSTRG.3950	VPS13D	yes	GO:0005515(protein binding);GO:0007005(mitochondrion organization);GO:1901526(positive regulation of mitophagy)	NA	K19527	NA	vacuolar protein sorting 13 homolog D [Source:NCBI gene;Acc:101109724]	MSTRG.19941.2	u	chr7	64010566	64041016	MSTRG.19941	.	yes	novel	trans	NA	-47.48	0.688725
ENSOART00000001989	0	chr14	33491872	33521046	MSTRG.5446	CDH5	yes	GO:0001955(blood vessel maturation);GO:0005102(signaling receptor binding);GO:0005509(calcium ion binding);GO:0005886(plasma membrane);GO:0005911(cell-cell junction);GO:0005912(adherens junction);GO:0005913(cell-cell adherens junction);GO:0005923(bicellular tight junction);GO:0007043(cell-cell junction assembly);GO:0007155(cell adhesion);GO:0007156(homophilic cell adhesion via plasma membrane adh…	04514(Cell adhesion molecules (CAMs));04670(Leukocyte transendothelial migration);05418(Fluid shear stress and atherosclerosis)	K06533	NA	cadherin 5 [Source:NCBI gene;Acc:101107462]	MSTRG.21942.1	u	chrX	69475627	69476153	MSTRG.21942	.	yes	novel	trans	NA	-35.22	0.688262
ENSOART00000021165	0	chr3	34565098	34663658	MSTRG.15001	SLC4A1AP	yes	GO:0003735(structural constituent of ribosome);GO:0005515(protein binding);GO:0005622(intracellular);GO:0005654(nucleoplasm);GO:0005840(ribosome);GO:0005886(plasma membrane);GO:0006412(translation);GO:0043231(intracellular membrane-bounded organelle)	NA	NA	NA	solute carrier family 4 member 1 adaptor protein [Source:NCBI gene;Acc:101120479]	MSTRG.11343.4	x	chr20	25015235	25015520	MSTRG.11343	RF00100	yes	novel	trans	NA	-41.46	0.687557
ENSOART00000014711	0	chr5	41997519	42044309	MSTRG.18184	ENSOARG00000013524	yes	GO:0000166(nucleotide binding);GO:0005524(ATP binding)	04530(Tight junction);04612(Antigen processing and presentation)	K09489	NA	heat shock protein family A (Hsp70) member 4 [Source:NCBI gene;Acc:101122782]	MSTRG.21942.1	u	chrX	69475627	69476153	MSTRG.21942	.	yes	novel	trans	NA	-20.81	0.686611
ENSOART00000006254	0	chrX	47851563	47859107	MSTRG.21751	APEX2	yes	GO:0001650(fibrillar center);GO:0003677(DNA binding);GO:0004518(nuclease activity);GO:0004519(endonuclease activity);GO:0005622(intracellular);GO:0005634(nucleus);GO:0005737(cytoplasm);GO:0005739(mitochondrion);GO:0006281(DNA repair);GO:0006974(cellular response to DNA damage stimulus);GO:0008270(zinc ion binding);GO:0016787(hydrolase activity);GO:0016829(lyase activity);GO:0043231(intracellular …	03410(Base excision repair)	K10772	EC:4.2.99.18	apurinic/apyrimidinic endodeoxyribonuclease 2 [Source:NCBI gene;Acc:101116123]	MSTRG.4051.3	j	chr12	48886712	48888268	MSTRG.4051	TMEM52	yes	novel	trans	NA	-13.76	0.686332
ENSOART00000017150	0	chr11	30910622	30926550	MSTRG.2997	ELAC2	yes	GO:0005634(nucleus);GO:0005654(nucleoplasm);GO:0005739(mitochondrion);GO:0008033(tRNA processing);GO:0042645(mitochondrial nucleoid);GO:0072684(mitochondrial tRNA 3'-trailer cleavage, endonucleolytic)	03013(RNA transport)	K00784	EC:3.1.26.11	elaC ribonuclease Z 2 [Source:NCBI gene;Acc:101104921]	MSTRG.21775.2	i	chrX	49660372	49674697	MSTRG.21775	IQSEC2	yes	novel	trans	NA	-43.72	0.685668
ENSOART00000016857	0	chr2	110280423	110367262	MSTRG.10030	CLCN3	yes	GO:0005247(voltage-gated chloride channel activity);GO:0005254(chloride channel activity);GO:0005769(early endosome);GO:0005770(late endosome);GO:0005794(Golgi apparatus);GO:0005886(plasma membrane);GO:0006811(ion transport);GO:0006821(chloride transport);GO:0008021(synaptic vesicle);GO:0009897(external side of plasma membrane);GO:0012506(vesicle membrane);GO:0016020(membrane);GO:0016021(integral…	NA	K05012	NA	chloride voltage-gated channel 3 [Source:NCBI gene;Acc:101114498]	MSTRG.7213.2	i	chr16	65485257	65497686	MSTRG.7213	ADCY2	yes	novel	trans	NA	-38.09	0.684812
ENSOART00000007597	0	chr13	74188507	74194310	MSTRG.5083	CTSA	yes	GO:0004180(carboxypeptidase activity);GO:0004185(serine-type carboxypeptidase activity);GO:0005654(nucleoplasm);GO:0006508(proteolysis);GO:0008233(peptidase activity);GO:0016787(hydrolase activity);GO:0043231(intracellular membrane-bounded organelle)	04142(Lysosome);04614(Renin-angiotensin system)	K13289	EC:3.4.16.5	cathepsin A [Source:NCBI gene;Acc:101113615]	MSTRG.21719.1	u	chrX	42565175	42583582	MSTRG.21719	.	yes	novel	trans	NA	-48.29	0.684752
ENSOART00000014711	0	chr5	41997519	42044309	MSTRG.18184	ENSOARG00000013524	yes	GO:0000166(nucleotide binding);GO:0005524(ATP binding)	04530(Tight junction);04612(Antigen processing and presentation)	K09489	NA	heat shock protein family A (Hsp70) member 4 [Source:NCBI gene;Acc:101122782]	MSTRG.21380.1	u	chr9	93797098	93803738	MSTRG.21380	.	yes	novel	trans	NA	-35.79	0.683706
ENSOART00000006643	0	chr25	26492136	26572959	MSTRG.14048	PALD1	yes	GO:0005829(cytosol)	NA	NA	NA	phosphatase domain containing paladin 1 [Source:NCBI gene;Acc:101110645]	MSTRG.21053.3	o	chr9	31967767	31974004	MSTRG.21053	ENSOARG00000011169	yes	novel	trans	NA	-41.48	0.68301
ENSOART00000011654	0	chr18	15748957	15785582	MSTRG.8082	KLHL25	yes	GO:0005515(protein binding);GO:0005737(cytoplasm);GO:0006446(regulation of translational initiation);GO:0006511(ubiquitin-dependent protein catabolic process);GO:0016567(protein ubiquitination);GO:0031463(Cul3-RING ubiquitin ligase complex)	NA	K10462	NA	kelch like family member 25 [Source:NCBI gene;Acc:101121124]	MSTRG.16157.3	x	chr3	178866526	178867107	MSTRG.16157	MB	yes	novel	trans	NA	-49.45	0.681418
ENSOART00000008110	0	chr1	111014975	111016714	MSTRG.995	HSPA6	yes	GO:0000166(nucleotide binding);GO:0005524(ATP binding);GO:0005737(cytoplasm);GO:0005814(centriole);GO:0005829(cytosol);GO:0008180(COP9 signalosome);GO:0019899(enzyme binding);GO:0031072(heat shock protein binding);GO:0034605(cellular response to heat);GO:0042026(protein refolding);GO:0042623(ATPase activity, coupled);GO:0051082(unfolded protein binding)	NA	NA	NA	heat shock protein family A (Hsp70) member 6 [Source:HGNC Symbol;Acc:HGNC:5239]	MSTRG.13105.2	o	chr23	57889192	58061608	MSTRG.13105	MALT1	yes	novel	trans	NA	-63.20	0.680753
ENSOART00000003619	0	chr25	5236879	5419436	MSTRG.13889	SIPA1L2	yes	GO:0005096(GTPase activator activity);GO:0005515(protein binding);GO:0043547(positive regulation of GTPase activity);GO:0051056(regulation of small GTPase mediated signal transduction)	04015(Rap1 signaling pathway)	K17702	NA	signal induced proliferation associated 1 like 2 [Source:NCBI gene;Acc:101112448]	ENSOART00000027301	0	chrX	93783165	93784526	MSTRG.22108	ENSOARG00000025385	yes	known	trans	NA	-44.76	0.680504
ENSOART00000021165	0	chr3	34565098	34663658	MSTRG.15001	SLC4A1AP	yes	GO:0003735(structural constituent of ribosome);GO:0005515(protein binding);GO:0005622(intracellular);GO:0005654(nucleoplasm);GO:0005840(ribosome);GO:0005886(plasma membrane);GO:0006412(translation);GO:0043231(intracellular membrane-bounded organelle)	NA	NA	NA	solute carrier family 4 member 1 adaptor protein [Source:NCBI gene;Acc:101120479]	MSTRG.792.2	j	chr1	99894451	99902592	MSTRG.792	CDC42SE1	yes	novel	trans	NA	-37.93	0.680415
ENSOART00000014698	0	chr17	44763719	44784955	MSTRG.7536	ULK1	yes	GO:0004672(protein kinase activity);GO:0004674(protein serine/threonine kinase activity);GO:0005524(ATP binding);GO:0005776(autophagosome);GO:0005829(cytosol);GO:0006468(protein phosphorylation);GO:0006914(autophagy);GO:0008104(protein localization);GO:0016236(macroautophagy);GO:0017137(Rab GTPase binding);GO:0018105(peptidyl-serine phosphorylation);GO:0018107(peptidyl-threonine phosphorylation);…	04137(Mitophagy - animal);04140(Autophagy - animal);04150(mTOR signaling pathway);04152(AMPK signaling pathway);04211(Longevity regulating pathway)	K21357	EC:2.7.11.1	unc-51 like autophagy activating kinase 1 [Source:NCBI gene;Acc:101117701]	MSTRG.8047.1	i	chr18	6113099	6165128	MSTRG.8047	MEF2A	yes	novel	trans	NA	-56.14	0.680099
ENSOART00000016857	0	chr2	110280423	110367262	MSTRG.10030	CLCN3	yes	GO:0005247(voltage-gated chloride channel activity);GO:0005254(chloride channel activity);GO:0005769(early endosome);GO:0005770(late endosome);GO:0005794(Golgi apparatus);GO:0005886(plasma membrane);GO:0006811(ion transport);GO:0006821(chloride transport);GO:0008021(synaptic vesicle);GO:0009897(external side of plasma membrane);GO:0012506(vesicle membrane);GO:0016020(membrane);GO:0016021(integral…	NA	K05012	NA	chloride voltage-gated channel 3 [Source:NCBI gene;Acc:101114498]	MSTRG.8047.1	i	chr18	6113099	6165128	MSTRG.8047	MEF2A	yes	novel	trans	NA	-36.68	0.679043
ENSOART00000016857	0	chr2	110280423	110367262	MSTRG.10030	CLCN3	yes	GO:0005247(voltage-gated chloride channel activity);GO:0005254(chloride channel activity);GO:0005769(early endosome);GO:0005770(late endosome);GO:0005794(Golgi apparatus);GO:0005886(plasma membrane);GO:0006811(ion transport);GO:0006821(chloride transport);GO:0008021(synaptic vesicle);GO:0009897(external side of plasma membrane);GO:0012506(vesicle membrane);GO:0016020(membrane);GO:0016021(integral…	NA	K05012	NA	chloride voltage-gated channel 3 [Source:NCBI gene;Acc:101114498]	MSTRG.12226.1	o	chr21	48607768	48608548	MSTRG.12226	RF01972	yes	novel	trans	NA	-45.88	0.678401
ENSOART00000003619	0	chr25	5236879	5419436	MSTRG.13889	SIPA1L2	yes	GO:0005096(GTPase activator activity);GO:0005515(protein binding);GO:0043547(positive regulation of GTPase activity);GO:0051056(regulation of small GTPase mediated signal transduction)	04015(Rap1 signaling pathway)	K17702	NA	signal induced proliferation associated 1 like 2 [Source:NCBI gene;Acc:101112448]	MSTRG.10417.6	x	chr2	130444513	130446178	MSTRG.10417	TTN	yes	novel	trans	NA	-38.23	0.678083
ENSOART00000021165	0	chr3	34565098	34663658	MSTRG.15001	SLC4A1AP	yes	GO:0003735(structural constituent of ribosome);GO:0005515(protein binding);GO:0005622(intracellular);GO:0005654(nucleoplasm);GO:0005840(ribosome);GO:0005886(plasma membrane);GO:0006412(translation);GO:0043231(intracellular membrane-bounded organelle)	NA	NA	NA	solute carrier family 4 member 1 adaptor protein [Source:NCBI gene;Acc:101120479]	MSTRG.2469.2	u	chr10	78504993	78509194	MSTRG.2469	.	yes	novel	trans	NA	-32.16	0.676992
ENSOART00000017150	0	chr11	30910622	30926550	MSTRG.2997	ELAC2	yes	GO:0005634(nucleus);GO:0005654(nucleoplasm);GO:0005739(mitochondrion);GO:0008033(tRNA processing);GO:0042645(mitochondrial nucleoid);GO:0072684(mitochondrial tRNA 3'-trailer cleavage, endonucleolytic)	03013(RNA transport)	K00784	EC:3.1.26.11	elaC ribonuclease Z 2 [Source:NCBI gene;Acc:101104921]	ENSOART00000027301	0	chrX	93783165	93784526	MSTRG.22108	ENSOARG00000025385	yes	known	trans	NA	-38.13	0.676114
ENSOART00000008787	0	chr2	37106381	37106638	MSTRG.9596	ENSOARG00000008077	yes	GO:0003735(structural constituent of ribosome);GO:0005840(ribosome);GO:0006412(translation)	NA	NA	NA	NA	MSTRG.19788.2	u	chr7	44767065	44775594	MSTRG.19788	.	yes	novel	trans	NA	-53.10	0.675069
ENSOART00000017948	0	chr17	71510909	71519682	MSTRG.7902	SNAP29	yes	GO:0005654(nucleoplasm);GO:0005737(cytoplasm);GO:0005776(autophagosome);GO:0005813(centrosome);GO:0005829(cytosol);GO:0016240(autophagosome membrane docking);GO:0020018(ciliary pocket membrane);GO:0031201(SNARE complex);GO:0060271(cilium assembly);GO:0097352(autophagosome maturation)	NA	NA	NA	synaptosomal-associated protein 29 [Source:NCBI gene;Acc:101117280]	MSTRG.10417.7	x	chr2	130445730	130447171	MSTRG.10417	TTN	yes	novel	trans	NA	-32.15	0.674776
ENSOART00000016857	0	chr2	110280423	110367262	MSTRG.10030	CLCN3	yes	GO:0005247(voltage-gated chloride channel activity);GO:0005254(chloride channel activity);GO:0005769(early endosome);GO:0005770(late endosome);GO:0005794(Golgi apparatus);GO:0005886(plasma membrane);GO:0006811(ion transport);GO:0006821(chloride transport);GO:0008021(synaptic vesicle);GO:0009897(external side of plasma membrane);GO:0012506(vesicle membrane);GO:0016020(membrane);GO:0016021(integral…	NA	K05012	NA	chloride voltage-gated channel 3 [Source:NCBI gene;Acc:101114498]	MSTRG.11343.1	x	chr20	25015213	25015528	MSTRG.11343	RF00100	yes	novel	trans	NA	-38.67	0.674756
ENSOART00000016857	0	chr2	110280423	110367262	MSTRG.10030	CLCN3	yes	GO:0005247(voltage-gated chloride channel activity);GO:0005254(chloride channel activity);GO:0005769(early endosome);GO:0005770(late endosome);GO:0005794(Golgi apparatus);GO:0005886(plasma membrane);GO:0006811(ion transport);GO:0006821(chloride transport);GO:0008021(synaptic vesicle);GO:0009897(external side of plasma membrane);GO:0012506(vesicle membrane);GO:0016020(membrane);GO:0016021(integral…	NA	K05012	NA	chloride voltage-gated channel 3 [Source:NCBI gene;Acc:101114498]	MSTRG.16550.1	u	chr3	215651717	215663638	MSTRG.16550	.	yes	novel	trans	NA	-34.44	0.673815
ENSOART00000021165	0	chr3	34565098	34663658	MSTRG.15001	SLC4A1AP	yes	GO:0003735(structural constituent of ribosome);GO:0005515(protein binding);GO:0005622(intracellular);GO:0005654(nucleoplasm);GO:0005840(ribosome);GO:0005886(plasma membrane);GO:0006412(translation);GO:0043231(intracellular membrane-bounded organelle)	NA	NA	NA	solute carrier family 4 member 1 adaptor protein [Source:NCBI gene;Acc:101120479]	ENSOART00000027301	0	chrX	93783165	93784526	MSTRG.22108	ENSOARG00000025385	yes	known	trans	NA	-46.79	0.672569
ENSOART00000021371	0	chr3	141536582	141928837	ENSOARG00000019622	NELL2	yes	GO:0005509(calcium ion binding);GO:0005515(protein binding)	NA	NA	NA	neural EGFL like 2 [Source:NCBI gene;Acc:101113484]	MSTRG.21238.1	i	chr9	70802914	70820374	MSTRG.21238	OXR1	yes	novel	trans	NA	-32.34	0.671995
ENSOART00000005274	0	chr24	4083659	4092336	ENSOARG00000004839	NAGPA	yes	GO:0016020(membrane);GO:0016021(integral component of membrane);GO:0033299(secretion of lysosomal enzymes)	04142(Lysosome)	K01125	EC:3.1.4.45	N-acetylglucosamine-1-phosphodiester alpha-N-acetylglucosaminidase [Source:NCBI gene;Acc:101104545]	MSTRG.21719.1	u	chrX	42565175	42583582	MSTRG.21719	.	yes	novel	trans	NA	-38.23	0.671895
ENSOART00000017948	0	chr17	71510909	71519682	MSTRG.7902	SNAP29	yes	GO:0005654(nucleoplasm);GO:0005737(cytoplasm);GO:0005776(autophagosome);GO:0005813(centrosome);GO:0005829(cytosol);GO:0016240(autophagosome membrane docking);GO:0020018(ciliary pocket membrane);GO:0031201(SNARE complex);GO:0060271(cilium assembly);GO:0097352(autophagosome maturation)	NA	NA	NA	synaptosomal-associated protein 29 [Source:NCBI gene;Acc:101117280]	MSTRG.21775.2	i	chrX	49660372	49674697	MSTRG.21775	IQSEC2	yes	novel	trans	NA	-56.71	0.671336
ENSOART00000015837	0	chr6	61186630	61419298	MSTRG.18907	ATP8A1	yes	GO:0000166(nucleotide binding);GO:0000287(magnesium ion binding);GO:0004012(phospholipid-translocating ATPase activity);GO:0005524(ATP binding);GO:0005783(endoplasmic reticulum);GO:0005794(Golgi apparatus);GO:0005886(plasma membrane);GO:0007612(learning);GO:0015914(phospholipid transport);GO:0016020(membrane);GO:0016021(integral component of membrane);GO:0030335(positive regulation of cell migrat…	NA	K14802	EC:7.6.2.1	ATPase phospholipid transporting 8A1 [Source:NCBI gene;Acc:101119308]	MSTRG.21719.1	u	chrX	42565175	42583582	MSTRG.21719	.	yes	novel	trans	NA	-43.49	0.670601
ENSOART00000017948	0	chr17	71510909	71519682	MSTRG.7902	SNAP29	yes	GO:0005654(nucleoplasm);GO:0005737(cytoplasm);GO:0005776(autophagosome);GO:0005813(centrosome);GO:0005829(cytosol);GO:0016240(autophagosome membrane docking);GO:0020018(ciliary pocket membrane);GO:0031201(SNARE complex);GO:0060271(cilium assembly);GO:0097352(autophagosome maturation)	NA	NA	NA	synaptosomal-associated protein 29 [Source:NCBI gene;Acc:101117280]	ENSOART00000027301	0	chrX	93783165	93784526	MSTRG.22108	ENSOARG00000025385	yes	known	trans	NA	-56.10	0.670587
ENSOART00000001504	0	chr1	19291159	19423029	MSTRG.229	EIF2B3	yes	GO:0003743(translation initiation factor activity);GO:0005085(guanyl-nucleotide exchange factor activity);GO:0005737(cytoplasm);GO:0005851(eukaryotic translation initiation factor 2B complex);GO:0006413(translational initiation);GO:0008135(translation factor activity, RNA binding);GO:0009058(biosynthetic process);GO:0014003(oligodendrocyte development);GO:0016779(nucleotidyltransferase activity);…	03013(RNA transport);05168(Herpes simplex virus 1 infection)	K03241	NA	eukaryotic translation initiation factor 2B subunit gamma [Source:NCBI gene;Acc:101118316]	MSTRG.10417.7	x	chr2	130445730	130447171	MSTRG.10417	TTN	yes	novel	trans	NA	-25.40	0.669745
ENSOART00000020869	0	chr15	47565510	47567511	MSTRG.6536	ENSOARG00000019163	yes	GO:0005344(oxygen carrier activity);GO:0005833(hemoglobin complex);GO:0015671(oxygen transport);GO:0019825(oxygen binding);GO:0020037(heme binding);GO:0046872(metal ion binding)	NA	NA	NA	hemoglobin subunit beta [Source:NCBI gene;Acc:101105437]	MSTRG.21622.1	u	chrX	29446568	29449306	MSTRG.21622	.	yes	novel	trans	NA	-34.30	0.669573
ENSOART00000007597	0	chr13	74188507	74194310	MSTRG.5083	CTSA	yes	GO:0004180(carboxypeptidase activity);GO:0004185(serine-type carboxypeptidase activity);GO:0005654(nucleoplasm);GO:0006508(proteolysis);GO:0008233(peptidase activity);GO:0016787(hydrolase activity);GO:0043231(intracellular membrane-bounded organelle)	04142(Lysosome);04614(Renin-angiotensin system)	K13289	EC:3.4.16.5	cathepsin A [Source:NCBI gene;Acc:101113615]	MSTRG.3013.3	x	chr11	29071392	29160918	MSTRG.3013	MYH3	yes	novel	trans	NA	-42.40	0.668214
ENSOART00000005274	0	chr24	4083659	4092336	ENSOARG00000004839	NAGPA	yes	GO:0016020(membrane);GO:0016021(integral component of membrane);GO:0033299(secretion of lysosomal enzymes)	04142(Lysosome)	K01125	EC:3.1.4.45	N-acetylglucosamine-1-phosphodiester alpha-N-acetylglucosaminidase [Source:NCBI gene;Acc:101104545]	MSTRG.11132.2	i	chr20	6543005	6550980	MSTRG.11132	MLIP	yes	novel	trans	NA	-43.53	0.667331
ENSOART00000017856	0	chr5	47153096	47208649	MSTRG.18247	KDM3B	yes	GO:0005654(nucleoplasm)	04714(Thermogenesis)	K15601	EC:1.14.11.-	lysine demethylase 3B [Source:NCBI gene;Acc:101111280]	MSTRG.4051.3	j	chr12	48886712	48888268	MSTRG.4051	TMEM52	yes	novel	trans	NA	-42.86	0.666862
ENSOART00000000914	0	chr7	42248640	42248957	MSTRG.19747	ENSOARG00000000856	yes	GO:0005739(mitochondrion);GO:0009055(electron transfer activity);GO:0020037(heme binding);GO:0022900(electron transport chain);GO:0046872(metal ion binding);GO:0055114(oxidation-reduction process);GO:0070469(respirasome)	NA	NA	NA	cytochrome c pseudogene [Source:NCBI gene;Acc:101107359]	MSTRG.8215.2	u	chr18	30607126	30617064	MSTRG.8215	.	yes	novel	trans	NA	-20.10	0.666329
ENSOART00000006739	0	chr1	105204577	105213119	MSTRG.921	NES	yes	GO:0000086(G2/M transition of mitotic cell cycle);GO:0005198(structural molecule activity);GO:0005737(cytoplasm);GO:0005882(intermediate filament);GO:0019215(intermediate filament binding);GO:0032091(negative regulation of protein binding);GO:0043086(negative regulation of catalytic activity);GO:0045111(intermediate filament cytoskeleton);GO:0072089(stem cell proliferation)	NA	K07609	NA	nestin [Source:NCBI gene;Acc:101106557]	MSTRG.2676.2	o	chr11	14366106	14368955	MSTRG.2676	RF00288	yes	novel	trans	NA	-50.91	0.666136
ENSOART00000003619	0	chr25	5236879	5419436	MSTRG.13889	SIPA1L2	yes	GO:0005096(GTPase activator activity);GO:0005515(protein binding);GO:0043547(positive regulation of GTPase activity);GO:0051056(regulation of small GTPase mediated signal transduction)	04015(Rap1 signaling pathway)	K17702	NA	signal induced proliferation associated 1 like 2 [Source:NCBI gene;Acc:101112448]	MSTRG.11343.4	x	chr20	25015235	25015520	MSTRG.11343	RF00100	yes	novel	trans	NA	-28.42	0.665464
ENSOART00000015837	0	chr6	61186630	61419298	MSTRG.18907	ATP8A1	yes	GO:0000166(nucleotide binding);GO:0000287(magnesium ion binding);GO:0004012(phospholipid-translocating ATPase activity);GO:0005524(ATP binding);GO:0005783(endoplasmic reticulum);GO:0005794(Golgi apparatus);GO:0005886(plasma membrane);GO:0007612(learning);GO:0015914(phospholipid transport);GO:0016020(membrane);GO:0016021(integral component of membrane);GO:0030335(positive regulation of cell migrat…	NA	K14802	EC:7.6.2.1	ATPase phospholipid transporting 8A1 [Source:NCBI gene;Acc:101119308]	MSTRG.7951.1	i	chr17	71789999	71791680	MSTRG.7951	ENSOARG00000025718	yes	novel	trans	NA	-36.25	0.664759
ENSOART00000015777	0	chr14	14111122	14119215	MSTRG.5338	ENSOARG00000014492	yes	NA	NA	NA	NA	VPS9 domain containing 1 [Source:NCBI gene;Acc:101111482]	MSTRG.10679.3	o	chr2	217646408	217650144	MSTRG.10679	ENSOARG00000019419	yes	novel	trans	NA	-26.24	0.664701
ENSOART00000021797	0	chr2	220175495	220179114	MSTRG.10713	TUBA4A	yes	GO:0000166(nucleotide binding);GO:0003924(GTPase activity);GO:0005200(structural constituent of cytoskeleton);GO:0005525(GTP binding);GO:0005737(cytoplasm);GO:0005856(cytoskeleton);GO:0005874(microtubule);GO:0007010(cytoskeleton organization);GO:0007017(microtubule-based process);GO:0015630(microtubule cytoskeleton);GO:0019899(enzyme binding);GO:0019901(protein kinase binding)	04145(Phagosome);04210(Apoptosis);04530(Tight junction);04540(Gap junction)	K07374	NA	tubulin alpha 4a [Source:NCBI gene;Acc:100302357]	MSTRG.14502.2	u	chr26	39997171	40004062	MSTRG.14502	.	yes	novel	trans	NA	-48.83	0.664384
ENSOART00000006643	0	chr25	26492136	26572959	MSTRG.14048	PALD1	yes	GO:0005829(cytosol)	NA	NA	NA	phosphatase domain containing paladin 1 [Source:NCBI gene;Acc:101110645]	MSTRG.19941.2	u	chr7	64010566	64041016	MSTRG.19941	.	yes	novel	trans	NA	-47.75	0.663127
ENSOART00000016743	0	chr5	12361126	12414404	MSTRG.17763	DNMT1	yes	GO:0000122(negative regulation of transcription by RNA polymerase II);GO:0000792(heterochromatin);GO:0003677(DNA binding);GO:0003682(chromatin binding);GO:0003723(RNA binding);GO:0003886(DNA (cytosine-5-)-methyltransferase activity);GO:0005634(nucleus);GO:0005657(replication fork);GO:0005721(pericentric heterochromatin);GO:0006306(DNA methylation);GO:0007265(Ras protein signal transduction);GO:00…	00270(Cysteine and methionine metabolism);05206(MicroRNAs in cancer)	K00558	EC:2.1.1.37	DNA methyltransferase 1 [Source:NCBI gene;Acc:443549]	MSTRG.21942.1	u	chrX	69475627	69476153	MSTRG.21942	.	yes	novel	trans	NA	-30.58	0.660803
ENSOART00000004543	0	chr21	8036384	8045013	MSTRG.11770	FZD4	yes	GO:0001540(amyloid-beta binding);GO:0001553(luteinization);GO:0001568(blood vessel development);GO:0001570(vasculogenesis);GO:0004888(transmembrane signaling receptor activity);GO:0004896(cytokine receptor activity);GO:0005515(protein binding);GO:0005886(plasma membrane);GO:0005911(cell-cell junction);GO:0007166(cell surface receptor signaling pathway);GO:0007223(Wnt signaling pathway, calcium mo…	04150(mTOR signaling pathway);04310(Wnt signaling pathway);04390(Hippo signaling pathway);04550(Signaling pathways regulating pluripotency of stem cells);04916(Melanogenesis);04934(Cushing syndrome);05165(Human papillomavirus infection);05200(Pathways in cancer);05205(Proteoglycans in cancer);05217(Basal cell carcinoma);05224(Breast cancer);05225(Hepatocellular carcinoma);05226(Gastric cancer)	K02354	NA	frizzled class receptor 4 [Source:NCBI gene;Acc:101101932]	MSTRG.10679.1	o	chr2	217646286	217650727	MSTRG.10679	ENSOARG00000019419	yes	novel	trans	NA	-43.87	0.660233
ENSOART00000004543	0	chr21	8036384	8045013	MSTRG.11770	FZD4	yes	GO:0001540(amyloid-beta binding);GO:0001553(luteinization);GO:0001568(blood vessel development);GO:0001570(vasculogenesis);GO:0004888(transmembrane signaling receptor activity);GO:0004896(cytokine receptor activity);GO:0005515(protein binding);GO:0005886(plasma membrane);GO:0005911(cell-cell junction);GO:0007166(cell surface receptor signaling pathway);GO:0007223(Wnt signaling pathway, calcium mo…	04150(mTOR signaling pathway);04310(Wnt signaling pathway);04390(Hippo signaling pathway);04550(Signaling pathways regulating pluripotency of stem cells);04916(Melanogenesis);04934(Cushing syndrome);05165(Human papillomavirus infection);05200(Pathways in cancer);05205(Proteoglycans in cancer);05217(Basal cell carcinoma);05224(Breast cancer);05225(Hepatocellular carcinoma);05226(Gastric cancer)	K02354	NA	frizzled class receptor 4 [Source:NCBI gene;Acc:101101932]	MSTRG.19805.2	u	chr7	46033330	46113460	MSTRG.19805	.	yes	novel	trans	NA	-66.32	0.660172
ENSOART00000017948	0	chr17	71510909	71519682	MSTRG.7902	SNAP29	yes	GO:0005654(nucleoplasm);GO:0005737(cytoplasm);GO:0005776(autophagosome);GO:0005813(centrosome);GO:0005829(cytosol);GO:0016240(autophagosome membrane docking);GO:0020018(ciliary pocket membrane);GO:0031201(SNARE complex);GO:0060271(cilium assembly);GO:0097352(autophagosome maturation)	NA	NA	NA	synaptosomal-associated protein 29 [Source:NCBI gene;Acc:101117280]	MSTRG.10679.1	o	chr2	217646286	217650727	MSTRG.10679	ENSOARG00000019419	yes	novel	trans	NA	-45.80	0.659499
ENSOART00000014698	0	chr17	44763719	44784955	MSTRG.7536	ULK1	yes	GO:0004672(protein kinase activity);GO:0004674(protein serine/threonine kinase activity);GO:0005524(ATP binding);GO:0005776(autophagosome);GO:0005829(cytosol);GO:0006468(protein phosphorylation);GO:0006914(autophagy);GO:0008104(protein localization);GO:0016236(macroautophagy);GO:0017137(Rab GTPase binding);GO:0018105(peptidyl-serine phosphorylation);GO:0018107(peptidyl-threonine phosphorylation);…	04137(Mitophagy - animal);04140(Autophagy - animal);04150(mTOR signaling pathway);04152(AMPK signaling pathway);04211(Longevity regulating pathway)	K21357	EC:2.7.11.1	unc-51 like autophagy activating kinase 1 [Source:NCBI gene;Acc:101117701]	MSTRG.3581.1	i	chr11	54213375	54215107	MSTRG.3581	ENSOARG00000026389	yes	novel	trans	NA	-37.90	0.659348
ENSOART00000016857	0	chr2	110280423	110367262	MSTRG.10030	CLCN3	yes	GO:0005247(voltage-gated chloride channel activity);GO:0005254(chloride channel activity);GO:0005769(early endosome);GO:0005770(late endosome);GO:0005794(Golgi apparatus);GO:0005886(plasma membrane);GO:0006811(ion transport);GO:0006821(chloride transport);GO:0008021(synaptic vesicle);GO:0009897(external side of plasma membrane);GO:0012506(vesicle membrane);GO:0016020(membrane);GO:0016021(integral…	NA	K05012	NA	chloride voltage-gated channel 3 [Source:NCBI gene;Acc:101114498]	MSTRG.8215.2	u	chr18	30607126	30617064	MSTRG.8215	.	yes	novel	trans	NA	-22.86	0.659074
ENSOART00000015777	0	chr14	14111122	14119215	MSTRG.5338	ENSOARG00000014492	yes	NA	NA	NA	NA	VPS9 domain containing 1 [Source:NCBI gene;Acc:101111482]	MSTRG.16157.3	x	chr3	178866526	178867107	MSTRG.16157	MB	yes	novel	trans	NA	-40.66	0.658908
ENSOART00000004543	0	chr21	8036384	8045013	MSTRG.11770	FZD4	yes	GO:0001540(amyloid-beta binding);GO:0001553(luteinization);GO:0001568(blood vessel development);GO:0001570(vasculogenesis);GO:0004888(transmembrane signaling receptor activity);GO:0004896(cytokine receptor activity);GO:0005515(protein binding);GO:0005886(plasma membrane);GO:0005911(cell-cell junction);GO:0007166(cell surface receptor signaling pathway);GO:0007223(Wnt signaling pathway, calcium mo…	04150(mTOR signaling pathway);04310(Wnt signaling pathway);04390(Hippo signaling pathway);04550(Signaling pathways regulating pluripotency of stem cells);04916(Melanogenesis);04934(Cushing syndrome);05165(Human papillomavirus infection);05200(Pathways in cancer);05205(Proteoglycans in cancer);05217(Basal cell carcinoma);05224(Breast cancer);05225(Hepatocellular carcinoma);05226(Gastric cancer)	K02354	NA	frizzled class receptor 4 [Source:NCBI gene;Acc:101101932]	MSTRG.18905.2	u	chr6	60238263	60265202	MSTRG.18905	.	yes	novel	trans	NA	-21.35	0.658595
ENSOART00000015838	0	chr6	61186630	61419298	MSTRG.18907	ATP8A1	yes	GO:0000166(nucleotide binding);GO:0000287(magnesium ion binding);GO:0004012(phospholipid-translocating ATPase activity);GO:0005524(ATP binding);GO:0005783(endoplasmic reticulum);GO:0005794(Golgi apparatus);GO:0005886(plasma membrane);GO:0007612(learning);GO:0015914(phospholipid transport);GO:0016020(membrane);GO:0016021(integral component of membrane);GO:0030335(positive regulation of cell migrat…	NA	K14802	EC:7.6.2.1	ATPase phospholipid transporting 8A1 [Source:NCBI gene;Acc:101119308]	MSTRG.21197.1	i	chr9	59162855	59175372	MSTRG.21197	EXT1	yes	novel	trans	NA	-48.86	0.658219
ENSOART00000020869	0	chr15	47565510	47567511	MSTRG.6536	ENSOARG00000019163	yes	GO:0005344(oxygen carrier activity);GO:0005833(hemoglobin complex);GO:0015671(oxygen transport);GO:0019825(oxygen binding);GO:0020037(heme binding);GO:0046872(metal ion binding)	NA	NA	NA	hemoglobin subunit beta [Source:NCBI gene;Acc:101105437]	MSTRG.4051.3	j	chr12	48886712	48888268	MSTRG.4051	TMEM52	yes	novel	trans	NA	-49.26	0.657272
ENSOART00000017948	0	chr17	71510909	71519682	MSTRG.7902	SNAP29	yes	GO:0005654(nucleoplasm);GO:0005737(cytoplasm);GO:0005776(autophagosome);GO:0005813(centrosome);GO:0005829(cytosol);GO:0016240(autophagosome membrane docking);GO:0020018(ciliary pocket membrane);GO:0031201(SNARE complex);GO:0060271(cilium assembly);GO:0097352(autophagosome maturation)	NA	NA	NA	synaptosomal-associated protein 29 [Source:NCBI gene;Acc:101117280]	MSTRG.19788.2	u	chr7	44767065	44775594	MSTRG.19788	.	yes	novel	trans	NA	-44.19	0.656792
ENSOART00000000914	0	chr7	42248640	42248957	MSTRG.19747	ENSOARG00000000856	yes	GO:0005739(mitochondrion);GO:0009055(electron transfer activity);GO:0020037(heme binding);GO:0022900(electron transport chain);GO:0046872(metal ion binding);GO:0055114(oxidation-reduction process);GO:0070469(respirasome)	NA	NA	NA	cytochrome c pseudogene [Source:NCBI gene;Acc:101107359]	MSTRG.16157.3	x	chr3	178866526	178867107	MSTRG.16157	MB	yes	novel	trans	NA	-45.09	0.656506
ENSOART00000027067	0	chr2	241073641	241073958	MSTRG.10952	ENSOARG00000025165	yes	GO:0005739(mitochondrion);GO:0009055(electron transfer activity);GO:0020037(heme binding);GO:0022900(electron transport chain);GO:0046872(metal ion binding);GO:0055114(oxidation-reduction process);GO:0070469(respirasome)	NA	NA	NA	NA	MSTRG.11343.2	x	chr20	25015213	25015517	MSTRG.11343	RF00100	yes	novel	trans	NA	-26.23	0.656177
ENSOART00000004543	0	chr21	8036384	8045013	MSTRG.11770	FZD4	yes	GO:0001540(amyloid-beta binding);GO:0001553(luteinization);GO:0001568(blood vessel development);GO:0001570(vasculogenesis);GO:0004888(transmembrane signaling receptor activity);GO:0004896(cytokine receptor activity);GO:0005515(protein binding);GO:0005886(plasma membrane);GO:0005911(cell-cell junction);GO:0007166(cell surface receptor signaling pathway);GO:0007223(Wnt signaling pathway, calcium mo…	04150(mTOR signaling pathway);04310(Wnt signaling pathway);04390(Hippo signaling pathway);04550(Signaling pathways regulating pluripotency of stem cells);04916(Melanogenesis);04934(Cushing syndrome);05165(Human papillomavirus infection);05200(Pathways in cancer);05205(Proteoglycans in cancer);05217(Basal cell carcinoma);05224(Breast cancer);05225(Hepatocellular carcinoma);05226(Gastric cancer)	K02354	NA	frizzled class receptor 4 [Source:NCBI gene;Acc:101101932]	MSTRG.16157.3	x	chr3	178866526	178867107	MSTRG.16157	MB	yes	novel	trans	NA	-48.82	0.65587
ENSOART00000012098	0	chr11	55286750	55294990	MSTRG.3633	ENSOARG00000011123	yes	GO:0005515(protein binding);GO:0005634(nucleus);GO:0016925(protein sumoylation)	NA	NA	NA	NA	MSTRG.1098.2	x	chr1	120201780	120202090	MSTRG.1098	SON	yes	novel	trans	NA	-19.01	0.654859
ENSOART00000006881	0	chr13	41697631	41710266	MSTRG.4683	CST7	yes	GO:0004869(cysteine-type endopeptidase inhibitor activity);GO:0005615(extracellular space);GO:0005737(cytoplasm);GO:0005764(lysosome);GO:0005770(late endosome);GO:0005783(endoplasmic reticulum);GO:0010466(negative regulation of peptidase activity);GO:0010951(negative regulation of endopeptidase activity);GO:0030414(peptidase inhibitor activity);GO:0031410(cytoplasmic vesicle);GO:0031643(positive …	NA	NA	NA	cystatin F [Source:HGNC Symbol;Acc:HGNC:2479]	MSTRG.7951.1	i	chr17	71789999	71791680	MSTRG.7951	ENSOARG00000025718	yes	novel	trans	NA	-43.10	0.653578
ENSOART00000024975	0	chr20	16856023	16856149	MSTRG.11275	ENSOARG00000023073	yes	NA	NA	NA	NA	NA	MSTRG.16157.3	x	chr3	178866526	178867107	MSTRG.16157	MB	yes	novel	trans	NA	-44.58	0.652019
ENSOART00000007597	0	chr13	74188507	74194310	MSTRG.5083	CTSA	yes	GO:0004180(carboxypeptidase activity);GO:0004185(serine-type carboxypeptidase activity);GO:0005654(nucleoplasm);GO:0006508(proteolysis);GO:0008233(peptidase activity);GO:0016787(hydrolase activity);GO:0043231(intracellular membrane-bounded organelle)	04142(Lysosome);04614(Renin-angiotensin system)	K13289	EC:3.4.16.5	cathepsin A [Source:NCBI gene;Acc:101113615]	MSTRG.11132.2	i	chr20	6543005	6550980	MSTRG.11132	MLIP	yes	novel	trans	NA	-56.83	0.649833
ENSOART00000005274	0	chr24	4083659	4092336	ENSOARG00000004839	NAGPA	yes	GO:0016020(membrane);GO:0016021(integral component of membrane);GO:0033299(secretion of lysosomal enzymes)	04142(Lysosome)	K01125	EC:3.1.4.45	N-acetylglucosamine-1-phosphodiester alpha-N-acetylglucosaminidase [Source:NCBI gene;Acc:101104545]	MSTRG.3013.3	x	chr11	29071392	29160918	MSTRG.3013	MYH3	yes	novel	trans	NA	-45.68	0.649589
ENSOART00000006254	0	chrX	47851563	47859107	MSTRG.21751	APEX2	yes	GO:0001650(fibrillar center);GO:0003677(DNA binding);GO:0004518(nuclease activity);GO:0004519(endonuclease activity);GO:0005622(intracellular);GO:0005634(nucleus);GO:0005737(cytoplasm);GO:0005739(mitochondrion);GO:0006281(DNA repair);GO:0006974(cellular response to DNA damage stimulus);GO:0008270(zinc ion binding);GO:0016787(hydrolase activity);GO:0016829(lyase activity);GO:0043231(intracellular …	03410(Base excision repair)	K10772	EC:4.2.99.18	apurinic/apyrimidinic endodeoxyribonuclease 2 [Source:NCBI gene;Acc:101116123]	MSTRG.792.2	j	chr1	99894451	99902592	MSTRG.792	CDC42SE1	yes	novel	trans	NA	-43.47	0.64928
ENSOART00000020509	0	chr6	93275977	93305856	MSTRG.19073	PAQR3	yes	GO:0001933(negative regulation of protein phosphorylation);GO:0005794(Golgi apparatus);GO:0010977(negative regulation of neuron projection development);GO:0016020(membrane);GO:0016021(integral component of membrane);GO:0033137(negative regulation of peptidyl-serine phosphorylation);GO:0034067(protein localization to Golgi apparatus);GO:0043407(negative regulation of MAP kinase activity)	NA	NA	NA	progestin and adipoQ receptor family member 3 [Source:NCBI gene;Acc:101112138]	MSTRG.3592.2	j	chr11	54449552	54451955	MSTRG.3592	UBALD2	yes	novel	trans	NA	-49.93	0.649221
ENSOART00000015777	0	chr14	14111122	14119215	MSTRG.5338	ENSOARG00000014492	yes	NA	NA	NA	NA	VPS9 domain containing 1 [Source:NCBI gene;Acc:101111482]	MSTRG.13348.2	x	chr24	9669932	9699006	MSTRG.13348	CLEC16A	yes	novel	trans	NA	-44.34	0.64901
ENSOART00000016857	0	chr2	110280423	110367262	MSTRG.10030	CLCN3	yes	GO:0005247(voltage-gated chloride channel activity);GO:0005254(chloride channel activity);GO:0005769(early endosome);GO:0005770(late endosome);GO:0005794(Golgi apparatus);GO:0005886(plasma membrane);GO:0006811(ion transport);GO:0006821(chloride transport);GO:0008021(synaptic vesicle);GO:0009897(external side of plasma membrane);GO:0012506(vesicle membrane);GO:0016020(membrane);GO:0016021(integral…	NA	K05012	NA	chloride voltage-gated channel 3 [Source:NCBI gene;Acc:101114498]	MSTRG.2676.2	o	chr11	14366106	14368955	MSTRG.2676	RF00288	yes	novel	trans	NA	-37.53	0.648684
ENSOART00000017856	0	chr5	47153096	47208649	MSTRG.18247	KDM3B	yes	GO:0005654(nucleoplasm)	04714(Thermogenesis)	K15601	EC:1.14.11.-	lysine demethylase 3B [Source:NCBI gene;Acc:101111280]	MSTRG.12226.1	o	chr21	48607768	48608548	MSTRG.12226	RF01972	yes	novel	trans	NA	-58.67	0.64846
ENSOART00000015777	0	chr14	14111122	14119215	MSTRG.5338	ENSOARG00000014492	yes	NA	NA	NA	NA	VPS9 domain containing 1 [Source:NCBI gene;Acc:101111482]	ENSOART00000027301	0	chrX	93783165	93784526	MSTRG.22108	ENSOARG00000025385	yes	known	trans	NA	-39.74	0.647036
ENSOART00000012098	0	chr11	55286750	55294990	MSTRG.3633	ENSOARG00000011123	yes	GO:0005515(protein binding);GO:0005634(nucleus);GO:0016925(protein sumoylation)	NA	NA	NA	NA	MSTRG.12226.1	o	chr21	48607768	48608548	MSTRG.12226	RF01972	yes	novel	trans	NA	-31.49	0.646454
ENSOART00000016857	0	chr2	110280423	110367262	MSTRG.10030	CLCN3	yes	GO:0005247(voltage-gated chloride channel activity);GO:0005254(chloride channel activity);GO:0005769(early endosome);GO:0005770(late endosome);GO:0005794(Golgi apparatus);GO:0005886(plasma membrane);GO:0006811(ion transport);GO:0006821(chloride transport);GO:0008021(synaptic vesicle);GO:0009897(external side of plasma membrane);GO:0012506(vesicle membrane);GO:0016020(membrane);GO:0016021(integral…	NA	K05012	NA	chloride voltage-gated channel 3 [Source:NCBI gene;Acc:101114498]	MSTRG.4631.2	u	chr13	33898777	33908808	MSTRG.4631	.	yes	novel	trans	NA	-42.26	0.646415
ENSOART00000001989	0	chr14	33491872	33521046	MSTRG.5446	CDH5	yes	GO:0001955(blood vessel maturation);GO:0005102(signaling receptor binding);GO:0005509(calcium ion binding);GO:0005886(plasma membrane);GO:0005911(cell-cell junction);GO:0005912(adherens junction);GO:0005913(cell-cell adherens junction);GO:0005923(bicellular tight junction);GO:0007043(cell-cell junction assembly);GO:0007155(cell adhesion);GO:0007156(homophilic cell adhesion via plasma membrane adh…	04514(Cell adhesion molecules (CAMs));04670(Leukocyte transendothelial migration);05418(Fluid shear stress and atherosclerosis)	K06533	NA	cadherin 5 [Source:NCBI gene;Acc:101107462]	MSTRG.21380.1	u	chr9	93797098	93803738	MSTRG.21380	.	yes	novel	trans	NA	-52.30	0.645689
ENSOART00000012098	0	chr11	55286750	55294990	MSTRG.3633	ENSOARG00000011123	yes	GO:0005515(protein binding);GO:0005634(nucleus);GO:0016925(protein sumoylation)	NA	NA	NA	NA	MSTRG.21622.1	u	chrX	29446568	29449306	MSTRG.21622	.	yes	novel	trans	NA	-19.26	0.645543
ENSOART00000007513	0	chr8	5690526	5800347	MSTRG.20329	PHIP	yes	GO:0005158(insulin receptor binding);GO:0005515(protein binding);GO:0007010(cytoskeleton organization);GO:0008286(insulin receptor signaling pathway);GO:0022604(regulation of cell morphogenesis);GO:0045944(positive regulation of transcription by RNA polymerase II);GO:0070577(lysine-acetylated histone binding);GO:2001237(negative regulation of extrinsic apoptotic signaling pathway)	NA	K11797	NA	pleckstrin homology domain interacting protein [Source:NCBI gene;Acc:101111888]	MSTRG.14502.2	u	chr26	39997171	40004062	MSTRG.14502	.	yes	novel	trans	NA	-13.76	0.643855
ENSOART00000016743	0	chr5	12361126	12414404	MSTRG.17763	DNMT1	yes	GO:0000122(negative regulation of transcription by RNA polymerase II);GO:0000792(heterochromatin);GO:0003677(DNA binding);GO:0003682(chromatin binding);GO:0003723(RNA binding);GO:0003886(DNA (cytosine-5-)-methyltransferase activity);GO:0005634(nucleus);GO:0005657(replication fork);GO:0005721(pericentric heterochromatin);GO:0006306(DNA methylation);GO:0007265(Ras protein signal transduction);GO:00…	00270(Cysteine and methionine metabolism);05206(MicroRNAs in cancer)	K00558	EC:2.1.1.37	DNA methyltransferase 1 [Source:NCBI gene;Acc:443549]	MSTRG.19941.2	u	chr7	64010566	64041016	MSTRG.19941	.	yes	novel	trans	NA	-76.43	0.640472
ENSOART00000020509	0	chr6	93275977	93305856	MSTRG.19073	PAQR3	yes	GO:0001933(negative regulation of protein phosphorylation);GO:0005794(Golgi apparatus);GO:0010977(negative regulation of neuron projection development);GO:0016020(membrane);GO:0016021(integral component of membrane);GO:0033137(negative regulation of peptidyl-serine phosphorylation);GO:0034067(protein localization to Golgi apparatus);GO:0043407(negative regulation of MAP kinase activity)	NA	NA	NA	progestin and adipoQ receptor family member 3 [Source:NCBI gene;Acc:101112138]	MSTRG.15704.1	j	chr3	133213149	133217140	MSTRG.15704	IGFBP6	yes	novel	trans	NA	-41.86	0.638487
ENSOART00000021165	0	chr3	34565098	34663658	MSTRG.15001	SLC4A1AP	yes	GO:0003735(structural constituent of ribosome);GO:0005515(protein binding);GO:0005622(intracellular);GO:0005654(nucleoplasm);GO:0005840(ribosome);GO:0005886(plasma membrane);GO:0006412(translation);GO:0043231(intracellular membrane-bounded organelle)	NA	NA	NA	solute carrier family 4 member 1 adaptor protein [Source:NCBI gene;Acc:101120479]	MSTRG.2676.2	o	chr11	14366106	14368955	MSTRG.2676	RF00288	yes	novel	trans	NA	-19.86	0.638096
ENSOART00000000493	0	chr21	46818359	46839647	MSTRG.12205	CTTN	yes	GO:0001726(ruffle);GO:0002102(podosome);GO:0005515(protein binding);GO:0005522(profilin binding);GO:0005737(cytoplasm);GO:0005794(Golgi apparatus);GO:0005829(cytosol);GO:0005884(actin filament);GO:0005886(plasma membrane);GO:0005938(cell cortex);GO:0006886(intracellular protein transport);GO:0006930(substrate-dependent cell migration, cell extension);GO:0008076(voltage-gated potassium channel com…	04530(Tight junction);05100(Bacterial invasion of epithelial cells);05205(Proteoglycans in cancer)	K06106	NA	cortactin [Source:NCBI gene;Acc:101117549]	MSTRG.8912.2	i	chr19	31765135	31769212	MSTRG.8912	MITF	yes	novel	trans	NA	-31.93	0.637633
ENSOART00000012098	0	chr11	55286750	55294990	MSTRG.3633	ENSOARG00000011123	yes	GO:0005515(protein binding);GO:0005634(nucleus);GO:0016925(protein sumoylation)	NA	NA	NA	NA	MSTRG.16550.1	u	chr3	215651717	215663638	MSTRG.16550	.	yes	novel	trans	NA	-35.83	0.637603
ENSOART00000001504	0	chr1	19291159	19423029	MSTRG.229	EIF2B3	yes	GO:0003743(translation initiation factor activity);GO:0005085(guanyl-nucleotide exchange factor activity);GO:0005737(cytoplasm);GO:0005851(eukaryotic translation initiation factor 2B complex);GO:0006413(translational initiation);GO:0008135(translation factor activity, RNA binding);GO:0009058(biosynthetic process);GO:0014003(oligodendrocyte development);GO:0016779(nucleotidyltransferase activity);…	03013(RNA transport);05168(Herpes simplex virus 1 infection)	K03241	NA	eukaryotic translation initiation factor 2B subunit gamma [Source:NCBI gene;Acc:101118316]	MSTRG.4051.3	j	chr12	48886712	48888268	MSTRG.4051	TMEM52	yes	novel	trans	NA	-46.77	0.637343
ENSOART00000006643	0	chr25	26492136	26572959	MSTRG.14048	PALD1	yes	GO:0005829(cytosol)	NA	NA	NA	phosphatase domain containing paladin 1 [Source:NCBI gene;Acc:101110645]	MSTRG.14888.1	u	chr3	20515828	20522373	MSTRG.14888	.	yes	novel	trans	NA	-40.89	0.637293
ENSOART00000015777	0	chr14	14111122	14119215	MSTRG.5338	ENSOARG00000014492	yes	NA	NA	NA	NA	VPS9 domain containing 1 [Source:NCBI gene;Acc:101111482]	MSTRG.21775.2	i	chrX	49660372	49674697	MSTRG.21775	IQSEC2	yes	novel	trans	NA	-47.87	0.636602
ENSOART00000003600	0	chr17	4187247	4308588	MSTRG.7282	TRIM2	yes	GO:0005515(protein binding);GO:0005622(intracellular);GO:0005737(cytoplasm);GO:0008270(zinc ion binding);GO:0046872(metal ion binding)	NA	K11997	NA	tripartite motif containing 2 [Source:NCBI gene;Acc:101103349]	MSTRG.3581.1	i	chr11	54213375	54215107	MSTRG.3581	ENSOARG00000026389	yes	novel	trans	NA	-37.19	0.636473
ENSOART00000014698	0	chr17	44763719	44784955	MSTRG.7536	ULK1	yes	GO:0004672(protein kinase activity);GO:0004674(protein serine/threonine kinase activity);GO:0005524(ATP binding);GO:0005776(autophagosome);GO:0005829(cytosol);GO:0006468(protein phosphorylation);GO:0006914(autophagy);GO:0008104(protein localization);GO:0016236(macroautophagy);GO:0017137(Rab GTPase binding);GO:0018105(peptidyl-serine phosphorylation);GO:0018107(peptidyl-threonine phosphorylation);…	04137(Mitophagy - animal);04140(Autophagy - animal);04150(mTOR signaling pathway);04152(AMPK signaling pathway);04211(Longevity regulating pathway)	K21357	EC:2.7.11.1	unc-51 like autophagy activating kinase 1 [Source:NCBI gene;Acc:101117701]	MSTRG.2792.1	x	chr11	21891129	21894285	MSTRG.2792	RFLNB	yes	novel	trans	NA	-50.98	0.636121
ENSOART00000017107	0	chr10	51067743	51107514	MSTRG.2357	ENSOARG00000015717	yes	GO:0004843(thiol-dependent ubiquitin-specific protease activity);GO:0005622(intracellular);GO:0006508(proteolysis);GO:0006511(ubiquitin-dependent protein catabolic process);GO:0008233(peptidase activity);GO:0008234(cysteine-type peptidase activity);GO:0016787(hydrolase activity);GO:0036459(thiol-dependent ubiquitinyl hydrolase activity)	NA	K05609	EC:3.4.19.12	ubiquitin C-terminal hydrolase L3 [Source:NCBI gene;Acc:101123568]	MSTRG.8573.1	i	chr18	65686951	65688863	MSTRG.8573	WDR20	yes	novel	trans	NA	-40.90	0.63605
ENSOART00000017948	0	chr17	71510909	71519682	MSTRG.7902	SNAP29	yes	GO:0005654(nucleoplasm);GO:0005737(cytoplasm);GO:0005776(autophagosome);GO:0005813(centrosome);GO:0005829(cytosol);GO:0016240(autophagosome membrane docking);GO:0020018(ciliary pocket membrane);GO:0031201(SNARE complex);GO:0060271(cilium assembly);GO:0097352(autophagosome maturation)	NA	NA	NA	synaptosomal-associated protein 29 [Source:NCBI gene;Acc:101117280]	MSTRG.19805.2	u	chr7	46033330	46113460	MSTRG.19805	.	yes	novel	trans	NA	-56.81	0.635973
ENSOART00000014711	0	chr5	41997519	42044309	MSTRG.18184	ENSOARG00000013524	yes	GO:0000166(nucleotide binding);GO:0005524(ATP binding)	04530(Tight junction);04612(Antigen processing and presentation)	K09489	NA	heat shock protein family A (Hsp70) member 4 [Source:NCBI gene;Acc:101122782]	MSTRG.11681.2	u	chr20	47329646	47334853	MSTRG.11681	.	yes	novel	trans	NA	-41.30	0.635115
ENSOART00000024975	0	chr20	16856023	16856149	MSTRG.11275	ENSOARG00000023073	yes	NA	NA	NA	NA	NA	MSTRG.19805.2	u	chr7	46033330	46113460	MSTRG.19805	.	yes	novel	trans	NA	-40.01	0.634492
ENSOART00000017107	0	chr10	51067743	51107514	MSTRG.2357	ENSOARG00000015717	yes	GO:0004843(thiol-dependent ubiquitin-specific protease activity);GO:0005622(intracellular);GO:0006508(proteolysis);GO:0006511(ubiquitin-dependent protein catabolic process);GO:0008233(peptidase activity);GO:0008234(cysteine-type peptidase activity);GO:0016787(hydrolase activity);GO:0036459(thiol-dependent ubiquitinyl hydrolase activity)	NA	K05609	EC:3.4.19.12	ubiquitin C-terminal hydrolase L3 [Source:NCBI gene;Acc:101123568]	MSTRG.4051.3	j	chr12	48886712	48888268	MSTRG.4051	TMEM52	yes	novel	trans	NA	-24.28	0.633516
ENSOART00000006881	0	chr13	41697631	41710266	MSTRG.4683	CST7	yes	GO:0004869(cysteine-type endopeptidase inhibitor activity);GO:0005615(extracellular space);GO:0005737(cytoplasm);GO:0005764(lysosome);GO:0005770(late endosome);GO:0005783(endoplasmic reticulum);GO:0010466(negative regulation of peptidase activity);GO:0010951(negative regulation of endopeptidase activity);GO:0030414(peptidase inhibitor activity);GO:0031410(cytoplasmic vesicle);GO:0031643(positive …	NA	NA	NA	cystatin F [Source:HGNC Symbol;Acc:HGNC:2479]	MSTRG.12864.1	i	chr23	22281349	22303037	MSTRG.12864	MAPRE2	yes	novel	trans	NA	-30.99	0.632451
ENSOART00000012098	0	chr11	55286750	55294990	MSTRG.3633	ENSOARG00000011123	yes	GO:0005515(protein binding);GO:0005634(nucleus);GO:0016925(protein sumoylation)	NA	NA	NA	NA	MSTRG.7213.2	i	chr16	65485257	65497686	MSTRG.7213	ADCY2	yes	novel	trans	NA	-33.57	0.628543
ENSOART00000003619	0	chr25	5236879	5419436	MSTRG.13889	SIPA1L2	yes	GO:0005096(GTPase activator activity);GO:0005515(protein binding);GO:0043547(positive regulation of GTPase activity);GO:0051056(regulation of small GTPase mediated signal transduction)	04015(Rap1 signaling pathway)	K17702	NA	signal induced proliferation associated 1 like 2 [Source:NCBI gene;Acc:101112448]	MSTRG.2469.2	u	chr10	78504993	78509194	MSTRG.2469	.	yes	novel	trans	NA	-56.30	0.628318
ENSOART00000021797	0	chr2	220175495	220179114	MSTRG.10713	TUBA4A	yes	GO:0000166(nucleotide binding);GO:0003924(GTPase activity);GO:0005200(structural constituent of cytoskeleton);GO:0005525(GTP binding);GO:0005737(cytoplasm);GO:0005856(cytoskeleton);GO:0005874(microtubule);GO:0007010(cytoskeleton organization);GO:0007017(microtubule-based process);GO:0015630(microtubule cytoskeleton);GO:0019899(enzyme binding);GO:0019901(protein kinase binding)	04145(Phagosome);04210(Apoptosis);04530(Tight junction);04540(Gap junction)	K07374	NA	tubulin alpha 4a [Source:NCBI gene;Acc:100302357]	MSTRG.12864.1	i	chr23	22281349	22303037	MSTRG.12864	MAPRE2	yes	novel	trans	NA	-46.01	0.628167
ENSOART00000015793	0	chr3	106287602	106328687	MSTRG.15544	ZC3H6	yes	GO:0046872(metal ion binding)	NA	NA	NA	zinc finger CCCH-type containing 6 [Source:NCBI gene;Acc:101118777]	MSTRG.792.2	j	chr1	99894451	99902592	MSTRG.792	CDC42SE1	yes	novel	trans	NA	-48.75	0.627519
ENSOART00000005779	0	chr10	78384339	78451205	MSTRG.2464	ENSOARG00000005295	yes	GO:0003677(DNA binding);GO:0003697(single-stranded DNA binding);GO:0003824(catalytic activity);GO:0004518(nuclease activity);GO:0004519(endonuclease activity);GO:0005634(nucleus);GO:0006281(DNA repair);GO:0006289(nucleotide-excision repair);GO:0016788(hydrolase activity, acting on ester bonds);GO:0090305(nucleic acid phosphodiester bond hydrolysis)	NA	NA	NA	NA	MSTRG.12226.1	o	chr21	48607768	48608548	MSTRG.12226	RF01972	yes	novel	trans	NA	-24.85	0.627333
ENSOART00000010629	0	chr2	38834882	38953654	MSTRG.9618	DPYSL2	yes	GO:0005737(cytoplasm);GO:0005829(cytosol);GO:0005886(plasma membrane);GO:0007010(cytoskeleton organization);GO:0007411(axon guidance);GO:0007420(brain development);GO:0008017(microtubule binding);GO:0010975(regulation of neuron projection development);GO:0016787(hydrolase activity);GO:0016810(hydrolase activity, acting on carbon-nitrogen (but not peptide) bonds);GO:0019901(protein kinase binding)…	04360(Axon guidance)	K07528	NA	dihydropyrimidinase-related protein 2 [Source:NCBI gene;Acc:101108984]	MSTRG.792.2	j	chr1	99894451	99902592	MSTRG.792	CDC42SE1	yes	novel	trans	NA	-26.43	0.62704
ENSOART00000020869	0	chr15	47565510	47567511	MSTRG.6536	ENSOARG00000019163	yes	GO:0005344(oxygen carrier activity);GO:0005833(hemoglobin complex);GO:0015671(oxygen transport);GO:0019825(oxygen binding);GO:0020037(heme binding);GO:0046872(metal ion binding)	NA	NA	NA	hemoglobin subunit beta [Source:NCBI gene;Acc:101105437]	MSTRG.21381.1	u	chr9	93797098	93802897	MSTRG.21381	.	yes	novel	trans	NA	-22.35	0.626899
ENSOART00000017856	0	chr5	47153096	47208649	MSTRG.18247	KDM3B	yes	GO:0005654(nucleoplasm)	04714(Thermogenesis)	K15601	EC:1.14.11.-	lysine demethylase 3B [Source:NCBI gene;Acc:101111280]	MSTRG.8047.1	i	chr18	6113099	6165128	MSTRG.8047	MEF2A	yes	novel	trans	NA	-19.45	0.626893
ENSOART00000006643	0	chr25	26492136	26572959	MSTRG.14048	PALD1	yes	GO:0005829(cytosol)	NA	NA	NA	phosphatase domain containing paladin 1 [Source:NCBI gene;Acc:101110645]	ENSOART00000028518	0	chr9	14281300	14286827	MSTRG.20937	ENSOARG00000026500	yes	known	trans	NA	-14.91	0.626827
ENSOART00000027067	0	chr2	241073641	241073958	MSTRG.10952	ENSOARG00000025165	yes	GO:0005739(mitochondrion);GO:0009055(electron transfer activity);GO:0020037(heme binding);GO:0022900(electron transport chain);GO:0046872(metal ion binding);GO:0055114(oxidation-reduction process);GO:0070469(respirasome)	NA	NA	NA	NA	MSTRG.792.2	j	chr1	99894451	99902592	MSTRG.792	CDC42SE1	yes	novel	trans	NA	-36.85	0.626728
ENSOART00000017856	0	chr5	47153096	47208649	MSTRG.18247	KDM3B	yes	GO:0005654(nucleoplasm)	04714(Thermogenesis)	K15601	EC:1.14.11.-	lysine demethylase 3B [Source:NCBI gene;Acc:101111280]	MSTRG.16550.1	u	chr3	215651717	215663638	MSTRG.16550	.	yes	novel	trans	NA	-49.21	0.626347
ENSOART00000006643	0	chr25	26492136	26572959	MSTRG.14048	PALD1	yes	GO:0005829(cytosol)	NA	NA	NA	phosphatase domain containing paladin 1 [Source:NCBI gene;Acc:101110645]	MSTRG.21623.2	u	chrX	29524915	29556158	MSTRG.21623	.	yes	novel	trans	NA	-12.26	0.624781
ENSOART00000024975	0	chr20	16856023	16856149	MSTRG.11275	ENSOARG00000023073	yes	NA	NA	NA	NA	NA	MSTRG.10679.1	o	chr2	217646286	217650727	MSTRG.10679	ENSOARG00000019419	yes	novel	trans	NA	-15.86	0.624769
ENSOART00000006643	0	chr25	26492136	26572959	MSTRG.14048	PALD1	yes	GO:0005829(cytosol)	NA	NA	NA	phosphatase domain containing paladin 1 [Source:NCBI gene;Acc:101110645]	MSTRG.12097.3	u	chr21	42985155	42988856	MSTRG.12097	.	yes	novel	trans	NA	-24.69	0.624593
ENSOART00000003600	0	chr17	4187247	4308588	MSTRG.7282	TRIM2	yes	GO:0005515(protein binding);GO:0005622(intracellular);GO:0005737(cytoplasm);GO:0008270(zinc ion binding);GO:0046872(metal ion binding)	NA	K11997	NA	tripartite motif containing 2 [Source:NCBI gene;Acc:101103349]	ENSOART00000027301	0	chrX	93783165	93784526	MSTRG.22108	ENSOARG00000025385	yes	known	trans	NA	-43.31	0.624033
ENSOART00000008110	0	chr1	111014975	111016714	MSTRG.995	HSPA6	yes	GO:0000166(nucleotide binding);GO:0005524(ATP binding);GO:0005737(cytoplasm);GO:0005814(centriole);GO:0005829(cytosol);GO:0008180(COP9 signalosome);GO:0019899(enzyme binding);GO:0031072(heat shock protein binding);GO:0034605(cellular response to heat);GO:0042026(protein refolding);GO:0042623(ATPase activity, coupled);GO:0051082(unfolded protein binding)	NA	NA	NA	heat shock protein family A (Hsp70) member 6 [Source:HGNC Symbol;Acc:HGNC:5239]	MSTRG.11681.2	u	chr20	47329646	47334853	MSTRG.11681	.	yes	novel	trans	NA	-23.80	0.623948
ENSOART00000000493	0	chr21	46818359	46839647	MSTRG.12205	CTTN	yes	GO:0001726(ruffle);GO:0002102(podosome);GO:0005515(protein binding);GO:0005522(profilin binding);GO:0005737(cytoplasm);GO:0005794(Golgi apparatus);GO:0005829(cytosol);GO:0005884(actin filament);GO:0005886(plasma membrane);GO:0005938(cell cortex);GO:0006886(intracellular protein transport);GO:0006930(substrate-dependent cell migration, cell extension);GO:0008076(voltage-gated potassium channel com…	04530(Tight junction);05100(Bacterial invasion of epithelial cells);05205(Proteoglycans in cancer)	K06106	NA	cortactin [Source:NCBI gene;Acc:101117549]	MSTRG.4631.2	u	chr13	33898777	33908808	MSTRG.4631	.	yes	novel	trans	NA	-25.22	0.623128
ENSOART00000003619	0	chr25	5236879	5419436	MSTRG.13889	SIPA1L2	yes	GO:0005096(GTPase activator activity);GO:0005515(protein binding);GO:0043547(positive regulation of GTPase activity);GO:0051056(regulation of small GTPase mediated signal transduction)	04015(Rap1 signaling pathway)	K17702	NA	signal induced proliferation associated 1 like 2 [Source:NCBI gene;Acc:101112448]	MSTRG.4631.2	u	chr13	33898777	33908808	MSTRG.4631	.	yes	novel	trans	NA	-29.80	0.622508
ENSOART00000012098	0	chr11	55286750	55294990	MSTRG.3633	ENSOARG00000011123	yes	GO:0005515(protein binding);GO:0005634(nucleus);GO:0016925(protein sumoylation)	NA	NA	NA	NA	MSTRG.18905.2	u	chr6	60238263	60265202	MSTRG.18905	.	yes	novel	trans	NA	-39.35	0.621607
ENSOART00000001087	0	chr22	13935019	14112861	MSTRG.12404	EXOC6	yes	GO:0000145(exocyst);GO:0006887(exocytosis);GO:0006904(vesicle docking involved in exocytosis)	NA	K19985	NA	exocyst complex component 6 [Source:NCBI gene;Acc:101103200]	ENSOART00000027301	0	chrX	93783165	93784526	MSTRG.22108	ENSOARG00000025385	yes	known	trans	NA	-38.60	0.620667
ENSOART00000017856	0	chr5	47153096	47208649	MSTRG.18247	KDM3B	yes	GO:0005654(nucleoplasm)	04714(Thermogenesis)	K15601	EC:1.14.11.-	lysine demethylase 3B [Source:NCBI gene;Acc:101111280]	MSTRG.11343.4	x	chr20	25015235	25015520	MSTRG.11343	RF00100	yes	novel	trans	NA	-24.34	0.620099
ENSOART00000017107	0	chr10	51067743	51107514	MSTRG.2357	ENSOARG00000015717	yes	GO:0004843(thiol-dependent ubiquitin-specific protease activity);GO:0005622(intracellular);GO:0006508(proteolysis);GO:0006511(ubiquitin-dependent protein catabolic process);GO:0008233(peptidase activity);GO:0008234(cysteine-type peptidase activity);GO:0016787(hydrolase activity);GO:0036459(thiol-dependent ubiquitinyl hydrolase activity)	NA	K05609	EC:3.4.19.12	ubiquitin C-terminal hydrolase L3 [Source:NCBI gene;Acc:101123568]	MSTRG.21381.1	u	chr9	93797098	93802897	MSTRG.21381	.	yes	novel	trans	NA	-22.96	0.620093
ENSOART00000019678	0	chr1	589440	594543	MSTRG.22	MTERF4	yes	GO:0003690(double-stranded DNA binding);GO:0005739(mitochondrion);GO:0005762(mitochondrial large ribosomal subunit);GO:0005829(cytosol);GO:0006355(regulation of transcription, DNA-templated);GO:0006390(mitochondrial transcription);GO:0006626(protein targeting to mitochondrion);GO:0007507(heart development);GO:0019843(rRNA binding);GO:0042255(ribosome assembly);GO:0043010(camera-type eye developme…	NA	K15032	NA	mitochondrial transcription termination factor 4 [Source:NCBI gene;Acc:101121891]	MSTRG.12226.1	o	chr21	48607768	48608548	MSTRG.12226	RF01972	yes	novel	trans	NA	-38.43	0.619925
ENSOART00000016857	0	chr2	110280423	110367262	MSTRG.10030	CLCN3	yes	GO:0005247(voltage-gated chloride channel activity);GO:0005254(chloride channel activity);GO:0005769(early endosome);GO:0005770(late endosome);GO:0005794(Golgi apparatus);GO:0005886(plasma membrane);GO:0006811(ion transport);GO:0006821(chloride transport);GO:0008021(synaptic vesicle);GO:0009897(external side of plasma membrane);GO:0012506(vesicle membrane);GO:0016020(membrane);GO:0016021(integral…	NA	K05012	NA	chloride voltage-gated channel 3 [Source:NCBI gene;Acc:101114498]	MSTRG.20109.2	x	chr7	78728156	78793720	MSTRG.20109	RF00001	yes	novel	trans	NA	-44.31	0.619846
ENSOART00000005912	0	chr3	207527997	207529618	MSTRG.16384	TPI1	yes	GO:0003824(catalytic activity);GO:0004807(triose-phosphate isomerase activity);GO:0006006(glucose metabolic process);GO:0006094(gluconeogenesis);GO:0006096(glycolytic process);GO:0007275(multicellular organism development);GO:0016853(isomerase activity);GO:0019682(glyceraldehyde-3-phosphate metabolic process);GO:0031625(ubiquitin protein ligase binding);GO:0042803(protein homodimerization activit…	00010(Glycolysis / Gluconeogenesis);00051(Fructose and mannose metabolism);00562(Inositol phosphate metabolism)	K01803	EC:5.3.1.1	triosephosphate isomerase 1 [Source:NCBI gene;Acc:101108565]	MSTRG.10515.3	j	chr2	198721110	198725487	MSTRG.10515	ENSOARG00000015545	yes	novel	trans	NA	-45.99	0.619494
ENSOART00000000914	0	chr7	42248640	42248957	MSTRG.19747	ENSOARG00000000856	yes	GO:0005739(mitochondrion);GO:0009055(electron transfer activity);GO:0020037(heme binding);GO:0022900(electron transport chain);GO:0046872(metal ion binding);GO:0055114(oxidation-reduction process);GO:0070469(respirasome)	NA	NA	NA	cytochrome c pseudogene [Source:NCBI gene;Acc:101107359]	ENSOART00000028118	0	chr21	48606992	48608548	MSTRG.12225	ENSOARG00000026131	yes	known	trans	NA	-12.71	0.618793
ENSOART00000006881	0	chr13	41697631	41710266	MSTRG.4683	CST7	yes	GO:0004869(cysteine-type endopeptidase inhibitor activity);GO:0005615(extracellular space);GO:0005737(cytoplasm);GO:0005764(lysosome);GO:0005770(late endosome);GO:0005783(endoplasmic reticulum);GO:0010466(negative regulation of peptidase activity);GO:0010951(negative regulation of endopeptidase activity);GO:0030414(peptidase inhibitor activity);GO:0031410(cytoplasmic vesicle);GO:0031643(positive …	NA	NA	NA	cystatin F [Source:HGNC Symbol;Acc:HGNC:2479]	MSTRG.19941.2	u	chr7	64010566	64041016	MSTRG.19941	.	yes	novel	trans	NA	-49.94	0.618418
ENSOART00000006643	0	chr25	26492136	26572959	MSTRG.14048	PALD1	yes	GO:0005829(cytosol)	NA	NA	NA	phosphatase domain containing paladin 1 [Source:NCBI gene;Acc:101110645]	MSTRG.6483.2	u	chr15	42920428	42930005	MSTRG.6483	.	yes	novel	trans	NA	-48.96	0.618045
ENSOART00000007513	0	chr8	5690526	5800347	MSTRG.20329	PHIP	yes	GO:0005158(insulin receptor binding);GO:0005515(protein binding);GO:0007010(cytoskeleton organization);GO:0008286(insulin receptor signaling pathway);GO:0022604(regulation of cell morphogenesis);GO:0045944(positive regulation of transcription by RNA polymerase II);GO:0070577(lysine-acetylated histone binding);GO:2001237(negative regulation of extrinsic apoptotic signaling pathway)	NA	K11797	NA	pleckstrin homology domain interacting protein [Source:NCBI gene;Acc:101111888]	MSTRG.10515.3	j	chr2	198721110	198725487	MSTRG.10515	ENSOARG00000015545	yes	novel	trans	NA	-28.16	0.617531
ENSOART00000014711	0	chr5	41997519	42044309	MSTRG.18184	ENSOARG00000013524	yes	GO:0000166(nucleotide binding);GO:0005524(ATP binding)	04530(Tight junction);04612(Antigen processing and presentation)	K09489	NA	heat shock protein family A (Hsp70) member 4 [Source:NCBI gene;Acc:101122782]	MSTRG.12864.1	i	chr23	22281349	22303037	MSTRG.12864	MAPRE2	yes	novel	trans	NA	-37.56	0.616663
ENSOART00000005912	0	chr3	207527997	207529618	MSTRG.16384	TPI1	yes	GO:0003824(catalytic activity);GO:0004807(triose-phosphate isomerase activity);GO:0006006(glucose metabolic process);GO:0006094(gluconeogenesis);GO:0006096(glycolytic process);GO:0007275(multicellular organism development);GO:0016853(isomerase activity);GO:0019682(glyceraldehyde-3-phosphate metabolic process);GO:0031625(ubiquitin protein ligase binding);GO:0042803(protein homodimerization activit…	00010(Glycolysis / Gluconeogenesis);00051(Fructose and mannose metabolism);00562(Inositol phosphate metabolism)	K01803	EC:5.3.1.1	triosephosphate isomerase 1 [Source:NCBI gene;Acc:101108565]	MSTRG.18637.1	i	chr6	11962073	11964375	MSTRG.18637	ENSOARG00000018416	yes	novel	trans	NA	-27.28	0.61503
ENSOART00000016743	0	chr5	12361126	12414404	MSTRG.17763	DNMT1	yes	GO:0000122(negative regulation of transcription by RNA polymerase II);GO:0000792(heterochromatin);GO:0003677(DNA binding);GO:0003682(chromatin binding);GO:0003723(RNA binding);GO:0003886(DNA (cytosine-5-)-methyltransferase activity);GO:0005634(nucleus);GO:0005657(replication fork);GO:0005721(pericentric heterochromatin);GO:0006306(DNA methylation);GO:0007265(Ras protein signal transduction);GO:00…	00270(Cysteine and methionine metabolism);05206(MicroRNAs in cancer)	K00558	EC:2.1.1.37	DNA methyltransferase 1 [Source:NCBI gene;Acc:443549]	MSTRG.21380.1	u	chr9	93797098	93803738	MSTRG.21380	.	yes	novel	trans	NA	-68.89	0.614699
ENSOART00000002152	0	chr11	13309894	13351485	MSTRG.2661	TADA2A	yes	GO:0000278(mitotic cell cycle);GO:0001932(regulation of protein phosphorylation);GO:0003677(DNA binding);GO:0003713(transcription coactivator activity);GO:0005515(protein binding);GO:0005634(nucleus);GO:0005671(Ada2/Gcn5/Ada3 transcription activator complex);GO:0006357(regulation of transcription by RNA polymerase II);GO:0031063(regulation of histone deacetylation);GO:0031647(regulation of protei…	NA	K11314	NA	transcriptional adaptor 2A [Source:NCBI gene;Acc:101111892]	MSTRG.18637.1	i	chr6	11962073	11964375	MSTRG.18637	ENSOARG00000018416	yes	novel	trans	NA	-25.37	0.614014
ENSOART00000015838	0	chr6	61186630	61419298	MSTRG.18907	ATP8A1	yes	GO:0000166(nucleotide binding);GO:0000287(magnesium ion binding);GO:0004012(phospholipid-translocating ATPase activity);GO:0005524(ATP binding);GO:0005783(endoplasmic reticulum);GO:0005794(Golgi apparatus);GO:0005886(plasma membrane);GO:0007612(learning);GO:0015914(phospholipid transport);GO:0016020(membrane);GO:0016021(integral component of membrane);GO:0030335(positive regulation of cell migrat…	NA	K14802	EC:7.6.2.1	ATPase phospholipid transporting 8A1 [Source:NCBI gene;Acc:101119308]	MSTRG.21719.1	u	chrX	42565175	42583582	MSTRG.21719	.	yes	novel	trans	NA	-43.49	0.613895
ENSOART00000017150	0	chr11	30910622	30926550	MSTRG.2997	ELAC2	yes	GO:0005634(nucleus);GO:0005654(nucleoplasm);GO:0005739(mitochondrion);GO:0008033(tRNA processing);GO:0042645(mitochondrial nucleoid);GO:0072684(mitochondrial tRNA 3'-trailer cleavage, endonucleolytic)	03013(RNA transport)	K00784	EC:3.1.26.11	elaC ribonuclease Z 2 [Source:NCBI gene;Acc:101104921]	MSTRG.19788.2	u	chr7	44767065	44775594	MSTRG.19788	.	yes	novel	trans	NA	-43.81	0.613809
ENSOART00000005912	0	chr3	207527997	207529618	MSTRG.16384	TPI1	yes	GO:0003824(catalytic activity);GO:0004807(triose-phosphate isomerase activity);GO:0006006(glucose metabolic process);GO:0006094(gluconeogenesis);GO:0006096(glycolytic process);GO:0007275(multicellular organism development);GO:0016853(isomerase activity);GO:0019682(glyceraldehyde-3-phosphate metabolic process);GO:0031625(ubiquitin protein ligase binding);GO:0042803(protein homodimerization activit…	00010(Glycolysis / Gluconeogenesis);00051(Fructose and mannose metabolism);00562(Inositol phosphate metabolism)	K01803	EC:5.3.1.1	triosephosphate isomerase 1 [Source:NCBI gene;Acc:101108565]	MSTRG.21942.1	u	chrX	69475627	69476153	MSTRG.21942	.	yes	novel	trans	NA	-15.16	0.612625
ENSOART00000019639	0	chr3	31978828	32144500	MSTRG.14946	NCOA1	yes	GO:0000435(positive regulation of transcription from RNA polymerase II promoter by galactose);GO:0000790(nuclear chromatin);GO:0002155(regulation of thyroid hormone mediated signaling pathway);GO:0003677(DNA binding);GO:0003682(chromatin binding);GO:0003713(transcription coactivator activity);GO:0005634(nucleus);GO:0005654(nucleoplasm);GO:0005829(cytosol);GO:0005886(plasma membrane);GO:0006351(tr…	04915(Estrogen signaling pathway);04919(Thyroid hormone signaling pathway);05200(Pathways in cancer);05224(Breast cancer)	K09101	EC:2.3.1.48	nuclear receptor coactivator 1 [Source:NCBI gene;Acc:101107264]	MSTRG.21053.3	o	chr9	31967767	31974004	MSTRG.21053	ENSOARG00000011169	yes	novel	trans	NA	-36.14	0.612252
ENSOART00000001087	0	chr22	13935019	14112861	MSTRG.12404	EXOC6	yes	GO:0000145(exocyst);GO:0006887(exocytosis);GO:0006904(vesicle docking involved in exocytosis)	NA	K19985	NA	exocyst complex component 6 [Source:NCBI gene;Acc:101103200]	MSTRG.4051.3	j	chr12	48886712	48888268	MSTRG.4051	TMEM52	yes	novel	trans	NA	-53.54	0.611056
ENSOART00000015681	0	chr3	13663158	13931499	MSTRG.14834	TTLL11	yes	GO:0005524(ATP binding);GO:0006464(cellular protein modification process);GO:0018095(protein polyglutamylation);GO:0051013(microtubule severing)	NA	K16604	EC:6.-.-.-	tubulin tyrosine ligase like 11 [Source:NCBI gene;Acc:101121845]	MSTRG.3581.1	i	chr11	54213375	54215107	MSTRG.3581	ENSOARG00000026389	yes	novel	trans	NA	-45.55	0.610357
ENSOART00000020509	0	chr6	93275977	93305856	MSTRG.19073	PAQR3	yes	GO:0001933(negative regulation of protein phosphorylation);GO:0005794(Golgi apparatus);GO:0010977(negative regulation of neuron projection development);GO:0016020(membrane);GO:0016021(integral component of membrane);GO:0033137(negative regulation of peptidyl-serine phosphorylation);GO:0034067(protein localization to Golgi apparatus);GO:0043407(negative regulation of MAP kinase activity)	NA	NA	NA	progestin and adipoQ receptor family member 3 [Source:NCBI gene;Acc:101112138]	MSTRG.21719.1	u	chrX	42565175	42583582	MSTRG.21719	.	yes	novel	trans	NA	-20.88	0.609143
ENSOART00000017338	0	chr12	39342341	39602589	MSTRG.3950	VPS13D	yes	GO:0005515(protein binding);GO:0007005(mitochondrion organization);GO:1901526(positive regulation of mitophagy)	NA	K19527	NA	vacuolar protein sorting 13 homolog D [Source:NCBI gene;Acc:101109724]	MSTRG.21053.3	o	chr9	31967767	31974004	MSTRG.21053	ENSOARG00000011169	yes	novel	trans	NA	-42.93	0.608716
ENSOART00000000493	0	chr21	46818359	46839647	MSTRG.12205	CTTN	yes	GO:0001726(ruffle);GO:0002102(podosome);GO:0005515(protein binding);GO:0005522(profilin binding);GO:0005737(cytoplasm);GO:0005794(Golgi apparatus);GO:0005829(cytosol);GO:0005884(actin filament);GO:0005886(plasma membrane);GO:0005938(cell cortex);GO:0006886(intracellular protein transport);GO:0006930(substrate-dependent cell migration, cell extension);GO:0008076(voltage-gated potassium channel com…	04530(Tight junction);05100(Bacterial invasion of epithelial cells);05205(Proteoglycans in cancer)	K06106	NA	cortactin [Source:NCBI gene;Acc:101117549]	ENSOART00000027301	0	chrX	93783165	93784526	MSTRG.22108	ENSOARG00000025385	yes	known	trans	NA	-40.03	0.608336
ENSOART00000012098	0	chr11	55286750	55294990	MSTRG.3633	ENSOARG00000011123	yes	GO:0005515(protein binding);GO:0005634(nucleus);GO:0016925(protein sumoylation)	NA	NA	NA	NA	MSTRG.10417.7	x	chr2	130445730	130447171	MSTRG.10417	TTN	yes	novel	trans	NA	-27.78	0.606965
ENSOART00000001087	0	chr22	13935019	14112861	MSTRG.12404	EXOC6	yes	GO:0000145(exocyst);GO:0006887(exocytosis);GO:0006904(vesicle docking involved in exocytosis)	NA	K19985	NA	exocyst complex component 6 [Source:NCBI gene;Acc:101103200]	MSTRG.20109.2	x	chr7	78728156	78793720	MSTRG.20109	RF00001	yes	novel	trans	NA	-36.52	0.604514
ENSOART00000019678	0	chr1	589440	594543	MSTRG.22	MTERF4	yes	GO:0003690(double-stranded DNA binding);GO:0005739(mitochondrion);GO:0005762(mitochondrial large ribosomal subunit);GO:0005829(cytosol);GO:0006355(regulation of transcription, DNA-templated);GO:0006390(mitochondrial transcription);GO:0006626(protein targeting to mitochondrion);GO:0007507(heart development);GO:0019843(rRNA binding);GO:0042255(ribosome assembly);GO:0043010(camera-type eye developme…	NA	K15032	NA	mitochondrial transcription termination factor 4 [Source:NCBI gene;Acc:101121891]	MSTRG.16550.1	u	chr3	215651717	215663638	MSTRG.16550	.	yes	novel	trans	NA	-45.46	0.604253
ENSOART00000021797	0	chr2	220175495	220179114	MSTRG.10713	TUBA4A	yes	GO:0000166(nucleotide binding);GO:0003924(GTPase activity);GO:0005200(structural constituent of cytoskeleton);GO:0005525(GTP binding);GO:0005737(cytoplasm);GO:0005856(cytoskeleton);GO:0005874(microtubule);GO:0007010(cytoskeleton organization);GO:0007017(microtubule-based process);GO:0015630(microtubule cytoskeleton);GO:0019899(enzyme binding);GO:0019901(protein kinase binding)	04145(Phagosome);04210(Apoptosis);04530(Tight junction);04540(Gap junction)	K07374	NA	tubulin alpha 4a [Source:NCBI gene;Acc:100302357]	MSTRG.21380.1	u	chr9	93797098	93803738	MSTRG.21380	.	yes	novel	trans	NA	-48.12	0.603081
ENSOART00000004543	0	chr21	8036384	8045013	MSTRG.11770	FZD4	yes	GO:0001540(amyloid-beta binding);GO:0001553(luteinization);GO:0001568(blood vessel development);GO:0001570(vasculogenesis);GO:0004888(transmembrane signaling receptor activity);GO:0004896(cytokine receptor activity);GO:0005515(protein binding);GO:0005886(plasma membrane);GO:0005911(cell-cell junction);GO:0007166(cell surface receptor signaling pathway);GO:0007223(Wnt signaling pathway, calcium mo…	04150(mTOR signaling pathway);04310(Wnt signaling pathway);04390(Hippo signaling pathway);04550(Signaling pathways regulating pluripotency of stem cells);04916(Melanogenesis);04934(Cushing syndrome);05165(Human papillomavirus infection);05200(Pathways in cancer);05205(Proteoglycans in cancer);05217(Basal cell carcinoma);05224(Breast cancer);05225(Hepatocellular carcinoma);05226(Gastric cancer)	K02354	NA	frizzled class receptor 4 [Source:NCBI gene;Acc:101101932]	MSTRG.8047.1	i	chr18	6113099	6165128	MSTRG.8047	MEF2A	yes	novel	trans	NA	-65.75	0.602643
ENSOART00000008787	0	chr2	37106381	37106638	MSTRG.9596	ENSOARG00000008077	yes	GO:0003735(structural constituent of ribosome);GO:0005840(ribosome);GO:0006412(translation)	NA	NA	NA	NA	MSTRG.1098.2	x	chr1	120201780	120202090	MSTRG.1098	SON	yes	novel	trans	NA	-32.50	0.602366
ENSOART00000010629	0	chr2	38834882	38953654	MSTRG.9618	DPYSL2	yes	GO:0005737(cytoplasm);GO:0005829(cytosol);GO:0005886(plasma membrane);GO:0007010(cytoskeleton organization);GO:0007411(axon guidance);GO:0007420(brain development);GO:0008017(microtubule binding);GO:0010975(regulation of neuron projection development);GO:0016787(hydrolase activity);GO:0016810(hydrolase activity, acting on carbon-nitrogen (but not peptide) bonds);GO:0019901(protein kinase binding)…	04360(Axon guidance)	K07528	NA	dihydropyrimidinase-related protein 2 [Source:NCBI gene;Acc:101108984]	MSTRG.4051.3	j	chr12	48886712	48888268	MSTRG.4051	TMEM52	yes	novel	trans	NA	-37.91	0.602129
ENSOART00000005779	0	chr10	78384339	78451205	MSTRG.2464	ENSOARG00000005295	yes	GO:0003677(DNA binding);GO:0003697(single-stranded DNA binding);GO:0003824(catalytic activity);GO:0004518(nuclease activity);GO:0004519(endonuclease activity);GO:0005634(nucleus);GO:0006281(DNA repair);GO:0006289(nucleotide-excision repair);GO:0016788(hydrolase activity, acting on ester bonds);GO:0090305(nucleic acid phosphodiester bond hydrolysis)	NA	NA	NA	NA	MSTRG.16550.1	u	chr3	215651717	215663638	MSTRG.16550	.	yes	novel	trans	NA	-39.05	0.601373
ENSOART00000017150	0	chr11	30910622	30926550	MSTRG.2997	ELAC2	yes	GO:0005634(nucleus);GO:0005654(nucleoplasm);GO:0005739(mitochondrion);GO:0008033(tRNA processing);GO:0042645(mitochondrial nucleoid);GO:0072684(mitochondrial tRNA 3'-trailer cleavage, endonucleolytic)	03013(RNA transport)	K00784	EC:3.1.26.11	elaC ribonuclease Z 2 [Source:NCBI gene;Acc:101104921]	MSTRG.10679.1	o	chr2	217646286	217650727	MSTRG.10679	ENSOARG00000019419	yes	novel	trans	NA	-46.66	0.601116
ENSOART00000015777	0	chr14	14111122	14119215	MSTRG.5338	ENSOARG00000014492	yes	NA	NA	NA	NA	VPS9 domain containing 1 [Source:NCBI gene;Acc:101111482]	MSTRG.10417.7	x	chr2	130445730	130447171	MSTRG.10417	TTN	yes	novel	trans	NA	-17.33	0.599622
ENSOART00000021797	0	chr2	220175495	220179114	MSTRG.10713	TUBA4A	yes	GO:0000166(nucleotide binding);GO:0003924(GTPase activity);GO:0005200(structural constituent of cytoskeleton);GO:0005525(GTP binding);GO:0005737(cytoplasm);GO:0005856(cytoskeleton);GO:0005874(microtubule);GO:0007010(cytoskeleton organization);GO:0007017(microtubule-based process);GO:0015630(microtubule cytoskeleton);GO:0019899(enzyme binding);GO:0019901(protein kinase binding)	04145(Phagosome);04210(Apoptosis);04530(Tight junction);04540(Gap junction)	K07374	NA	tubulin alpha 4a [Source:NCBI gene;Acc:100302357]	MSTRG.21942.1	u	chrX	69475627	69476153	MSTRG.21942	.	yes	novel	trans	NA	-22.43	0.597457
ENSOART00000003619	0	chr25	5236879	5419436	MSTRG.13889	SIPA1L2	yes	GO:0005096(GTPase activator activity);GO:0005515(protein binding);GO:0043547(positive regulation of GTPase activity);GO:0051056(regulation of small GTPase mediated signal transduction)	04015(Rap1 signaling pathway)	K17702	NA	signal induced proliferation associated 1 like 2 [Source:NCBI gene;Acc:101112448]	MSTRG.21775.2	i	chrX	49660372	49674697	MSTRG.21775	IQSEC2	yes	novel	trans	NA	-39.59	0.597139
ENSOART00000016857	0	chr2	110280423	110367262	MSTRG.10030	CLCN3	yes	GO:0005247(voltage-gated chloride channel activity);GO:0005254(chloride channel activity);GO:0005769(early endosome);GO:0005770(late endosome);GO:0005794(Golgi apparatus);GO:0005886(plasma membrane);GO:0006811(ion transport);GO:0006821(chloride transport);GO:0008021(synaptic vesicle);GO:0009897(external side of plasma membrane);GO:0012506(vesicle membrane);GO:0016020(membrane);GO:0016021(integral…	NA	K05012	NA	chloride voltage-gated channel 3 [Source:NCBI gene;Acc:101114498]	MSTRG.18905.2	u	chr6	60238263	60265202	MSTRG.18905	.	yes	novel	trans	NA	-27.91	0.596554
ENSOART00000001087	0	chr22	13935019	14112861	MSTRG.12404	EXOC6	yes	GO:0000145(exocyst);GO:0006887(exocytosis);GO:0006904(vesicle docking involved in exocytosis)	NA	K19985	NA	exocyst complex component 6 [Source:NCBI gene;Acc:101103200]	MSTRG.21775.2	i	chrX	49660372	49674697	MSTRG.21775	IQSEC2	yes	novel	trans	NA	-39.51	0.596488
ENSOART00000015793	0	chr3	106287602	106328687	MSTRG.15544	ZC3H6	yes	GO:0046872(metal ion binding)	NA	NA	NA	zinc finger CCCH-type containing 6 [Source:NCBI gene;Acc:101118777]	MSTRG.4051.3	j	chr12	48886712	48888268	MSTRG.4051	TMEM52	yes	novel	trans	NA	-55.89	0.595465
ENSOART00000021165	0	chr3	34565098	34663658	MSTRG.15001	SLC4A1AP	yes	GO:0003735(structural constituent of ribosome);GO:0005515(protein binding);GO:0005622(intracellular);GO:0005654(nucleoplasm);GO:0005840(ribosome);GO:0005886(plasma membrane);GO:0006412(translation);GO:0043231(intracellular membrane-bounded organelle)	NA	NA	NA	solute carrier family 4 member 1 adaptor protein [Source:NCBI gene;Acc:101120479]	MSTRG.18905.2	u	chr6	60238263	60265202	MSTRG.18905	.	yes	novel	trans	NA	-64.29	0.595307
ENSOART00000012098	0	chr11	55286750	55294990	MSTRG.3633	ENSOARG00000011123	yes	GO:0005515(protein binding);GO:0005634(nucleus);GO:0016925(protein sumoylation)	NA	NA	NA	NA	MSTRG.10920.3	u	chr2	239531996	239534677	MSTRG.10920	.	yes	novel	trans	NA	-39.98	0.595141
ENSOART00000004543	0	chr21	8036384	8045013	MSTRG.11770	FZD4	yes	GO:0001540(amyloid-beta binding);GO:0001553(luteinization);GO:0001568(blood vessel development);GO:0001570(vasculogenesis);GO:0004888(transmembrane signaling receptor activity);GO:0004896(cytokine receptor activity);GO:0005515(protein binding);GO:0005886(plasma membrane);GO:0005911(cell-cell junction);GO:0007166(cell surface receptor signaling pathway);GO:0007223(Wnt signaling pathway, calcium mo…	04150(mTOR signaling pathway);04310(Wnt signaling pathway);04390(Hippo signaling pathway);04550(Signaling pathways regulating pluripotency of stem cells);04916(Melanogenesis);04934(Cushing syndrome);05165(Human papillomavirus infection);05200(Pathways in cancer);05205(Proteoglycans in cancer);05217(Basal cell carcinoma);05224(Breast cancer);05225(Hepatocellular carcinoma);05226(Gastric cancer)	K02354	NA	frizzled class receptor 4 [Source:NCBI gene;Acc:101101932]	MSTRG.11343.2	x	chr20	25015213	25015517	MSTRG.11343	RF00100	yes	novel	trans	NA	-34.79	0.593981
ENSOART00000012098	0	chr11	55286750	55294990	MSTRG.3633	ENSOARG00000011123	yes	GO:0005515(protein binding);GO:0005634(nucleus);GO:0016925(protein sumoylation)	NA	NA	NA	NA	MSTRG.4631.2	u	chr13	33898777	33908808	MSTRG.4631	.	yes	novel	trans	NA	-35.51	0.592668
ENSOART00000016743	0	chr5	12361126	12414404	MSTRG.17763	DNMT1	yes	GO:0000122(negative regulation of transcription by RNA polymerase II);GO:0000792(heterochromatin);GO:0003677(DNA binding);GO:0003682(chromatin binding);GO:0003723(RNA binding);GO:0003886(DNA (cytosine-5-)-methyltransferase activity);GO:0005634(nucleus);GO:0005657(replication fork);GO:0005721(pericentric heterochromatin);GO:0006306(DNA methylation);GO:0007265(Ras protein signal transduction);GO:00…	00270(Cysteine and methionine metabolism);05206(MicroRNAs in cancer)	K00558	EC:2.1.1.37	DNA methyltransferase 1 [Source:NCBI gene;Acc:443549]	MSTRG.7951.1	i	chr17	71789999	71791680	MSTRG.7951	ENSOARG00000025718	yes	novel	trans	NA	-68.35	0.592503
ENSOART00000020509	0	chr6	93275977	93305856	MSTRG.19073	PAQR3	yes	GO:0001933(negative regulation of protein phosphorylation);GO:0005794(Golgi apparatus);GO:0010977(negative regulation of neuron projection development);GO:0016020(membrane);GO:0016021(integral component of membrane);GO:0033137(negative regulation of peptidyl-serine phosphorylation);GO:0034067(protein localization to Golgi apparatus);GO:0043407(negative regulation of MAP kinase activity)	NA	NA	NA	progestin and adipoQ receptor family member 3 [Source:NCBI gene;Acc:101112138]	MSTRG.10515.3	j	chr2	198721110	198725487	MSTRG.10515	ENSOARG00000015545	yes	novel	trans	NA	-43.85	0.592322
ENSOART00000015837	0	chr6	61186630	61419298	MSTRG.18907	ATP8A1	yes	GO:0000166(nucleotide binding);GO:0000287(magnesium ion binding);GO:0004012(phospholipid-translocating ATPase activity);GO:0005524(ATP binding);GO:0005783(endoplasmic reticulum);GO:0005794(Golgi apparatus);GO:0005886(plasma membrane);GO:0007612(learning);GO:0015914(phospholipid transport);GO:0016020(membrane);GO:0016021(integral component of membrane);GO:0030335(positive regulation of cell migrat…	NA	K14802	EC:7.6.2.1	ATPase phospholipid transporting 8A1 [Source:NCBI gene;Acc:101119308]	MSTRG.21942.1	u	chrX	69475627	69476153	MSTRG.21942	.	yes	novel	trans	NA	-31.50	0.59042
ENSOART00000001087	0	chr22	13935019	14112861	MSTRG.12404	EXOC6	yes	GO:0000145(exocyst);GO:0006887(exocytosis);GO:0006904(vesicle docking involved in exocytosis)	NA	K19985	NA	exocyst complex component 6 [Source:NCBI gene;Acc:101103200]	MSTRG.2792.1	x	chr11	21891129	21894285	MSTRG.2792	RFLNB	yes	novel	trans	NA	-38.99	0.589226
ENSOART00000012418	0	chrX	93880541	93883666	MSTRG.22114	FHL1	yes	GO:0046872(metal ion binding)	04630(Jak-STAT signaling pathway)	K14365	NA	four and a half LIM domains 1 [Source:NCBI gene;Acc:100307044]	MSTRG.21197.1	i	chr9	59162855	59175372	MSTRG.21197	EXT1	yes	novel	trans	NA	-47.95	0.588739
ENSOART00000015777	0	chr14	14111122	14119215	MSTRG.5338	ENSOARG00000014492	yes	NA	NA	NA	NA	VPS9 domain containing 1 [Source:NCBI gene;Acc:101111482]	MSTRG.4051.3	j	chr12	48886712	48888268	MSTRG.4051	TMEM52	yes	novel	trans	NA	-24.36	0.588718
ENSOART00000017948	0	chr17	71510909	71519682	MSTRG.7902	SNAP29	yes	GO:0005654(nucleoplasm);GO:0005737(cytoplasm);GO:0005776(autophagosome);GO:0005813(centrosome);GO:0005829(cytosol);GO:0016240(autophagosome membrane docking);GO:0020018(ciliary pocket membrane);GO:0031201(SNARE complex);GO:0060271(cilium assembly);GO:0097352(autophagosome maturation)	NA	NA	NA	synaptosomal-associated protein 29 [Source:NCBI gene;Acc:101117280]	MSTRG.2792.1	x	chr11	21891129	21894285	MSTRG.2792	RFLNB	yes	novel	trans	NA	-73.75	0.588095
ENSOART00000001087	0	chr22	13935019	14112861	MSTRG.12404	EXOC6	yes	GO:0000145(exocyst);GO:0006887(exocytosis);GO:0006904(vesicle docking involved in exocytosis)	NA	K19985	NA	exocyst complex component 6 [Source:NCBI gene;Acc:101103200]	MSTRG.10920.3	u	chr2	239531996	239534677	MSTRG.10920	.	yes	novel	trans	NA	-42.94	0.587529
ENSOART00000015777	0	chr14	14111122	14119215	MSTRG.5338	ENSOARG00000014492	yes	NA	NA	NA	NA	VPS9 domain containing 1 [Source:NCBI gene;Acc:101111482]	MSTRG.2792.1	x	chr11	21891129	21894285	MSTRG.2792	RFLNB	yes	novel	trans	NA	-44.44	0.586924
ENSOART00000020869	0	chr15	47565510	47567511	MSTRG.6536	ENSOARG00000019163	yes	GO:0005344(oxygen carrier activity);GO:0005833(hemoglobin complex);GO:0015671(oxygen transport);GO:0019825(oxygen binding);GO:0020037(heme binding);GO:0046872(metal ion binding)	NA	NA	NA	hemoglobin subunit beta [Source:NCBI gene;Acc:101105437]	MSTRG.2792.1	x	chr11	21891129	21894285	MSTRG.2792	RFLNB	yes	novel	trans	NA	-52.53	0.586374
ENSOART00000024975	0	chr20	16856023	16856149	MSTRG.11275	ENSOARG00000023073	yes	NA	NA	NA	NA	NA	MSTRG.18905.2	u	chr6	60238263	60265202	MSTRG.18905	.	yes	novel	trans	NA	-43.16	0.584679
ENSOART00000016857	0	chr2	110280423	110367262	MSTRG.10030	CLCN3	yes	GO:0005247(voltage-gated chloride channel activity);GO:0005254(chloride channel activity);GO:0005769(early endosome);GO:0005770(late endosome);GO:0005794(Golgi apparatus);GO:0005886(plasma membrane);GO:0006811(ion transport);GO:0006821(chloride transport);GO:0008021(synaptic vesicle);GO:0009897(external side of plasma membrane);GO:0012506(vesicle membrane);GO:0016020(membrane);GO:0016021(integral…	NA	K05012	NA	chloride voltage-gated channel 3 [Source:NCBI gene;Acc:101114498]	MSTRG.21486.1	u	chrX	9028477	9043371	MSTRG.21486	.	yes	novel	trans	NA	-25.46	0.584344
ENSOART00000011654	0	chr18	15748957	15785582	MSTRG.8082	KLHL25	yes	GO:0005515(protein binding);GO:0005737(cytoplasm);GO:0006446(regulation of translational initiation);GO:0006511(ubiquitin-dependent protein catabolic process);GO:0016567(protein ubiquitination);GO:0031463(Cul3-RING ubiquitin ligase complex)	NA	K10462	NA	kelch like family member 25 [Source:NCBI gene;Acc:101121124]	ENSOART00000028118	0	chr21	48606992	48608548	MSTRG.12225	ENSOARG00000026131	yes	known	trans	NA	-33.47	0.583895
ENSOART00000019678	0	chr1	589440	594543	MSTRG.22	MTERF4	yes	GO:0003690(double-stranded DNA binding);GO:0005739(mitochondrion);GO:0005762(mitochondrial large ribosomal subunit);GO:0005829(cytosol);GO:0006355(regulation of transcription, DNA-templated);GO:0006390(mitochondrial transcription);GO:0006626(protein targeting to mitochondrion);GO:0007507(heart development);GO:0019843(rRNA binding);GO:0042255(ribosome assembly);GO:0043010(camera-type eye developme…	NA	K15032	NA	mitochondrial transcription termination factor 4 [Source:NCBI gene;Acc:101121891]	MSTRG.18905.2	u	chr6	60238263	60265202	MSTRG.18905	.	yes	novel	trans	NA	-32.15	0.583534
ENSOART00000027067	0	chr2	241073641	241073958	MSTRG.10952	ENSOARG00000025165	yes	GO:0005739(mitochondrion);GO:0009055(electron transfer activity);GO:0020037(heme binding);GO:0022900(electron transport chain);GO:0046872(metal ion binding);GO:0055114(oxidation-reduction process);GO:0070469(respirasome)	NA	NA	NA	NA	MSTRG.4051.3	j	chr12	48886712	48888268	MSTRG.4051	TMEM52	yes	novel	trans	NA	-37.80	0.583255
ENSOART00000021797	0	chr2	220175495	220179114	MSTRG.10713	TUBA4A	yes	GO:0000166(nucleotide binding);GO:0003924(GTPase activity);GO:0005200(structural constituent of cytoskeleton);GO:0005525(GTP binding);GO:0005737(cytoplasm);GO:0005856(cytoskeleton);GO:0005874(microtubule);GO:0007010(cytoskeleton organization);GO:0007017(microtubule-based process);GO:0015630(microtubule cytoskeleton);GO:0019899(enzyme binding);GO:0019901(protein kinase binding)	04145(Phagosome);04210(Apoptosis);04530(Tight junction);04540(Gap junction)	K07374	NA	tubulin alpha 4a [Source:NCBI gene;Acc:100302357]	ENSOART00000028518	0	chr9	14281300	14286827	MSTRG.20937	ENSOARG00000026500	yes	known	trans	NA	-35.26	0.58283
ENSOART00000007513	0	chr8	5690526	5800347	MSTRG.20329	PHIP	yes	GO:0005158(insulin receptor binding);GO:0005515(protein binding);GO:0007010(cytoskeleton organization);GO:0008286(insulin receptor signaling pathway);GO:0022604(regulation of cell morphogenesis);GO:0045944(positive regulation of transcription by RNA polymerase II);GO:0070577(lysine-acetylated histone binding);GO:2001237(negative regulation of extrinsic apoptotic signaling pathway)	NA	K11797	NA	pleckstrin homology domain interacting protein [Source:NCBI gene;Acc:101111888]	MSTRG.11681.2	u	chr20	47329646	47334853	MSTRG.11681	.	yes	novel	trans	NA	-31.76	0.582401
ENSOART00000012098	0	chr11	55286750	55294990	MSTRG.3633	ENSOARG00000011123	yes	GO:0005515(protein binding);GO:0005634(nucleus);GO:0016925(protein sumoylation)	NA	NA	NA	NA	MSTRG.20109.2	x	chr7	78728156	78793720	MSTRG.20109	RF00001	yes	novel	trans	NA	-35.31	0.58197
ENSOART00000017948	0	chr17	71510909	71519682	MSTRG.7902	SNAP29	yes	GO:0005654(nucleoplasm);GO:0005737(cytoplasm);GO:0005776(autophagosome);GO:0005813(centrosome);GO:0005829(cytosol);GO:0016240(autophagosome membrane docking);GO:0020018(ciliary pocket membrane);GO:0031201(SNARE complex);GO:0060271(cilium assembly);GO:0097352(autophagosome maturation)	NA	NA	NA	synaptosomal-associated protein 29 [Source:NCBI gene;Acc:101117280]	MSTRG.16157.3	x	chr3	178866526	178867107	MSTRG.16157	MB	yes	novel	trans	NA	-58.91	0.581713
ENSOART00000000493	0	chr21	46818359	46839647	MSTRG.12205	CTTN	yes	GO:0001726(ruffle);GO:0002102(podosome);GO:0005515(protein binding);GO:0005522(profilin binding);GO:0005737(cytoplasm);GO:0005794(Golgi apparatus);GO:0005829(cytosol);GO:0005884(actin filament);GO:0005886(plasma membrane);GO:0005938(cell cortex);GO:0006886(intracellular protein transport);GO:0006930(substrate-dependent cell migration, cell extension);GO:0008076(voltage-gated potassium channel com…	04530(Tight junction);05100(Bacterial invasion of epithelial cells);05205(Proteoglycans in cancer)	K06106	NA	cortactin [Source:NCBI gene;Acc:101117549]	MSTRG.11343.4	x	chr20	25015235	25015520	MSTRG.11343	RF00100	yes	novel	trans	NA	-41.39	0.57948
ENSOART00000024975	0	chr20	16856023	16856149	MSTRG.11275	ENSOARG00000023073	yes	NA	NA	NA	NA	NA	ENSOART00000027301	0	chrX	93783165	93784526	MSTRG.22108	ENSOARG00000025385	yes	known	trans	NA	-40.60	0.578802
ENSOART00000017150	0	chr11	30910622	30926550	MSTRG.2997	ELAC2	yes	GO:0005634(nucleus);GO:0005654(nucleoplasm);GO:0005739(mitochondrion);GO:0008033(tRNA processing);GO:0042645(mitochondrial nucleoid);GO:0072684(mitochondrial tRNA 3'-trailer cleavage, endonucleolytic)	03013(RNA transport)	K00784	EC:3.1.26.11	elaC ribonuclease Z 2 [Source:NCBI gene;Acc:101104921]	MSTRG.19805.2	u	chr7	46033330	46113460	MSTRG.19805	.	yes	novel	trans	NA	-62.98	0.576162
ENSOART00000015681	0	chr3	13663158	13931499	MSTRG.14834	TTLL11	yes	GO:0005524(ATP binding);GO:0006464(cellular protein modification process);GO:0018095(protein polyglutamylation);GO:0051013(microtubule severing)	NA	K16604	EC:6.-.-.-	tubulin tyrosine ligase like 11 [Source:NCBI gene;Acc:101121845]	MSTRG.8047.1	i	chr18	6113099	6165128	MSTRG.8047	MEF2A	yes	novel	trans	NA	-60.08	0.575429
ENSOART00000005912	0	chr3	207527997	207529618	MSTRG.16384	TPI1	yes	GO:0003824(catalytic activity);GO:0004807(triose-phosphate isomerase activity);GO:0006006(glucose metabolic process);GO:0006094(gluconeogenesis);GO:0006096(glycolytic process);GO:0007275(multicellular organism development);GO:0016853(isomerase activity);GO:0019682(glyceraldehyde-3-phosphate metabolic process);GO:0031625(ubiquitin protein ligase binding);GO:0042803(protein homodimerization activit…	00010(Glycolysis / Gluconeogenesis);00051(Fructose and mannose metabolism);00562(Inositol phosphate metabolism)	K01803	EC:5.3.1.1	triosephosphate isomerase 1 [Source:NCBI gene;Acc:101108565]	MSTRG.21380.1	u	chr9	93797098	93803738	MSTRG.21380	.	yes	novel	trans	NA	-40.25	0.575249
ENSOART00000017856	0	chr5	47153096	47208649	MSTRG.18247	KDM3B	yes	GO:0005654(nucleoplasm)	04714(Thermogenesis)	K15601	EC:1.14.11.-	lysine demethylase 3B [Source:NCBI gene;Acc:101111280]	MSTRG.2469.2	u	chr10	78504993	78509194	MSTRG.2469	.	yes	novel	trans	NA	-26.96	0.575213
ENSOART00000001504	0	chr1	19291159	19423029	MSTRG.229	EIF2B3	yes	GO:0003743(translation initiation factor activity);GO:0005085(guanyl-nucleotide exchange factor activity);GO:0005737(cytoplasm);GO:0005851(eukaryotic translation initiation factor 2B complex);GO:0006413(translational initiation);GO:0008135(translation factor activity, RNA binding);GO:0009058(biosynthetic process);GO:0014003(oligodendrocyte development);GO:0016779(nucleotidyltransferase activity);…	03013(RNA transport);05168(Herpes simplex virus 1 infection)	K03241	NA	eukaryotic translation initiation factor 2B subunit gamma [Source:NCBI gene;Acc:101118316]	MSTRG.21381.1	u	chr9	93797098	93802897	MSTRG.21381	.	yes	novel	trans	NA	-47.52	0.574271
ENSOART00000006881	0	chr13	41697631	41710266	MSTRG.4683	CST7	yes	GO:0004869(cysteine-type endopeptidase inhibitor activity);GO:0005615(extracellular space);GO:0005737(cytoplasm);GO:0005764(lysosome);GO:0005770(late endosome);GO:0005783(endoplasmic reticulum);GO:0010466(negative regulation of peptidase activity);GO:0010951(negative regulation of endopeptidase activity);GO:0030414(peptidase inhibitor activity);GO:0031410(cytoplasmic vesicle);GO:0031643(positive …	NA	NA	NA	cystatin F [Source:HGNC Symbol;Acc:HGNC:2479]	MSTRG.3013.3	x	chr11	29071392	29160918	MSTRG.3013	MYH3	yes	novel	trans	NA	-39.93	0.574166
ENSOART00000012418	0	chrX	93880541	93883666	MSTRG.22114	FHL1	yes	GO:0046872(metal ion binding)	04630(Jak-STAT signaling pathway)	K14365	NA	four and a half LIM domains 1 [Source:NCBI gene;Acc:100307044]	MSTRG.18637.1	i	chr6	11962073	11964375	MSTRG.18637	ENSOARG00000018416	yes	novel	trans	NA	-31.51	0.573824
ENSOART00000020869	0	chr15	47565510	47567511	MSTRG.6536	ENSOARG00000019163	yes	GO:0005344(oxygen carrier activity);GO:0005833(hemoglobin complex);GO:0015671(oxygen transport);GO:0019825(oxygen binding);GO:0020037(heme binding);GO:0046872(metal ion binding)	NA	NA	NA	hemoglobin subunit beta [Source:NCBI gene;Acc:101105437]	MSTRG.8573.1	i	chr18	65686951	65688863	MSTRG.8573	WDR20	yes	novel	trans	NA	-33.86	0.572961
ENSOART00000017948	0	chr17	71510909	71519682	MSTRG.7902	SNAP29	yes	GO:0005654(nucleoplasm);GO:0005737(cytoplasm);GO:0005776(autophagosome);GO:0005813(centrosome);GO:0005829(cytosol);GO:0016240(autophagosome membrane docking);GO:0020018(ciliary pocket membrane);GO:0031201(SNARE complex);GO:0060271(cilium assembly);GO:0097352(autophagosome maturation)	NA	NA	NA	synaptosomal-associated protein 29 [Source:NCBI gene;Acc:101117280]	MSTRG.4051.3	j	chr12	48886712	48888268	MSTRG.4051	TMEM52	yes	novel	trans	NA	-41.65	0.572864
ENSOART00000015681	0	chr3	13663158	13931499	MSTRG.14834	TTLL11	yes	GO:0005524(ATP binding);GO:0006464(cellular protein modification process);GO:0018095(protein polyglutamylation);GO:0051013(microtubule severing)	NA	K16604	EC:6.-.-.-	tubulin tyrosine ligase like 11 [Source:NCBI gene;Acc:101121845]	ENSOART00000027301	0	chrX	93783165	93784526	MSTRG.22108	ENSOARG00000025385	yes	known	trans	NA	-56.45	0.572175
ENSOART00000001087	0	chr22	13935019	14112861	MSTRG.12404	EXOC6	yes	GO:0000145(exocyst);GO:0006887(exocytosis);GO:0006904(vesicle docking involved in exocytosis)	NA	K19985	NA	exocyst complex component 6 [Source:NCBI gene;Acc:101103200]	MSTRG.10679.3	o	chr2	217646408	217650144	MSTRG.10679	ENSOARG00000019419	yes	novel	trans	NA	-21.03	0.571804
ENSOART00000001989	0	chr14	33491872	33521046	MSTRG.5446	CDH5	yes	GO:0001955(blood vessel maturation);GO:0005102(signaling receptor binding);GO:0005509(calcium ion binding);GO:0005886(plasma membrane);GO:0005911(cell-cell junction);GO:0005912(adherens junction);GO:0005913(cell-cell adherens junction);GO:0005923(bicellular tight junction);GO:0007043(cell-cell junction assembly);GO:0007155(cell adhesion);GO:0007156(homophilic cell adhesion via plasma membrane adh…	04514(Cell adhesion molecules (CAMs));04670(Leukocyte transendothelial migration);05418(Fluid shear stress and atherosclerosis)	K06533	NA	cadherin 5 [Source:NCBI gene;Acc:101107462]	MSTRG.19941.2	u	chr7	64010566	64041016	MSTRG.19941	.	yes	novel	trans	NA	-87.26	0.570698
ENSOART00000006092	0	chr2	239937898	239955162	MSTRG.10935	EXTL1	yes	GO:0006486(protein glycosylation);GO:0016021(integral component of membrane);GO:0016757(transferase activity, transferring glycosyl groups)	00534(Glycosaminoglycan biosynthesis - heparan sulfate / heparin)	K02368	EC:2.4.1.224	exostosin like glycosyltransferase 1 [Source:NCBI gene;Acc:101113394]	MSTRG.21942.1	u	chrX	69475627	69476153	MSTRG.21942	.	yes	novel	trans	NA	-28.51	0.570102
[truncated: 2,066 more rows]
